# Supplementary material for: Beyond blacklists: a critical assessment of exclusion set generation strategies and alternative approaches
Source: Bioinformatics. 2026 Mar 13;42(3):btag110. doi: 10.1093/bioinformatics/btag110 (PMC13020910; doi:10.1093/bioinformatics/btag110)
Supplement: btag110_Supplementary_Data [file btag110_supplementary_data.zip]

Archive with 10 entries (10 files):
- Additional_files_legend.docx
- Additional_file_1.csv
- Additional_file_2.xlsx
- Additional_file_3.csv
- Additional_file_4.csv
- Additional_file_5.xlsx
- Additional_file_6.xlsx
- Additional_file_7.csv
- Additional_file_8.xlsx
- Additional_file_9.xlsx
