# Supplementary material for: Beyond blacklists: a critical assessment of exclusion set generation strategies and alternative approaches
Source: Bioinformatics. 2026 Mar 13;42(3):btag110. doi: 10.1093/bioinformatics/btag110 (PMC13020910; doi:10.1093/bioinformatics/btag110)
Supplement: btag110_Supplementary_Data [file btag110_supplementary_data.zip › Additional_file_1.csv]

List	Total | Count	Total | Width, bp	High Signal | Count		High Signal | Width, bp		Low Mappability | Count		Low Mappability | Width, bp		Both High Signal and Low Mappability | Count		Both High Signal and Low Mappability | Width, bp
hg38 Generated List	1,273	271,267,100	1,208	94.89%	263,841,000	97.26%	65	5.11%	7,426,100	2.74%	-	-	-	-
hg38 Corrected List	1,273	271,267,100	1,025	80.52%	44,446,000	16.38%	65	5.11%	7,426,100	2.74%	183	14.38%	219,395,000	80.88%
hg38 GitHub List	636	227,162,400	594	93.40%	223,452,200	98.37%	42	6.60%	3,710,200	1.63%	-	-	-	-
mm10 Generated List	2,970	253,654,600	2,037	68.59%	232,854,800	91.80%	933	31.41%	20,799,800	8.20%	-	-	-	-
mm10 Corrected List	2,970	253,654,600	1,691	56.94%	55,923,200	22.05%	933	31.41%	20,799,800	8.20%	346	11.65%	176,931,600	69.75%
mm10 GitHub List	3,435	238,977,200	2,555	74.38%	221,518,800	92.69%	880	25.62%	17,458,400	7.31%	-	-	-	-
ce10 GitHub List	100	2,205,200	88	88.00%	2,138,500	96.98%	12	12.00%	66,700	3.02%	-	-	-	-
ce11 GitHub List	97	728,500	87	89.69%	676,800	92.90%	10	10.31%	51,700	7.10%	-	-	-	-
dm3 GitHub List	271	2,689,400	202	74.54%	2,023,100	75.22%	69	25.46%	666,300	24.78%	-	-	-	-
dm6 GitHub List	182	3,740,300	155	85.16%	3,325,000	88.90%	27	14.84%	415,300	11.10%	-	-	-	-
hg19 GitHub List	834	274,970,000	583	69.90%	269,778,300	98.11%	251	30.10%	5,191,700	1.89%	-	-	-	-
Mean	1,276.45	163,665,127.27	929.55	79.64%	119,997,972.73	79.15%	298.82	18.00%	7,637,463.64	7.15%	264.50	13.01%	198,163,300.00	75.32%
Median	834	238,977,200	594	80.52%	55,923,200	92.69%	65	14.84%	5,191,700	7.10%	264.50	13.01%	198,163,300	75.32%
SD	1,264.33	128,666,994.17	855.28	11.88%	119,307,841.20	30.36%	401.51	10.90%	8,246,554.06	6.65%	115.26	1.93%	30,026,158.09	7.87%
