# Supplementary material for: Beyond blacklists: a critical assessment of exclusion set generation strategies and alternative approaches
Source: Bioinformatics. 2026 Mar 13;42(3):btag110. doi: 10.1093/bioinformatics/btag110 (PMC13020910; doi:10.1093/bioinformatics/btag110)
Supplement: btag110_Supplementary_Data [file btag110_supplementary_data.zip › Additional_file_2.xlsx]

## Sheet: human BAM
**Table S2. Diverse characteristics of human sequencing data used by the Blacklist software.** "bam_accession_table" - accession numbers of 1,255 BAM files and the associated FASTQ files ("R1 FASTQs", "R2 FASTQs"), their paired-end status, indicators whether the data was cropped, pooled, duplicated, restricted, BAM read length, the number of mapped and unmapped reads. "donor_accession_table" - ac…
BAM	R1 FASTQs	R2 FASTQs	Paired-End	Cropped	Pooled	Duplicate FASTQs	Restricted	BAM Read Length	Mapped Reads	Unmapped Reads	Date Created	Donor	Biosample Ontology	BAM md5sum
ENCFF604UHT	ENCFF386PJA		FALSE	FALSE	FALSE	FALSE	TRUE	83	14204144	17698529	2017-11-09T04:55:36.179738+00:00	ENCDO267ZBN	tissue_UBERON_0000016	24586192ea14d7812dc0c8751e6834db
ENCFF520BVL	ENCFF993UPA, ENCFF980IWS, ENCFF228LJG, ENCFF307LWZ		FALSE	FALSE	TRUE	FALSE	FALSE	76	141859391	6591819	2016-10-28T04:45:50.126350+00:00	ENCDO793LXB	tissue_UBERON_0002084	9ce1abecfca6e1bfff2b77588c5a7395
ENCFF315MHP	ENCFF780VKF, ENCFF888OQB, ENCFF274RNW, ENCFF460JSA, ENCFF569WIS		FALSE	FALSE	TRUE	TRUE	FALSE	76	135322747	5004357	2016-10-25T21:56:40.266520+00:00	ENCDO336AAA	cell_line_EFO_0005723	c606aff5baee57a54fe120341c2bbe12
ENCFF139OBG	ENCFF947ZSK, ENCFF953XTR, ENCFF636HAV, ENCFF839TPC, ENCFF198OWI		FALSE	FALSE	TRUE	FALSE	FALSE	76	122487807	3618871	2017-01-31T15:58:04.911659+00:00	ENCDO451RUA	tissue_UBERON_0001150	e73de3f9ff048977eede5efafc34ef96
ENCFF128JTM	ENCFF452ROQ, ENCFF527WMD, ENCFF057DOL, ENCFF584YEG, ENCFF243MZN		FALSE	FALSE	TRUE	TRUE	FALSE	76	120562285	4171636	2017-01-10T15:48:08.456319+00:00	ENCDO647UHQ	cell_line_EFO_0002847	9aa51bd96fde8ecd490b394d5192bcf8
ENCFF757YUE	ENCFF082OUX, ENCFF682DEF, ENCFF679GQT, ENCFF533XEQ, ENCFF158HCZ		FALSE	FALSE	TRUE	FALSE	FALSE	76	106012155	3237492	2016-11-11T04:52:53.225078+00:00	ENCDO222AAA	in_vitro_differentiated_cells_CL_0011020	e84e996395ca83724827d38760ddde20
ENCFF762RDC	ENCFF923WIL, ENCFF904JEL, ENCFF202KOP, ENCFF339NXD		FALSE	FALSE	TRUE	FALSE	FALSE	76	105255920	3816326	2016-10-27T22:03:26.484869+00:00	ENCDO793LXB	tissue_UBERON_0001159	1339670027e74fe04c04de181ddae37c
ENCFF245VQD	ENCFF600AGN, ENCFF280YFB		FALSE	FALSE	TRUE	FALSE	FALSE	76	97786946	4284726	2016-10-12T17:32:35.752825+00:00	ENCDO222AAA	in_vitro_differentiated_cells_CL_0000182	87075126a8f255a9839c0bd164e67817
ENCFF190IKF	ENCFF356KJM, ENCFF557IJC, ENCFF765UYP		FALSE	FALSE	TRUE	TRUE	FALSE	76	95002384	3678419	2017-01-06T16:09:08.961530+00:00	ENCDO220OYR	cell_line_EFO_0001221	c69e9bada07fd3d38df7756ab2ed3c38
ENCFF025UMS	ENCFF823DXS, ENCFF396DKW, ENCFF244KIM, ENCFF536BLK		FALSE	FALSE	TRUE	FALSE	FALSE	76	94929889	2986395	2016-10-27T22:02:12.851276+00:00	ENCDO793LXB	tissue_UBERON_0000995	cac86df498b3ab7fc100ecbe56caf6d0
ENCFF629XDJ	ENCFF842VLR, ENCFF512OCG, ENCFF351AFB		FALSE	FALSE	TRUE	FALSE	FALSE	76	88993686	3248484	2016-10-27T17:53:51.051483+00:00	ENCDO845WKR	tissue_UBERON_0001515	20a2faec5dc1f31318006f079906eaa5
ENCFF845VSO	ENCFF920FCI, ENCFF028KGR, ENCFF656VEQ		FALSE	FALSE	TRUE	FALSE	FALSE	76	88503271	2602449	2016-10-26T15:49:11.084659+00:00	ENCDO222AAA	in_vitro_differentiated_cells_CL_0000192	3ce6ac44209f5ff0f27dabfce4c2174e
ENCFF347TXP	ENCFF343EVP, ENCFF214KMN		FALSE	FALSE	TRUE	FALSE	FALSE	76	84063633	2556516	2016-06-30T17:31:27.507134+00:00	ENCDO000AAZ	cell_line_EFO_0001086	49c96bd0d657f00c9da11f069091d96f
ENCFF647HPQ	ENCFF151MTF, ENCFF483LFU, ENCFF208SWF, ENCFF503AXB		FALSE	FALSE	TRUE	FALSE	FALSE	76	80090499	2974430	2016-10-27T22:01:42.183604+00:00	ENCDO793LXB	tissue_UBERON_0006631	b5c29418e9c2b909e9a51dd97c690357
ENCFF161TIO	ENCFF436CCE, ENCFF332CUC, ENCFF818YLR, ENCFF360ZXY		FALSE	FALSE	TRUE	FALSE	FALSE	76	80049676	2759782	2016-10-27T22:01:49.630659+00:00	ENCDO793LXB	tissue_UBERON_0000945	5e09627a043a1906dcb1beb7809c59db
ENCFF890LQX	ENCFF583LPM, ENCFF614GOP, ENCFF433FBI, ENCFF279CHC		FALSE	FALSE	TRUE	FALSE	FALSE	76	79935569	2865507	2016-10-27T22:01:52.051271+00:00	ENCDO793LXB	tissue_UBERON_0004648	6b870e769ae4955e25365fce39e3a56c
ENCFF562PFJ	ENCFF549ALF, ENCFF207NLW, ENCFF253BJA		FALSE	FALSE	TRUE	FALSE	FALSE	76	79828349	2444932	2016-10-12T17:32:52.803386+00:00	ENCDO222AAA	in_vitro_differentiated_cells_CL_0000182	7364dfb55355d59fbf4cb6994a1f8599
ENCFF841ELU	ENCFF625FBR, ENCFF878ZLP		FALSE	FALSE	TRUE	TRUE	FALSE	76	78863266	3716089	2017-01-10T14:52:34.473024+00:00	ENCDO000ABD	cell_line_EFO_0003072	eec1cf91da56883018196748064e74af
ENCFF689KUQ	ENCFF485UYV, ENCFF170LRD, ENCFF410DXF, ENCFF784DBC		FALSE	FALSE	TRUE	FALSE	FALSE	76	76869941	5670438	2016-11-16T00:12:02.971710+00:00	ENCDO082FOL	primary_cell_CL_0000775	d1a986cf6723b8c2a4ad5e6518380712
ENCFF892RJZ	ENCFF029CBI, ENCFF549OKT, ENCFF483YDA		FALSE	FALSE	TRUE	FALSE	FALSE	76	76795794	2485537	2016-10-26T20:54:45.607501+00:00	ENCDO845WKR	tissue_UBERON_0001515	d38cf89678987f79e732d9b5bbe66c23
ENCFF683MQK	ENCFF218VYP, ENCFF130NIU, ENCFF411REJ		FALSE	FALSE	TRUE	TRUE	FALSE	76	76506810	2827802	2016-10-29T04:42:50.277110+00:00	ENCDO133EXU	cell_line_EFO_0005694	3aa9e004290d9f477cd9746c21ff4cb3
ENCFF100PMS	ENCFF377FRL, ENCFF601FJT, ENCFF105BSH, ENCFF283SSQ		FALSE	FALSE	TRUE	TRUE	FALSE	76	76046844	2600875	2016-10-25T21:54:32.453146+00:00	ENCDO336AAA	cell_line_EFO_0005723	a0588400722af2023e26b2bb5762ed96
ENCFF599VSB	ENCFF297UFN, ENCFF265JXW, ENCFF437OBX		FALSE	FALSE	TRUE	FALSE	FALSE	76	75513896	2215636	2017-02-03T16:01:17.632599+00:00	ENCDO845WKR	tissue_UBERON_0011907	18374d8ba07a21f10fc88c9ce8c09f31
ENCFF011DCG	ENCFF067KOA, ENCFF142HVK, ENCFF145VOM, ENCFF228AVN		FALSE	FALSE	TRUE	FALSE	FALSE	76	72704975	2726893	2016-10-27T22:01:41.672380+00:00	ENCDO793LXB	tissue_UBERON_0006920	698ec5defb2a808851a4e78dce04ef3b
ENCFF886RGO	ENCFF492ETH, ENCFF597LCE, ENCFF944VDZ, ENCFF775TGL		FALSE	FALSE	TRUE	FALSE	FALSE	76	70774765	1924161	2017-04-21T16:03:31.916480+00:00	ENCDO271OUW	tissue_UBERON_0001496	679dc2c7b54f13a1b7df51c63940b7e2
ENCFF275HQY	ENCFF912VFJ, ENCFF723PEI		FALSE	FALSE	TRUE	FALSE	FALSE	76	69398633	1967207	2017-08-17T20:37:04.386372+00:00	ENCDO793LXB	tissue_UBERON_0000995	7a6ea169978dbd57fc47b4f0e6562d05
ENCFF144ISY	ENCFF206YPV, ENCFF835QIF		FALSE	FALSE	TRUE	FALSE	FALSE	76	69373260	2560018	2016-11-11T04:50:37.325983+00:00	ENCDO222AAA	in_vitro_differentiated_cells_CL_0011020	75c6388c32ec9446e4c622191e9fae9d
ENCFF494MEJ	ENCFF321CPH, ENCFF360DUF, ENCFF566VUE		FALSE	FALSE	TRUE	FALSE	FALSE	76	68132928	2103267	2016-10-26T20:54:36.297299+00:00	ENCDO451RUA	tissue_UBERON_0011907	4d9ef75787fb5ef3194e8201b1398798
ENCFF879GES	ENCFF303RYF, ENCFF324AOR, ENCFF337HED		FALSE	FALSE	TRUE	TRUE	FALSE	76	67954917	2184662	2016-10-29T04:22:54.994285+00:00	ENCDO133EXU	cell_line_EFO_0005694	76f1125a37074cc0ca2784811239b3db
ENCFF855LCR	ENCFF163PYU, ENCFF522PVI, ENCFF639RMG, ENCFF716YLE		FALSE	FALSE	TRUE	TRUE	FALSE	76	67775871	2008778	2017-01-10T15:45:59.397316+00:00	ENCDO647UHQ	cell_line_EFO_0002847	1eb52628dc48416880c17779c61bc5ff
ENCFF452JET	ENCFF805KPU, ENCFF809ZPN, ENCFF164ZWM, ENCFF740ECI		FALSE	FALSE	TRUE	FALSE	FALSE	76	67700997	3437859	2016-10-29T04:23:38.828325+00:00	ENCDO000AAW	cell_line_EFO_0003042	281e89d3b228c1c9f9cefcd761734608
ENCFF125CBC	ENCFF378JTU, ENCFF825KUP, ENCFF361CSC, ENCFF053BKB		FALSE	FALSE	TRUE	FALSE	FALSE	76	66545937	2509488	2016-10-27T22:00:17.735734+00:00	ENCDO793LXB	tissue_UBERON_0001157	cd44fc5b59adb34aff790f76069ace4b
ENCFF788NYF	ENCFF267XUN		FALSE	FALSE	FALSE	TRUE	FALSE	76	66337807	3006605	2017-01-06T16:06:17.730776+00:00	ENCDO336AAA	cell_line_EFO_0007950	df5bf55e9ad108d606684f8bcb950990
ENCFF105EYC	ENCFF620XGN, ENCFF075YVC, ENCFF649ZVW, ENCFF142NKQ		FALSE	FALSE	TRUE	FALSE	FALSE	76	66011074	2124206	2016-10-27T22:01:30.890202+00:00	ENCDO793LXB	tissue_UBERON_0010414	9ed98b1197c7b04fa4d94aa51737bb61
ENCFF881SJD	ENCFF098NQZ, ENCFF694XOO, ENCFF169IFR		FALSE	FALSE	TRUE	FALSE	FALSE	76	65960030	2166391	2016-10-30T22:07:05.722705+00:00	ENCDO451RUA	tissue_UBERON_0001515	4b59aa38aee3c466ec6d0aa408474e53
ENCFF906STP	ENCFF156GVP		FALSE	FALSE	FALSE	FALSE	TRUE	76	65958385	3521290	2017-11-09T06:50:52.418047+00:00	ENCDO981EWY	primary_cell_NTR_0000427	cbb4f254cc66fae10bd00e233900430f
ENCFF793ZBA	ENCFF355WSL, ENCFF116APJ		FALSE	FALSE	TRUE	FALSE	FALSE	76	65660893	2056500	2017-08-04T21:49:25.581704+00:00	ENCDO451RUA	tissue_UBERON_0001157	80e4d2032709a899d64d4046fc3d3ba8
ENCFF826DOK	ENCFF451IDT, ENCFF643EHE		FALSE	FALSE	TRUE	FALSE	FALSE	76	65610636	2415760	2016-08-09T16:50:19.848499+00:00	ENCDO000AAK	cell_line_EFO_0002784	5748f7d96d21a9c0bc8b221d373707e4
ENCFF275WVX	ENCFF295VZD		FALSE	FALSE	FALSE	FALSE	FALSE	76	64408706	1723998	2016-05-25T14:14:07.357548+00:00	ENCDO845WKR	tissue_UBERON_0001150	fb6ef9526c35734968f97dc161096660
ENCFF460YQD	ENCFF476AQS, ENCFF352JIF		FALSE	FALSE	TRUE	FALSE	FALSE	76	64237109	1998261	2017-01-26T22:50:15.097073+00:00	ENCDO793LXB	tissue_UBERON_0001323	627eca58a4b8c799d5841442aecb8256
ENCFF758TGR	ENCFF953PQD		FALSE	FALSE	FALSE	FALSE	FALSE	76	63559033	1948263	2016-05-05T04:47:11.732141+00:00	ENCDO451RUA	tissue_UBERON_0002369	be2822cbc2e7cbb89edf277e566db7c0
ENCFF781ZJA	ENCFF183TQF, ENCFF544FLC		FALSE	FALSE	TRUE	FALSE	FALSE	76	62804052	2306413	2016-10-27T22:00:55.884585+00:00	ENCDO793LXB	tissue_UBERON_0001211	bca2c0c1e7a0899f08e30b1843a26848
ENCFF164WHY	ENCFF986FNA, ENCFF461CWB		FALSE	FALSE	TRUE	FALSE	FALSE	76	62694533	2472220	2016-10-27T22:02:42.205079+00:00	ENCDO793LXB	tissue_UBERON_0001621	72036d560907658233591bcab668fc93
ENCFF969PTL	ENCFF507DNV		FALSE	FALSE	FALSE	FALSE	TRUE	76	61805939	8628115	2017-11-09T06:25:27.038241+00:00	ENCDO686OPO	primary_cell_CL_1001608	f4c63f9509e8c674e52e0bb1d3fae2a2
ENCFF912JWP	ENCFF127SEC, ENCFF379SQR, ENCFF334CJI, ENCFF547GCK		FALSE	FALSE	TRUE	FALSE	FALSE	76	61187361	2270828	2016-10-27T22:01:34.169823+00:00	ENCDO793LXB	tissue_UBERON_0001496	0d59227a60131cd7d4dce412c564b0e9
ENCFF439OAX	ENCFF093XYO, ENCFF355APW		FALSE	FALSE	TRUE	FALSE	FALSE	76	60658761	2230005	2016-10-27T21:58:03.248265+00:00	ENCDO793LXB	tissue_UBERON_0000992	c5cbce228bb69afb3a5260aafc39a146
ENCFF392UYM	ENCFF587HMQ, ENCFF184GOD, ENCFF787SDP, ENCFF036GMX		FALSE	FALSE	TRUE	FALSE	FALSE	76	60640151	3051457	2016-11-15T23:53:14.745239+00:00	ENCDO055UKA	primary_cell_CL_0000775	dd09228b4b7e30835fcce2370303cf8f
ENCFF022YQT	ENCFF127IDN, ENCFF387OBH		FALSE	FALSE	TRUE	FALSE	FALSE	76	60421984	2784612	2017-08-04T21:47:11.931832+00:00	ENCDO845WKR	tissue_UBERON_0001157	aa20c51ed1dac29c49811e589258d1d8
ENCFF577ISA	ENCFF910RDH, ENCFF574KWA		FALSE	FALSE	TRUE	FALSE	FALSE	76	60156860	2464258	2016-10-27T22:01:08.782739+00:00	ENCDO793LXB	tissue_UBERON_0007610	58dee9f95cd0d488af75db94d1be3054
ENCFF258VRL	ENCFF757ZBR, ENCFF676ITE, ENCFF562XOM, ENCFF759ROI		FALSE	FALSE	TRUE	FALSE	FALSE	76	59844445	2030433	2016-10-26T20:55:37.158515+00:00	ENCDO793LXB	tissue_UBERON_0002046	fcc22e8e9f44c73ff469fb1de266d0eb
ENCFF577EDT	ENCFF116ZVM, ENCFF519MHN		FALSE	FALSE	TRUE	FALSE	FALSE	76	59658242	1896340	2017-08-04T21:48:59.645821+00:00	ENCDO271OUW	tissue_UBERON_0002046	395b09a0a6575cbf8c8c3b350263472c
ENCFF641ZFU	ENCFF798QSC		FALSE	FALSE	FALSE	FALSE	TRUE	76	59643857	13094129	2017-11-09T00:22:50.202936+00:00	ENCDO047TBB	primary_cell_CL_1001608	dbc48e9b675f0b494a2a068600911152
ENCFF164QLT	ENCFF691QIG, ENCFF865BLC, ENCFF598YFV, ENCFF249UEG		FALSE	FALSE	TRUE	FALSE	FALSE	76	58649098	1676534	2016-10-27T22:01:13.823118+00:00	ENCDO793LXB	tissue_UBERON_0011907	4d6e67de47c2684dce645db28956c075
ENCFF591CGZ	ENCFF267NAE, ENCFF739ENQ		FALSE	FALSE	TRUE	FALSE	TRUE	76	58291409	20637508	2017-11-09T07:19:47.276570+00:00	ENCDO147MBH	primary_cell_CL_0002327	230f5c705f304d90eb171c4ffeb795d5
ENCFF384MFA	ENCFF191LDB, ENCFF855SLP, ENCFF113LEI, ENCFF046RIH		FALSE	FALSE	TRUE	FALSE	FALSE	76	58150298	2006502	2017-01-31T21:05:57.761638+00:00	ENCDO793LXB	tissue_UBERON_0000996	9ed9388c8b291bd6eeac47dbad7f1be1
ENCFF775HII	ENCFF056UQL, ENCFF306TBR		FALSE	FALSE	TRUE	FALSE	FALSE	76	57632050	1729781	2016-10-27T22:01:07.992974+00:00	ENCDO793LXB	tissue_UBERON_0001150	76df11b58a93001d9a4114e5d77bd671
ENCFF773EDD	ENCFF582UYY, ENCFF318KEV		FALSE	FALSE	TRUE	FALSE	FALSE	76	57332374	2204047	2017-08-04T21:48:59.113014+00:00	ENCDO845WKR	tissue_UBERON_0000473	8fcc6eb69301c575517e76c4e9243d23
ENCFF034JHX	ENCFF921OII, ENCFF068XZV		FALSE	FALSE	TRUE	FALSE	TRUE	76	56700352	13206833	2017-11-09T06:22:18.190705+00:00	ENCDO123NFT	primary_cell_CL_0000625	64bc8a8ef1bb914a6cf872c1a3933be2
ENCFF991CYC	ENCFF260ZFD		FALSE	FALSE	FALSE	FALSE	TRUE	76	56637305	7954551	2017-11-09T07:17:53.632326+00:00	ENCDO981EWY	primary_cell_NTR_0000427	80afd1429772c0cb1ca742e2b62c8ad1
ENCFF528RAC	ENCFF342XML, ENCFF115PHM		FALSE	FALSE	TRUE	FALSE	FALSE	76	54896511	2109594	2016-10-27T21:58:03.397135+00:00	ENCDO924HBJ	in_vitro_differentiated_cells_CL_0000746	78db0c1dd99c7c69481193a9d1ada110
ENCFF881SIL	ENCFF935YMD, ENCFF131OEZ		FALSE	FALSE	TRUE	FALSE	FALSE	76	54624866	1618852	2016-10-27T21:58:28.725254+00:00	ENCDO793LXB	tissue_UBERON_0002106	1e19ed20e2ef3335c542d8b80e2ff4a4
ENCFF080FPV	ENCFF429SOB, ENCFF328QHK		FALSE	FALSE	TRUE	FALSE	FALSE	76	53233627	1702554	2016-10-27T22:01:00.473468+00:00	ENCDO793LXB	tissue_UBERON_0008952	8473cfcc5145569e7aa9ca6a6ce125ab
ENCFF700UBO	ENCFF318JDQ, ENCFF046WYC, ENCFF494TSO, ENCFF009GEU		FALSE	FALSE	TRUE	FALSE	TRUE	76	53142018	1307382	2017-11-19T07:27:04.252252+00:00	ENCDO371NVV	tissue_NTR_0001226	16eee5e66372a92b0745784295d89d11
ENCFF122IYJ	ENCFF512TNG		FALSE	FALSE	FALSE	FALSE	FALSE	76	52857441	2241165	2016-08-09T16:49:17.874531+00:00	ENCDO793LXB	tissue_UBERON_0002046	de664270fca41aa13d6a4c91ddbb983a
ENCFF459PIH	ENCFF460NPB, ENCFF742PUR		FALSE	FALSE	TRUE	FALSE	FALSE	76	52270583	1656207	2017-08-04T21:47:09.871005+00:00	ENCDO451RUA	tissue_UBERON_0002367	3fbb0bf173cc4fdbe33756b44efcb869
ENCFF184MWE	ENCFF260HFH, ENCFF384OED, ENCFF985SAX, ENCFF364CZV		FALSE	FALSE	TRUE	FALSE	FALSE	76	52160154	1731328	2016-10-27T21:59:14.374936+00:00	ENCDO793LXB	tissue_UBERON_0004550	33427f678ce209a31e83da45c486facd
ENCFF693DSK	ENCFF498FZT		FALSE	FALSE	FALSE	FALSE	FALSE	76	51800441	2281212	2016-10-26T20:55:23.800415+00:00	ENCDO451RUA	tissue_UBERON_0011907	db73e9b0ea975a44b82547425f972ed5
ENCFF941ESK	ENCFF914QDH, ENCFF415NBZ, ENCFF202XJD, ENCFF294RSN		FALSE	FALSE	TRUE	FALSE	FALSE	76	51486542	1659152	2016-10-27T22:00:53.228789+00:00	ENCDO793LXB	tissue_UBERON_0002369	c8d11c3162de9e4d33777965d2fb9c62
ENCFF470NFL	ENCFF615LEB, ENCFF458ASE		FALSE	FALSE	TRUE	TRUE	FALSE	76	50053726	1971284	2017-01-09T19:40:23.334523+00:00	ENCDO000ABD	cell_line_EFO_0003072	ed9e7501a4e4161c86ae5dfc80997955
ENCFF230OCJ	ENCFF592MYJ, ENCFF975AVB		FALSE	FALSE	TRUE	FALSE	TRUE	76	49852893	8224703	2017-11-09T06:25:55.096742+00:00	ENCDO273TST	primary_cell_CL_2000001	bdc3ac85f4577119bea61fb0d9d4d79d
ENCFF512VDU	ENCFF148HHK, ENCFF245VNV		FALSE	FALSE	TRUE	FALSE	FALSE	76	49809600	1482662	2016-10-27T22:00:55.658831+00:00	ENCDO793LXB	tissue_UBERON_0008367	7a80ad903083316d4307bb4ebf9806dd
ENCFF326MZA	ENCFF564EJZ, ENCFF064RAZ		FALSE	FALSE	TRUE	FALSE	FALSE	76	49705376	2513842	2016-10-27T21:57:39.357677+00:00	ENCDO924HBJ	in_vitro_differentiated_cells_CL_0000746	6029a352c13f26a4c913ba761cdc731b
ENCFF302QUP	ENCFF837SVG, ENCFF279GKI		FALSE	FALSE	TRUE	TRUE	FALSE	76	49022319	1635195	2017-01-06T16:07:56.646453+00:00	ENCDO220OYR	cell_line_EFO_0001221	0a1923ecd8ece0799ba9e70fd934d921
ENCFF599PYA	ENCFF614ETM, ENCFF996WJG, ENCFF351BDB, ENCFF154YCF		FALSE	FALSE	TRUE	FALSE	FALSE	76	48804935	1484855	2016-10-27T22:00:57.196202+00:00	ENCDO793LXB	tissue_UBERON_0001114	9730aff8ad89ac856cf781bca80d70f0
ENCFF496PZE	ENCFF634JMR, ENCFF997BAS		FALSE	FALSE	TRUE	FALSE	FALSE	76	45081513	1529853	2016-10-27T21:57:34.302157+00:00	ENCDO271OUW	tissue_UBERON_0000992	745f469496f3b0decfa882156b32083d
ENCFF073TSZ	ENCFF297YQY		FALSE	FALSE	FALSE	FALSE	FALSE	76	41365472	1512510	2016-05-05T04:46:29.591931+00:00	ENCDO845WKR	tissue_UBERON_0002046	2eac12578b1e81bfcd40be0f9423ccb6
ENCFF782PUV	ENCFF225QVL		FALSE	FALSE	FALSE	FALSE	FALSE	76	40123709	1387159	2016-05-05T04:46:37.156999+00:00	ENCDO845WKR	tissue_UBERON_0002369	091524570b89ce0e55e74fd1ead9f229
ENCFF519CSM	ENCFF841FEP		FALSE	FALSE	FALSE	FALSE	FALSE	76	39200233	1385214	2016-05-05T04:46:19.287577+00:00	ENCDO222AAA	in_vitro_differentiated_cells_CL_0000192	bb3d86a6f720f7d5cee152b89b56878a
ENCFF867ELO	ENCFF522MGB, ENCFF900ABM		FALSE	FALSE	TRUE	FALSE	TRUE	76	38717413	4961676	2017-11-09T05:42:25.177892+00:00	ENCDO463PIS	tissue_NTR_0001407	e8b50df792af66524bfbe8b7d4085b5e
ENCFF994DDP	ENCFF689EIT, ENCFF663FLW		FALSE	FALSE	TRUE	FALSE	FALSE	76	37736919	1712470	2016-11-03T22:07:18.992630+00:00	ENCDO000AAW	cell_line_EFO_0003042	84ff0eb76dc6537d9b636316bfe051d7
ENCFF765SNX	ENCFF174BWY		FALSE	FALSE	FALSE	FALSE	FALSE	76	36903814	783056	2016-05-05T04:43:52.858905+00:00	ENCDO451RUA	tissue_UBERON_0002046	359d862c8061208f49f8a7dc5443e6d2
ENCFF166ISM	ENCFF414CJD		FALSE	FALSE	FALSE	FALSE	TRUE	76	34711581	8388674	2017-11-09T05:49:23.471694+00:00	ENCDO047TBB	primary_cell_CL_1001606	ea51cb3f6ccd4975dc92b86b1c772771
ENCFF579QXQ	ENCFF015ZEK		FALSE	FALSE	FALSE	FALSE	FALSE	76	34210757	1405923	2016-08-09T16:49:04.493345+00:00	ENCDO000AAK	cell_line_EFO_0002784	f0d11f66e11ffe9272c2f78285e28c84
ENCFF864TEV	ENCFF671OPY		FALSE	FALSE	FALSE	FALSE	TRUE	76	30523663	2704262	2017-11-09T03:07:29.742553+00:00	ENCDO981EWY	tissue_UBERON_0000955	e07ce80a8409ba611d48cbcf0b7b2512
ENCFF260EDJ	ENCFF533FLV		FALSE	FALSE	FALSE	FALSE	TRUE	76	30310893	5670768	2017-11-09T04:24:40.677913+00:00	ENCDO686OPO	primary_cell_CL_2000045	0e29c0697e1c39b05b6dcf9bd4240b87
ENCFF592YCC	ENCFF087KQG		FALSE	FALSE	FALSE	TRUE	FALSE	76	29513818	1039389	2017-01-06T16:03:05.365515+00:00	ENCDO336AAA	cell_line_EFO_0007950	6342a09f60e9bea5f03f68e21ba85959
ENCFF650QMD	ENCFF149BTS		FALSE	FALSE	FALSE	FALSE	TRUE	76	28856632	9955216	2017-11-09T04:04:56.282507+00:00	ENCDO819SJC	primary_cell_CL_0002451	fbfec47774307e816f54bf15383f5ee9
ENCFF555AAQ	ENCFF618CAW		FALSE	FALSE	FALSE	TRUE	TRUE	76	28086232	2146488	2017-11-28T03:54:40.399527+00:00	ENCDO499GAU	cell_line_EFO_0007116	9192706504a76c680d356b147a08fbda
ENCFF226SLF	ENCFF920WNX		FALSE	FALSE	FALSE	FALSE	FALSE	76	27508299	1013876	2016-06-30T17:26:22.048780+00:00	ENCDO000AAZ	cell_line_EFO_0001086	6763f505a489023bee73321650f9ed5f
ENCFF783BSQ	ENCFF200UCY		FALSE	FALSE	FALSE	FALSE	TRUE	76	27377953	6813167	2017-11-09T03:50:41.691640+00:00	ENCDO819SJC	primary_cell_CL_0002326	97363c92115ba4f9254eabacb6a3eaec
ENCFF971VAX	ENCFF155TVY		FALSE	FALSE	FALSE	FALSE	TRUE	76	27072855	5651461	2017-11-09T04:04:24.022360+00:00	ENCDO273TST	primary_cell_CL_0000625	cf5f9068d61561aa78b8980c0bf740e1
ENCFF967NFM	ENCFF099PYU		FALSE	FALSE	FALSE	FALSE	TRUE	76	25822790	6208023	2017-11-09T04:47:55.138163+00:00	ENCDO819SJC	primary_cell_CL_0002324	a3dd73bf2d9c9e1458986787b9d2eb9f
ENCFF163VRH	ENCFF299UIO		FALSE	FALSE	FALSE	FALSE	TRUE	76	24665743	9610301	2017-11-09T05:14:24.442240+00:00	ENCDO250QGI	primary_cell_CL_2000001	d1f103aba588cd77c912241a0cb15659
ENCFF800IQD	ENCFF039FEA		FALSE	FALSE	FALSE	FALSE	TRUE	76	23969927	6834076	2017-11-09T04:33:57.400384+00:00	ENCDO047TBB	primary_cell_CL_2000045	863873941d31cdcdc0a62dc46cc2a152
ENCFF368VZV	ENCFF811IMB		FALSE	FALSE	FALSE	FALSE	TRUE	76	23373836	3640677	2017-11-09T04:04:09.391439+00:00	ENCDO261FUX	primary_cell_CL_0002324	562c1d0de244ad6d00c475bcf3e20e26
ENCFF489JNS	ENCFF667LJM		FALSE	FALSE	FALSE	FALSE	TRUE	76	20293399	3428262	2017-11-09T04:03:54.963257+00:00	ENCDO686OPO	primary_cell_CL_1001606	c78d81a726e353dbef5581ee60ab478b
ENCFF608LNW	ENCFF457TNI		FALSE	FALSE	FALSE	TRUE	TRUE	76	18899760	4337151	2017-11-28T03:33:23.951791+00:00	ENCDO666YUN	primary_cell_CL_1001608	d0b805a1d8f4b044dec904e2d58f0209
ENCFF074DCD	ENCFF354XVC		FALSE	FALSE	FALSE	FALSE	TRUE	76	17979432	8508817	2017-11-09T03:00:17.008386+00:00	ENCDO499GAU	cell_line_EFO_0007116	dbb52d29f0dbd4f7ec4443cbca712fae
ENCFF931HQI	ENCFF742PEQ		FALSE	FALSE	FALSE	FALSE	TRUE	76	14660198	7882440	2017-11-28T03:09:44.956779+00:00	ENCDO280TXL	primary_cell_NTR_0000427	1195fbac3eea7260b0621ea060684e79
ENCFF246VYN	ENCFF822KLG, ENCFF439XIF		FALSE	FALSE	TRUE	FALSE	TRUE	76	12701459	3857070	2017-11-09T02:44:28.235358+00:00	ENCDO030VWZ	tissue_UBERON_0000955	145453905e27e7c355b570474a61d70c
ENCFF561FHB	ENCFF781KAL		FALSE	FALSE	FALSE	FALSE	TRUE	76	5941202	1801849	2018-01-31T17:23:39.560603+00:00	ENCDO266GKW	primary_cell_CL_0001059	b0b1ed60b74472c2d9b4dfdc7a17583e
ENCFF427XZH	ENCFF668IHS		FALSE	FALSE	FALSE	FALSE	TRUE	76	4060489	3627151	2018-01-31T06:10:44.875145+00:00	ENCDO375CKP	primary_cell_CL_0000236	504d1c2ea95dde7adaea0ad2edd6f1cc
ENCFF181UCB	ENCFF086YYO		FALSE	FALSE	FALSE	FALSE	TRUE	76	2355027	4091055	2018-01-31T17:09:05.734727+00:00	ENCDO266GKW	primary_cell_CL_0001059	cf8567e0085b7fe8b3dca7a2e110658a
ENCFF705LXV	ENCFF005NPA, ENCFF831BMR		FALSE	FALSE	TRUE	FALSE	TRUE	75	72760808	23861728	2017-11-09T22:40:18.645384+00:00	ENCDO150YZC	tissue_UBERON_0007106	c9af1b0098b6f9e61d96208afd888a67
ENCFF427LBG	ENCFF428ZLL, ENCFF771FGQ		FALSE	FALSE	TRUE	FALSE	TRUE	75	69406418	5960653	2017-11-09T22:18:44.830055+00:00	ENCDO651ROT	tissue_NTR_0003013	475b5b48330b87b48809715e31f04d2f
ENCFF013LKM	ENCFF842LNS, ENCFF988WWE		FALSE	FALSE	TRUE	FALSE	TRUE	75	68937003	5253935	2017-11-09T22:20:24.693798+00:00	ENCDO651ROT	tissue_UBERON_0007106	6b372b9fc11235d9823bca892485f8dc
ENCFF061QLI	ENCFF724AOD, ENCFF951ZQP		FALSE	FALSE	TRUE	FALSE	TRUE	75	65590147	8997247	2017-11-09T06:14:56.665700+00:00	ENCDO150YZC	tissue_UBERON_0001987	c895146775465bfb43785d14c1339afe
ENCFF435KTE	ENCFF489RYI, ENCFF060HIR		FALSE	FALSE	TRUE	FALSE	TRUE	75	53792903	11300534	2017-11-09T06:01:39.179689+00:00	ENCDO881IIS	primary_cell_NTR_0003079	87cfcecdbb4d55daf648db51da689e03
ENCFF562SKC	ENCFF687LBW		FALSE	FALSE	FALSE	FALSE	TRUE	75	42999814	2797710	2017-11-09T05:10:16.639601+00:00	ENCDO839WKQ	primary_cell_CL_2000001	75a8265a276312dd66559eac34354373
ENCFF103KMU	ENCFF494FEI		FALSE	FALSE	FALSE	FALSE	TRUE	75	42784015	3817363	2017-11-09T05:41:41.847268+00:00	ENCDO974LFM	tissue_UBERON_0007106	ed575d9d5c1df856fbba1cad11ad5bc9
ENCFF873LFP	ENCFF313HFA		FALSE	FALSE	FALSE	FALSE	TRUE	75	34759421	8612653	2017-11-09T04:48:38.128450+00:00	ENCDO329NER	tissue_UBERON_0002037	354fc381b203ea0ec3969be47bdac8b6
ENCFF134WUV	ENCFF436DLD		FALSE	FALSE	FALSE	FALSE	TRUE	75	33111741	5927392	2017-11-09T04:22:20.969331+00:00	ENCDO865QOI	tissue_UBERON_0000088	44787f441d9e3ac5c0d223e7c35e4238
ENCFF802MNB	ENCFF326XKW		FALSE	FALSE	FALSE	FALSE	TRUE	75	32440702	3126383	2017-11-09T05:09:00.139593+00:00	ENCDO918HJM	tissue_UBERON_0007106	ce260e42dc28ba85dcc4e3a421ea1d7d
ENCFF327IAE	ENCFF850AMQ, ENCFF038DUA		FALSE	FALSE	TRUE	FALSE	TRUE	75	32350332	48417943	2017-11-09T05:41:51.974729+00:00	ENCDO651ROT	tissue_UBERON_0003124	363541c247f15d45c89451e1a6ec99fd
ENCFF884HXF	ENCFF277KNR		FALSE	FALSE	FALSE	FALSE	TRUE	75	31957060	3263031	2017-11-09T05:12:10.587953+00:00	ENCDO974LFM	tissue_NTR_0003013	a77f13deb6eca97ee854602e923d375b
ENCFF989MMP	ENCFF762WLA		FALSE	FALSE	FALSE	FALSE	TRUE	75	31092823	3156294	2017-11-09T03:41:31.901585+00:00	ENCDO150YZC	tissue_UBERON_0000305	80db2e41ede95a653f1a1eaba6a26392
ENCFF893BIJ	ENCFF918DCV		FALSE	FALSE	FALSE	FALSE	TRUE	75	30996020	6420448	2017-11-09T04:07:59.982414+00:00	ENCDO601VUB	tissue_UBERON_0000088	9e59cbc8bbd54381023a66ecce5efcb5
ENCFF504IXT	ENCFF740VNQ		FALSE	FALSE	FALSE	FALSE	TRUE	75	29598798	1611275	2017-11-09T03:44:21.036394+00:00	ENCDO150YZC	tissue_UBERON_0003124	a24588715f9f88b6dafe9ca935840722
ENCFF209LTY	ENCFF162QPX		FALSE	FALSE	FALSE	FALSE	TRUE	75	27392797	1699660	2017-11-09T04:07:22.343757+00:00	ENCDO688UPE	primary_cell_CL_2000001	1325b0955856ff9af05178ac83f6b501
ENCFF938ARZ	ENCFF535HOG		FALSE	FALSE	FALSE	FALSE	TRUE	75	26130975	7817215	2017-11-09T04:06:44.897361+00:00	ENCDO047TBB	primary_cell_CL_1001606	f53299d792891b508aad71d59e9869dc
ENCFF052YCU	ENCFF047HVQ		FALSE	FALSE	FALSE	FALSE	TRUE	75	25391349	3641282	2017-11-09T05:09:39.317609+00:00	ENCDO030VWZ	primary_cell_NTR_0000427	94e89eac2143e9eb3ecd4d70657a826e
ENCFF927CLE	ENCFF520FVJ		FALSE	FALSE	FALSE	FALSE	TRUE	75	23368641	4721764	2017-11-09T04:29:43.347096+00:00	ENCDO030VWZ	primary_cell_NTR_0000427	25a532d15902ef38583fd8a59cf58098
ENCFF771NEW	ENCFF891ILZ		FALSE	FALSE	FALSE	FALSE	TRUE	75	22158179	1457080	2017-11-09T03:45:14.248893+00:00	ENCDO967GTN	primary_cell_NTR_0003079	df29ab23ad9caec7fd52922eb240d20f
ENCFF905MSG	ENCFF681JAA		FALSE	FALSE	FALSE	FALSE	TRUE	75	21830824	2796334	2017-11-09T04:10:55.929156+00:00	ENCDO424KSR	primary_cell_CL_2000001	ce3cedc85bf8904d8ef914be5913761a
ENCFF512UAL	ENCFF418INU		FALSE	FALSE	FALSE	FALSE	TRUE	75	19613186	5498836	2017-11-09T03:59:45.410297+00:00	ENCDO026HUZ	tissue_NTR_0001407	db69ecadc4f27feb18c3e293de1bd2e7
ENCFF072VHG	ENCFF444LSU, ENCFF437ZGA		FALSE	FALSE	TRUE	FALSE	FALSE	51	66939712	1330889	2016-05-06T18:14:11.945007+00:00	ENCDO000AAE	cell_line_EFO_0001203	0e651a0164bb4c9b78b4faa772fb3fd7
ENCFF836DZG	ENCFF656LJN		FALSE	FALSE	FALSE	FALSE	FALSE	51	52968665	1062714	2016-05-06T18:02:17.473581+00:00	ENCDO000AAD	cell_line_EFO_0002067	c3fcb85eb8d18c71de12fd7fa8060e46
ENCFF731MOG	ENCFF679NOJ, ENCFF067NSO		FALSE	FALSE	TRUE	FALSE	FALSE	51	40458807	1633128	2016-05-06T18:05:00.968799+00:00	ENCDO000AAE	cell_line_EFO_0001203	0a2bf04b75481c53bfda26b70aa4583e
ENCFF486KWH	ENCFF159WTO		FALSE	FALSE	FALSE	FALSE	FALSE	51	35207510	659828	2016-05-06T18:13:10.745254+00:00	ENCDO000AAD	cell_line_EFO_0002067	283d40c085ab987dda42e08a64631fbe
ENCFF351MPC	ENCFF278ATS		FALSE	FALSE	FALSE	FALSE	FALSE	51	33752440	851366	2016-05-06T18:11:52.061996+00:00	ENCDO000AAD	cell_line_EFO_0002067	ee793402da2904fe2af78a7a229c1fa3
ENCFF414ROR	ENCFF864QSY, ENCFF647SGY		FALSE	FALSE	TRUE	FALSE	FALSE	51	27370191	661650	2016-05-06T18:03:24.961380+00:00	ENCDO000AAD	cell_line_EFO_0002067	e0aed188df8fe4f7e35213a7f7371f2e
ENCFF362CKA	ENCFF000RRV		FALSE	FALSE	FALSE	FALSE	FALSE	51	18654639	16278727	2018-02-22T02:56:47.613140+00:00	ENCDO000ACD	cell_line_EFO_0005346	9742b1c20ee850573a2fbdc21cce7f9b
ENCFF705VYI	ENCFF000SCG		FALSE	FALSE	FALSE	FALSE	FALSE	51	18273543	4335847	2016-12-03T15:33:09.761994+00:00	ENCDO000ACZ	cell_line_EFO_0005696	a34bf56e0c518300d29de2d68e8a92d3
ENCFF906RZN	ENCFF000RTH		FALSE	FALSE	FALSE	FALSE	FALSE	51	15063820	16305144	2018-02-22T03:45:43.152987+00:00	ENCDO000ACO	cell_line_EFO_0005352	e2f9e63ad688ffbea1ccfb6b0d4eb1ab
ENCFF056YDV	ENCFF000SDU		FALSE	FALSE	FALSE	FALSE	FALSE	51	14707404	14733354	2017-04-14T18:24:18.068526+00:00	ENCDO316AAA	tissue_UBERON_0001264	1eea70b915a20baf8cad40238a357ca1
ENCFF787HFY	ENCFF000SEH		FALSE	FALSE	FALSE	FALSE	FALSE	51	11676230	19522398	2017-04-09T04:13:03.657472+00:00	ENCDO310AAA	tissue_UBERON_0002106	2faa6cfa2a5b2ad68843b2306fb92813
ENCFF273DTL	ENCFF000RXR		FALSE	FALSE	FALSE	FALSE	FALSE	51	9483351	13360353	2017-04-14T18:24:32.504799+00:00	ENCDO007AAA	tissue_UBERON_0002113	6874b2e1d36a2977e37d110162821ffa
ENCFF569KIG	ENCFF000RPT		FALSE	FALSE	FALSE	FALSE	FALSE	51	8472590	9796832	2016-12-03T15:31:12.840250+00:00	ENCDO000ABJ	cell_line_EFO_0005335	4e9e0c6829a2f632718fbac5f0593a87
ENCFF249FYF	ENCFF029HVF, ENCFF296NKV		FALSE	FALSE	TRUE	FALSE	TRUE	51	8422554	1332805	2018-01-31T00:15:16.239764+00:00	ENCDO460ZVO	primary_cell_CL_0000084	88a38fbadd6c5710f20bc4283d88715a
ENCFF231IAK	ENCFF000ARK		FALSE	FALSE	FALSE	TRUE	FALSE	51	7290179	3385981	2016-07-13T02:50:29.940004+00:00	ENCDO000AAK	cell_line_EFO_0002784	ca8f87f07ffdfcaeea0be85d60e45cdb
ENCFF141AYW	ENCFF000RYG		FALSE	FALSE	FALSE	FALSE	FALSE	51	6977814	13385432	2016-12-03T15:31:53.080862+00:00	ENCDO000ACX	cell_line_EFO_0005726	6d0411ab0949dc5d0c7ee3d40dd5977f
ENCFF858ORL	ENCFF000ARO		FALSE	FALSE	FALSE	TRUE	FALSE	51	6907610	3064261	2016-07-13T02:50:14.318933+00:00	ENCDO000AAK	cell_line_EFO_0002784	f81b6321dcab0816c453dd03e2688f45
ENCFF050KAH	ENCFF000RYV		FALSE	FALSE	FALSE	FALSE	FALSE	51	4751295	9298067	2017-07-05T15:40:11.055562+00:00	ENCDO315AAA	tissue_UBERON_0002048	9c7064aa8be507ef379b694898c1ed1d
ENCFF552LHI	ENCFF000ROO		FALSE	FALSE	FALSE	FALSE	FALSE	51	4378420	5506366	2016-12-03T15:30:33.264785+00:00	ENCDO000ABI	cell_line_EFO_0005334	417a46c7382e75da37ba023b38a3e35c
ENCFF167MFG	ENCFF000RQY		FALSE	FALSE	FALSE	FALSE	FALSE	51	3366380	5389856	2016-12-03T15:30:43.904855+00:00	ENCDO000ACB	cell_line_EFO_0005345	b517f1510e9a76e27e1f24036bf43a1e
ENCFF205IMY	ENCFF302HDW		FALSE	TRUE	FALSE	FALSE	FALSE	50	185255296	9833583	2017-03-15T03:59:14.714329+00:00	ENCDO000AAC	cell_line_EFO_0001187	5e85367c64ed437ef8b566a34e90eee0
ENCFF827FND	ENCFF332HES, ENCFF381LXJ		FALSE	FALSE	TRUE	FALSE	FALSE	50	128090790	4231656	2016-05-06T18:10:36.298464+00:00	ENCDO000AAE	cell_line_EFO_0001203	2ba05e7354cca5574543c35c4d7d8c4b
ENCFF239NZB	ENCFF180PND, ENCFF381XXA		FALSE	FALSE	TRUE	FALSE	FALSE	50	112511784	4449910	2016-05-06T18:04:12.362201+00:00	ENCDO000AAK	cell_line_EFO_0002784	5dca53ee3d5673395e199b909703e048
ENCFF903IYS	ENCFF572ZIY		FALSE	FALSE	FALSE	TRUE	FALSE	50	81932749	3358958	2017-03-21T07:19:14.034092+00:00	ENCDO058AAA	tissue_UBERON_0000945	4c9419706b2bdc59e7c57c05bb683970
ENCFF942IYS	ENCFF781GHE, ENCFF159MTI		FALSE	FALSE	TRUE	TRUE	FALSE	50	68719292	2681153	2016-12-19T07:30:51.187357+00:00	ENCDO424HVB	tissue_UBERON_0000947	60213a87faecec8d3713925e8e6b1a51
ENCFF719QWF	ENCFF752XCV		FALSE	FALSE	FALSE	FALSE	FALSE	50	66829283	1730741	2016-05-06T18:11:22.271757+00:00	ENCDO000AAE	cell_line_EFO_0001203	1cb5a023a81a7b226704e38bce38cf98
ENCFF929JAP	ENCFF001RVO		FALSE	FALSE	FALSE	FALSE	FALSE	50	65534856	6766036	2016-05-06T18:14:49.806489+00:00	ENCDO000AAD	cell_line_EFO_0002067	278e555c7e315f8e056e80f75f82858a
ENCFF338DYR	ENCFF001RVP		FALSE	FALSE	FALSE	FALSE	FALSE	50	65016963	1709709	2016-05-06T18:03:37.199212+00:00	ENCDO000AAD	cell_line_EFO_0002067	e86d8982ca5eacc3ee63bead1b05f792
ENCFF912CYX	ENCFF400XMH		FALSE	FALSE	FALSE	FALSE	FALSE	50	62768463	1781154	2016-05-06T18:03:33.449905+00:00	ENCDO000AAD	cell_line_EFO_0002067	b5084494f3b104bb8e73d283b875828f
ENCFF675HPK	ENCFF001RVQ		FALSE	FALSE	FALSE	FALSE	FALSE	50	59201178	5292485	2016-05-06T18:02:36.822990+00:00	ENCDO000AAD	cell_line_EFO_0002067	1d9a2112940b374db5d04c8e5c21d458
ENCFF292LYW	ENCFF913JVQ		FALSE	FALSE	FALSE	FALSE	FALSE	50	56017549	1661713	2016-05-06T18:07:04.453246+00:00	ENCDO000AAD	cell_line_EFO_0002067	a7f4a642e8d72a3a3e730e1929326c59
ENCFF996WHT	ENCFF536LRX		FALSE	FALSE	FALSE	FALSE	FALSE	50	55769210	4581604	2016-05-06T18:09:59.379619+00:00	ENCDO000AAD	cell_line_EFO_0002067	fe2b8159aa99b72d32976d3539759679
ENCFF038TGJ	ENCFF958NMQ		FALSE	FALSE	FALSE	FALSE	FALSE	50	55034437	1042289	2016-05-06T18:03:38.666766+00:00	ENCDO882MMZ	tissue_UBERON_0002107	802a87c470871a9c25e458c7c47a9049
ENCFF327YCT	ENCFF876NBT		FALSE	FALSE	FALSE	FALSE	FALSE	50	54504491	1915990	2016-05-06T18:06:09.149193+00:00	ENCDO000AAC	cell_line_EFO_0001187	fcacd24077c17f0bbc9ceb85ba927ede
ENCFF933WXM	ENCFF598SBH		FALSE	FALSE	FALSE	FALSE	FALSE	50	53716656	1846315	2016-05-06T18:14:07.156738+00:00	ENCDO000AAK	cell_line_EFO_0002784	dbd2c8009c80535e7c8e0587dc08573b
ENCFF302OPH	ENCFF001RVN		FALSE	FALSE	FALSE	FALSE	FALSE	50	51091060	2882775	2016-05-06T18:03:45.316758+00:00	ENCDO000AAD	cell_line_EFO_0002067	3e2c57781d87c8dc57fd766861226b37
ENCFF983NIA	ENCFF000RJY		FALSE	FALSE	FALSE	FALSE	FALSE	50	50877707	2528636	2016-11-30T18:18:03.011430+00:00	ENCDO000ABA	cell_line_EFO_0001247	db94a330f0baf53d16ab62b50b047ce3
ENCFF018BCR	ENCFF002BGC		FALSE	FALSE	FALSE	FALSE	FALSE	50	49402860	2111446	2016-05-06T18:08:58.898019+00:00	ENCDO000AAD	cell_line_EFO_0002067	80081f8b9c3ee3db8d1c2805107cec39
ENCFF870ZUQ	ENCFF074CLV		FALSE	FALSE	FALSE	FALSE	FALSE	50	48517053	8653125	2016-05-06T18:02:10.346219+00:00	ENCDO000AAC	cell_line_EFO_0001187	a8b68aa151b8864dcda809c6ecb665d8
ENCFF971YNR	ENCFF758OHN		FALSE	FALSE	FALSE	TRUE	FALSE	50	46308559	2658892	2017-03-20T23:37:33.705699+00:00	ENCDO060AAA	tissue_UBERON_0002107	d4d95496fe59204b4cb1a3ee3e5221a4
ENCFF516YKX	ENCFF929JYK		FALSE	FALSE	FALSE	FALSE	FALSE	50	46021619	1859537	2016-05-06T18:11:53.291890+00:00	ENCDO882MMZ	tissue_UBERON_0002107	0e84f731eb233906be88f1b61629a234
ENCFF580MZG	ENCFF247MLF		FALSE	FALSE	FALSE	FALSE	FALSE	50	45870819	1312335	2016-05-06T18:07:23.252087+00:00	ENCDO060AAA	tissue_UBERON_0002107	89d225d131c91db3535420be8fc8bb4d
ENCFF824RWI	ENCFF654JMO		FALSE	FALSE	FALSE	FALSE	FALSE	50	45113743	1368358	2016-05-06T18:11:31.085357+00:00	ENCDO000AAC	cell_line_EFO_0001187	b04cd78c85221f2b2881bd79e0d6b70e
ENCFF764CYY	ENCFF000PPI		FALSE	FALSE	FALSE	FALSE	FALSE	50	43971629	1569570	2016-12-15T02:36:29.632470+00:00	ENCDO000AAC	cell_line_EFO_0001187	54abcb7d2e3090d18f1f73d84fbd9a89
ENCFF864PPH	ENCFF570HOL		FALSE	FALSE	FALSE	FALSE	FALSE	50	43237658	7896935	2016-05-06T18:03:44.558595+00:00	ENCDO000AAE	cell_line_EFO_0001203	ce45c3e49264d2c4e559f92c0820f97d
ENCFF896YZZ	ENCFF270NSD		FALSE	FALSE	FALSE	FALSE	FALSE	50	42940331	1454447	2016-05-06T18:12:06.606589+00:00	ENCDO000AAC	cell_line_EFO_0001187	abf565af3b909295bcbfb3435600fa6c
ENCFF194WGW	ENCFF002BGB		FALSE	FALSE	FALSE	TRUE	FALSE	50	42894730	1734907	2016-10-29T18:02:54.628171+00:00	ENCDO000AAD	cell_line_EFO_0002067	9fe4d29dec87bbd776b3c35268dff44b
ENCFF588EWX	ENCFF002BGB		FALSE	FALSE	FALSE	TRUE	FALSE	50	42894730	1734907	2016-04-19T20:40:52.475188+00:00	ENCDO000AAD	cell_line_EFO_0002067	c49eb655c7a0e1100dc414664b104dd2
ENCFF558ZSN	ENCFF086CFB		FALSE	FALSE	FALSE	FALSE	FALSE	50	42315616	1003589	2016-05-06T18:13:54.120900+00:00	ENCDO060AAA	tissue_UBERON_0002107	99359065d53bcc7aded2ab48d60b1ac3
ENCFF953KXC	ENCFF272WBE		FALSE	FALSE	FALSE	FALSE	FALSE	50	42233449	1319084	2016-05-06T18:13:20.158977+00:00	ENCDO000AAC	cell_line_EFO_0001187	9eb36e3e4e6b95cb9012f28b28c8d677
ENCFF057EMC	ENCFF993VKM		FALSE	FALSE	FALSE	FALSE	FALSE	50	41563032	1010867	2016-05-06T18:13:16.964771+00:00	ENCDO000AAD	cell_line_EFO_0002067	f00e49a7e1e0a4c4071d7c04f970f6e7
ENCFF429RAN	ENCFF002BFW		FALSE	FALSE	FALSE	FALSE	FALSE	50	41229132	3787851	2016-05-06T18:12:41.699148+00:00	ENCDO000AAK	cell_line_EFO_0002784	0a9f522471741f06fbebbca0f124c261
ENCFF966MKA	ENCFF422GYG, ENCFF451EVC		FALSE	TRUE	TRUE	FALSE	FALSE	50	40181630	8878750	2017-12-06T01:07:36.085426+00:00	ENCDO000AAW	cell_line_EFO_0003042	e03725ce21bb9d342548f3ce8368f866
ENCFF555CLQ	ENCFF002BGA		FALSE	FALSE	FALSE	FALSE	FALSE	50	39295885	1482500	2016-05-06T18:09:41.111937+00:00	ENCDO000AAK	cell_line_EFO_0002784	d102ec62ded6100aecf0b583a8a91566
ENCFF349KXI	ENCFF805GCU		FALSE	FALSE	FALSE	FALSE	FALSE	50	38844913	875730	2016-05-06T18:02:21.496694+00:00	ENCDO882MMZ	tissue_UBERON_0002107	3aa1c3a76de0466f5be0a68edc6e0a61
ENCFF350FIM	ENCFF158AFC		FALSE	FALSE	FALSE	FALSE	FALSE	50	38790911	1999859	2016-05-06T18:02:00.788104+00:00	ENCDO882MMZ	tissue_UBERON_0002107	d1d7569c2ba5eaeeed6d31cc4673c095
ENCFF104HQV	ENCFF002BFY		FALSE	FALSE	FALSE	FALSE	FALSE	50	37923430	4842043	2016-05-06T18:07:20.731689+00:00	ENCDO000AAC	cell_line_EFO_0001187	10a94b0557b4ca996d4d86e4e77135be
ENCFF058QKV	ENCFF000OXP		FALSE	FALSE	FALSE	FALSE	FALSE	50	37768026	5161199	2017-06-16T19:16:11.200592+00:00	ENCDO000AAW	in_vitro_differentiated_cells_CL_0002319	0f409ee8be7cf34ee12b862d465c4026
ENCFF161TWC	ENCFF002BFX		FALSE	FALSE	FALSE	FALSE	FALSE	50	37299505	7252238	2016-05-06T18:08:59.435734+00:00	ENCDO000AAC	cell_line_EFO_0001187	93b30df7b1da80122ddd38b42f29a352
ENCFF398XCF	ENCFF000OEB		FALSE	FALSE	FALSE	FALSE	FALSE	50	36768927	2275772	2016-10-29T18:00:02.376253+00:00	ENCDO000AAK	cell_line_EFO_0002784	e4ff888b06ba803b387202479a9f2154
ENCFF448TFZ	ENCFF977SGP		FALSE	FALSE	FALSE	FALSE	FALSE	50	36709452	1412642	2016-05-06T18:07:50.501983+00:00	ENCDO060AAA	tissue_UBERON_0002107	dc6763fc0ff160319247eecac0735f55
ENCFF555KFK	ENCFF000QFK		FALSE	FALSE	FALSE	FALSE	FALSE	50	36472168	1317663	2016-10-09T17:01:22.147648+00:00	ENCDO000AAD	cell_line_EFO_0002067	f2e661c8f1fa57c389e53d1bfc7c9e21
ENCFF657NYM	ENCFF225JIA		FALSE	FALSE	FALSE	FALSE	FALSE	50	36321706	3732856	2016-05-06T18:05:59.277454+00:00	ENCDO000AAK	cell_line_EFO_0002784	4b5dee2580a54b700eaea26114d4b8ff
ENCFF670KMY	ENCFF851OXO, ENCFF240RBR		FALSE	FALSE	TRUE	TRUE	FALSE	50	35465674	3680438	2017-03-27T01:22:35.423230+00:00	ENCDO424HVB	tissue_UBERON_0001043	0e65336c12e663e01161c59e18760064
ENCFF617DCM	ENCFF929JZL		FALSE	FALSE	FALSE	FALSE	FALSE	50	34092602	2413325	2016-09-19T22:51:28.991390+00:00	ENCDO000AAC	cell_line_EFO_0001187	9b4f4c072c5501cd661f3afb8093ee31
ENCFF456TAB	ENCFF737ELZ		FALSE	FALSE	FALSE	FALSE	FALSE	50	33447063	900991	2016-05-06T18:10:48.432123+00:00	ENCDO000AAC	cell_line_EFO_0001187	0ec7d254c61736f0cb342eb84708eda6
ENCFF611SZR	ENCFF774EJH		FALSE	FALSE	FALSE	FALSE	FALSE	50	33256049	856462	2016-05-06T18:13:18.551416+00:00	ENCDO000AAD	cell_line_EFO_0002067	3b1a43c3e31554d0fb3dfd27c36a3668
ENCFF809ITR	ENCFF160YIT		FALSE	FALSE	FALSE	FALSE	FALSE	50	33119279	1364856	2016-05-06T18:11:53.329563+00:00	ENCDO000AAC	cell_line_EFO_0001187	f9798ffefd22713ae8f42df558f2f589
ENCFF856RZO	ENCFF123QZN		FALSE	FALSE	FALSE	FALSE	FALSE	50	32872001	1363859	2016-05-06T18:02:48.349030+00:00	ENCDO060AAA	tissue_UBERON_0002107	ff23693218e6fbe060bdf039a2cef709
ENCFF357JEK	ENCFF000PPF		FALSE	FALSE	FALSE	FALSE	FALSE	50	32319127	1622765	2016-12-15T02:17:39.884380+00:00	ENCDO000AAC	cell_line_EFO_0001187	ae511058b3061fb0b700754a7c6947a7
ENCFF997HJN	ENCFF000QQG		FALSE	FALSE	FALSE	FALSE	FALSE	50	31711298	2047887	2016-04-19T20:41:50.975033+00:00	ENCDO000AAE	cell_line_EFO_0001203	9a5eab7129c0b4df4ce1d8ae09d4adf3
ENCFF082GGD	ENCFF166VXQ		FALSE	FALSE	FALSE	FALSE	FALSE	50	31698166	1019119	2016-05-06T18:11:45.024982+00:00	ENCDO000AAK	cell_line_EFO_0002784	45cca594212754610e5ac6f8c8dc295c
ENCFF627XQE	ENCFF210JBU		FALSE	FALSE	FALSE	FALSE	FALSE	50	31271942	756586	2016-05-06T18:02:12.653827+00:00	ENCDO000AAE	cell_line_EFO_0001203	0d5e0390fe660c9ca8817f9fdfd16072
ENCFF491RYT	ENCFF000PBY		FALSE	FALSE	FALSE	FALSE	FALSE	50	31248620	2738296	2016-11-30T18:18:06.152457+00:00	ENCDO000ABE	cell_line_EFO_0002824	cf37030b6962755570f05c14e693171f
ENCFF710ZUH	ENCFF482RON		FALSE	FALSE	FALSE	FALSE	FALSE	50	31107676	1108370	2017-05-10T21:34:44.786678+00:00	ENCDO424HVB	tissue_UBERON_0000945	ceea17a5b2a88a0c55e6bf17b4256512
ENCFF252HWU	ENCFF000PBW		FALSE	FALSE	FALSE	FALSE	FALSE	50	30809763	3699708	2016-11-30T18:18:18.458679+00:00	ENCDO000ABE	cell_line_EFO_0002824	82ed13ca27e6c9f5cfabb981cdd3ee02
ENCFF150GGB	ENCFF484RXR		FALSE	FALSE	FALSE	FALSE	FALSE	50	30799286	1041581	2016-05-06T18:11:40.974368+00:00	ENCDO336AAA	cell_line_EFO_0007950	bfcbbfdb2f0fca12c4b9548c96795388
ENCFF229SZJ	ENCFF000RCP		FALSE	FALSE	FALSE	FALSE	FALSE	50	30457407	2919726	2016-11-30T18:18:05.804706+00:00	ENCDO000ABD	cell_line_EFO_0003072	f66daeb334d4d56a5a674e9159cbf971
ENCFF493NIV	ENCFF000RCM		FALSE	FALSE	FALSE	FALSE	FALSE	50	29879255	1509238	2016-11-30T18:18:05.061959+00:00	ENCDO000ABD	cell_line_EFO_0003072	b71788cf6ee511007590a5d9b0685d0b
ENCFF998DHJ	ENCFF434XRU		FALSE	FALSE	FALSE	FALSE	FALSE	50	29847713	692994	2016-05-06T18:12:01.982290+00:00	ENCDO000AAC	cell_line_EFO_0001187	8e1e66dc75088cac2be28997ae5661e2
ENCFF954EQJ	ENCFF000QQK		FALSE	FALSE	FALSE	FALSE	FALSE	50	29752322	2165259	2016-04-19T20:41:39.293273+00:00	ENCDO000AAE	cell_line_EFO_0001203	4d710f440c3add500d94b1b3e10f572a
ENCFF515ZHR	ENCFF527ZQY		FALSE	FALSE	FALSE	FALSE	FALSE	50	29351278	2302508	2016-05-06T18:13:05.824241+00:00	ENCDO000AAE	cell_line_EFO_0001203	3a7c915e714d0e7238d0e2513ad2fd79
ENCFF368ULS	ENCFF820XYY		FALSE	FALSE	FALSE	FALSE	FALSE	50	29317305	1085878	2016-05-06T18:12:33.603689+00:00	ENCDO000AAC	cell_line_EFO_0001187	1e99b4df68861ba53e1e9d92ea24a03c
ENCFF714VIM	ENCFF735GUP		FALSE	FALSE	FALSE	FALSE	FALSE	50	29135522	847176	2016-05-06T18:01:53.098116+00:00	ENCDO000AAE	cell_line_EFO_0001203	f1c6e524bbaf90c285cbdf47a4591060
ENCFF447FCN	ENCFF035QZC		FALSE	FALSE	FALSE	FALSE	FALSE	50	29070032	561733	2016-05-06T18:02:06.005315+00:00	ENCDO000AAC	cell_line_EFO_0001187	467c0eb3aec4d09b33ddb5a1d11668bb
ENCFF818DQY	ENCFF991AEE		FALSE	FALSE	FALSE	FALSE	FALSE	50	28538127	1194530	2016-05-06T18:11:39.739856+00:00	ENCDO000AAC	cell_line_EFO_0001187	95042afa94ea41453af0c76be48b651e
ENCFF927AOE	ENCFF000ODZ		FALSE	FALSE	FALSE	FALSE	FALSE	50	28041348	1954173	2016-10-29T17:59:56.736913+00:00	ENCDO000AAK	cell_line_EFO_0002784	e541454124597323f11e64f481990b48
ENCFF443BKA	ENCFF000QQJ		FALSE	FALSE	FALSE	FALSE	FALSE	50	27857836	3238209	2016-04-19T20:41:38.806541+00:00	ENCDO000AAE	cell_line_EFO_0001203	3a838336af5005362dad708513d0dc05
ENCFF154KFQ	ENCFF000QQI		FALSE	FALSE	FALSE	FALSE	FALSE	50	27502729	2813839	2016-04-19T20:41:07.776705+00:00	ENCDO000AAE	cell_line_EFO_0001203	3fff6510ce4d4a79e872c49985dacf00
ENCFF308CYL	ENCFF252PYF		FALSE	FALSE	FALSE	FALSE	FALSE	50	27212539	1160208	2016-05-06T18:06:32.454904+00:00	ENCDO336AAA	cell_line_EFO_0007950	dc36ffd922df894094f3d38c054b9d7f
ENCFF654WVI	ENCFF000OXQ		FALSE	FALSE	FALSE	FALSE	FALSE	50	26954789	3872542	2017-06-16T19:15:57.019668+00:00	ENCDO000AAW	in_vitro_differentiated_cells_CL_0002319	dbaecae91babe8659063489183d12348
ENCFF642UHU	ENCFF000PVC		FALSE	FALSE	FALSE	FALSE	FALSE	50	26897949	1675162	2017-06-16T18:54:34.479807+00:00	ENCDO000AAM	cell_line_EFO_0002793	119698c2eb807c46b24c04084ee7bf56
ENCFF508NJF	ENCFF105CNG		FALSE	FALSE	FALSE	FALSE	FALSE	50	26017479	968004	2016-05-06T18:12:41.644160+00:00	ENCDO000AAC	cell_line_EFO_0001187	832f92b738998970f661e4ce4de58b8e
ENCFF694ILQ	ENCFF151WGC		FALSE	FALSE	FALSE	FALSE	FALSE	50	25980257	699521	2016-05-06T18:12:24.575971+00:00	ENCDO000AAC	cell_line_EFO_0001187	853d3351b04b1f115731c3621fd50c66
ENCFF660VDB	ENCFF000RCT		FALSE	FALSE	FALSE	FALSE	FALSE	50	25642021	3498120	2016-11-30T18:18:10.715095+00:00	ENCDO000ABD	cell_line_EFO_0003072	01d26bc9b9a4630d30c00cc953317122
ENCFF404AVI	ENCFF147CMT		FALSE	FALSE	FALSE	FALSE	FALSE	50	25635869	772214	2016-05-06T18:07:14.873563+00:00	ENCDO000AAC	cell_line_EFO_0001187	6c310cfd174072a2bd71c6dfc230e55a
ENCFF879QVR	ENCFF000QFI		FALSE	FALSE	FALSE	FALSE	FALSE	50	25631528	1703666	2016-10-09T17:01:21.343801+00:00	ENCDO000AAD	cell_line_EFO_0002067	ed6a60df8a867cc7710a103c2706e8f5
ENCFF470ULU	ENCFF090NGH		FALSE	FALSE	FALSE	FALSE	FALSE	50	25309262	713264	2016-05-06T18:02:51.568235+00:00	ENCDO000AAK	cell_line_EFO_0002784	54de4938450ac4332adff8ddbc393c77
ENCFF677MSU	ENCFF002BGD		FALSE	FALSE	FALSE	FALSE	FALSE	50	25096786	1161146	2016-05-06T18:02:12.782719+00:00	ENCDO000AAC	cell_line_EFO_0001187	c6c1eb5af08d4e5f7f71bacc50028422
ENCFF981TAN	ENCFF564XPO		FALSE	FALSE	FALSE	FALSE	FALSE	50	24929981	704666	2016-09-19T22:50:57.720124+00:00	ENCDO336AAA	in_vitro_differentiated_cells_CL_0000103	4d37dcb966142fd71c135e636b6dd12e
ENCFF254WCJ	ENCFF963TEZ		FALSE	FALSE	FALSE	FALSE	FALSE	50	24561793	929391	2016-09-19T22:51:51.449889+00:00	ENCDO336AAA	in_vitro_differentiated_cells_CL_0000103	366a8e8e16dd75818b373dda9fd11822
ENCFF455PHJ	ENCFF434SPH		FALSE	FALSE	FALSE	FALSE	FALSE	50	24527801	1314819	2016-05-06T18:12:11.328894+00:00	ENCDO000AAC	cell_line_EFO_0001187	7c815d28f2ff43983d5e19b0ab3257ad
ENCFF507WOL	ENCFF302DND		FALSE	FALSE	FALSE	FALSE	FALSE	50	23797207	820301	2016-05-06T18:10:14.794138+00:00	ENCDO000AAE	cell_line_EFO_0001203	b97f804c14ac046f8c9f27dc4fdf2225
ENCFF880NQI	ENCFF662ZML		FALSE	FALSE	FALSE	FALSE	FALSE	50	23451688	1271659	2016-05-06T18:12:19.519508+00:00	ENCDO000AAC	cell_line_EFO_0001187	d992aefbf48f2607396514d9844d3df0
ENCFF444PGT	ENCFF192IAC		FALSE	FALSE	FALSE	FALSE	FALSE	50	22085283	587386	2016-10-26T16:25:42.878791+00:00	ENCDO000AAK	cell_line_EFO_0002784	29bf5da3f1684bb4f17715da42a77997
ENCFF494VIW	ENCFF000PVZ		FALSE	FALSE	FALSE	FALSE	FALSE	50	21895013	5973599	2017-06-16T18:56:20.216340+00:00	ENCDO000AAM	cell_line_EFO_0002793	01d0bfdf99703857a72e25f8a321e5a4
ENCFF511VRW	ENCFF255HDL		FALSE	FALSE	FALSE	FALSE	FALSE	50	21797975	1219913	2016-05-06T18:01:48.313431+00:00	ENCDO000AAC	cell_line_EFO_0001187	3f9537fe5cd2c8690487a1ac2364da84
ENCFF188OKO	ENCFF000RCK		FALSE	FALSE	FALSE	FALSE	FALSE	50	20566515	730973	2016-11-30T18:17:52.599919+00:00	ENCDO000ABD	cell_line_EFO_0003072	dd611493e4a9d9926f103734fa56deb4
ENCFF946BBG	ENCFF610XLV, ENCFF791VTH, ENCFF202IDR		FALSE	TRUE	TRUE	FALSE	FALSE	50	19847219	17869732	2017-12-06T00:18:53.796633+00:00	ENCDO000AAW	cell_line_EFO_0003042	0d9fcf165ee10a153cf35a4005b24b7a
ENCFF535KOQ	ENCFF330MJC		FALSE	FALSE	FALSE	FALSE	FALSE	49	75343474	1410025	2016-08-30T17:48:48.443827+00:00	ENCDO000AAD	cell_line_EFO_0002067	d230b018c2a35b4dc8c4ed7d2efdbc46
ENCFF271VSQ	ENCFF348XCG, ENCFF726JBF		FALSE	FALSE	TRUE	FALSE	FALSE	49	57503256	1169087	2016-05-06T18:03:13.433198+00:00	ENCDO000AAD	cell_line_EFO_0002067	244611ae14bb387b0cb1c7dbb96f406a
ENCFF326TAE	ENCFF406IWG, ENCFF552UHO		FALSE	FALSE	TRUE	FALSE	FALSE	49	56699927	1318742	2016-05-06T18:02:39.014831+00:00	ENCDO000AAD	cell_line_EFO_0002067	3fa522fff1445d877e5e21c65eacafdb
ENCFF218JCZ	ENCFF322SHV, ENCFF617CIJ		FALSE	FALSE	TRUE	FALSE	FALSE	49	52915733	1652287	2016-05-06T18:13:00.889879+00:00	ENCDO000AAD	cell_line_EFO_0002067	f675c5908d5c5e1b0ec97d8899491415
ENCFF612TGS	ENCFF673IEY, ENCFF530PGY		FALSE	FALSE	TRUE	FALSE	FALSE	49	51442117	1006739	2016-05-06T18:13:57.589574+00:00	ENCDO000AAD	cell_line_EFO_0002067	f679e6c1e2e01d9c34b3c7e663f13c11
ENCFF436BHQ	ENCFF679OFG, ENCFF485ZYJ		FALSE	FALSE	TRUE	FALSE	FALSE	49	50909797	874258	2016-05-06T18:02:50.431402+00:00	ENCDO000AAD	cell_line_EFO_0002067	52fb7870e890678283b5f35950cb47f6
ENCFF229TUB	ENCFF165PUN, ENCFF080EHD		FALSE	FALSE	TRUE	FALSE	FALSE	49	50042092	935877	2016-05-06T18:02:28.474081+00:00	ENCDO000AAD	cell_line_EFO_0002067	1b2177b24d62a5c1337c2c8e250abec2
ENCFF368AFY	ENCFF011LJK, ENCFF649MVC		FALSE	FALSE	TRUE	FALSE	FALSE	49	49498266	3627028	2016-05-06T18:02:02.893494+00:00	ENCDO000AAD	cell_line_EFO_0002067	5dbe12b5d6c61469b270a7ba5da24c1a
ENCFF820QYF	ENCFF053XWI, ENCFF563LBV		FALSE	FALSE	TRUE	FALSE	FALSE	49	47841496	956201	2016-05-06T18:06:18.245944+00:00	ENCDO000AAE	cell_line_EFO_0001203	f40cc7fd449c9462a253f4130ac2f547
ENCFF523OOS	ENCFF414HWA, ENCFF894RGF		FALSE	FALSE	TRUE	FALSE	FALSE	49	47726943	1422655	2016-05-06T18:10:19.011270+00:00	ENCDO000AAD	cell_line_EFO_0002067	a3cadc683a076462615e7cbb1b5ba3e3
ENCFF789BWF	ENCFF144MPP, ENCFF299IIG		FALSE	FALSE	TRUE	FALSE	FALSE	49	46969660	1550121	2016-05-06T18:02:59.821210+00:00	ENCDO000AAD	cell_line_EFO_0002067	97e53912f70f0906c826bd56ebe206a8
ENCFF947YCZ	ENCFF459OWK, ENCFF500SYJ		FALSE	FALSE	TRUE	FALSE	FALSE	49	45800712	1549832	2016-05-06T18:14:04.931761+00:00	ENCDO000AAD	cell_line_EFO_0002067	38ca3ff20c60af1b5dd6a3d14e3e62d0
ENCFF813AFS	ENCFF446PVB, ENCFF455LJL		FALSE	FALSE	TRUE	FALSE	FALSE	49	44614639	1200413	2016-05-06T18:13:50.911153+00:00	ENCDO000AAD	cell_line_EFO_0002067	215db9984f31f03cda9d8fb6e7cfd003
ENCFF112DPE	ENCFF959MSU, ENCFF996NMH		FALSE	FALSE	TRUE	FALSE	FALSE	49	43567884	1219633	2016-08-30T17:48:17.879949+00:00	ENCDO000AAD	cell_line_EFO_0002067	7ef5500fb8cc4e1163f068bd22e063d3
ENCFF112NHD	ENCFF256EJW		FALSE	FALSE	FALSE	FALSE	FALSE	49	42565537	677435	2016-05-06T18:02:20.966271+00:00	ENCDO000AAE	cell_line_EFO_0001203	599990d0ff951159ca551b80e1354a69
ENCFF097EJG	ENCFF043SJU, ENCFF268CSZ		FALSE	FALSE	TRUE	FALSE	FALSE	49	40796461	741565	2016-05-06T18:15:44.143346+00:00	ENCDO000AAD	cell_line_EFO_0002067	e2026d7b1c7da99461e3b36d4f830e34
ENCFF558JDT	ENCFF860ICW, ENCFF406VEB		FALSE	FALSE	TRUE	FALSE	FALSE	49	38630239	1046057	2016-05-06T18:14:41.987511+00:00	ENCDO000AAE	cell_line_EFO_0001203	5e3b7eccbbfed49990d2039ef7ec474a
ENCFF114PMK	ENCFF044EPS		FALSE	FALSE	FALSE	FALSE	FALSE	49	36914062	771422	2016-05-06T18:11:37.373705+00:00	ENCDO000AAD	cell_line_EFO_0002067	f9a4dff7709890b7c2cbc43ad4c4f698
ENCFF161WBJ	ENCFF754LQQ, ENCFF390HYY		FALSE	FALSE	TRUE	FALSE	FALSE	49	34842704	566081	2016-05-06T18:12:50.401831+00:00	ENCDO000AAD	cell_line_EFO_0002067	2edef377552fd312003ece5a24105acf
ENCFF384QXX	ENCFF387LKO, ENCFF184BAC		FALSE	FALSE	TRUE	FALSE	FALSE	49	33442412	1155851	2016-05-06T18:13:20.883957+00:00	ENCDO000AAD	cell_line_EFO_0002067	23d691b458f8b0b818a37ab85ddfd419
ENCFF552MZR	ENCFF861SAD, ENCFF212LBE		FALSE	FALSE	TRUE	FALSE	FALSE	49	31901361	780127	2016-05-06T18:13:05.480894+00:00	ENCDO000AAD	cell_line_EFO_0002067	c01a7bd883e30fbb637567799b5a01af
ENCFF312KEY	ENCFF564OXD, ENCFF422MHT		FALSE	FALSE	TRUE	FALSE	FALSE	49	28557586	595335	2016-05-06T18:06:42.691738+00:00	ENCDO000AAD	cell_line_EFO_0002067	e7e9145abb8d077d58646d8af1d31ab3
ENCFF777XVN	ENCFF182AZA, ENCFF623AGS		FALSE	FALSE	TRUE	FALSE	FALSE	49	26900754	510152	2016-05-06T18:11:43.010065+00:00	ENCDO000AAD	cell_line_EFO_0002067	c170f03000df4586892bcf69663d4c3c
ENCFF895FSD	ENCFF748FSB		FALSE	FALSE	FALSE	FALSE	FALSE	49	24502996	531488	2016-08-30T17:51:10.710795+00:00	ENCDO000AAD	cell_line_EFO_0002067	542f9548e599f109d267e2ba57b4975f
ENCFF646GDE	ENCFF373VKP		FALSE	FALSE	FALSE	FALSE	FALSE	49	24232616	470612	2016-05-06T18:07:54.864648+00:00	ENCDO000AAD	cell_line_EFO_0002067	d00e2a6ecef5c1347acf8d23e82d938e
ENCFF079VNU	ENCFF877XOV, ENCFF563LVJ		FALSE	FALSE	TRUE	FALSE	FALSE	49	23747536	849822	2016-08-30T17:47:37.117493+00:00	ENCDO000AAD	cell_line_EFO_0002067	714482ee90faf5385f25d806fef400fa
ENCFF877EAV	ENCFF787HQI		FALSE	FALSE	FALSE	FALSE	FALSE	49	23381698	393845	2016-05-06T18:01:19.585303+00:00	ENCDO000AAE	cell_line_EFO_0001203	b2a8f8e8adcbb24b28b484bd61dbc2f7
ENCFF796GJW	ENCFF728HNA		FALSE	FALSE	FALSE	FALSE	FALSE	49	22956186	380705	2016-05-06T18:06:36.192459+00:00	ENCDO000AAD	cell_line_EFO_0002067	46b4d60dbf847766ae8af983d28e8130
ENCFF435XNC	ENCFF610IKU		FALSE	FALSE	FALSE	FALSE	FALSE	49	22712148	409611	2016-05-06T18:02:23.503351+00:00	ENCDO000AAE	cell_line_EFO_0001203	24cff3e987e069f657c163c13132da3a
ENCFF818PFV	ENCFF838XWS		FALSE	FALSE	FALSE	FALSE	FALSE	49	22305227	419126	2016-05-06T18:12:46.092446+00:00	ENCDO000AAD	cell_line_EFO_0002067	bb30631f5656a48db904a9bf9dbf7a11
ENCFF899NVB	ENCFF422UWG		FALSE	FALSE	FALSE	FALSE	FALSE	49	22234350	440543	2016-05-06T18:13:31.229686+00:00	ENCDO000AAD	cell_line_EFO_0002067	1418ff6711c71454f53b7e1235ad8d1c
ENCFF401AMX	ENCFF924SLY		FALSE	FALSE	FALSE	FALSE	FALSE	49	22133309	642108	2016-05-06T18:06:31.378212+00:00	ENCDO000AAE	cell_line_EFO_0001203	812d3280bfcd0b3bca504fb334162b4e
ENCFF091CWD	ENCFF608KKT		FALSE	FALSE	FALSE	FALSE	FALSE	49	22021713	384609	2016-05-06T18:01:21.600981+00:00	ENCDO000AAE	cell_line_EFO_0001203	320dfc7287d5e67f6c9ef9dd50da8bfe
ENCFF964VYJ	ENCFF532RGH		FALSE	FALSE	FALSE	FALSE	FALSE	49	17939085	431092	2016-05-06T18:01:35.689266+00:00	ENCDO000AAD	cell_line_EFO_0002067	34c84b8084709eca8ad487a7938a8710
ENCFF178URB	ENCFF890NEW		FALSE	FALSE	FALSE	FALSE	FALSE	49	13958086	256534	2016-05-06T18:02:36.535853+00:00	ENCDO000AAD	cell_line_EFO_0002067	1637e4163128ceae1d036923fea483fb
ENCFF852TVX	ENCFF000ARK		FALSE	TRUE	FALSE	TRUE	FALSE	47	7545308	3130852	2016-08-09T16:00:04.964987+00:00	ENCDO000AAK	cell_line_EFO_0002784	94f138a0bad1991ed6919e649f3ada06
ENCFF303HPA	ENCFF000ARO		FALSE	TRUE	FALSE	TRUE	FALSE	47	7069869	2902002	2016-08-09T16:00:11.962127+00:00	ENCDO000AAK	cell_line_EFO_0002784	d7f81157e37a7c945c0d49333fe2345d
ENCFF578GAN	ENCFF299MMO		FALSE	FALSE	FALSE	FALSE	FALSE	40	84773093	23801884	2016-06-25T05:31:09.302703+00:00	ENCDO000AAC	cell_line_EFO_0001187	990d2e9f6ae9877ae3cdd786148f27ee
ENCFF057DCQ	ENCFF592CBA		FALSE	FALSE	FALSE	FALSE	FALSE	40	80452021	22411939	2016-06-25T05:30:39.330335+00:00	ENCDO000AAC	cell_line_EFO_0001187	ac950c3673ae4cb6f502f00027f8a41d
ENCFF036CVA	ENCFF318ZTK		FALSE	FALSE	FALSE	FALSE	FALSE	40	77788228	22089539	2016-05-06T18:12:29.782338+00:00	ENCDO000AAD	cell_line_EFO_0002067	eda73156684f191ddd5fb9cd62d91399
ENCFF180IWG	ENCFF331RXU		FALSE	FALSE	FALSE	FALSE	FALSE	40	68014408	19441560	2016-05-06T18:12:18.111435+00:00	ENCDO000AAD	cell_line_EFO_0002067	e7db7aeb6c1ddcb829aa411da85f6698
ENCFF560NTV	ENCFF363JFD		FALSE	FALSE	FALSE	FALSE	FALSE	40	56648539	3294416	2016-05-06T18:13:49.375486+00:00	ENCDO000AAD	cell_line_EFO_0002067	4f993915001281aff156fba4ea2b7db1
ENCFF289MCV	ENCFF526TGW		FALSE	FALSE	FALSE	FALSE	FALSE	40	55041497	3675148	2016-05-06T18:04:35.012477+00:00	ENCDO000AAC	cell_line_EFO_0001187	3c8587bbb7d4b09b9a62a0dd2f54fa84
ENCFF676VDZ	ENCFF000VKN, ENCFF000VKM		FALSE	FALSE	TRUE	TRUE	FALSE	40	53608612	36187059	2016-08-09T16:01:27.340767+00:00	ENCDO274AAA	primary_cell_CL_0000842	66ff5359ce16ccc3cb7f6e1b31c90e09
ENCFF732PHN	ENCFF744ZJK		FALSE	FALSE	FALSE	FALSE	FALSE	40	51568683	3852299	2016-05-06T18:12:17.138180+00:00	ENCDO000AAD	cell_line_EFO_0002067	4ee87045e15c9623dbbf48b9f30d6310
ENCFF814YFG	ENCFF577LLL		FALSE	FALSE	FALSE	FALSE	FALSE	40	50330239	2792494	2016-05-06T18:13:30.893080+00:00	ENCDO000AAD	cell_line_EFO_0002067	84d36e8e1e77507a8134fc8e71690247
ENCFF952YHB	ENCFF011ZUM		FALSE	FALSE	FALSE	FALSE	FALSE	40	49052620	3227914	2016-05-06T18:13:56.109479+00:00	ENCDO000AAC	cell_line_EFO_0001187	3ae295620a9bd9a84cb3b42eb78595df
ENCFF965IQY	ENCFF513NDA		FALSE	FALSE	FALSE	FALSE	FALSE	40	47164322	3357107	2016-05-06T18:11:55.027274+00:00	ENCDO000AAD	cell_line_EFO_0002067	19191d81d8901cd9ae620e47f7a71825
ENCFF271JZR	ENCFF218RAX		FALSE	FALSE	FALSE	FALSE	FALSE	40	47096828	3353021	2016-05-06T18:13:09.865074+00:00	ENCDO000AAC	cell_line_EFO_0001187	f53bde30cb8a8b9d4b5dab0e309e22c3
ENCFF806VPE	ENCFF310PFX		FALSE	FALSE	FALSE	FALSE	FALSE	40	45638535	4479784	2016-05-06T18:13:33.639613+00:00	ENCDO000AAC	cell_line_EFO_0001187	568891bfc2caa35bfe6b5798a6fab846
ENCFF120QOW	ENCFF197MJX		FALSE	FALSE	FALSE	FALSE	FALSE	40	45264033	2926457	2016-05-06T18:13:47.099773+00:00	ENCDO000AAC	cell_line_EFO_0001187	355f3cd67d305122146a4ad8b410a376
ENCFF037EWV	ENCFF419XJY		FALSE	FALSE	FALSE	FALSE	FALSE	40	43076875	2538863	2017-02-08T18:21:07.960885+00:00	ENCDO000AAD	cell_line_EFO_0002067	b35d70615e650ca97b9df9bbc7213718
ENCFF901PZK	ENCFF510UAH		FALSE	FALSE	FALSE	FALSE	FALSE	40	43074164	2221275	2017-02-08T18:24:59.627323+00:00	ENCDO000AAD	cell_line_EFO_0002067	17599bd82fdf89eadd7f5b4d0759750c
ENCFF473DJD	ENCFF343MYT		FALSE	FALSE	FALSE	FALSE	FALSE	40	42941153	3041908	2016-05-06T18:11:08.224702+00:00	ENCDO000AAD	cell_line_EFO_0002067	cd5f9726fc6674f2c2a7dd27e2078151
ENCFF282EIV	ENCFF439OMO		FALSE	FALSE	FALSE	FALSE	FALSE	40	42835886	3432194	2016-05-06T18:02:48.740012+00:00	ENCDO000AAD	cell_line_EFO_0002067	954de9163119331e1c0589df5d725fa7
ENCFF510GFY	ENCFF883CMB		FALSE	FALSE	FALSE	FALSE	FALSE	40	42736699	2758614	2016-05-06T18:04:51.149316+00:00	ENCDO000AAC	cell_line_EFO_0001187	dcad45be900fb499f0dca4939761dba7
ENCFF174VYS	ENCFF196IPB		FALSE	FALSE	FALSE	FALSE	FALSE	40	42525627	3337340	2016-05-06T18:11:13.436077+00:00	ENCDO000AAC	cell_line_EFO_0001187	b66d1a7deefcc268a22a02c127320dad
ENCFF215VZE	ENCFF605JOL		FALSE	FALSE	FALSE	FALSE	FALSE	40	42378161	2031960	2017-02-08T18:20:52.346898+00:00	ENCDO000AAC	cell_line_EFO_0001187	4e0bd9eba72f9d056df5456b9ee55cb4
ENCFF323AVQ	ENCFF183RWB		FALSE	FALSE	FALSE	FALSE	FALSE	40	42306549	2025537	2016-05-06T18:12:50.206102+00:00	ENCDO000AAD	cell_line_EFO_0002067	faf1e4248d99ab2673713c93365f3d6e
ENCFF427ZMQ	ENCFF319AWI		FALSE	FALSE	FALSE	FALSE	FALSE	40	42268709	2218786	2016-06-25T05:32:06.771595+00:00	ENCDO000AAC	cell_line_EFO_0001187	d18ac928feebdcda83bb0e5cb50c958d
ENCFF663BEB	ENCFF317LUD		FALSE	FALSE	FALSE	FALSE	FALSE	40	42022744	3315146	2016-05-06T18:11:45.688630+00:00	ENCDO000AAD	cell_line_EFO_0002067	fa6a509406d40341c45521d27b67c522
ENCFF375EPE	ENCFF338QTL		FALSE	FALSE	FALSE	FALSE	FALSE	40	41994156	3456129	2016-05-06T18:11:34.120768+00:00	ENCDO000AAD	cell_line_EFO_0002067	9061c72f0754a66bfd911058ea2438fd
ENCFF978ZZB	ENCFF743NIF		FALSE	FALSE	FALSE	FALSE	FALSE	40	41898313	3056987	2016-05-06T18:13:07.175512+00:00	ENCDO000AAC	cell_line_EFO_0001187	af60b517e0f9ffa234437898fffb6dc0
ENCFF897DGW	ENCFF089EYX		FALSE	FALSE	FALSE	FALSE	FALSE	40	40331834	2178784	2017-02-08T18:21:11.315475+00:00	ENCDO000AAD	cell_line_EFO_0002067	98a61db8cf89c1c6e36760d4300aa9b4
ENCFF599SJC	ENCFF521UDO		FALSE	FALSE	FALSE	FALSE	FALSE	40	40250483	2659167	2016-05-06T18:11:18.897367+00:00	ENCDO000AAD	cell_line_EFO_0002067	3608f316bada70312c18101ae59cb656
ENCFF305WQU	ENCFF521SIZ		FALSE	FALSE	FALSE	FALSE	FALSE	40	39730380	3253136	2016-05-06T18:02:54.781493+00:00	ENCDO000AAC	cell_line_EFO_0001187	82683ebaa6361222cd56a58a72e5a057
ENCFF586OAQ	ENCFF306JCM		FALSE	FALSE	FALSE	FALSE	FALSE	40	39389807	2269366	2016-05-06T18:10:43.639725+00:00	ENCDO000AAC	cell_line_EFO_0001187	2829a223235f3fbde25294fe5de329fa
ENCFF206EPF	ENCFF377ZTC		FALSE	FALSE	FALSE	FALSE	FALSE	40	38769784	3232454	2016-05-06T18:11:10.064135+00:00	ENCDO000AAC	cell_line_EFO_0001187	2a05bb832beec60424fc64cdf72b2a9b
ENCFF562USM	ENCFF061XKR		FALSE	FALSE	FALSE	FALSE	FALSE	40	38628255	1908899	2017-02-08T18:20:58.422534+00:00	ENCDO000AAC	cell_line_EFO_0001187	c72ae2ed446499924b2f4c8e205251b2
ENCFF324YZM	ENCFF269ATE		FALSE	FALSE	FALSE	FALSE	FALSE	40	38566007	2108919	2017-02-08T18:20:58.418872+00:00	ENCDO000AAC	cell_line_EFO_0001187	fd98d4baa7d5fd20151bcbdba1400d10
ENCFF274SSL	ENCFF087SCF		FALSE	FALSE	FALSE	FALSE	FALSE	40	38546151	3507053	2016-05-06T18:02:32.600054+00:00	ENCDO000AAD	cell_line_EFO_0002067	5cdf1c5bb999aeb4176988d309d08efa
ENCFF565EDH	ENCFF887XCD		FALSE	FALSE	FALSE	FALSE	FALSE	40	38222943	3622967	2016-05-06T17:38:57.605348+00:00	ENCDO000AAC	cell_line_EFO_0001187	6f2d17af0c10d358755d1afdd6051c6d
ENCFF658TYW	ENCFF911KYO		FALSE	FALSE	FALSE	FALSE	FALSE	40	37587964	2221610	2016-05-06T18:11:39.802555+00:00	ENCDO000AAD	cell_line_EFO_0002067	2ab57bba4b670d7865b5629713a0f529
ENCFF386XET	ENCFF113ZAT		FALSE	FALSE	FALSE	FALSE	FALSE	40	37463532	2138162	2016-05-06T18:11:18.655812+00:00	ENCDO000AAD	cell_line_EFO_0002067	fc617c484599e792ac4744ca9df14625
ENCFF603BUP	ENCFF866EMZ		FALSE	FALSE	FALSE	FALSE	FALSE	40	37449618	2982087	2016-05-06T18:10:33.913332+00:00	ENCDO000AAC	cell_line_EFO_0001187	45bc089fc31b4716b216807b38bc087b
ENCFF110QIK	ENCFF426URQ		FALSE	FALSE	FALSE	FALSE	FALSE	40	37221934	3177580	2017-02-08T18:20:54.993017+00:00	ENCDO000AAC	cell_line_EFO_0001187	27464d8b02945dd30652e5539054c4e5
ENCFF087TOW	ENCFF092DDZ		FALSE	FALSE	FALSE	FALSE	FALSE	40	36979569	1330542	2017-02-08T18:21:08.415090+00:00	ENCDO000AAD	cell_line_EFO_0002067	840d3ea8f516bddb1af77abdb6f9339f
ENCFF920RYN	ENCFF442FJZ		FALSE	FALSE	FALSE	FALSE	FALSE	40	36235671	1728812	2017-02-08T18:20:29.753674+00:00	ENCDO000AAC	cell_line_EFO_0001187	01df97658c9d39ccbc82c48eb30846b7
ENCFF173SFW	ENCFF593HBL		FALSE	FALSE	FALSE	FALSE	FALSE	40	34390527	2257383	2016-05-06T18:09:56.589126+00:00	ENCDO000AAC	cell_line_EFO_0001187	fe11d8d663f81ddd3ed2caca838e7012
ENCFF526GBB	ENCFF101DEV		FALSE	FALSE	FALSE	FALSE	FALSE	40	33588375	2988346	2017-02-08T18:20:55.847308+00:00	ENCDO000AAC	cell_line_EFO_0001187	060c885acbfc73665474a945212840d9
ENCFF431FEY	ENCFF386QNN		FALSE	FALSE	FALSE	FALSE	FALSE	40	31751341	1919262	2016-06-25T05:31:45.881021+00:00	ENCDO000AAC	cell_line_EFO_0001187	f5b9678bd6d0d5e6ca0b875f96ba4a34
ENCFF100MPD	ENCFF282ICF		FALSE	FALSE	FALSE	FALSE	FALSE	40	31287679	3534021	2016-05-06T18:13:20.224864+00:00	ENCDO000AAC	cell_line_EFO_0001187	1049e4c2311f6fb63bef4f9034409602
ENCFF272IKY	ENCFF289XBX		FALSE	FALSE	FALSE	FALSE	FALSE	40	30712853	2760483	2016-05-06T18:09:41.696163+00:00	ENCDO000AAC	cell_line_EFO_0001187	4c38cff70221ce724ef1a8d4689bd27e
ENCFF782IWR	ENCFF025UQF		FALSE	FALSE	FALSE	FALSE	FALSE	40	30058991	2904249	2017-02-08T18:24:45.630308+00:00	ENCDO000AAD	cell_line_EFO_0002067	2134da9f8a3586abcdd6276ca7d069ce
ENCFF670ZTJ	ENCFF292SYX		FALSE	FALSE	FALSE	FALSE	FALSE	40	29994821	2445957	2016-05-06T17:57:01.207121+00:00	ENCDO000AAC	cell_line_EFO_0001187	84fee5dee32fe02f23f7f234dbfe66ed
ENCFF871OYT	ENCFF448VZC		FALSE	FALSE	FALSE	FALSE	FALSE	40	29625850	2456256	2016-05-06T18:02:48.640793+00:00	ENCDO000AAC	cell_line_EFO_0001187	b80c2a4ee2895ef63fdca9aa9108ea8f
ENCFF852YOS	ENCFF201ZVH		FALSE	FALSE	FALSE	FALSE	FALSE	40	29370493	2907625	2017-02-08T18:24:41.195104+00:00	ENCDO000AAD	cell_line_EFO_0002067	99cff413775c3af48345ad048d1b4879
ENCFF848AQB	ENCFF833ZOA		FALSE	FALSE	FALSE	FALSE	FALSE	40	29094768	1389322	2016-05-06T18:12:28.337854+00:00	ENCDO000AAD	cell_line_EFO_0002067	350041f7b2168c1d9f657ab838ece16c
ENCFF176MNQ	ENCFF000VKN, ENCFF000VKM		FALSE	TRUE	TRUE	TRUE	FALSE	38	54072378	35723293	2016-11-19T14:03:03.360535+00:00	ENCDO274AAA	primary_cell_CL_0000842	20d26093e40a144958dbec615d6b3014
ENCFF608RAU	ENCFF017VZP		FALSE	FALSE	FALSE	FALSE	FALSE	38	47909211	3749007	2017-12-21T22:29:57.803095+00:00	ENCDO000AAC	cell_line_EFO_0001187	13c66785a1302d3e72ad9c9560527ad6
ENCFF864WWH	ENCFF298FEZ		FALSE	FALSE	FALSE	FALSE	FALSE	38	46749265	3912637	2017-12-21T22:39:16.613391+00:00	ENCDO000AAC	cell_line_EFO_0001187	da3f88b51d92a3adbe7b13328e180151
ENCFF406HBU	ENCFF002AXD		FALSE	FALSE	FALSE	FALSE	FALSE	37	42857520	1393101	2016-05-06T18:12:19.580236+00:00	ENCDO354AAA	cell_line_EFO_0005719	eda04403d2204905da4f194399a97691
ENCFF344OKG	ENCFF393KUX, ENCFF368CYL, ENCFF138KKQ, ENCFF472QMD, ENCFF064XIS, ENCFF635VQA, ENCFF763DAQ, ENCFF508ZFI, ENCFF659UFR, ENCFF145GCJ, ENCFF303YPV		FALSE	FALSE	TRUE	FALSE	FALSE	36	197294132	6294542	2016-11-02T17:13:47.856079+00:00	ENCDO000AAW	cell_line_EFO_0003042	9dc4413b425b1809894506ba83dd7554
ENCFF153BDJ	ENCFF746RWX, ENCFF472ADY, ENCFF895MOG, ENCFF286QYQ, ENCFF688OXR, ENCFF686JJA		FALSE	TRUE	TRUE	FALSE	FALSE	36	182731753	3742708	2017-06-28T23:47:52.797536+00:00	ENCDO000AAW	in_vitro_differentiated_cells_CL_0002319	79117d1ed42e316962db7c39f578445d
ENCFF942DSY	ENCFF000ZIF, ENCFF000ZIB, ENCFF000ZIH, ENCFF000ZID, ENCFF000ZIJ, ENCFF000ZHZ		FALSE	FALSE	TRUE	FALSE	FALSE	36	172453185	1573185	2016-10-26T17:37:10.825946+00:00	ENCDO000AAP	cell_line_EFO_0001200	bbb08f79740de4e95a005bdafbb7528b
ENCFF043PUQ	ENCFF000AHV		FALSE	FALSE	FALSE	FALSE	FALSE	36	143692111	4913713	2016-08-09T16:00:42.394650+00:00	ENCDO000AAZ	cell_line_EFO_0001086	e5c095a015297543efba33d319870037
ENCFF981QXW	ENCFF780VKF, ENCFF888OQB, ENCFF274RNW, ENCFF460JSA, ENCFF569WIS		FALSE	TRUE	TRUE	TRUE	FALSE	36	137768928	2558176	2017-10-20T00:40:37.050310+00:00	ENCDO336AAA	cell_line_EFO_0005723	d06c8882a6f31fa8ac0fc670b99fbf92
ENCFF988REB	ENCFF205YRD, ENCFF956QDK		FALSE	TRUE	TRUE	FALSE	FALSE	36	134602086	4640411	2016-10-26T23:33:54.684806+00:00	ENCDO085ZKK	cell_line_EFO_0007070	cf003e1317997b562d50bffb7ad6c80c
ENCFF017YII	ENCFF318ZNB, ENCFF640MKX		FALSE	TRUE	TRUE	FALSE	FALSE	36	123582747	5267108	2016-10-25T05:07:59.117564+00:00	ENCDO000AAE	cell_line_EFO_0001203	b5cf6fc4da562cf345cbd90b3d5fbae2
ENCFF487JOS	ENCFF885SBP, ENCFF061PAW		FALSE	FALSE	TRUE	FALSE	FALSE	36	113895466	9909130	2017-01-11T04:28:52.303555+00:00	ENCDO027VXA	cell_line_EFO_0002106	d5efc4b68435bce3f5ab3286bf3ad150
ENCFF968AIF	ENCFF595BTS, ENCFF222VRH		FALSE	TRUE	TRUE	FALSE	FALSE	36	113715090	3636893	2016-10-25T05:06:53.156128+00:00	ENCDO000AAE	cell_line_EFO_0001203	c28a38023a4e50c6d83970a3b48ac39e
ENCFF368JCF	ENCFF563PNW, ENCFF631QCD, ENCFF000CFY		FALSE	FALSE	TRUE	FALSE	FALSE	36	113098834	12957625	2017-04-06T20:54:42.047158+00:00	ENCDO916IIE	primary_cell_CL_0000127	38f74632c7934aaffeba6a16cb5535f9
ENCFF597JWO	ENCFF949QOX, ENCFF900DXM		FALSE	FALSE	TRUE	FALSE	FALSE	36	111555022	2707880	2016-11-02T17:15:47.951124+00:00	ENCDO000AAW	in_vitro_differentiated_cells_CL_0002319	6d438e4f6cc12fb4e2b593c9d94ea36c
ENCFF022OWN	ENCFF216BKY, ENCFF059KCL		FALSE	FALSE	TRUE	FALSE	FALSE	36	107880111	4853720	2017-03-21T07:25:18.463193+00:00	ENCDO478OMA	tissue_UBERON_0008450	c4258ffeed590fe57d9d64e537af7b4e
ENCFF299YGP	ENCFF000WZC		FALSE	FALSE	FALSE	FALSE	FALSE	36	98166139	7644890	2016-05-31T19:41:25.687929+00:00	ENCDO000ABF	cell_line_EFO_0001182	d48de5a9ad6b9483b298d6e444cbfc73
ENCFF747ZVF	ENCFF582UFD, ENCFF043RFW		FALSE	TRUE	TRUE	FALSE	FALSE	36	97083609	4850802	2017-03-17T00:43:05.147188+00:00	ENCDO478OMA	tissue_UBERON_0001159	465a106305b5b15dd720d97a9b1889ae
ENCFF828TEP	ENCFF990QWI, ENCFF893FAW, ENCFF763LON, ENCFF261YBL, ENCFF645YSL		FALSE	FALSE	TRUE	FALSE	TRUE	36	96037939	4776616	2018-01-31T01:51:47.317889+00:00	ENCDO412QUR	primary_cell_CL_0001059	cc052101c44c7e830c25a7ded69100ad
ENCFF355WDB	ENCFF890HQY, ENCFF489HIX, ENCFF475WXS, ENCFF228EQX		FALSE	TRUE	TRUE	FALSE	FALSE	36	93709316	1722779	2016-10-25T21:57:57.539469+00:00	ENCDO355AAA	cell_line_EFO_0006710	0ba84061a6eb35cc17031e82421f1588
ENCFF554AXK	ENCFF095YNS, ENCFF454MGO		FALSE	FALSE	TRUE	FALSE	FALSE	36	90996224	27576112	2016-05-25T14:15:06.861227+00:00	ENCDO568LPD	cell_line_EFO_0006283	dd21a886e3bd16536b7b71d31fecb935
ENCFF232ZFT	ENCFF788ZCC, ENCFF536ZKX, ENCFF002BBC		FALSE	TRUE	TRUE	FALSE	FALSE	36	90681755	7902572	2016-10-14T00:32:37.118729+00:00	ENCDO350AAA	cell_line_EFO_0005907	b5c56fcf781d513067163a83a8aaca28
ENCFF344NKR	ENCFF000AMT		FALSE	FALSE	FALSE	FALSE	FALSE	36	89887317	7548324	2016-11-30T18:18:32.230300+00:00	ENCDO114AAA	primary_cell_CL_0000236	c6eb55b899fbdbdc99ea7d6472d6af0b
ENCFF273BYR	ENCFF531ACX, ENCFF481DNM		FALSE	FALSE	TRUE	FALSE	TRUE	36	89366354	2259919	2018-01-26T21:52:54.146425+00:00	ENCDO424FTP	in_vitro_differentiated_cells_CL_0000221	ac0ad1efd71bcb667c28bbadc547126d
ENCFF131TJA	ENCFF505NFA		FALSE	FALSE	FALSE	FALSE	FALSE	36	88809454	4556981	2016-05-06T18:03:42.939237+00:00	ENCDO000ABC	cell_line_EFO_0002860	acabff0aac8aa6d79c71beced6f7ef59
ENCFF998PVM	ENCFF002BAA, ENCFF002AVJ		FALSE	FALSE	TRUE	FALSE	FALSE	36	88044783	18805412	2016-05-06T18:15:15.336759+00:00	ENCDO351AAA	cell_line_EFO_0006711	d700e20105acdd7e8bd9d132334d5d09
ENCFF119DFE	ENCFF244WIG, ENCFF651VMP, ENCFF002AVH		FALSE	TRUE	TRUE	FALSE	FALSE	36	86200216	2475260	2016-10-26T22:58:51.356708+00:00	ENCDO353AAA	cell_line_EFO_0002357	4ed9732f31c7e2f001e9eccb06b0b15a
ENCFF928LUL	ENCFF630WNF, ENCFF965KVJ, ENCFF802ZSZ		FALSE	TRUE	TRUE	FALSE	FALSE	36	85105749	6267687	2016-10-26T04:55:20.226172+00:00	ENCDO732PDS	cell_line_EFO_0007112	79448a4ac8694e1070d7e540c5659f05
ENCFF791WOW	ENCFF188POD, ENCFF770IYO		FALSE	FALSE	TRUE	FALSE	FALSE	36	84576504	5152131	2016-12-19T07:31:02.733958+00:00	ENCDO058AAA	tissue_UBERON_0001255	c33d70825c8a13d6b9b2c632380e2dfe
ENCFF837FYA	ENCFF054IRC, ENCFF364BTA, ENCFF368OCV		FALSE	TRUE	TRUE	FALSE	FALSE	36	83055900	12208176	2016-11-08T03:56:38.950250+00:00	ENCDO568LPD	cell_line_EFO_0006283	a76a4a0c5028b12e50d103e84cbbd612
ENCFF787QMX	ENCFF572ZIY		FALSE	TRUE	FALSE	TRUE	FALSE	36	82410364	2881343	2017-03-22T21:09:34.217869+00:00	ENCDO058AAA	tissue_UBERON_0000945	6b585417130045ea379b88b032419fd8
ENCFF880UAU	ENCFF910KYS, ENCFF466ORS, ENCFF630PTQ, ENCFF169TIB		FALSE	TRUE	TRUE	FALSE	FALSE	36	81533924	1706749	2016-09-27T20:53:32.750891+00:00	ENCDO697GBW	cell_line_EFO_0005724	432be1aa3bf93c248fb2b1585207eb7d
ENCFF931SQB	ENCFF799XPQ		FALSE	FALSE	FALSE	FALSE	FALSE	36	79418765	2205016	2016-05-06T18:13:54.932405+00:00	ENCDO349AAA	cell_line_EFO_0002074	f48469819e66026893518f5e4057cfb1
ENCFF737ZCN	ENCFF171PZA, ENCFF493KOY, ENCFF219ZTD		FALSE	FALSE	TRUE	FALSE	FALSE	36	78349500	4593480	2016-12-19T07:22:04.263318+00:00	ENCDO058AAA	tissue_UBERON_0008450	5c64a848d744cc31c32399fae66f64ed
ENCFF450CXD	ENCFF197CBU, ENCFF263EIQ		FALSE	FALSE	TRUE	FALSE	FALSE	36	77855284	1117015	2017-03-21T07:24:59.143514+00:00	ENCDO222AAA	in_vitro_differentiated_cells_CL_0000540	c057f40375feda470cfe54fd9fb58639
ENCFF952QEE	ENCFF404AFK, ENCFF217LWR		FALSE	FALSE	TRUE	FALSE	FALSE	36	77668578	5710404	2017-03-21T07:19:02.441012+00:00	ENCDO478OMA	tissue_UBERON_0000945	add7d3971a460769ac4604f4ea2f39b0
ENCFF615KTD	ENCFF218VYP, ENCFF130NIU, ENCFF411REJ		FALSE	TRUE	TRUE	TRUE	FALSE	36	77387916	1946696	2017-03-17T01:54:33.425165+00:00	ENCDO133EXU	cell_line_EFO_0005694	b7a7872f0b26cec1e755700d72ad05ee
ENCFF759BRF	ENCFF377FRL, ENCFF601FJT, ENCFF105BSH, ENCFF283SSQ		FALSE	TRUE	TRUE	TRUE	FALSE	36	77295627	1352092	2017-10-19T22:27:26.320926+00:00	ENCDO336AAA	cell_line_EFO_0005723	2468c7e67b2e2046b0b418903d0f76d5
ENCFF520HKV	ENCFF167BJI		FALSE	FALSE	FALSE	FALSE	FALSE	36	77234067	3114870	2016-12-19T07:30:11.789208+00:00	ENCDO424HVB	tissue_UBERON_0000992	8579235742a848e74d4b09801d4e90ae
ENCFF303SPG	ENCFF474ZPM, ENCFF642ZJC, ENCFF066LYG, ENCFF162ADN		FALSE	TRUE	TRUE	FALSE	FALSE	36	76297631	875242	2017-02-04T00:33:17.571376+00:00	ENCDO000AAC	cell_line_EFO_0001187	d2f73da2822961d017cfabd5ae502205
ENCFF713YQB	ENCFF000BAU		FALSE	FALSE	FALSE	FALSE	FALSE	36	75905456	8664172	2016-08-09T15:58:42.074544+00:00	ENCDO000AAB	cell_line_EFO_0002791	225079927066b5231597623feb14eea7
ENCFF197IGE	ENCFF949LER, ENCFF514FFU, ENCFF042HQU, ENCFF143CSZ, ENCFF880NQD		FALSE	FALSE	TRUE	FALSE	TRUE	36	75010431	3669398	2018-01-31T22:52:28.397962+00:00	ENCDO410ZKA	primary_cell_CL_0001059	40b676a3112961e4817722b38791b3a2
ENCFF201IQZ	ENCFF566WUW, ENCFF409YBO, ENCFF297IBP, ENCFF046LYW		FALSE	FALSE	TRUE	FALSE	TRUE	36	72832024	2472567	2018-01-18T03:55:26.437694+00:00	ENCDO731PNE	tissue_UBERON_0012489	98b112baf36d76af3514d3915932ea60
ENCFF566TWZ	ENCFF002BCA, ENCFF002AYG		FALSE	FALSE	TRUE	FALSE	FALSE	36	72191825	3856516	2016-05-06T18:14:39.069177+00:00	ENCDO351AAA	cell_line_EFO_0006711	4ec535e15f3e703908fbfe0e2dfac779
ENCFF438KJC	ENCFF137UFY		FALSE	FALSE	FALSE	FALSE	FALSE	36	71511014	1328082	2016-05-06T18:14:48.665089+00:00	ENCDO697GBW	cell_line_EFO_0005724	f9cb4f5b35f687bc38e8382fdfeb21ab
ENCFF209YSO	ENCFF781GHE, ENCFF159MTI		FALSE	TRUE	TRUE	TRUE	FALSE	36	69170646	2229799	2017-05-23T14:57:21.012067+00:00	ENCDO424HVB	tissue_UBERON_0000947	d5771d7ca4a0caddb233c55aca3da06f
ENCFF429XTA	ENCFF955HWE, ENCFF860HKY, ENCFF000CIU		FALSE	FALSE	TRUE	FALSE	FALSE	36	69126168	6958102	2017-04-07T01:37:57.492328+00:00	ENCDO759UVX	primary_cell_CL_0002551	ccb8a62748d6c7348424e7bc547d3d09
ENCFF343JMR	ENCFF303RYF, ENCFF324AOR, ENCFF337HED		FALSE	TRUE	TRUE	TRUE	FALSE	36	69036090	1103489	2017-03-17T01:15:36.734141+00:00	ENCDO133EXU	cell_line_EFO_0005694	3f1c5dca5adc68c3427d52b811924233
ENCFF373OZW	ENCFF796ERZ, ENCFF957PGR, ENCFF048ZOQ		FALSE	TRUE	TRUE	FALSE	FALSE	36	68914823	2056909	2016-11-15T23:51:02.120671+00:00	ENCDO000ABE	cell_line_EFO_0002824	0f38bf3462bf5889e40633b3aa2ae41d
ENCFF638VYN	ENCFF857GIV, ENCFF915YSH, ENCFF363GJA, ENCFF315XZF		FALSE	FALSE	TRUE	FALSE	TRUE	36	68517507	15671543	2018-01-18T05:12:01.016040+00:00	ENCDO858AJQ	tissue_UBERON_0012488	15f653307b491aa4b2e3293030f2691a
ENCFF336YCH	ENCFF980SCI, ENCFF150YLW		FALSE	FALSE	TRUE	FALSE	FALSE	36	67434324	3375062	2017-03-21T07:25:05.461599+00:00	ENCDO478OMA	tissue_UBERON_0002080	6d3a249d52fba5a86a239eda22401cfa
ENCFF182KWD	ENCFF869JIH		FALSE	FALSE	FALSE	FALSE	FALSE	36	67109150	3688572	2016-12-19T07:22:15.489148+00:00	ENCDO000AAW	in_vitro_differentiated_cells_NTR_0000856	df051ca48355ffcc789466dec5cb0478
ENCFF570QIM	ENCFF434FMH		FALSE	FALSE	FALSE	FALSE	FALSE	36	66881289	2487388	2016-12-19T07:29:42.110974+00:00	ENCDO478OMA	tissue_UBERON_0002084	602bf1678214e48a5ce62b5d66f585ce
ENCFF230XRK	ENCFF137ZTJ, ENCFF800DGE, ENCFF849RAD		FALSE	TRUE	TRUE	FALSE	FALSE	36	66648359	1479396	2016-10-26T04:56:20.789856+00:00	ENCDO085ZKK	cell_line_EFO_0007070	bac4fdda035362d3f6186e8b3cdaecdc
ENCFF108CWL	ENCFF708SNY		FALSE	FALSE	FALSE	FALSE	FALSE	36	66048590	5687098	2016-12-19T07:30:25.327120+00:00	ENCDO000AAW	in_vitro_differentiated_cells_CL_0000351	e3341c0bc7edaf606b0249d425d0990d
ENCFF861GBM	ENCFF788YKS, ENCFF913IHA, ENCFF749GHL, ENCFF556RIX, ENCFF000BHE		FALSE	FALSE	TRUE	FALSE	FALSE	36	65084869	9195679	2017-04-06T18:44:35.866513+00:00	ENCDO830BUW	primary_cell_CL_0002327	3293e35675bf142aaf66df65e27a2301
ENCFF902CRQ	ENCFF359BBF, ENCFF229SZZ, ENCFF876LYB		FALSE	TRUE	TRUE	FALSE	FALSE	36	63987109	3264251	2017-01-09T22:29:45.077418+00:00	ENCDO222AAA	cell_line_EFO_0003045	80fee7a30bb0f3869b517be5c3aa4b7f
ENCFF858VPI	ENCFF000ZIZ		FALSE	FALSE	FALSE	FALSE	FALSE	36	63229632	8261018	2016-10-26T17:42:56.360894+00:00	ENCDO000AAP	cell_line_EFO_0001200	6bc0e52fabbc6fc7fafd5e43d45f1085
ENCFF037MPZ	ENCFF531PAG		FALSE	FALSE	FALSE	FALSE	FALSE	36	63108243	1706575	2016-05-06T18:03:30.447633+00:00	ENCDO222AAA	in_vitro_differentiated_cells_CL_0002259	f1d218e9d9e4e856c151f5ffaa37d046
ENCFF730XXI	ENCFF000ZPL		FALSE	FALSE	FALSE	FALSE	FALSE	36	62932777	5789945	2016-10-26T17:42:45.819342+00:00	ENCDO272AAA	primary_cell_CL_0000765	af444cf1fca89cd8001e53f125bc0289
ENCFF496UNC	ENCFF851OXO, ENCFF240RBR, ENCFF197TBK		FALSE	TRUE	TRUE	TRUE	FALSE	36	62894964	3913806	2017-03-27T01:13:23.565894+00:00	ENCDO424HVB	tissue_UBERON_0001043	197a0e99ceafbc08679c77e89ed2ef07
ENCFF672XRL	ENCFF094QSY, ENCFF023WWL		FALSE	FALSE	TRUE	FALSE	TRUE	36	62113009	5763565	2018-01-19T21:40:12.167374+00:00	ENCDO779YRY	primary_cell_CL_0000895	706f0dc28e7bb075967fcc347d68b3b4
ENCFF070HBM	ENCFF002ABO, ENCFF002ABM		FALSE	FALSE	TRUE	FALSE	FALSE	36	61014636	1741245	2016-07-13T02:44:53.571777+00:00	ENCDO000ABD	cell_line_EFO_0003072	b1e82318f3f7dd672643a5d909d517dc
ENCFF996OUT	ENCFF000QTV		FALSE	FALSE	FALSE	FALSE	FALSE	36	60881833	4138289	2016-10-26T17:58:24.786751+00:00	ENCDO000ABB	cell_line_EFO_0002713	cbfb5aa8c6b8e6f162c22b7024eaf46e
ENCFF126PXT	ENCFF349YSG, ENCFF775RGK, ENCFF829PCB		FALSE	TRUE	TRUE	FALSE	FALSE	36	60561168	2663823	2016-11-08T04:15:10.589337+00:00	ENCDO349AAA	cell_line_EFO_0002074	6d0228da33dfe00a1b56fde26ffe723e
ENCFF499KZH	ENCFF527MYS, ENCFF880KDO, ENCFF148FBA		FALSE	FALSE	TRUE	FALSE	FALSE	36	60292212	3311929	2016-12-19T07:29:52.193048+00:00	ENCDO424HVB	tissue_UBERON_0002369	a19c55fd6121d8a9acf593848fca768f
ENCFF122NRW	ENCFF653JWL, ENCFF369RYY, ENCFF881CNC, ENCFF608CWZ, ENCFF356QYZ, ENCFF854ELY		FALSE	TRUE	TRUE	FALSE	FALSE	36	58446124	3261936	2017-02-03T23:47:44.907586+00:00	ENCDO000AAC	cell_line_EFO_0001187	5560215cb7e403de240a7250074fbbe4
ENCFF294LIH	ENCFF000ODP		FALSE	FALSE	FALSE	FALSE	FALSE	36	58149048	3914592	2016-10-26T17:41:58.616701+00:00	ENCDO000AAK	cell_line_EFO_0002784	7cedd09542e7c29067f0bafb7f0b30b6
ENCFF783SXE	ENCFF827WPA		FALSE	FALSE	FALSE	FALSE	FALSE	36	57537693	5140733	2016-12-19T07:21:20.522837+00:00	ENCDO058AAA	tissue_UBERON_0001264	27aa02b0a1d7e7da6c2c32a74748c2ec
ENCFF495KCW	ENCFF854BYF		FALSE	FALSE	FALSE	FALSE	FALSE	36	56540033	2642124	2016-05-06T18:13:21.923512+00:00	ENCDO222AAA	in_vitro_differentiated_cells_NTR_0003830	b50cdc4307c3af9d662d7fe14d6848b7
ENCFF660XDK	ENCFF000YBC		FALSE	FALSE	FALSE	FALSE	FALSE	36	56380802	653928	2017-02-28T16:36:44.635578+00:00	ENCDO076ZHN	primary_cell_CL_0002618	f79586288fd4e1aee9e7644b064f8be1
ENCFF966DNY	ENCFF353BJM, ENCFF595IMS, ENCFF699FIQ		FALSE	TRUE	TRUE	FALSE	FALSE	36	56222980	1248126	2016-10-14T00:30:39.686081+00:00	ENCDO354AAA	cell_line_EFO_0005719	45ee2fdd07641b6d3f21cf2adba1dbe6
ENCFF166WDN	ENCFF329EHF, ENCFF865NVO, ENCFF698YBF		FALSE	FALSE	TRUE	FALSE	TRUE	36	55731248	2239787	2018-01-24T23:44:07.043991+00:00	ENCDO922CEJ	primary_cell_CL_0000897	f0c019c53c9570df43763fb7d6780378
ENCFF622WYL	ENCFF000OLS		FALSE	FALSE	FALSE	FALSE	FALSE	36	55231204	6738590	2016-10-26T17:42:14.964158+00:00	ENCDO000AAL	cell_line_EFO_0002786	7615d4d3edbda23bc17436095eea6d39
ENCFF158SXC	ENCFF688HAU		FALSE	FALSE	FALSE	FALSE	FALSE	36	55167970	5233015	2016-12-19T07:29:28.671197+00:00	ENCDO000AAW	in_vitro_differentiated_cells_CL_0000351	18ba1937ce1589b32e8dd7475649be32
ENCFF150GJJ	ENCFF777LPA, ENCFF733LTO, ENCFF485KXO, ENCFF190DIA		FALSE	FALSE	TRUE	FALSE	TRUE	36	55160301	3719141	2018-01-18T03:54:45.037242+00:00	ENCDO874DHL	tissue_UBERON_0000320	2b0821f4441adcaf1f756e21d710a747
ENCFF963WVO	ENCFF606EYK, ENCFF054LZZ, ENCFF175GQQ, ENCFF168STH, ENCFF825IBW		FALSE	FALSE	TRUE	FALSE	FALSE	36	54765582	900892	2017-02-23T19:09:53.257868+00:00	ENCDO707VTH	primary_cell_CL_0001059	964a83e91b5c66e8762271dce75c4bf1
ENCFF391KPN	ENCFF765DJW, ENCFF615VUA, ENCFF000CFR		FALSE	FALSE	TRUE	FALSE	FALSE	36	53650304	6651985	2017-04-06T18:52:43.992492+00:00	ENCDO916IIE	primary_cell_CL_0000127	08b4e7fdbb97e1820e7d4c99bbd3525c
ENCFF110LKZ	ENCFF878QDE		FALSE	FALSE	FALSE	FALSE	FALSE	36	53202759	5966902	2016-12-19T07:29:37.869030+00:00	ENCDO000AAW	in_vitro_differentiated_cells_CL_0000047	187a8d622ddafe22c54859e842a887f4
ENCFF610ZOD	ENCFF982FDH, ENCFF355DMM, ENCFF812ISD, ENCFF935ETD		FALSE	TRUE	TRUE	FALSE	FALSE	36	53183153	1782393	2016-10-26T22:57:53.871625+00:00	ENCDO353AAA	cell_line_EFO_0002357	caa318f004e80b5b2e6d2cfa05159ce8
ENCFF912MQZ	ENCFF662WJR, ENCFF947MSE, ENCFF826JDD		FALSE	TRUE	TRUE	FALSE	FALSE	36	53007170	1925519	2016-11-08T04:06:53.904540+00:00	ENCDO222AAA	in_vitro_differentiated_cells_CL_0000681	d320e3eede37a9393604e759fecd0fd7
ENCFF242LBR	ENCFF753ZNI, ENCFF706DCA, ENCFF418LZN, ENCFF775ENL		FALSE	TRUE	TRUE	FALSE	FALSE	36	52994719	1221255	2016-10-26T04:53:26.420363+00:00	ENCDO732PDS	cell_line_EFO_0007112	1c4c9b6436d0a63c4026674061c05b62
ENCFF758YZM	ENCFF679UAT		FALSE	FALSE	FALSE	FALSE	FALSE	36	52711863	6512434	2016-12-19T07:22:05.946701+00:00	ENCDO000AAX	cell_line_EFO_0001196	476ef3eeadd0ee9bff3f5ee021c61cda
ENCFF800KVT	ENCFF000RNI		FALSE	FALSE	FALSE	FALSE	FALSE	36	52572276	391129	2016-10-26T17:41:52.853331+00:00	ENCDO000ACT	cell_line_EFO_0002782	2aee26c147d6b1a73b1535ee3fd17998
ENCFF969QSH	ENCFF000VQQ, ENCFF000VQO		FALSE	FALSE	TRUE	FALSE	FALSE	36	52287984	571335	2016-08-09T16:01:03.441141+00:00	ENCDO000ABH	cell_line_EFO_0005333	8e79ab8ed510cfbbc1c36cab0a35f035
ENCFF283WRF	ENCFF618IFR, ENCFF647ACK, ENCFF186NYZ		FALSE	FALSE	TRUE	FALSE	FALSE	36	50985073	2502509	2016-12-19T07:30:13.019115+00:00	ENCDO190HXC	primary_cell_CL_0000625	f0ffd9caaa9b606e450082daab447bac
ENCFF181QVQ	ENCFF533UCC		FALSE	TRUE	FALSE	FALSE	FALSE	36	50872270	3198641	2017-01-09T16:50:51.917389+00:00	ENCDO222AAA	cell_line_EFO_0003045	c37794a2feddc74fcf40cb354754b8b3
ENCFF240VHQ	ENCFF630OOC, ENCFF874IPA		FALSE	FALSE	TRUE	FALSE	FALSE	36	50680377	2346727	2016-12-19T07:29:44.208113+00:00	ENCDO190HXC	primary_cell_CL_0000624	0b3676f317ad41e097910227fd81b166
ENCFF723VRP	ENCFF380YND, ENCFF564EUO, ENCFF202FHP, ENCFF298EHF		FALSE	FALSE	TRUE	FALSE	TRUE	36	50509990	2925620	2018-01-19T02:45:38.768961+00:00	ENCDO646IOH	tissue_UBERON_0002113	1eef94072186ca26b6c419bf1683e8c2
ENCFF979RYH	ENCFF000QFG		FALSE	FALSE	FALSE	FALSE	FALSE	36	50282358	11807752	2016-10-09T17:01:59.593172+00:00	ENCDO000AAD	cell_line_EFO_0002067	9241a3c93f49f416dd0b2f01257c05c6
ENCFF172HPC	ENCFF244XQF, ENCFF692GVG		FALSE	FALSE	TRUE	FALSE	FALSE	36	50217934	1763630	2017-04-12T02:54:44.053849+00:00	ENCDO265AAA	primary_cell_CL_0001054	1ee30e72b97b69e57bf8dd663bdc42eb
ENCFF332UFU	ENCFF719PNH, ENCFF913WQY, ENCFF505RHM, ENCFF101IHA		FALSE	FALSE	TRUE	FALSE	FALSE	36	49982513	1348708	2016-12-19T07:30:13.676373+00:00	ENCDO194EHQ	primary_cell_CL_0000905	595c4e791f227e02b81de0e9822e1667
ENCFF287ELX	ENCFF000NGH		FALSE	FALSE	FALSE	FALSE	FALSE	36	49479180	12971399	2016-10-26T17:38:41.605642+00:00	ENCDO000AAZ	cell_line_EFO_0001086	276f4274f99c49d837c2dee75d4326e6
ENCFF722SGB	ENCFF000WUI		FALSE	FALSE	FALSE	FALSE	FALSE	36	49193644	7676151	2016-10-29T18:03:08.297791+00:00	ENCDO000AAW	cell_line_EFO_0003042	f0532f0456afddbb5c5ee12cf132c641
ENCFF384SVU	ENCFF000BNR		FALSE	FALSE	FALSE	FALSE	FALSE	36	49123122	6887390	2016-08-09T15:58:01.340647+00:00	ENCDO341XKY	in_vitro_differentiated_cells_CL_0002372	fc726ebfa88f8dfb61c6306cf82736b7
ENCFF877PBK	ENCFF000ODV		FALSE	FALSE	FALSE	FALSE	FALSE	36	48851673	15104942	2016-10-29T18:00:37.405191+00:00	ENCDO000AAK	cell_line_EFO_0002784	5b5751478001209383ddfaba5954293c
ENCFF263JCI	ENCFF000OSS		FALSE	FALSE	FALSE	FALSE	FALSE	36	48740410	7211071	2017-07-08T02:19:50.939745+00:00	ENCDO000AAW	cell_line_EFO_0003042	452df306442d4106c9b2255304e9d44c
ENCFF407TAF	ENCFF000WUW		FALSE	TRUE	FALSE	FALSE	FALSE	36	48214212	31161545	2018-06-08T00:27:34.782897+00:00	ENCDO000AAW	cell_line_EFO_0003042	ba4a838e7831ea3b9fcc752d5a176306
ENCFF651LXH	ENCFF176PQX		FALSE	FALSE	FALSE	FALSE	FALSE	36	48126977	13443467	2016-12-19T07:29:30.427771+00:00	ENCDO000AAW	in_vitro_differentiated_cells_CL_0000047	58a75aaa6d444c38790e5934d0cb34a8
ENCFF635VIO	ENCFF767BGX, ENCFF313MQI		FALSE	FALSE	TRUE	FALSE	TRUE	36	47993942	1384685	2017-12-15T22:46:29.305129+00:00	ENCDO779YRY	primary_cell_CL_0000792	f1c7ba2a3b0f3443585e0446b478d6c1
ENCFF719ENQ	ENCFF591SDP		FALSE	FALSE	FALSE	FALSE	FALSE	36	47909246	8476348	2016-12-19T07:29:37.597169+00:00	ENCDO000AAW	in_vitro_differentiated_cells_CL_0000047	7c6f3179692e7404be83627553f35ab7
ENCFF483KAN	ENCFF088KPY		FALSE	FALSE	FALSE	FALSE	TRUE	36	47536038	5148002	2018-01-19T22:00:32.170894+00:00	ENCDO896AXO	tissue_UBERON_0003346	f37992907f82053587fb581cd482311d
ENCFF128SFZ	ENCFF000AMM		FALSE	FALSE	FALSE	FALSE	FALSE	36	47499015	3240591	2016-07-13T02:50:21.680135+00:00	ENCDO115AAA	primary_cell_CL_0000236	3ab42a667528cb1dcb4679fc2974ac29
ENCFF657IMK	ENCFF359FCM		FALSE	FALSE	FALSE	FALSE	FALSE	36	47440556	2378091	2016-05-06T18:06:55.527456+00:00	ENCDO222AAA	in_vitro_differentiated_cells_CL_0000681	2879d77c9c576163577dd50408d6d191
ENCFF580GBQ	ENCFF587OOH		FALSE	TRUE	FALSE	FALSE	FALSE	36	47419676	1715237	2017-03-16T22:29:20.190854+00:00	ENCDO478OMA	tissue_UBERON_0002048	de68ec390c0fecfeed2e4cd2ae55a3bf
ENCFF484PBB	ENCFF299QHU		FALSE	FALSE	FALSE	FALSE	FALSE	36	47417419	2419748	2016-05-06T18:03:29.250693+00:00	ENCDO222AAA	in_vitro_differentiated_cells_CL_0002259	5864804de5873c53b53c3c5fdd7da740
ENCFF795YVZ	ENCFF779FUF		FALSE	FALSE	FALSE	FALSE	TRUE	36	47192749	5528137	2018-01-19T01:03:29.918433+00:00	ENCDO438LRD	primary_cell_CL_0000236	ba2960b13ec74e517c4cf6887b2fbc35
ENCFF829KRC	ENCFF294QAL		FALSE	FALSE	FALSE	FALSE	TRUE	36	47102677	4833736	2018-01-18T03:34:42.342714+00:00	ENCDO535TMW	in_vitro_differentiated_cells_CL_0000136	3eaed41901206b7b10849699cf394c4d
ENCFF806WWU	ENCFF758OHN		FALSE	TRUE	FALSE	TRUE	FALSE	36	46959166	2008285	2017-03-22T20:18:38.340525+00:00	ENCDO060AAA	tissue_UBERON_0002107	d274fd57fcf22a8e8abc09e257e8585e
ENCFF098QIR	ENCFF000QTR		FALSE	FALSE	FALSE	FALSE	FALSE	36	46953633	5220534	2016-10-26T17:58:25.512669+00:00	ENCDO000ABB	cell_line_EFO_0002713	f805ba2b0a8de9a61054bdf13fa478f8
ENCFF873CHB	ENCFF430QBM, ENCFF144LGB, ENCFF388OVY, ENCFF907ZAE		FALSE	FALSE	TRUE	FALSE	FALSE	36	46740461	578611	2017-12-15T22:21:01.571898+00:00	ENCDO194EHQ	primary_cell_CL_0000792	fbfab4985e6f4d830abe3e9e7525fb52
ENCFF498CHW	ENCFF072EKO		FALSE	FALSE	FALSE	FALSE	FALSE	36	46701474	6139453	2016-12-19T07:30:12.182567+00:00	ENCDO058AAA	tissue_UBERON_0002369	387091777ca614d324e6bd75fd844c61
ENCFF967YIL	ENCFF109VZH, ENCFF264VTF, ENCFF735YED, ENCFF883QVT, ENCFF887JHP		FALSE	FALSE	TRUE	FALSE	FALSE	36	46326135	1313047	2017-02-18T07:15:05.923545+00:00	ENCDO424FTP	in_vitro_differentiated_cells_CL_0000223	fa23953929a995cf550e58e61f4c7468
ENCFF437LCH	ENCFF342BNF		FALSE	FALSE	FALSE	FALSE	FALSE	36	45988431	6004983	2016-12-19T07:22:25.055080+00:00	ENCDO058AAA	tissue_UBERON_0001043	52677b2e8f94dd2591b870a9693f7603
ENCFF493LXT	ENCFF407DUW		FALSE	FALSE	FALSE	FALSE	TRUE	36	45883638	1158892	2017-11-17T23:04:23.789575+00:00	ENCDO952UGS	tissue_NTR_0001226	328051f5fe410e2b911577293d91b629
ENCFF587ORK	ENCFF000PPC		FALSE	FALSE	FALSE	FALSE	FALSE	36	45868009	12668417	2016-12-15T02:34:59.225875+00:00	ENCDO000AAC	cell_line_EFO_0001187	f5238a61e556e474bbb64e61d814975e
ENCFF825QBT	ENCFF045EFV		FALSE	FALSE	FALSE	FALSE	TRUE	36	45463679	3171899	2018-01-26T01:48:39.201135+00:00	ENCDO477HWZ	primary_cell_CL_0000134	20b7f8e1b816a99a7ef919f05627e4bb
ENCFF432ESG	ENCFF953ZAR, ENCFF970CAQ		FALSE	FALSE	TRUE	FALSE	FALSE	36	45405798	1939902	2016-12-19T07:30:28.999062+00:00	ENCDO028NGF	primary_cell_CL_0000084	140c200bf7e9457ee1153bc8a5ca5f4d
ENCFF176RYY	ENCFF000XTF		FALSE	FALSE	FALSE	FALSE	FALSE	36	45171584	11269106	2016-10-29T18:03:06.806064+00:00	ENCDO000AAC	cell_line_EFO_0001187	1b7ac2d752d2f759ab9b0f867d6cefb3
ENCFF356XXK	ENCFF224FXM		FALSE	FALSE	FALSE	FALSE	FALSE	36	45119622	6717621	2017-03-20T21:07:00.098234+00:00	ENCDO478OMA	tissue_UBERON_0002108	419e2c655c6f59ca9f1da9eed065f78c
ENCFF095MVW	ENCFF902FOR		FALSE	FALSE	FALSE	FALSE	FALSE	36	44882883	1995339	2016-12-19T07:30:11.377209+00:00	ENCDO058AAA	tissue_UBERON_0001013	c0ca881aedb478f6533ddb0d199f69f1
ENCFF177VIE	ENCFF000RLU		FALSE	FALSE	FALSE	FALSE	FALSE	36	44802207	4992478	2016-10-26T17:58:25.625407+00:00	ENCDO000ADQ	cell_line_EFO_0005237	66fea790a83c46032f9d8d054285ed53
ENCFF185KNP	ENCFF705DCE, ENCFF768RZF, ENCFF807KSV, ENCFF171LLJ		FALSE	FALSE	TRUE	FALSE	TRUE	36	44578659	1249383	2018-01-18T02:51:42.276404+00:00	ENCDO895TFL	tissue_UBERON_0001199	0607f49cc64d395b019cab1a0bd7a063
ENCFF146SWY	ENCFF393SYM, ENCFF819XIA, ENCFF461XSL, ENCFF951BTP		FALSE	FALSE	TRUE	FALSE	TRUE	36	44478861	1565540	2018-01-24T23:14:05.787678+00:00	ENCDO688UWB	primary_cell_CL_0000897	a67be6bf9656dbe6b1bb2dce4c583acf
ENCFF231MLL	ENCFF579OKU, ENCFF549YXP		FALSE	FALSE	TRUE	FALSE	TRUE	36	44429358	1511318	2018-01-19T21:08:30.376214+00:00	ENCDO779YRY	primary_cell_CL_0000899	b12b21b224091b71333efef0c39d6130
ENCFF532QUW	ENCFF140CWZ		FALSE	TRUE	FALSE	FALSE	FALSE	36	44324016	1185522	2017-04-15T20:57:56.842550+00:00	ENCDO000AAW	in_vitro_differentiated_cells_CL_0000047	2e403419fc602ea4a181d9092dfee0e9
ENCFF631ORW	ENCFF225BDJ		FALSE	FALSE	FALSE	FALSE	TRUE	36	44136210	11962535	2018-01-18T05:02:33.725745+00:00	ENCDO966YSM	primary_cell_CL_0000792	2579903c1d9da9623bb56a7e9db80f3a
ENCFF739MWA	ENCFF949KAI		FALSE	FALSE	FALSE	FALSE	TRUE	36	43884071	4044630	2018-01-26T01:42:45.780370+00:00	ENCDO535TMW	primary_cell_CL_0000134	dd2d67df40bcdfa9060ae589c3740865
ENCFF598VBU	ENCFF001HWK		FALSE	FALSE	FALSE	FALSE	FALSE	36	43866651	431459	2016-08-09T16:01:00.905512+00:00	ENCDO269AAA	primary_cell_CL_0002553	d5ba7a8f2b489ffca74240e01c18bd82
ENCFF296QGR	ENCFF511FII		FALSE	FALSE	FALSE	FALSE	FALSE	36	43800422	712439	2016-12-19T07:30:01.557331+00:00	ENCDO424FTP	cell_line_EFO_0007089	54281d61b5602a1c52d9f7da21489dbe
ENCFF163MVW	ENCFF000ZSI		FALSE	FALSE	FALSE	FALSE	FALSE	36	43657746	7814194	2016-10-26T17:36:04.069781+00:00	ENCDO000ABD	cell_line_EFO_0002717	53b9f95bcc16ece36e07905c5025fd7e
ENCFF685ZDP	ENCFF411YQM		FALSE	TRUE	FALSE	FALSE	FALSE	36	43390045	1292952	2017-03-17T00:10:47.780769+00:00	ENCDO424HVB	tissue_UBERON_0008450	3b2e362a55f0517e924ddc0a83f6bf57
ENCFF776YPH	ENCFF870UYB		FALSE	FALSE	FALSE	FALSE	TRUE	36	43085277	4273817	2018-01-18T02:08:52.809861+00:00	ENCDO477HWZ	tissue_UBERON_0014455	efe78af08611678972cf4fba9629688a
ENCFF080YJE	ENCFF339IWR, ENCFF490ENT		FALSE	FALSE	TRUE	FALSE	FALSE	36	43057755	33274832	2017-03-26T00:31:46.630927+00:00	ENCDO978TAT	primary_cell_CL_0000775	b67322ae722440e718210aeefe11e115
ENCFF655STS	ENCFF525FPV		FALSE	FALSE	FALSE	FALSE	TRUE	36	42397025	3870661	2018-01-18T02:31:28.942485+00:00	ENCDO120UGO	tissue_UBERON_0014455	518d9b661e355065a0950b0cdea5199b
ENCFF714PBR	ENCFF204RVH		FALSE	FALSE	FALSE	FALSE	TRUE	36	42243019	3548434	2018-01-25T01:19:41.673820+00:00	ENCDO477HWZ	in_vitro_differentiated_cells_CL_0000136	65fe57d446c73c72b75eec90c4c38325
ENCFF155SHG	ENCFF002ECV		FALSE	FALSE	FALSE	FALSE	FALSE	36	42056598	592254	2016-05-06T18:07:16.117993+00:00	ENCDO000AAW	cell_line_EFO_0003042	dbc7d5768b64f0f7ae0059ed60784dbd
ENCFF303FKW	ENCFF174XJR		FALSE	FALSE	FALSE	FALSE	FALSE	36	42034387	4410321	2016-12-19T07:29:42.434263+00:00	ENCDO424HVB	tissue_UBERON_0001264	15afc4bb90526939e37c66c7f5914dd4
ENCFF092GQD	ENCFF859VNG, ENCFF412GJA		FALSE	FALSE	TRUE	FALSE	FALSE	36	41940615	7086993	2017-04-06T01:45:40.161426+00:00	ENCDO759UVX	primary_cell_CL_0002551	1803e7358ea727379500e00e536cd72f
ENCFF469FYX	ENCFF002ECO		FALSE	FALSE	FALSE	FALSE	FALSE	36	41851754	305578	2016-05-06T18:08:48.023968+00:00	ENCDO000AAB	cell_line_EFO_0002791	6ba13c23cbc0475294f73cd94b96b178
ENCFF726GQB	ENCFF955FMW		FALSE	FALSE	FALSE	FALSE	TRUE	36	41844867	4258351	2018-01-18T02:32:07.634318+00:00	ENCDO535TMW	tissue_UBERON_0014455	cd43bb32b91a8d3d544518f32a788ddd
ENCFF312LXY	ENCFF000QFJ		FALSE	FALSE	FALSE	FALSE	FALSE	36	41812145	7802660	2016-10-09T17:01:34.202216+00:00	ENCDO000AAD	cell_line_EFO_0002067	bed33cc2ffffb9066fa50ccb1598b287
ENCFF914PQG	ENCFF002ECT		FALSE	FALSE	FALSE	FALSE	FALSE	36	41736510	724524	2016-05-06T18:07:39.508802+00:00	ENCDO000AAW	cell_line_EFO_0003042	4cf60de813a44a58a5baf135a47dad6d
ENCFF455PYS	ENCFF822TNT, ENCFF388LOR, ENCFF504DLM, ENCFF641MCM		FALSE	FALSE	TRUE	FALSE	FALSE	36	41716975	771146	2016-12-19T07:29:21.953585+00:00	ENCDO118RFV	primary_cell_CL_0000236	5fd2861bdff03af984eb90aac5d9194b
ENCFF352RKQ	ENCFF584LXI		FALSE	FALSE	FALSE	FALSE	FALSE	36	41574604	779683	2016-08-30T17:54:04.271482+00:00	ENCDO000AAX	cell_line_EFO_0001196	ef16fbfda5f14b5e4deea0fbf4a1d4a0
ENCFF545JWL	ENCFF000CCW		FALSE	FALSE	FALSE	FALSE	FALSE	36	41520338	4545281	2016-07-13T02:51:23.393372+00:00	ENCDO265AAA	primary_cell_CL_0001054	4c270cc435b1f024ed879f6384cd048e
ENCFF294FNY	ENCFF000OCW		FALSE	FALSE	FALSE	FALSE	FALSE	36	41483261	38982415	2016-10-26T17:37:39.097831+00:00	ENCDO000AAK	cell_line_EFO_0002784	2b312aa80d16bccdd0090a3cc6704692
ENCFF467WDT	ENCFF410NDJ		FALSE	FALSE	FALSE	FALSE	TRUE	36	41479451	4002029	2018-01-18T02:19:00.861331+00:00	ENCDO544NAV	tissue_UBERON_0014455	e3048abbc2956e0b352f2d7e5302b7da
ENCFF399FXT	ENCFF627LYX		FALSE	FALSE	FALSE	FALSE	TRUE	36	41420654	4272731	2018-01-18T03:17:51.996534+00:00	ENCDO889KES	tissue_UBERON_0000320	9f3637ddb9c908a34d2b6e61e3747e22
ENCFF976RPU	ENCFF002ECQ		FALSE	FALSE	FALSE	FALSE	FALSE	36	41388167	342481	2016-05-06T18:08:02.190204+00:00	ENCDO000AAC	cell_line_EFO_0001187	bc57b6a25ecfef14b114910ccc63a9ad
ENCFF424XCA	ENCFF002ECL		FALSE	FALSE	FALSE	FALSE	FALSE	36	41325744	919769	2016-05-06T18:01:54.930214+00:00	ENCDO000AAZ	cell_line_EFO_0001086	54973fcddb4e252fa78080ea933dfa7d
ENCFF915NQY	ENCFF954TXY, ENCFF617COT		FALSE	FALSE	TRUE	FALSE	TRUE	36	41267430	1527799	2018-01-19T20:59:18.099361+00:00	ENCDO779YRY	primary_cell_CL_0000624	6c406e9d1213192ccb917c287725b1d1
ENCFF721CZL	ENCFF000RMI		FALSE	FALSE	FALSE	FALSE	FALSE	36	41226225	293984	2016-10-26T17:37:35.029737+00:00	ENCDO000AAZ	cell_line_EFO_0001086	7f3a1be5b7ce63b9252135b5004a0bc1
ENCFF993HAX	ENCFF002ECW		FALSE	FALSE	FALSE	FALSE	FALSE	36	41188677	342561	2016-05-06T18:13:51.330370+00:00	ENCDO000AAD	cell_line_EFO_0002067	a133eaca2f93de687b4d642f90a838fc
ENCFF099NOH	ENCFF249BAJ		FALSE	FALSE	FALSE	FALSE	TRUE	36	41133738	4493020	2018-01-18T02:04:49.313385+00:00	ENCDO232KQV	tissue_UBERON_0002107	fc417554dae6b63d2c6d5c39e222ee82
ENCFF563GBN	ENCFF002ECM		FALSE	FALSE	FALSE	FALSE	FALSE	36	41057511	584770	2016-05-06T18:02:18.812741+00:00	ENCDO000AAZ	cell_line_EFO_0001086	13317d25d677281921e317409f811493
ENCFF339AEL	ENCFF774MDA		FALSE	FALSE	FALSE	FALSE	FALSE	36	40976204	668333	2016-12-19T07:29:48.542652+00:00	ENCDO840PTG	cell_line_EFO_0007076	0b694a4bd02a30f813829293206aeb00
ENCFF433SPB	ENCFF492DKQ		FALSE	FALSE	FALSE	FALSE	FALSE	36	40972634	985973	2016-08-30T17:54:15.299936+00:00	ENCDO000AAX	cell_line_EFO_0001196	47957cedf33edf8c51f11c7e593238c0
ENCFF025ODI	ENCFF000VJK		FALSE	FALSE	FALSE	FALSE	FALSE	36	40852799	818874	2016-07-13T02:52:11.660837+00:00	ENCDO000ABB	cell_line_EFO_0002713	32fbd88738a8d0a43b98b0baafe212cf
ENCFF388MUS	ENCFF002ECN		FALSE	FALSE	FALSE	FALSE	FALSE	36	40838571	272710	2016-05-06T18:09:09.968724+00:00	ENCDO000AAB	cell_line_EFO_0002791	d5d60e2e3660923de149e6b4b18b28ca
ENCFF834HAL	ENCFF002ECU		FALSE	FALSE	FALSE	FALSE	FALSE	36	40666476	313108	2016-05-06T18:07:48.325977+00:00	ENCDO000AAC	cell_line_EFO_0001187	c19e197f676b82187299bdba0af05967
ENCFF512LHB	ENCFF264CZE		FALSE	FALSE	FALSE	FALSE	TRUE	36	40620177	565309	2017-10-16T12:54:26.795709+00:00	ENCDO871IWW	tissue_UBERON_0009834	43472234709aa6e9e6f4690104349908
ENCFF739WNM	ENCFF565IJW		FALSE	FALSE	FALSE	FALSE	TRUE	36	40592014	7454606	2018-01-18T02:50:15.756927+00:00	ENCDO654YBK	tissue_UBERON_0001134	2b3a64feb5930914da6aaa5b406d9e10
ENCFF904AFA	ENCFF000QTU		FALSE	FALSE	FALSE	FALSE	FALSE	36	40584467	66554874	2016-10-26T17:43:29.533209+00:00	ENCDO000ABB	cell_line_EFO_0002713	cc810bc6f06e4b4f0b07f76b53745f92
ENCFF596NBD	ENCFF000AOG		FALSE	FALSE	FALSE	FALSE	FALSE	36	40546973	513700	2016-07-13T02:48:16.257456+00:00	ENCDO183AAA	cell_line_EFO_0007074	40ddbf2e31dabc650f94ca1503ebdd0f
ENCFF674KBD	ENCFF002ECS		FALSE	FALSE	FALSE	FALSE	FALSE	36	40542657	231199	2016-05-06T18:13:43.132660+00:00	ENCDO000AAD	cell_line_EFO_0002067	8fb5dfa11b3ba92558edaf3081fcc30c
ENCFF359JQU	ENCFF388BUX		FALSE	FALSE	FALSE	FALSE	FALSE	36	40498430	915963	2016-12-19T07:30:01.912128+00:00	ENCDO370HUJ	tissue_UBERON_0002048	c0df79ccfd993aa1e603bae081a9f5d0
ENCFF676SQW	ENCFF405FJY, ENCFF974ONB		FALSE	FALSE	TRUE	FALSE	TRUE	36	40387795	1268614	2018-01-19T20:57:31.265138+00:00	ENCDO779YRY	primary_cell_CL_0000905	852a9480015afbb523d9fabb094ee4a4
ENCFF869AEA	ENCFF391WBR		FALSE	FALSE	FALSE	FALSE	TRUE	36	40255304	7093078	2018-01-19T21:42:11.564649+00:00	ENCDO654NKH	tissue_UBERON_0003346	32a7c89e4f2e4e13fb8c97d22f87e8f4
ENCFF582XVX	ENCFF925ZUF		FALSE	FALSE	FALSE	FALSE	TRUE	36	40181739	6414497	2018-01-18T02:50:08.361247+00:00	ENCDO357DNR	tissue_UBERON_0001134	b1c1e8de47166cc516e1bca82e5e3dc8
ENCFF155ZQO	ENCFF253VBF, ENCFF237VUT, ENCFF504XJQ, ENCFF938DKT		FALSE	FALSE	TRUE	FALSE	FALSE	36	40148237	883707	2016-12-19T07:21:36.741917+00:00	ENCDO175XVW	cell_line_EFO_0007108	70f249aa9d473356b26c7247a2eb7655
ENCFF436TNJ	ENCFF516KXU		FALSE	FALSE	FALSE	FALSE	FALSE	36	39905736	1167811	2017-07-11T01:02:13.770281+00:00	ENCDO222AAA	in_vitro_differentiated_cells_CL_0000047	b62fa173d6e67068e314d0ccde768712
ENCFF653IUI	ENCFF520CBW		FALSE	FALSE	FALSE	FALSE	TRUE	36	39895398	566634	2017-10-16T12:53:58.666273+00:00	ENCDO871IWW	tissue_UBERON_0002967	91144d5563ec6d1576d0eec367fcb673
ENCFF117MXN	ENCFF002ECP		FALSE	FALSE	FALSE	FALSE	FALSE	36	39769430	279696	2016-05-06T18:10:13.345979+00:00	ENCDO000AAK	cell_line_EFO_0002784	d8b7aea7450598194afef83e12e89a5e
ENCFF727ZPX	ENCFF234PPL, ENCFF808AHU, ENCFF590DYT, ENCFF191LCN		FALSE	FALSE	TRUE	FALSE	FALSE	36	39663241	454152	2016-12-19T07:30:12.247840+00:00	ENCDO194EHQ	primary_cell_CL_0000624	41cc3a6da5195aa005ffa8cacd294601
ENCFF954DWW	ENCFF000BAO		FALSE	FALSE	FALSE	FALSE	FALSE	36	39511178	4626942	2016-08-09T15:58:06.915144+00:00	ENCDO000AAB	cell_line_EFO_0002791	f5ac07b2bbca356b39e94f79dceac109
ENCFF543QDG	ENCFF180MSA, ENCFF196PAE		FALSE	FALSE	TRUE	FALSE	TRUE	36	39433241	1359233	2018-01-19T20:46:42.504286+00:00	ENCDO779YRY	primary_cell_CL_0000624	7a246fd8f7bf7643842af647952b0620
ENCFF039ZCG	ENCFF757POM, ENCFF805ZJS, ENCFF632EPK, ENCFF039VDX		FALSE	FALSE	TRUE	FALSE	FALSE	36	39386471	3138449	2016-12-19T07:29:49.307402+00:00	ENCDO194EHQ	primary_cell_CL_0000899	d70b70bfdeee82cfc87699f14a61933a
ENCFF803ZRM	ENCFF552OPC		FALSE	FALSE	FALSE	FALSE	TRUE	36	39358196	473791	2017-10-16T12:52:32.436037+00:00	ENCDO871IWW	tissue_UBERON_0002038	23eaf59d7671440411354504e85bc261
ENCFF917YUP	ENCFF116PQT, ENCFF245PQL		FALSE	FALSE	TRUE	FALSE	FALSE	36	39343046	3549074	2016-12-19T07:21:03.829598+00:00	ENCDO711IWZ	tissue_UBERON_0002370	aa5fbceaab8f95f3569a68c24342c348
ENCFF035QBB	ENCFF220ZIH, ENCFF144GRV, ENCFF121JIP		FALSE	FALSE	TRUE	FALSE	TRUE	36	39325516	686353	2017-10-16T12:54:02.785267+00:00	ENCDO980BZD	tissue_UBERON_0002967	7463b7c3fa2bff27d8845d66ddd4a9a7
ENCFF220MYU	ENCFF340IXP		FALSE	FALSE	FALSE	FALSE	TRUE	36	39107418	4043523	2018-01-26T01:40:52.186777+00:00	ENCDO608RNO	primary_cell_CL_0000134	1324edc47e73b14522fd6a97b77172fa
ENCFF417LFU	ENCFF762NSP, ENCFF020WBJ, ENCFF918DVV		FALSE	FALSE	TRUE	FALSE	TRUE	36	39037622	675796	2017-10-16T12:52:45.728756+00:00	ENCDO980BZD	tissue_UBERON_0001871	2759cfe2cabaccfb763bfced1b901a0e
ENCFF035CLW	ENCFF335YMI, ENCFF595NUI		FALSE	FALSE	TRUE	FALSE	FALSE	36	39025826	3737946	2016-12-19T07:29:38.884217+00:00	ENCDO119ASK	tissue_UBERON_0000059	b79db6c929b16f758ed0e85234e8f6c7
ENCFF948UNV	ENCFF000AHM		FALSE	FALSE	FALSE	FALSE	FALSE	36	39022416	1279879	2016-08-09T15:58:10.502846+00:00	ENCDO000AAZ	cell_line_EFO_0001086	c03fd37642f915b76e4c29f408c2823e
ENCFF034CAM	ENCFF693RXC		FALSE	FALSE	FALSE	FALSE	FALSE	36	38980052	3695553	2016-12-19T07:30:17.797442+00:00	ENCDO741IWK	cell_line_EFO_0007083	ae64218e7a0fbdc3b442463bbe829a40
ENCFF181BIE	ENCFF000AOF		FALSE	FALSE	FALSE	FALSE	FALSE	36	38932560	1456246	2016-07-13T02:47:34.424006+00:00	ENCDO183AAA	cell_line_EFO_0007074	2a815aae7031eeea3ca6be5f203f700d
ENCFF917GFZ	ENCFF000CVB		FALSE	FALSE	FALSE	FALSE	FALSE	36	38473486	517524	2016-08-09T15:57:50.537201+00:00	ENCDO834SRG	primary_cell_CL_0000062	c8682690a9c76a1297bb8f083e51c9d6
ENCFF248GPO	ENCFF687WCW		FALSE	FALSE	FALSE	FALSE	TRUE	36	38407945	550607	2017-10-16T17:08:27.335632+00:00	ENCDO871IWW	tissue_UBERON_0002305	e7dc4261290dd278bcc83cec6271cd93
ENCFF900ASE	ENCFF852FAM, ENCFF719UBC, ENCFF850XFV		FALSE	FALSE	TRUE	FALSE	FALSE	36	38406297	446399	2016-12-19T07:29:51.128080+00:00	ENCDO194EHQ	primary_cell_CL_0000624	e0dad5aff50caf9d50447b75ec6f1b20
ENCFF022RSI	ENCFF042ZHQ, ENCFF429SEQ, ENCFF451EVL		FALSE	FALSE	TRUE	FALSE	TRUE	36	38281064	697044	2017-10-16T12:54:30.539048+00:00	ENCDO980BZD	tissue_UBERON_0009834	a8940bab70333707786b6a31548b4a87
ENCFF802DBE	ENCFF027ECC		FALSE	FALSE	FALSE	FALSE	FALSE	36	38220640	2021993	2016-12-19T07:30:11.366690+00:00	ENCDO316SVQ	tissue_UBERON_0002048	4f64e2f0e1502840942105f92ac92aee
ENCFF301NVQ	ENCFF000QXL		FALSE	FALSE	FALSE	FALSE	FALSE	36	38138067	5517717	2016-10-26T17:35:19.461197+00:00	ENCDO000ABC	cell_line_EFO_0002860	bba17a02ffdd8c021f260f6193f27c19
ENCFF670CMC	ENCFF892GTI, ENCFF526EBG, ENCFF955GRV		FALSE	FALSE	TRUE	FALSE	TRUE	36	38069476	1355544	2018-01-24T22:17:12.834506+00:00	ENCDO688UWB	primary_cell_CL_0000895	a7e03a35b3b15e293ec1441bc403184c
ENCFF972KCS	ENCFF902MPL		FALSE	FALSE	FALSE	FALSE	FALSE	36	38024111	658547	2016-12-19T07:30:04.536873+00:00	ENCDO424FTP	cell_line_EFO_0007089	860f7f030c9181e710a2d239d6c80c61
ENCFF568WFK	ENCFF392NMZ, ENCFF162VCK, ENCFF866OVM, ENCFF435NXM, ENCFF657UJU, ENCFF282OBH		FALSE	FALSE	TRUE	FALSE	TRUE	36	37960398	373823	2017-10-16T12:53:09.051316+00:00	ENCDO980BZD	tissue_UBERON_0002686	3e121d87d203585c63a3dec771793955
ENCFF163SPB	ENCFF484CVX, ENCFF749YQA		FALSE	FALSE	TRUE	FALSE	TRUE	36	37950910	1181577	2018-01-19T21:08:03.401694+00:00	ENCDO779YRY	primary_cell_CL_0000897	4d5fb27702f447852a0d8ea17189186f
ENCFF524EAB	ENCFF082CWZ		FALSE	FALSE	FALSE	FALSE	FALSE	36	37886445	815120	2016-12-19T07:20:42.060529+00:00	ENCDO734LQV	cell_line_EFO_0007086	492b8ca686abb9ed0952b2543e60b459
ENCFF885RHY	ENCFF000VCY, ENCFF000VCW		FALSE	FALSE	TRUE	TRUE	FALSE	36	37767831	7520360	2016-07-13T02:52:06.039671+00:00	ENCDO000ABE	cell_line_EFO_0002824	9b9649d0d9da2467541cd3662cd8c3b3
ENCFF076PCE	ENCFF155BZF, ENCFF611OKI		FALSE	FALSE	TRUE	FALSE	FALSE	36	37687227	4091969	2016-12-19T07:29:16.953616+00:00	ENCDO119ASK	tissue_UBERON_0002108	399275ce4c88bb312d044b5417178177
ENCFF872FMF	ENCFF197MRK		FALSE	FALSE	FALSE	FALSE	FALSE	36	37483281	1920248	2016-12-19T07:30:00.591273+00:00	ENCDO734LQV	cell_line_EFO_0007086	ce0dbc9558b914c8d858979edb1483cd
ENCFF284JEI	ENCFF000AHJ		FALSE	FALSE	FALSE	FALSE	FALSE	36	37446315	823455	2016-08-12T23:29:41.605039+00:00	ENCDO000AAZ	cell_line_EFO_0001086	01d4171544ba17ed0033a4f2e2c239ea
ENCFF401LXB	ENCFF191QXK, ENCFF036EGF		FALSE	FALSE	TRUE	FALSE	FALSE	36	37411059	1239432	2016-10-29T04:22:06.842670+00:00	ENCDO000AAW	cell_line_EFO_0003042	1f62cbd93b0a75054bdc90651efceac0
ENCFF594SRM	ENCFF000NPN		FALSE	FALSE	FALSE	FALSE	FALSE	36	37374370	10226878	2016-10-26T17:36:49.450623+00:00	ENCDO000ACV	cell_line_EFO_0005718	078525df9b98f0993f934a50c1119ed0
ENCFF573APN	ENCFF882MTE		FALSE	FALSE	FALSE	FALSE	TRUE	36	37369567	4128388	2018-01-18T01:46:32.485293+00:00	ENCDO776UMN	tissue_UBERON_0002107	a4156a85e5e42049f11a4b9771e8f6e6
ENCFF274GMA	ENCFF574VLI, ENCFF463RRE		FALSE	TRUE	TRUE	FALSE	FALSE	36	37337636	643541	2017-02-03T23:11:06.135131+00:00	ENCDO000AAC	cell_line_EFO_0001187	726d84d13531248a7efe819a0b0614ee
ENCFF436DYG	ENCFF916HOD		FALSE	FALSE	FALSE	FALSE	FALSE	36	37268745	2094015	2016-12-19T07:21:44.557306+00:00	ENCDO058AAA	tissue_UBERON_0002106	c1f9bde3e70530f3ee050d2ea029d492
ENCFF856XRP	ENCFF461IZI		FALSE	FALSE	FALSE	FALSE	FALSE	36	37196943	2423377	2016-12-19T07:28:59.999316+00:00	ENCDO147FTI	primary_cell_CL_0001059	75fa5ec0439a504caa0179d6a87191ce
ENCFF497ETK	ENCFF500BRG, ENCFF687IMZ, ENCFF057JTH		FALSE	FALSE	TRUE	FALSE	TRUE	36	37024938	1492524	2018-01-18T03:18:30.729549+00:00	ENCDO688UWB	primary_cell_CL_0000909	97d4647a30a0e11ae505e65ef75c2bfa
ENCFF741EDI	ENCFF002AXQ		FALSE	FALSE	FALSE	FALSE	FALSE	36	37005186	2449431	2016-05-06T18:05:15.202491+00:00	ENCDO352AAA	cell_line_EFO_0002167	3024b033551738e6f85767091bee16e3
ENCFF951VPL	ENCFF393AZP		FALSE	FALSE	FALSE	FALSE	TRUE	36	36867078	683672	2017-10-16T12:53:35.190680+00:00	ENCDO871IWW	tissue_UBERON_0001873	5b5dc4d99b1bd9bcaf0eac25b93e562f
ENCFF457SGX	ENCFF312GXL, ENCFF046EFX		FALSE	FALSE	TRUE	FALSE	FALSE	36	36694414	1004417	2016-12-19T07:21:37.435431+00:00	ENCDO028NGF	primary_cell_CL_0000236	0d2a638db3f694219e9438cbf1478667
ENCFF772IED	ENCFF318FCD		FALSE	FALSE	FALSE	FALSE	FALSE	36	36570737	377863	2017-07-11T00:41:57.015774+00:00	ENCDO222AAA	in_vitro_differentiated_cells_CL_0000047	befc16fdade15c6de53118edeaeac5ff
ENCFF554CET	ENCFF000RJV		FALSE	FALSE	FALSE	FALSE	FALSE	36	36528387	11874676	2016-10-26T17:42:17.385096+00:00	ENCDO000ABA	cell_line_EFO_0001247	e9bfabde298b32c4761e4444023c5a14
ENCFF671FKH	ENCFF001HWY		FALSE	FALSE	FALSE	FALSE	FALSE	36	36518186	398571	2016-08-09T16:00:57.552312+00:00	ENCDO103AAA	primary_cell_CL_0002306	77179713a848494246ca458505bce0b7
ENCFF292LTZ	ENCFF780WLX, ENCFF453TEH		FALSE	FALSE	TRUE	FALSE	TRUE	36	36332890	3323741	2018-01-18T02:31:06.792980+00:00	ENCDO266YSK	tissue_UBERON_0012489	6c7829a717da4f272de3b09bb71961ff
ENCFF742NGM	ENCFF000BNO		FALSE	FALSE	FALSE	FALSE	FALSE	36	36170429	4203933	2016-08-09T15:57:42.929966+00:00	ENCDO341XKY	in_vitro_differentiated_cells_CL_0002372	6d3d9a8887b025daea392f6afcedcb50
ENCFF877CWH	ENCFF113BMS		FALSE	FALSE	FALSE	FALSE	TRUE	36	36078337	5884929	2018-01-31T20:44:28.452456+00:00	ENCDO410ZKA	primary_cell_CL_0001059	4e55eb8aa2d6a1509574e4948d9819af
ENCFF248TVY	ENCFF000OCU		FALSE	FALSE	FALSE	FALSE	FALSE	36	35986540	16465584	2016-10-26T17:42:23.557915+00:00	ENCDO000AAK	cell_line_EFO_0002784	5ecabb5ca24f271d9fcc88ce0b0abea8
ENCFF379BDG	ENCFF000RCC		FALSE	FALSE	FALSE	FALSE	FALSE	36	35805926	3760487	2016-10-26T17:37:40.224394+00:00	ENCDO000ABD	cell_line_EFO_0003072	589134590e99cb76f209770e2896b68e
ENCFF852HFM	ENCFF179EQH		FALSE	FALSE	FALSE	FALSE	FALSE	36	35688893	1199159	2016-12-19T07:29:30.037236+00:00	ENCDO459DTQ	primary_cell_CL_0001059	d707bfd0f1f6f4a80cdcf270a374aa41
ENCFF188SXC	ENCFF002ECR		FALSE	FALSE	FALSE	FALSE	FALSE	36	35661839	417078	2016-05-06T18:10:41.187064+00:00	ENCDO000AAK	cell_line_EFO_0002784	e1ce0699e9c65262250ba6386e7d65f0
ENCFF725EHT	ENCFF416TNH		FALSE	FALSE	FALSE	FALSE	FALSE	36	35633187	890993	2016-12-19T07:29:43.428854+00:00	ENCDO412QUR	primary_cell_CL_0001059	1b2a1b5dd0cf19846a2f6e01d2b7a9eb
ENCFF839EAG	ENCFF394NUE		FALSE	FALSE	FALSE	FALSE	FALSE	36	35360779	1086635	2016-12-19T07:29:15.181456+00:00	ENCDO741IWK	cell_line_EFO_0007083	d834abf8c991b2caf27c5eca938ef151
ENCFF078KYS	ENCFF290VLP, ENCFF554RIX		FALSE	FALSE	TRUE	FALSE	FALSE	36	35337902	808212	2016-12-19T07:29:03.466477+00:00	ENCDO442NQP	tissue_UBERON_0000945	42422fa39ff264d3d11c86e8dedd18ad
ENCFF042VIZ	ENCFF295BES		FALSE	FALSE	FALSE	FALSE	FALSE	36	35246879	11098950	2016-12-19T07:20:53.473527+00:00	ENCDO000AAW	in_vitro_differentiated_cells_NTR_0000856	2645e88b16f2319a0b053c81133953a4
ENCFF283MYC	ENCFF000OJZ		FALSE	FALSE	FALSE	FALSE	FALSE	36	34981448	2960356	2016-10-26T17:35:01.083914+00:00	ENCDO000ACA	cell_line_EFO_0002785	6f49e70f8040a0f2a28fd1a635ed8276
ENCFF016FTH	ENCFF254RAJ, ENCFF073PQA, ENCFF294NFU		FALSE	FALSE	TRUE	FALSE	TRUE	36	34941942	1156405	2018-01-24T03:19:24.540484+00:00	ENCDO688UWB	primary_cell_CL_0000625	cbe4b42843e184d88c2d012f2e5be559
ENCFF102QXA	ENCFF853HFC		FALSE	TRUE	FALSE	FALSE	FALSE	36	34838377	1325113	2016-08-09T22:43:51.922295+00:00	ENCDO027VXA	cell_line_EFO_0002106	1ae8bf1212dfa4e5d19b6b8f030ee72b
ENCFF967RNA	ENCFF018EDQ, ENCFF958RRI, ENCFF861CTR, ENCFF394YVI		FALSE	FALSE	TRUE	FALSE	FALSE	36	34674545	2089994	2016-12-19T07:29:34.992323+00:00	ENCDO424FTP	in_vitro_differentiated_cells_CL_0000223	5d41f2fb7b002aaec7ffc57737a2de44
ENCFF760BGX	ENCFF000POU		FALSE	FALSE	FALSE	FALSE	FALSE	36	34571257	2867680	2016-10-26T17:34:56.390001+00:00	ENCDO000AAC	cell_line_EFO_0001187	354e444950c29c40bc0a92f6ec83f8fb
ENCFF842XPY	ENCFF782XZV		FALSE	FALSE	FALSE	FALSE	TRUE	36	34541616	9829246	2018-01-18T02:31:02.481622+00:00	ENCDO622KQK	tissue_UBERON_0014455	287f6c4c52f72a4eafe59bfb3576100d
ENCFF667QDX	ENCFF000OSP		FALSE	FALSE	FALSE	FALSE	FALSE	36	34414127	23030423	2016-10-26T17:58:03.668705+00:00	ENCDO000AAW	cell_line_EFO_0003042	d021d1d76c995f723344e72182b88edf
ENCFF690SQN	ENCFF000POV		FALSE	FALSE	FALSE	FALSE	FALSE	36	34379370	2303665	2016-10-26T17:34:44.383568+00:00	ENCDO000AAC	cell_line_EFO_0001187	c65bb8f4bbfd8a6d2bc9488f003345e0
ENCFF952DJU	ENCFF352RHK		FALSE	FALSE	FALSE	FALSE	FALSE	36	34280393	5444839	2016-12-19T07:21:26.750228+00:00	ENCDO000AAW	cell_line_EFO_0003042	bce1d7d0bb0cad4acaac0df6c89f6486
ENCFF849MKL	ENCFF134SPR, ENCFF279QGV, ENCFF147BLO		FALSE	FALSE	TRUE	FALSE	TRUE	36	34249857	1204998	2018-01-24T22:12:37.886270+00:00	ENCDO922CEJ	primary_cell_CL_0000895	5a81deb0d23a6575577aabcd5156843d
ENCFF973ZIU	ENCFF000PFD		FALSE	FALSE	FALSE	FALSE	FALSE	36	34216336	16422240	2016-10-26T17:35:41.855372+00:00	ENCDO000AAB	cell_line_EFO_0002791	22b9a0ae829664045d0317c005ec0e21
ENCFF217BYD	ENCFF970DYV, ENCFF769CSS		FALSE	FALSE	TRUE	FALSE	TRUE	36	34044740	2261377	2018-01-18T02:37:16.278521+00:00	ENCDO024FMB	tissue_UBERON_0012488	ccba3f1b7f67e94ec56c619ecfc09d78
ENCFF745NAF	ENCFF413RQG		FALSE	TRUE	FALSE	FALSE	FALSE	36	33953613	679703	2016-08-09T16:50:04.028802+00:00	ENCDO000ABE	cell_line_EFO_0002824	dbef10a729c21ea8a78e2c2431574e50
ENCFF995QWY	ENCFF000YRB		FALSE	FALSE	FALSE	FALSE	FALSE	36	33548032	15024722	2016-07-28T00:31:37.753478+00:00	ENCDO000AAD	cell_line_EFO_0002067	eccf605e4b557045b49ba9b6d24ca9ff
ENCFF240CPK	ENCFF084HEK		FALSE	FALSE	FALSE	FALSE	FALSE	36	33498429	889810	2016-12-19T07:29:12.286352+00:00	ENCDO707VTH	primary_cell_CL_0001059	97234ce9b9dc111a6af921eb7cb669b2
ENCFF707TMD	ENCFF001HVP		FALSE	FALSE	FALSE	FALSE	FALSE	36	33437487	437000	2016-08-09T16:01:22.200511+00:00	ENCDO191CQJ	primary_cell_CL_1001608	f16c16c02da63e4050a0532bc6a8d2e2
ENCFF756TTQ	ENCFF000YCQ		FALSE	FALSE	FALSE	FALSE	FALSE	36	33396217	1611996	2016-10-09T16:59:07.981935+00:00	ENCDO000AAX	cell_line_EFO_0001196	6badf4c9e0cc6cc76fb7ca7f1da88a2e
ENCFF023KXJ	ENCFF000PBO		FALSE	FALSE	FALSE	FALSE	FALSE	36	33236595	2305856	2016-10-26T17:42:15.937956+00:00	ENCDO000ABE	cell_line_EFO_0002824	90c6f5e5470d150a771648a4b63266f7
ENCFF756WPZ	ENCFF260WWT, ENCFF385YRR, ENCFF173CNB		FALSE	FALSE	TRUE	FALSE	FALSE	36	33193717	15670440	2016-12-19T07:30:05.754665+00:00	ENCDO686GEI	tissue_UBERON_0001774	b043c378d4228ec40db68fc562d0468c
ENCFF906MMV	ENCFF159NJV		FALSE	FALSE	FALSE	FALSE	FALSE	36	33128742	4338164	2016-12-19T07:30:12.125513+00:00	ENCDO950XTR	primary_cell_CL_0001059	c8714ab34b13fbc39c31ee50e1c6cc7b
ENCFF902XIV	ENCFF002AYR		FALSE	FALSE	FALSE	FALSE	FALSE	36	33007653	1221464	2016-05-06T18:04:53.563327+00:00	ENCDO352AAA	cell_line_EFO_0002167	887c00ace2d6d874ade39c2ff0da03bd
ENCFF494ZCT	ENCFF759TWG, ENCFF948YKM		FALSE	FALSE	TRUE	FALSE	FALSE	36	32997736	1729886	2016-12-19T07:21:09.003062+00:00	ENCDO028NGF	primary_cell_CL_0000623	3725019c2cc27bf38f3f371284e0a1d4
ENCFF793OMH	ENCFF740VPJ		FALSE	FALSE	FALSE	FALSE	FALSE	36	32931358	911446	2016-12-19T07:29:47.984319+00:00	ENCDO017FQX	primary_cell_CL_0000624	36c6f29edc7ebbcb441ca8ff0a5003a3
ENCFF549GPL	ENCFF700UWP, ENCFF342ZXR, ENCFF911DBY, ENCFF121KFB		FALSE	FALSE	TRUE	FALSE	FALSE	36	32894048	385473	2016-12-19T07:29:59.150144+00:00	ENCDO194EHQ	primary_cell_CL_0000897	2082dd1b7cb305196680851e0d5c9dd5
ENCFF932PJF	ENCFF000RCB		FALSE	FALSE	FALSE	FALSE	FALSE	36	32894009	2313675	2016-10-26T17:37:28.135900+00:00	ENCDO000ABD	cell_line_EFO_0003072	20bfe48632befe89b61369b0682ba11b
ENCFF052MDP	ENCFF535UZX		FALSE	FALSE	FALSE	FALSE	TRUE	36	32680183	4379679	2018-01-19T21:43:42.136911+00:00	ENCDO026NQC	tissue_UBERON_0018112	3c29015081ff848f4dab8ea21cbc0a41
ENCFF568TAP	ENCFF487VQV		FALSE	FALSE	FALSE	FALSE	FALSE	36	32648515	28237979	2016-12-19T07:29:03.473531+00:00	ENCDO222AAA	cell_line_EFO_0003045	078f59dc4b596fdaef772cfc7c96231f
ENCFF291KEI	ENCFF029VZG, ENCFF588ZXC, ENCFF851CEK, ENCFF425MWD		FALSE	FALSE	TRUE	FALSE	FALSE	36	32603490	1248641	2016-12-19T07:30:11.311983+00:00	ENCDO194EHQ	primary_cell_CL_0000895	3d72de02f2889136970d56fd00ea14ac
ENCFF623WZZ	ENCFF001HUM		FALSE	FALSE	FALSE	FALSE	FALSE	36	32499014	284900	2016-08-09T16:01:10.379914+00:00	ENCDO000AAE	cell_line_EFO_0001203	2aa64fb4c0dbb30d661761ced626a4f0
ENCFF033LOS	ENCFF001HJV		FALSE	FALSE	FALSE	FALSE	FALSE	36	32425524	383045	2016-08-09T16:01:37.362939+00:00	ENCDO224AAA	primary_cell_CL_0002606	b4450d9a16fdd9b6933a95f6f045e7ce
ENCFF965FNI	ENCFF989ZVZ		FALSE	FALSE	FALSE	FALSE	TRUE	36	32392452	2899585	2018-01-18T02:31:26.092587+00:00	ENCDO499UKB	tissue_UBERON_0001134	b32e736173291cf2ce14253b15621528
ENCFF030XFZ	ENCFF000POH		FALSE	FALSE	FALSE	FALSE	FALSE	36	32352607	65977512	2016-10-26T17:37:38.526689+00:00	ENCDO000AAC	cell_line_EFO_0001187	6413807f223a7cca365b5a4ad193b39d
ENCFF965YGZ	ENCFF001HKG		FALSE	FALSE	FALSE	FALSE	FALSE	36	32315151	402338	2016-08-09T16:01:58.597723+00:00	ENCDO095AAA	primary_cell_CL_0002548	cd6b4320d926d7a199398d1ea46e5cfb
ENCFF564VUW	ENCFF054AIM, ENCFF732BVW, ENCFF965SVG, ENCFF802ZZZ		FALSE	FALSE	TRUE	FALSE	FALSE	36	32270487	363646	2016-12-19T07:29:35.476577+00:00	ENCDO844VGJ	cell_line_EFO_0007105	ab6f5f63e32515440b541927bbb54a39
ENCFF251JQE	ENCFF243LBL		FALSE	FALSE	FALSE	FALSE	FALSE	36	32208606	1704666	2016-05-06T18:12:38.663521+00:00	ENCDO222AAA	in_vitro_differentiated_cells_NTR_0003830	0d42c14a3f8497fb20c857ddb058c00f
ENCFF319RXV	ENCFF819ZTY		FALSE	FALSE	FALSE	FALSE	TRUE	36	32125213	563999	2017-10-16T12:53:34.261731+00:00	ENCDO871IWW	tissue_UBERON_0001871	daaa6d52a7aee270904991c71179ddfe
ENCFF132EKN	ENCFF195XIZ, ENCFF599TBP		FALSE	FALSE	TRUE	FALSE	TRUE	36	32048038	683084	2017-10-16T12:53:11.852170+00:00	ENCDO636RDE	tissue_UBERON_0002305	af044e16c845df388f02713090a7fcb7
ENCFF228WDT	ENCFF946PKI		FALSE	FALSE	FALSE	FALSE	FALSE	36	31978837	1927	2016-12-19T07:29:29.468928+00:00	ENCDO370HUJ	tissue_UBERON_0000955	9159df859f733ccf9424dac9e0538f34
ENCFF504UBQ	ENCFF001HVB		FALSE	FALSE	FALSE	FALSE	FALSE	36	31824148	352690	2016-08-09T16:00:56.832241+00:00	ENCDO000ADG	cell_line_EFO_0002798	99ca870e12b3664817692759e0fa9070
ENCFF830EHU	ENCFF441YGX		FALSE	FALSE	FALSE	FALSE	FALSE	36	31776568	1075702	2016-12-19T07:20:53.418193+00:00	ENCDO642MQK	primary_cell_CL_0001059	2ea1639f51bc3b3ab32b14b2ef7fbde3
ENCFF758JSD	ENCFF960NON		FALSE	FALSE	FALSE	FALSE	FALSE	36	31734962	598403	2018-02-01T21:23:25.149060+00:00	ENCDO026AEL	primary_cell_CL_0001059	a0b7cbff44460c0f6ae01aa9172f7603
ENCFF553LPF	ENCFF880RIS		FALSE	FALSE	FALSE	FALSE	FALSE	36	31614291	7872562	2016-12-19T07:29:36.475902+00:00	ENCDO221AAA	cell_line_EFO_0005904	86ba04f6f8137cf85fa7c5be95cb6609
ENCFF202LMT	ENCFF856MUA, ENCFF971GQK, ENCFF359TKK		FALSE	FALSE	TRUE	FALSE	TRUE	36	31520923	326974	2017-10-16T12:51:48.506612+00:00	ENCDO980BZD	tissue_UBERON_0001873	244357cdcc25b7849d3f4df4764911b0
ENCFF459XWI	ENCFF482QHJ		FALSE	FALSE	FALSE	FALSE	TRUE	36	31503478	2059966	2018-01-25T03:01:39.818444+00:00	ENCDO243GQK	primary_cell_CL_0000594	f31bfeff7b7860d509a8a2e5e3f2b6f0
ENCFF908OBD	ENCFF001HJJ		FALSE	FALSE	FALSE	FALSE	FALSE	36	31457150	297031	2016-08-09T16:01:27.535094+00:00	ENCDO227AAA	primary_cell_CL_0002603	8b9e9bbda6413145258336f933643081
ENCFF260XZE	ENCFF077PWW, ENCFF107HYL		FALSE	FALSE	TRUE	FALSE	FALSE	36	31367483	1235343	2016-12-19T07:29:13.637352+00:00	ENCDO826VAK	tissue_UBERON_0002369	5522217377ebfac0d34f6ac29693060e
ENCFF114QIU	ENCFF000RCF		FALSE	FALSE	FALSE	FALSE	FALSE	36	31296547	2189521	2016-10-26T17:37:08.575527+00:00	ENCDO000ABD	cell_line_EFO_0003072	2df9d16ac903b9ee14d8955cada0e52c
ENCFF729QGG	ENCFF229PVT		FALSE	FALSE	FALSE	FALSE	TRUE	36	31000803	2964195	2018-01-19T00:56:55.661617+00:00	ENCDO620KOS	tissue_UBERON_0002113	c50f62bc61d1f3c79c088a398b3cf6e3
ENCFF815TQT	ENCFF000ZVV		FALSE	FALSE	FALSE	FALSE	FALSE	36	30959261	1588174	2016-08-23T23:09:05.982430+00:00	ENCDO000AAD	cell_line_EFO_0002067	fce166df37dc2811ad0312ccc483612d
ENCFF280SOV	ENCFF001HTK		FALSE	FALSE	FALSE	FALSE	FALSE	36	30881571	322212	2016-08-09T16:00:57.792963+00:00	ENCDO253AAA	primary_cell_CL_0002558	a69158ba95238dec15de1bf1b7ca3e4f
ENCFF580GFP	ENCFF057IKR		FALSE	FALSE	FALSE	FALSE	FALSE	36	30871519	1166365	2016-12-19T07:29:31.256610+00:00	ENCDO058AAA	tissue_UBERON_0002084	3e2771db8eece8d4ab014e016317eba9
ENCFF712HLV	ENCFF312JHP		FALSE	FALSE	FALSE	FALSE	FALSE	36	30857590	1021760	2016-12-19T07:21:33.185487+00:00	ENCDO000AAW	in_vitro_differentiated_cells_CL_0000351	cd6b4994afd0a84b2bf345bbb85fbded
ENCFF293JKT	ENCFF000ZVP		FALSE	FALSE	FALSE	FALSE	FALSE	36	30837026	2044083	2016-08-23T23:07:09.109642+00:00	ENCDO000AAD	cell_line_EFO_0002067	953aca674d21e7114ceee22bb370b7c8
ENCFF335WGQ	ENCFF760HHZ		FALSE	FALSE	FALSE	FALSE	TRUE	36	30697927	4613907	2018-01-24T22:33:19.077397+00:00	ENCDO966YSM	primary_cell_CL_0000897	5460b16d68eacc0691590f2d84184ce6
ENCFF157KPL	ENCFF866IIG, ENCFF236LCL		FALSE	FALSE	TRUE	FALSE	TRUE	36	30371818	4155954	2018-01-31T01:19:09.408597+00:00	ENCDO498XPV	primary_cell_CL_0000084	2d10572137e3201486a3f9ae71df8c73
ENCFF242FYY	ENCFF317PIV		FALSE	FALSE	FALSE	FALSE	FALSE	36	30352419	4679158	2016-12-19T07:29:26.427522+00:00	ENCDO000AAW	in_vitro_differentiated_cells_CL_0000134	eb7a2fed0cf1e125574f70598d9c3d82
ENCFF686HYV	ENCFF145XRU		FALSE	FALSE	FALSE	FALSE	FALSE	36	30228207	5971186	2016-12-19T07:29:00.190235+00:00	ENCDO592CQV	cell_line_EFO_0007098	7a7c7dd6d53475ba38edf7ce6c9acd82
ENCFF404ZBY	ENCFF000QVV		FALSE	FALSE	FALSE	FALSE	FALSE	36	30161318	18364290	2016-10-26T17:38:13.508784+00:00	ENCDO000AAR	cell_line_EFO_0005234	5f700853649fc13e7984e347dbb4e6e4
ENCFF616NTX	ENCFF602MTV		FALSE	FALSE	FALSE	FALSE	TRUE	36	30036521	4454365	2018-01-25T03:01:02.430453+00:00	ENCDO243GQK	primary_cell_CL_0000594	99195128e5ea969b386b7e43cf6ce635
ENCFF019ENS	ENCFF561WFK, ENCFF156ECZ		FALSE	FALSE	TRUE	FALSE	FALSE	36	29840377	1237859	2017-03-13T18:52:04.411235+00:00	ENCDO000AAD	cell_line_EFO_0002067	6519658e9cf2bbb0517afa8bda017f57
ENCFF028DNB	ENCFF000SAZ		FALSE	FALSE	FALSE	FALSE	FALSE	36	29766125	258045	2016-10-26T17:42:17.000808+00:00	ENCDO000AAE	cell_line_EFO_0001203	b171bcb2801c5ea3ebc976b3234a2cd3
ENCFF836HYK	ENCFF000QET		FALSE	FALSE	FALSE	FALSE	FALSE	36	29641620	16744983	2016-08-05T20:36:21.509015+00:00	ENCDO000AAD	cell_line_EFO_0002067	77c36b186c57fb9b84583dd0e951c387
ENCFF066FXF	ENCFF093MCZ		FALSE	FALSE	FALSE	FALSE	FALSE	36	29247575	654533	2016-11-03T19:45:22.318598+00:00	ENCDO355AAA	cell_line_EFO_0006710	18f38b8edc17dbcd703e7c1d93118270
ENCFF054EDG	ENCFF556KQJ		FALSE	FALSE	FALSE	FALSE	FALSE	36	29212509	923538	2016-12-19T07:29:42.290173+00:00	ENCDO175XVW	cell_line_EFO_0007108	9e30cb63be7e1802fadb1ec879e22860
ENCFF933YVJ	ENCFF229QTT, ENCFF334PMW, ENCFF125KUA		FALSE	FALSE	TRUE	FALSE	TRUE	36	29082933	910409	2018-01-18T04:28:39.041943+00:00	ENCDO922CEJ	primary_cell_CL_0000909	f22cf1793a1c876754c452a3cbd68807
ENCFF738TJZ	ENCFF597CXC		FALSE	FALSE	FALSE	FALSE	FALSE	36	28990756	1025556	2016-12-19T07:20:44.002271+00:00	ENCDO058AAA	tissue_UBERON_0002078	06897b88e463d1ed8c08f08bb6b3f4cb
ENCFF345GLS	ENCFF001GZT		FALSE	FALSE	FALSE	FALSE	FALSE	36	28757496	214026	2016-08-09T16:02:07.332413+00:00	ENCDO000ACQ	cell_line_EFO_0005725	ce55990b92c5d5da1ee6439b11602dee
ENCFF829ZIC	ENCFF858WTP		FALSE	TRUE	FALSE	FALSE	FALSE	36	28754151	960730	2017-05-10T17:47:35.032694+00:00	ENCDO424HVB	tissue_UBERON_0002106	e513cc6fe21c54997e77f967af5247e9
ENCFF035VUJ	ENCFF390MCT		FALSE	FALSE	FALSE	FALSE	TRUE	36	28390835	2865516	2018-01-18T02:30:51.565517+00:00	ENCDO724KBU	tissue_UBERON_0004222	4982bfc56b0abec0799a46e488653dff
ENCFF745BIL	ENCFF002EXA		FALSE	FALSE	FALSE	FALSE	FALSE	36	28379699	472776	2016-05-06T18:12:47.117950+00:00	ENCDO059AAA	tissue_UBERON_0002107	7ee054209fc60b8c46d3157684e9847d
ENCFF904OCQ	ENCFF308WTH		FALSE	FALSE	FALSE	FALSE	FALSE	36	28359543	617553	2016-12-19T07:21:34.892626+00:00	ENCDO844VGJ	cell_line_EFO_0007107	ea522b593638a6eeb53c634ee3030fb6
ENCFF576BTF	ENCFF001HKT		FALSE	FALSE	FALSE	FALSE	FALSE	36	28338711	609155	2016-08-09T16:01:25.079835+00:00	ENCDO230AAA	primary_cell_CL_0002548	53e29e694ee6fbc1ebcca4b29a88cda0
ENCFF326TJI	ENCFF698RZR		FALSE	FALSE	FALSE	FALSE	FALSE	36	28210590	788663	2018-02-01T21:37:44.443611+00:00	ENCDO930ZLO	primary_cell_CL_0001059	9a842b33354c7f46e46b041966c4f95b
ENCFF909QSZ	ENCFF888IGC, ENCFF676GBI, ENCFF680XTL		FALSE	FALSE	TRUE	FALSE	TRUE	36	28014257	951331	2018-01-24T02:32:05.738824+00:00	ENCDO922CEJ	primary_cell_CL_0000625	d880da4d1438df819e99ce79d43d97c0
ENCFF926RUG	ENCFF415KFB		FALSE	FALSE	FALSE	FALSE	FALSE	36	27965610	1215405	2016-12-19T07:21:10.352892+00:00	ENCDO424HVB	tissue_UBERON_0002048	71ea934f07dfb271256f3a339e6fa72f
ENCFF360VTI	ENCFF000RGI		FALSE	FALSE	FALSE	FALSE	FALSE	36	27897694	1401681	2016-10-26T17:36:32.561409+00:00	ENCDO000ABD	cell_line_EFO_0003072	44a3724e6a7a8775d04c17fa87897735
ENCFF686CFO	ENCFF000ZXU		FALSE	FALSE	FALSE	FALSE	FALSE	36	27794898	1227193	2016-08-23T23:09:48.067934+00:00	ENCDO000AAD	cell_line_EFO_0002067	2d403b21d8d8051383e074d0d18db201
ENCFF433JWR	ENCFF867XIS		FALSE	FALSE	FALSE	FALSE	FALSE	36	27778426	4887921	2016-12-19T07:22:00.118949+00:00	ENCDO000AAW	in_vitro_differentiated_cells_CL_0000134	28d5fbf3fdee669dc309c6cc5b31d9e1
ENCFF024LIF	ENCFF001HAY		FALSE	FALSE	FALSE	FALSE	FALSE	36	27751703	296923	2016-08-09T16:01:42.985508+00:00	ENCDO115AAA	primary_cell_CL_0000236	9253dc6df788db4cbee78f8cf5dbedd3
ENCFF224UAS	ENCFF624LOP		FALSE	FALSE	FALSE	FALSE	FALSE	36	27733286	847513	2016-12-19T07:29:03.373546+00:00	ENCDO163OST	cell_line_EFO_0007102	694b02424f0a20c741fd69a6cdb16dc1
ENCFF453CVV	ENCFF863QDS		FALSE	FALSE	FALSE	FALSE	FALSE	36	27620069	2473111	2016-12-19T07:29:00.322293+00:00	ENCDO424HVB	tissue_UBERON_0002108	a80f5af01949179e92786da8b270b9fa
ENCFF293QZV	ENCFF001HLJ		FALSE	FALSE	FALSE	FALSE	FALSE	36	27590587	541621	2016-08-09T16:01:28.842448+00:00	ENCDO330AAA	primary_cell_CL_0000746	f6ee47acbec0bc6448ca3f098a2ede42
ENCFF179WWY	ENCFF131UFD, ENCFF532QSQ, ENCFF630LSJ, ENCFF264EGZ		FALSE	FALSE	TRUE	FALSE	TRUE	36	27587320	4200574	2018-01-18T02:47:01.394634+00:00	ENCDO884GGM	tissue_UBERON_0004222	5a7b1ba16bc80a68288babf4fffa3716
ENCFF220JJW	ENCFF000RLP		FALSE	FALSE	FALSE	FALSE	FALSE	36	27527195	3200478	2016-10-26T17:57:53.720033+00:00	ENCDO000ADQ	cell_line_EFO_0005237	4e850d3e4db3912588e5fb4c3d8c06b5
ENCFF942JSC	ENCFF001GXZ		FALSE	FALSE	FALSE	FALSE	FALSE	36	27487649	658989	2016-08-09T16:01:59.930705+00:00	ENCDO373ZSZ	cell_line_CLO_0021754	1174b4a02c3faf1859d1fd4d2ab210e4
ENCFF751VDM	ENCFF000VPK		FALSE	FALSE	FALSE	FALSE	FALSE	36	27468951	1270679	2016-10-26T17:36:18.365674+00:00	ENCDO000AAZ	cell_line_EFO_0001086	1bdc147b798e8a6b8030619d46959fbf
ENCFF646OIA	ENCFF000YCS		FALSE	FALSE	FALSE	FALSE	FALSE	36	27438019	3950418	2016-10-09T16:58:57.221409+00:00	ENCDO000AAX	cell_line_EFO_0001196	734040c46f2dffeb5742f6a369f3d1ae
ENCFF407LPR	ENCFF000ZIT		FALSE	FALSE	FALSE	FALSE	FALSE	36	27236008	3069809	2016-10-26T17:37:11.643259+00:00	ENCDO000AAP	cell_line_EFO_0001200	5142c37a5795cccce55ec3d3339edfc0
ENCFF309RDH	ENCFF043CYN		FALSE	FALSE	FALSE	FALSE	FALSE	36	27185319	1031253	2016-12-19T07:21:24.273246+00:00	ENCDO478OMA	tissue_UBERON_0002370	809258012c7d21625527ab978deaec40
ENCFF412RVB	ENCFF001HWJ		FALSE	FALSE	FALSE	FALSE	FALSE	36	27171293	194015	2016-08-09T16:00:48.103198+00:00	ENCDO000ABB	cell_line_EFO_0002713	9cde1505e57d793cee7d68ebce7d1b61
ENCFF430UXH	ENCFF003YFN		FALSE	FALSE	FALSE	FALSE	FALSE	36	27155541	5477736	2016-12-19T07:21:19.424760+00:00	ENCDO000AAW	cell_line_EFO_0003042	987750923903dc06f8f7dae10406f09e
ENCFF241IEZ	ENCFF000OST		FALSE	TRUE	FALSE	FALSE	FALSE	36	27113075	435631	2017-07-10T16:54:50.850182+00:00	ENCDO000AAW	cell_line_EFO_0003042	24b601ecd97c45b5c3be8b82f0b0791c
ENCFF128GHG	ENCFF879XFU		FALSE	FALSE	FALSE	FALSE	FALSE	36	27036963	989035	2016-12-19T07:21:21.797232+00:00	ENCDO424HVB	tissue_UBERON_0002048	eb79a76550fb93505a5b820fb63f2942
ENCFF102VFU	ENCFF000NGB		FALSE	FALSE	FALSE	FALSE	FALSE	36	26974263	1695296	2016-10-26T17:34:18.959756+00:00	ENCDO000AAZ	cell_line_EFO_0001086	5afe090faae385fad64eb832613533db
ENCFF007BRF	ENCFF612SKD		FALSE	FALSE	FALSE	FALSE	TRUE	36	26746051	4478182	2018-01-25T02:55:40.325451+00:00	ENCDO243GQK	primary_cell_CL_0000594	bbab3a7d42e7f9564c4c3ceb38097dbb
ENCFF004BVL	ENCFF883ZYF		FALSE	FALSE	FALSE	FALSE	FALSE	36	26734735	1969020	2016-12-19T07:21:11.676532+00:00	ENCDO058AAA	tissue_UBERON_0000947	332475b9f46ce70202d3ee619985fe52
ENCFF878FCD	ENCFF000QEU		FALSE	FALSE	FALSE	FALSE	FALSE	36	26604768	11197321	2016-08-05T20:35:59.598049+00:00	ENCDO000AAD	cell_line_EFO_0002067	9480554cb4a8d5b9f924d47ce31924e9
ENCFF459LUG	ENCFF536TAF, ENCFF825XKT		FALSE	FALSE	TRUE	FALSE	FALSE	36	26579990	1066280	2016-12-19T07:29:26.657364+00:00	ENCDO028NGF	primary_cell_CL_0001054	b3fdb86a731e8d63c998ceece6b45a28
ENCFF399QWL	ENCFF000ODO		FALSE	FALSE	FALSE	FALSE	FALSE	36	26528351	1344019	2016-10-26T17:35:26.430979+00:00	ENCDO000AAK	cell_line_EFO_0002784	3798a82c5942704752212ab14df0a4cf
ENCFF606MUZ	ENCFF666WRT		FALSE	FALSE	FALSE	FALSE	FALSE	36	26447787	4036668	2016-12-19T07:29:01.199319+00:00	ENCDO711IWZ	tissue_UBERON_0001383	ad5cf2f0bc3293829b4f969c7f5d36ad
ENCFF225LIL	ENCFF278TMY, ENCFF894UPX		FALSE	FALSE	TRUE	FALSE	TRUE	36	26109718	1366862	2018-01-19T22:01:48.889385+00:00	ENCDO424FTP	in_vitro_differentiated_cells_CL_0000222	86507689b8e09fd763d4f1269852801d
ENCFF234IPE	ENCFF001HUC		FALSE	FALSE	FALSE	FALSE	FALSE	36	26084593	259548	2016-08-09T16:00:50.727461+00:00	ENCDO000ACX	cell_line_EFO_0005726	bbb1898c10666ac9aacd1c22e0521936
ENCFF663QPN	ENCFF001HII		FALSE	FALSE	FALSE	FALSE	FALSE	36	26080477	1284071	2016-08-09T16:01:36.822583+00:00	ENCDO221AAA	in_vitro_differentiated_cells_CL_0000222	6d2dcac028e3907070c6a49f8efad899
ENCFF888PWH	ENCFF347MJY		FALSE	FALSE	FALSE	FALSE	FALSE	36	25940213	1509025	2016-12-19T07:29:52.957434+00:00	ENCDO058AAA	tissue_UBERON_0001159	9a686d849d57e0339acfa86eb281bea7
ENCFF443JRW	ENCFF001HAV		FALSE	FALSE	FALSE	FALSE	FALSE	36	25940199	570097	2016-08-09T16:01:46.145344+00:00	ENCDO114AAA	primary_cell_CL_0000236	724b6275d630452bdfaf6739b1df815c
ENCFF663QBU	ENCFF001HIR		FALSE	FALSE	FALSE	FALSE	FALSE	36	25716299	2186184	2016-08-09T16:01:30.228230+00:00	ENCDO221AAA	in_vitro_differentiated_cells_CL_0010021	97280bfbf69cac9db6619008a33523e8
ENCFF421WFD	ENCFF001HXN		FALSE	FALSE	FALSE	FALSE	FALSE	36	25672229	386427	2016-08-09T16:00:30.386351+00:00	ENCDO094AAA	primary_cell_CL_0000188	b02c9b5171e5ba7a4d9f3ed000f956f7
ENCFF539XBF	ENCFF358ZQU		FALSE	FALSE	FALSE	FALSE	FALSE	36	25638844	1062555	2016-12-19T07:29:40.906356+00:00	ENCDO308YQF	tissue_UBERON_0000948	801653cd279b9c04da2819e6d2d1aecc
ENCFF236VIX	ENCFF000POQ		FALSE	FALSE	FALSE	FALSE	FALSE	36	25486270	17054684	2016-10-26T17:38:16.865349+00:00	ENCDO000AAC	cell_line_EFO_0001187	e8b4f497efa546f0ea166e423b48e2e7
ENCFF798MEL	ENCFF001GZF		FALSE	FALSE	FALSE	FALSE	FALSE	36	25269515	399136	2016-08-09T16:02:03.117523+00:00	ENCDO175AAA	primary_cell_CL_0002547	b545c346e4e0ec285aacec6fd4b302b1
ENCFF497USM	ENCFF000ZIS		FALSE	FALSE	FALSE	FALSE	FALSE	36	25142897	2806254	2016-10-26T17:36:18.730155+00:00	ENCDO000AAP	cell_line_EFO_0001200	7c2688ed5bbe66b1708fd160afc54002
ENCFF446XKN	ENCFF000ZPA		FALSE	FALSE	FALSE	FALSE	FALSE	36	25017378	514516	2016-10-26T17:41:35.088586+00:00	ENCDO273AAA	primary_cell_CL_0000765	d8b5d649c402314bfd086b3ede7f01c8
ENCFF167BVO	ENCFF769XXQ, ENCFF389FEH		FALSE	FALSE	TRUE	FALSE	FALSE	36	24999618	8905966	2017-04-16T02:55:55.273585+00:00	ENCDO000AAX	cell_line_EFO_0001196	06d0e3cc0f6559147866eaef96b7bf71
ENCFF594FEE	ENCFF001HME		FALSE	FALSE	FALSE	FALSE	FALSE	36	24998889	458707	2016-08-09T16:01:22.382470+00:00	ENCDO000ABE	cell_line_EFO_0002824	e09cd0c67583fcc723acd22562242b92
ENCFF041ZZY	ENCFF001HYX		FALSE	FALSE	FALSE	FALSE	FALSE	36	24970153	316785	2016-08-09T16:00:29.534135+00:00	ENCDO000ADU	cell_line_EFO_0001260	6a02ac3a0a434073e78c2075fea3be70
ENCFF667PKS	ENCFF001HLR		FALSE	FALSE	FALSE	FALSE	FALSE	36	24945356	492249	2016-08-09T16:01:19.731223+00:00	ENCDO097AAA	primary_cell_CL_0000706	1769c9d25a06a9cef7d8447984a5ca55
ENCFF061AZD	ENCFF088JGL, ENCFF628NJR		FALSE	FALSE	TRUE	FALSE	FALSE	36	24809318	923596	2016-12-19T07:29:30.984201+00:00	ENCDO176AAI	tissue_UBERON_0002240	5cab6e711f51867ed94e0f45590cca08
ENCFF043ZLF	ENCFF250CGU		FALSE	FALSE	FALSE	FALSE	FALSE	36	24757053	1034937	2016-12-19T07:29:17.370396+00:00	ENCDO000AAW	in_vitro_differentiated_cells_NTR_0000856	dd6b17f7104d36db0cad0b11a85bac33
ENCFF597YIM	ENCFF001HKF		FALSE	FALSE	FALSE	FALSE	FALSE	36	24727684	298006	2016-08-09T16:01:30.243081+00:00	ENCDO227AAA	primary_cell_CL_2000044	5f9f1c165b1efe11a750b6eca36d529c
ENCFF115JNM	ENCFF702WJD, ENCFF152UJF, ENCFF000BHF		FALSE	FALSE	TRUE	FALSE	FALSE	36	24706931	6406234	2017-04-06T17:25:33.931794+00:00	ENCDO830BUW	primary_cell_CL_0002327	19d5cd179241f94832db9215017bb23d
ENCFF493MYE	ENCFF002EXD		FALSE	FALSE	FALSE	FALSE	FALSE	36	24523627	1025173	2016-05-06T18:12:48.906946+00:00	ENCDO060AAA	tissue_UBERON_0002107	fb451ea8e6a0696846d99535c5190e62
ENCFF160XMD	ENCFF001HQN		FALSE	FALSE	FALSE	FALSE	FALSE	36	24514581	708023	2016-08-09T16:01:03.489903+00:00	ENCDO245AAA	primary_cell_CL_0002557	afa0f7f70fdc33b8a4cd496c24e9dbd2
ENCFF111JEG	ENCFF001HOY		FALSE	FALSE	FALSE	FALSE	FALSE	36	24409918	307360	2016-08-09T16:01:10.796528+00:00	ENCDO232AAA	cell_line_EFO_0005710	a051bba8ad9d416a1bc8f76f53a99383
ENCFF261CBZ	ENCFF000BQW, ENCFF000BQV, ENCFF000BQS		FALSE	FALSE	TRUE	FALSE	FALSE	36	24210110	21104020	2016-07-13T02:49:28.191065+00:00	ENCDO466MPW	primary_cell_CL_0002618	47415128691ccb964eab68acb5298d66
ENCFF051WWL	ENCFF000VPI		FALSE	FALSE	FALSE	FALSE	FALSE	36	23881180	233289	2016-10-26T17:36:06.436895+00:00	ENCDO000AAZ	cell_line_EFO_0001086	05fdd032eac7a5e27fd77a2e1d198329
ENCFF522EPY	ENCFF000ZVJ		FALSE	FALSE	FALSE	FALSE	FALSE	36	23878261	282813	2016-10-26T17:36:16.871118+00:00	ENCDO000AAD	cell_line_EFO_0002067	a71d291b9051acbcb85dcb7679ec9e6a
ENCFF625RKU	ENCFF000NGC		FALSE	FALSE	FALSE	FALSE	FALSE	36	23753274	22856057	2016-10-26T17:36:00.862210+00:00	ENCDO000AAZ	cell_line_EFO_0001086	d072a4c515b5363e740fbf631566e71a
ENCFF259TIP	ENCFF001HIS		FALSE	FALSE	FALSE	FALSE	FALSE	36	23688016	3397959	2016-08-09T16:01:40.688030+00:00	ENCDO221AAA	in_vitro_differentiated_cells_CL_0000746	8704bbcd9d2cdd050808a17070761894
ENCFF443OIN	ENCFF551SJA, ENCFF834XAP		FALSE	FALSE	TRUE	FALSE	TRUE	36	23591293	886391	2018-01-19T22:00:15.093547+00:00	ENCDO424FTP	in_vitro_differentiated_cells_CL_0000222	7c09075a8bbf396c22a15cac75b84ad8
ENCFF579HDO	ENCFF000ZWA		FALSE	FALSE	FALSE	FALSE	FALSE	36	23575486	1575726	2016-08-23T23:06:53.514867+00:00	ENCDO000AAD	cell_line_EFO_0002067	e66dbf21ed34ec92811ca8b31bcca291
ENCFF258DWA	ENCFF001GYO		FALSE	FALSE	FALSE	FALSE	FALSE	36	23375962	527644	2016-08-09T16:01:54.934223+00:00	ENCDO442SWC	cell_line_CLO_0021511	7e3ca70ad964b36c2591bef91708f0d0
ENCFF104FCD	ENCFF808XNU, ENCFF061KLJ, ENCFF579LXQ		FALSE	FALSE	TRUE	FALSE	TRUE	36	22914821	360686	2017-10-16T12:52:00.062640+00:00	ENCDO980BZD	tissue_UBERON_0002038	cbe215fcedb9a6031bde6c1d2f5e392c
ENCFF060SPZ	ENCFF000POC		FALSE	FALSE	FALSE	FALSE	FALSE	36	22756735	9910206	2016-10-26T17:36:33.639215+00:00	ENCDO000AAC	cell_line_EFO_0001187	762687a01e89fb70e15497240df0fd46
ENCFF959NWK	ENCFF479AHA, ENCFF989NQS		FALSE	FALSE	TRUE	FALSE	FALSE	36	22537903	639270	2016-12-19T07:21:44.513732+00:00	ENCDO022PVU	tissue_UBERON_0001987	cc2f28819510f5a11aa746e32e7c86db
ENCFF715ZRV	ENCFF489KLF, ENCFF284FRV, ENCFF994OXJ, ENCFF131YWN		FALSE	FALSE	TRUE	FALSE	TRUE	36	22331404	3203561	2018-01-18T01:48:03.531294+00:00	ENCDO438RUL	tissue_UBERON_0000317	fc213cb5163f4c3e713114cfa3f0b13c
ENCFF740DXN	ENCFF000ZQO		FALSE	FALSE	FALSE	FALSE	FALSE	36	22295540	1600971	2016-10-26T17:36:18.990933+00:00	ENCDO000ABD	cell_line_EFO_0003072	c99ecc065ca553633bb02501dbcabc41
ENCFF067VME	ENCFF001HRI		FALSE	FALSE	FALSE	FALSE	FALSE	36	22276243	395307	2016-08-09T16:01:01.934614+00:00	ENCDO333AAA	primary_cell_CL_0002553	7811868c8b968da98d655b41ad1880d9
ENCFF015YGZ	ENCFF108OEG		FALSE	FALSE	FALSE	FALSE	FALSE	36	22264101	673840	2016-12-19T07:20:29.650328+00:00	ENCDO058AAA	tissue_UBERON_0002080	c242a96097a38d3080356d8c1a9bef0c
ENCFF830DMG	ENCFF001HTJ		FALSE	FALSE	FALSE	FALSE	FALSE	36	22192477	660214	2016-08-09T16:00:58.398721+00:00	ENCDO000AAY	cell_line_CLO_0007045	2de5a6a6ccc0107b8e8a235e65afb343
ENCFF227MOQ	ENCFF000AHE		FALSE	FALSE	FALSE	FALSE	FALSE	36	22058563	1026560	2016-08-12T23:31:36.112136+00:00	ENCDO000AAZ	cell_line_EFO_0001086	f9568cb5c8508f0c46cb7a49ab9a41f3
ENCFF962KBC	ENCFF000OJU		FALSE	FALSE	FALSE	FALSE	FALSE	36	22055796	6216175	2016-10-26T17:42:18.033991+00:00	ENCDO000ACA	cell_line_EFO_0002785	b7ba8a5180789796d275efc6228a9acb
ENCFF761WXE	ENCFF575KLP		FALSE	FALSE	FALSE	FALSE	TRUE	36	22048821	10955633	2018-01-24T20:46:08.699874+00:00	ENCDO966YSM	primary_cell_CL_0000899	c68bfbf4f9559a10ea0b9b9763535a71
ENCFF437IOA	ENCFF001HON		FALSE	FALSE	FALSE	FALSE	FALSE	36	21847517	346890	2016-08-09T16:01:10.587693+00:00	ENCDO232AAA	primary_cell_CL_1001608	122f702a57b1737f0b976501e48e6ff9
ENCFF045OWY	ENCFF584ZBK		FALSE	FALSE	FALSE	FALSE	FALSE	36	21807493	2473429	2016-12-19T07:28:40.680612+00:00	ENCDO592CQV	cell_line_EFO_0007096	d8fc15695647738be57a23ea2f5b9f04
ENCFF594SCK	ENCFF000NFZ		FALSE	FALSE	FALSE	FALSE	FALSE	36	21801708	9350199	2016-10-26T17:37:24.339499+00:00	ENCDO000AAZ	cell_line_EFO_0001086	0679af9e7b830e74b704d006e7f38e2c
ENCFF117OYK	ENCFF000BWK		FALSE	FALSE	FALSE	FALSE	FALSE	36	21764093	5815716	2016-07-13T02:48:59.778222+00:00	ENCDO000AAD	cell_line_EFO_0002067	50aa9a56c3cd4dd1361d7d73360ccc2a
ENCFF602KDF	ENCFF001GXE		FALSE	FALSE	FALSE	FALSE	FALSE	36	21702857	782629	2016-07-13T02:51:31.800335+00:00	ENCDO001AAA	cell_line_EFO_0006270	e116b6636d87e28cf209145da309fc4b
ENCFF637KZP	ENCFF001HSI		FALSE	FALSE	FALSE	FALSE	FALSE	36	21627479	338994	2016-08-09T16:00:49.193744+00:00	ENCDO107AAA	primary_cell_CL_0002586	f484724271edde16d969b57394e2ab15
ENCFF713HLH	ENCFF001HXQ		FALSE	FALSE	FALSE	FALSE	FALSE	36	21602313	183989	2016-08-09T16:00:25.027818+00:00	ENCDO000ABC	cell_line_EFO_0002860	ff8f358837140251d7bd6aa755ac1390
ENCFF296VVK	ENCFF330UDL		FALSE	FALSE	FALSE	FALSE	TRUE	36	21499019	1643525	2018-01-18T01:44:37.321436+00:00	ENCDO159WAM	tissue_UBERON_0000317	98ddf1fa39049dc425c088bd10a8d78c
ENCFF452OGH	ENCFF687JWK, ENCFF008NYP		FALSE	FALSE	TRUE	FALSE	FALSE	36	21440874	478111	2016-12-19T07:28:47.817293+00:00	ENCDO058TGV	tissue_UBERON_0002048	66ceee51ab38d3137d7928c237f9a439
ENCFF479FDR	ENCFF000NFR		FALSE	FALSE	FALSE	FALSE	FALSE	36	21181836	8042383	2016-10-26T17:37:09.909147+00:00	ENCDO000AAZ	cell_line_EFO_0001086	6bc8d9226bf39163f0d8429c52d8e04b
ENCFF604FHH	ENCFF000XSE		FALSE	FALSE	FALSE	FALSE	FALSE	36	21034249	664414	2016-10-26T17:37:32.572216+00:00	ENCDO000AAC	cell_line_EFO_0001187	2af6cb7ffcbe3ae13fbe251e7d92eb5b
ENCFF625OGC	ENCFF423HBH, ENCFF119CRN		FALSE	FALSE	TRUE	FALSE	TRUE	36	20941280	719064	2018-01-29T23:53:01.620365+00:00	ENCDO424FTP	in_vitro_differentiated_cells_CL_0000221	719f7a18baa0925e30bfc692e74ed29e
ENCFF722WMU	ENCFF001HIK		FALSE	FALSE	FALSE	FALSE	FALSE	36	20917116	1557717	2016-08-09T16:01:39.094164+00:00	ENCDO221AAA	in_vitro_differentiated_cells_CL_0002664	e6ccb62584f21781e0ac452533d9445d
ENCFF031NXU	ENCFF000QEZ		FALSE	FALSE	FALSE	FALSE	FALSE	36	20861882	933190	2016-10-26T17:35:14.609562+00:00	ENCDO000AAD	cell_line_EFO_0002067	94474af542381b4f38ac3b93396f4532
ENCFF296OHW	ENCFF283HQV, ENCFF994FIB		FALSE	FALSE	TRUE	FALSE	FALSE	36	20702908	159826	2016-11-01T21:08:20.302964+00:00	ENCDO000AAD	cell_line_EFO_0002067	f740753d68eb402baa3f550789ac65c3
ENCFF622XQQ	ENCFF002BBQ		FALSE	FALSE	FALSE	FALSE	FALSE	36	20613794	511120	2016-05-06T18:09:00.878679+00:00	ENCDO350AAA	cell_line_EFO_0005907	484e2c616dcf32cd86a5ebaeda511067
ENCFF400FPE	ENCFF182DKW		FALSE	TRUE	FALSE	FALSE	FALSE	36	19878221	1052649	2017-03-16T21:28:49.538933+00:00	ENCDO478OMA	tissue_UBERON_0002106	962c98d444cc3adcc3e295f7923695e7
ENCFF537QML	ENCFF416GCS		FALSE	FALSE	FALSE	FALSE	FALSE	36	19834796	2874587	2016-12-19T07:21:12.349164+00:00	ENCDO222AAA	cell_line_EFO_0003045	5ecfebc546fc15ebc4c9173e9ee6b7b6
ENCFF436BUU	ENCFF001GWE		FALSE	FALSE	FALSE	FALSE	FALSE	36	19807060	259492	2016-08-09T16:01:46.748341+00:00	ENCDO000AAZ	cell_line_EFO_0001086	1f9a75e31784a8809e9f5b0f06cfe2ec
ENCFF414QNF	ENCFF000OLW		FALSE	FALSE	FALSE	FALSE	FALSE	36	19680038	12028374	2016-10-26T17:37:26.256957+00:00	ENCDO000AAL	cell_line_EFO_0002786	a2fe208970bb03c50353c3e6c513793d
ENCFF476JOC	ENCFF001HYC		FALSE	FALSE	FALSE	FALSE	FALSE	36	19646383	345961	2016-08-09T16:00:35.178361+00:00	ENCDO000ABD	cell_line_EFO_0003072	ec4dad89013afca121fa53f129e4903e
ENCFF971KPK	ENCFF000ZPM		FALSE	FALSE	FALSE	FALSE	FALSE	36	19566377	10106236	2016-10-26T17:38:35.612466+00:00	ENCDO000ADJ	cell_line_EFO_0002324	f61d074702f1685eee4e3d9d4cc7f4cd
ENCFF726LCA	ENCFF000POO		FALSE	FALSE	FALSE	FALSE	FALSE	36	19506104	18614139	2016-10-26T17:37:33.347026+00:00	ENCDO000AAC	cell_line_EFO_0001187	be21d86d8eb5f2079425e5733613c526
ENCFF853ZBX	ENCFF411AOW		FALSE	FALSE	FALSE	FALSE	FALSE	36	19421946	6294835	2016-12-19T07:29:18.283975+00:00	ENCDO441UHQ	primary_cell_CL_0001059	4cbdbcdef44c1158cb8895c5bdb603ec
ENCFF969GRO	ENCFF001HVV		FALSE	FALSE	FALSE	FALSE	FALSE	36	19250103	516330	2016-08-09T16:00:41.631015+00:00	ENCDO268AAA	primary_cell_CL_0000312	40c45c161ee7b23ad482f21dfd70a14e
ENCFF932RYQ	ENCFF001HAG		FALSE	FALSE	FALSE	FALSE	FALSE	36	19241256	421440	2016-08-09T16:01:47.741187+00:00	ENCDO000AAG	cell_line_EFO_0002779	c53c7e8b960df1b15348e4a9ca7c1533
ENCFF185CQP	ENCFF001HYO		FALSE	FALSE	FALSE	FALSE	FALSE	36	19116549	348588	2016-08-09T16:00:22.862562+00:00	ENCDO000ADT	cell_line_EFO_0005715	2398038af697b0c2ec42c7ea026b9820
ENCFF430CVT	ENCFF001GWR		FALSE	FALSE	FALSE	FALSE	FALSE	36	18995686	806587	2016-08-09T16:02:00.463201+00:00	ENCDO001AAA	cell_line_CLO_0034837	ad125a8256ecb76eed90915c18a7316d
ENCFF659OAL	ENCFF000XSG		FALSE	FALSE	FALSE	FALSE	FALSE	36	18964219	438249	2016-10-26T17:37:02.056633+00:00	ENCDO000AAC	cell_line_EFO_0001187	f5394fb4e2172c2707a711b3352cf6ad
ENCFF809XCQ	ENCFF000ZVI		FALSE	FALSE	FALSE	FALSE	FALSE	36	18927134	711580	2016-08-23T23:10:32.218112+00:00	ENCDO000AAD	cell_line_EFO_0002067	6276c42324723457fade441106d3512a
ENCFF446EKX	ENCFF000OCS		FALSE	FALSE	FALSE	FALSE	FALSE	36	18872163	8750557	2016-10-26T17:41:55.821382+00:00	ENCDO000AAK	cell_line_EFO_0002784	18e7352c36c35a424649aecab335e43d
ENCFF423QEN	ENCFF000RBY		FALSE	FALSE	FALSE	FALSE	FALSE	36	18781245	28703235	2016-10-26T17:38:16.688912+00:00	ENCDO000ABD	cell_line_EFO_0003072	603772dfce42045fb56e484f22bafd9b
ENCFF277GHL	ENCFF000QVY		FALSE	FALSE	FALSE	FALSE	FALSE	36	18729199	9005613	2016-10-26T17:57:52.144913+00:00	ENCDO000AAR	cell_line_EFO_0005234	0ee31edac908cd4f03e88a3f24431c4f
ENCFF888KAT	ENCFF000ZQQ		FALSE	FALSE	FALSE	FALSE	FALSE	36	18467485	1740591	2016-10-26T17:36:12.937519+00:00	ENCDO000ABD	cell_line_EFO_0003072	76d058999f197511fdef5e6c1e59d3c4
ENCFF251NRU	ENCFF000ZVZ		FALSE	FALSE	FALSE	FALSE	FALSE	36	18461582	486208	2016-10-26T17:34:50.497497+00:00	ENCDO000AAD	cell_line_EFO_0002067	e939648d84fa426af699147d390c9efe
ENCFF348UXF	ENCFF001HUV		FALSE	FALSE	FALSE	FALSE	FALSE	36	18293383	1854420	2016-08-09T16:00:45.400708+00:00	ENCDO265AAA	primary_cell_CL_0001054	e4a790bf637a01136462dd7b792f7ab6
ENCFF636QUY	ENCFF001HGV		FALSE	FALSE	FALSE	FALSE	FALSE	36	18285995	379285	2016-10-26T17:34:46.236997+00:00	ENCDO000ABX	cell_line_EFO_0001160	b9536fe7eea0d4e439d13bb956077caf
ENCFF047NAO	ENCFF001HRU		FALSE	FALSE	FALSE	FALSE	FALSE	36	18213573	472686	2016-08-09T16:01:01.059291+00:00	ENCDO810BYC	primary_cell_CL_0002518	47749da58da00fedc3bdf2fc3d4842d3
ENCFF909YLO	ENCFF001HNS		FALSE	FALSE	FALSE	FALSE	FALSE	36	18210385	392212	2016-08-09T16:01:09.897650+00:00	ENCDO000AAB	cell_line_EFO_0002791	69c8c1e4f670ccf9f6e981b3472c5d76
ENCFF276MON	ENCFF252BMX, ENCFF834XAC, ENCFF688QCH, ENCFF170NLP		FALSE	FALSE	TRUE	FALSE	FALSE	36	18143712	415354	2016-12-19T07:29:21.230777+00:00	ENCDO453STB	tissue_UBERON_0002113	19385ccde92896a6329c83a95d6ecc88
ENCFF312QCP	ENCFF001HPU		FALSE	FALSE	FALSE	FALSE	FALSE	36	18137012	336600	2016-08-09T16:01:14.099155+00:00	ENCDO343AAA	primary_cell_CL_0002327	c375c822d585081225604d4080a810dc
ENCFF837HRZ	ENCFF001FFI		FALSE	FALSE	FALSE	FALSE	FALSE	36	18118472	271792	2016-08-09T16:01:20.810959+00:00	ENCDO221AAA	cell_line_EFO_0005904	dd9499b00670f416a54c9b610c684b3f
ENCFF948UIP	ENCFF001HXF		FALSE	FALSE	FALSE	FALSE	FALSE	36	18116675	329167	2016-08-09T16:00:17.158935+00:00	ENCDO106AAA	primary_cell_CL_0002328	9c11addcac38f19f2368d10b331b2bed
ENCFF075MWT	ENCFF001HDF		FALSE	FALSE	FALSE	FALSE	FALSE	36	17956833	417439	2016-08-09T16:01:44.744162+00:00	ENCDO000ABP	cell_line_EFO_0005338	c9d965388be723db0bdf70dcafe786f3
ENCFF610SOD	ENCFF001HOD		FALSE	FALSE	FALSE	FALSE	FALSE	36	17936652	345927	2016-08-09T16:00:56.547744+00:00	ENCDO000AAC	cell_line_EFO_0001187	8ab5934b88b3198110eaac7c91c50ed3
ENCFF518TNE	ENCFF001HTT		FALSE	FALSE	FALSE	FALSE	FALSE	36	17903858	219998	2016-07-28T00:31:15.734187+00:00	ENCDO000AAD	cell_line_EFO_0002067	03bd8f55a1130d7388dda80ec1a3078f
ENCFF076RWI	ENCFF000CUZ		FALSE	FALSE	FALSE	FALSE	FALSE	36	17635173	12080570	2016-08-09T15:57:50.328906+00:00	ENCDO271AAA	primary_cell_CL_0000062	172dfa1947b7d43928997e68a67a6cd9
ENCFF749RTG	ENCFF001HCM		FALSE	FALSE	FALSE	FALSE	FALSE	36	17563056	469273	2016-08-09T16:01:41.222388+00:00	ENCDO000ABO	cell_line_EFO_0005337	06a07f6a7b99d74b1c1d0f8aaa6abff1
ENCFF036SIR	ENCFF001HZB		FALSE	FALSE	FALSE	FALSE	FALSE	36	17550506	166515	2016-08-09T16:00:14.564667+00:00	ENCDO000ADU	cell_line_EFO_0001260	1db71260abb7d3d24947690aed321c4b
ENCFF141UTG	ENCFF001HHJ		FALSE	FALSE	FALSE	FALSE	FALSE	36	17542340	367999	2016-10-26T17:42:10.011927+00:00	ENCDO000ABY	cell_line_EFO_0001161	cf14d25f0885fff04aa36ab9820b508e
ENCFF067UIL	ENCFF582CRV, ENCFF515OUC		FALSE	FALSE	TRUE	FALSE	FALSE	36	17401348	420962	2016-12-19T07:28:43.040474+00:00	ENCDO670CKN	tissue_UBERON_0000955	1ca55bb5773a003d731dca6532bed046
ENCFF550VSZ	ENCFF667YUP, ENCFF545BZX, ENCFF109ANP		FALSE	FALSE	TRUE	FALSE	TRUE	36	17377514	309782	2017-10-16T12:53:46.994459+00:00	ENCDO980BZD	tissue_UBERON_0002305	bbc8cddded89d68c96ec34bd72ea9528
ENCFF745AMT	ENCFF001HSV		FALSE	FALSE	FALSE	FALSE	FALSE	36	17324230	511646	2016-08-09T16:00:53.172583+00:00	ENCDO930BXC	primary_cell_CL_0002618	c1520c27e81d95c8a7d53c6535477e66
ENCFF943DFZ	ENCFF000PVT		FALSE	FALSE	FALSE	FALSE	FALSE	36	17278665	2772708	2017-06-16T19:40:39.439896+00:00	ENCDO930BXC	primary_cell_CL_0002618	de2c339acec5a6330030439b4f86936d
ENCFF082NBV	ENCFF000VWF		FALSE	FALSE	FALSE	TRUE	FALSE	36	17262903	495463	2016-10-26T17:36:03.033592+00:00	ENCDO000AAK	cell_line_EFO_0002784	7a3294376a9db91f074c1e795c218512
ENCFF863KCT	ENCFF001HAM		FALSE	FALSE	FALSE	FALSE	FALSE	36	17023372	289541	2016-08-09T16:01:38.001863+00:00	ENCDO000ACR	cell_line_EFO_0001099	ce4c49ee3c7785061dc382f81bd80d1e
ENCFF346BFW	ENCFF094GYG		FALSE	FALSE	FALSE	FALSE	FALSE	36	16891292	5539231	2016-12-19T07:29:46.554990+00:00	ENCDO000AAW	cell_line_EFO_0003042	25ed3d90dd577d42244cb33534a763a8
ENCFF930IPW	ENCFF282SBH		FALSE	FALSE	FALSE	FALSE	FALSE	36	16823595	5846808	2016-12-19T07:29:34.060649+00:00	ENCDO000AAX	cell_line_EFO_0001196	232e2351a6ca63432dd402eae000ed60
ENCFF335FVF	ENCFF001HHU		FALSE	FALSE	FALSE	FALSE	FALSE	36	16788765	266044	2016-08-09T16:01:25.068038+00:00	ENCDO000ABZ	cell_line_EFO_0001162	992516e9e7927254c4cab178d7eb2d04
ENCFF151YAO	ENCFF001HPI		FALSE	FALSE	FALSE	FALSE	FALSE	36	16704536	507839	2016-08-09T16:01:02.552147+00:00	ENCDO000AAM	cell_line_EFO_0002793	bc69a45b098ccce0f61363adf485e35e
ENCFF289YEQ	ENCFF217MRH		FALSE	FALSE	FALSE	FALSE	FALSE	36	16674546	2214870	2016-12-19T07:28:47.949399+00:00	ENCDO592CQV	cell_line_EFO_0007098	833f213d3278b37a711b0442c71ad527
ENCFF699AGI	ENCFF001HGF		FALSE	FALSE	FALSE	FALSE	FALSE	36	16648711	385985	2016-10-26T17:40:27.067734+00:00	ENCDO000ABW	cell_line_EFO_0001159	175823b382f54f00217f66927b4ef1c2
ENCFF504ALV	ENCFF001HID		FALSE	FALSE	FALSE	FALSE	FALSE	36	16557354	433339	2016-08-09T16:01:30.915830+00:00	ENCDO000AAK	cell_line_EFO_0002784	cb3bf9763c584088346ed312667d928b
ENCFF767IHT	ENCFF000ZWC		FALSE	FALSE	FALSE	FALSE	FALSE	36	16242134	403930	2016-08-23T23:06:49.387300+00:00	ENCDO000AAD	cell_line_EFO_0002067	f34c5b2a7107cd62d0b1bca1ecdceb1e
ENCFF439ZLD	ENCFF001HBT		FALSE	FALSE	FALSE	FALSE	FALSE	36	16174605	758731	2016-10-26T17:42:06.259562+00:00	ENCDO000ABL	cell_line_EFO_0005353	7b7d580bf921e664720576b073ec25b2
ENCFF726NAG	ENCFF484LKZ		FALSE	FALSE	FALSE	FALSE	FALSE	36	16140660	3893618	2016-12-19T07:29:37.020005+00:00	ENCDO000AAX	cell_line_EFO_0001196	3fb935101efa2d8c5af466e47073b698
ENCFF165SMR	ENCFF000ZVL		FALSE	FALSE	FALSE	FALSE	FALSE	36	15985083	548709	2016-08-23T23:09:41.236349+00:00	ENCDO000AAD	cell_line_EFO_0002067	3d32d39f802c3851fa28c1a9f768a6ee
ENCFF029ISX	ENCFF272HWA, ENCFF740CFC, ENCFF855STX, ENCFF956KYS		FALSE	FALSE	TRUE	FALSE	FALSE	36	15960889	23270193	2017-02-28T12:11:35.847439+00:00	ENCDO000AAX	cell_line_EFO_0001196	78af818f243b3da96d083cae460507b3
ENCFF555FBR	ENCFF014ILF		FALSE	FALSE	FALSE	FALSE	FALSE	36	15937756	385417	2016-12-19T07:28:53.542554+00:00	ENCDO163OST	cell_line_EFO_0007102	1ad608a1d65ecdc90fa85a667319e7d7
ENCFF897RSN	ENCFF001HBK		FALSE	FALSE	FALSE	FALSE	FALSE	36	15916816	413936	2016-08-09T16:01:47.417638+00:00	ENCDO000ABG	cell_line_EFO_0002783	08744f73d046c3510aff5b1c067db043
ENCFF846MWL	ENCFF369ZWL		FALSE	FALSE	FALSE	FALSE	FALSE	36	15912825	359803	2016-12-19T07:29:15.589134+00:00	ENCDO632AGT	cell_line_EFO_0007099	6cfd103338af16e9d9042edd988df416
ENCFF854RYT	ENCFF001HNC		FALSE	FALSE	FALSE	FALSE	FALSE	36	15870667	1689760	2016-08-09T16:02:53.322447+00:00	ENCDO000ABF	cell_line_EFO_0001182	7570924c9446e1a955861ccb38f068f9
ENCFF327VGM	ENCFF590VUK, ENCFF867VQK		FALSE	FALSE	TRUE	FALSE	FALSE	36	15646679	1570264	2016-12-19T07:29:42.783188+00:00	ENCDO778DGP	tissue_UBERON_0000948	b2aab6b669902552481cfa8e72004e76
ENCFF195QGT	ENCFF176RJQ, ENCFF051RXP		FALSE	FALSE	TRUE	FALSE	FALSE	36	15527508	6623457	2016-12-19T07:28:48.863079+00:00	ENCDO000AAW	cell_line_EFO_0003042	0c94bce52aa2597b99bf5df95880451b
ENCFF008DOI	ENCFF001HMS		FALSE	FALSE	FALSE	FALSE	FALSE	36	15416555	1259659	2016-08-09T16:01:15.142953+00:00	ENCDO104AAA	primary_cell_CL_0002252	c0e912dd42c11e1a10b03e10c4c8d2c4
ENCFF825ZAO	ENCFF838NYU		FALSE	FALSE	FALSE	FALSE	FALSE	36	15382596	5752715	2016-12-19T07:21:31.063060+00:00	ENCDO000AAX	cell_line_EFO_0001196	f5f9869b4568d2a3bc40fdcd4a320bfb
ENCFF996WPX	ENCFF000NFM		FALSE	FALSE	FALSE	FALSE	FALSE	36	15369202	4139648	2016-10-26T17:36:13.953167+00:00	ENCDO000AAZ	cell_line_EFO_0001086	db2793344c2c4d2f552db0d5712ebc04
ENCFF752PGK	ENCFF229EVL		FALSE	FALSE	FALSE	FALSE	TRUE	36	15282730	2871399	2018-01-18T02:31:16.489621+00:00	ENCDO832GKP	tissue_UBERON_0002107	69b11fb3d904d4b4317ca77d0026725f
ENCFF326QAX	ENCFF849QBH		FALSE	FALSE	FALSE	FALSE	FALSE	36	14514722	134488	2016-10-26T17:40:33.657202+00:00	ENCDO268AAA	primary_cell_CL_0000312	1e54042739800cc1da8364fba2f8548a
ENCFF367KJP	ENCFF963LOW		FALSE	FALSE	FALSE	FALSE	FALSE	36	14374920	141097	2016-10-26T17:35:15.533686+00:00	ENCDO000AAW	cell_line_EFO_0003042	0dd64a4f9d45be35e75d90f291a4c3d3
ENCFF418AYM	ENCFF000QEX		FALSE	FALSE	FALSE	FALSE	FALSE	36	14138143	1509839	2016-10-26T17:34:59.493175+00:00	ENCDO000AAD	cell_line_EFO_0002067	d9276a9fe2514b9bdefb1ac80ce221c0
ENCFF009XHG	ENCFF000BKI		FALSE	FALSE	FALSE	FALSE	FALSE	36	13913271	2046703	2016-08-09T15:57:25.698426+00:00	ENCDO341XKY	primary_cell_CL_0000515	d7f5dc2a812fb681b7ce5f66c8fecc2c
ENCFF955QUS	ENCFF634CSE		FALSE	FALSE	FALSE	FALSE	FALSE	36	13681102	1661849	2016-12-19T07:29:21.324680+00:00	ENCDO000AAW	cell_line_EFO_0003042	20c65f1f9d05ff5f3160d32943b6d894
ENCFF707NVX	ENCFF000RBV		FALSE	FALSE	FALSE	FALSE	FALSE	36	13027878	7286877	2016-10-26T17:37:57.185232+00:00	ENCDO000ABD	cell_line_EFO_0003072	04730952807c9a655ccb64fb5cce015b
ENCFF354NIF	ENCFF952GNX		FALSE	TRUE	FALSE	FALSE	FALSE	36	12814223	1062587	2017-02-15T23:24:11.391599+00:00	ENCDO000AAW	cell_line_EFO_0003042	90fc0c9198d0c5da3e251f82ff588053
ENCFF199RAU	ENCFF421HCG		FALSE	FALSE	FALSE	FALSE	FALSE	36	12501713	2492779	2016-12-19T07:20:24.708614+00:00	ENCDO000AAX	cell_line_EFO_0001196	e21eb8377ccbd162b2cf4c496346cc6a
ENCFF451NZB	ENCFF631TYY		FALSE	FALSE	FALSE	FALSE	FALSE	36	12058733	110822	2016-10-26T17:40:55.373339+00:00	ENCDO268AAA	primary_cell_CL_0000312	1df8aaaa25d7887eb35c94d21729f70c
ENCFF898HBV	ENCFF549CII		FALSE	FALSE	FALSE	FALSE	TRUE	36	11916821	5566450	2018-01-19T19:38:58.452950+00:00	ENCDO623LNR	tissue_UBERON_0000016	b15f4f5eab5f223f0803eca098132dae
ENCFF383QCX	ENCFF000CCQ		FALSE	FALSE	FALSE	FALSE	FALSE	36	11770371	696594	2016-07-13T02:49:28.724100+00:00	ENCDO265AAA	primary_cell_CL_0001054	ff31abd816b1d8aa3c9627efd27cd0b1
ENCFF893HUW	ENCFF000QTJ		FALSE	FALSE	FALSE	FALSE	FALSE	36	11741823	7265512	2016-10-26T17:42:13.365487+00:00	ENCDO000ABB	cell_line_EFO_0002713	0d9cbb894b2a9a6155600e3b6d11dd29
ENCFF927ARR	ENCFF000QFL		FALSE	FALSE	FALSE	FALSE	FALSE	36	11733808	2858790	2016-08-05T20:35:41.538014+00:00	ENCDO000AAD	cell_line_EFO_0002067	e678ec752811925702cdd1c96bd17608
ENCFF587LRA	ENCFF000CMJ		FALSE	TRUE	FALSE	FALSE	FALSE	36	10954535	6281942	2017-03-13T17:16:30.238349+00:00	ENCDO268AAA	primary_cell_CL_0000312	49c9140b8a9e6172ccb7966baf58ea5c
ENCFF604QBU	ENCFF000CMD		FALSE	FALSE	FALSE	FALSE	FALSE	36	10706387	10361070	2016-08-09T15:57:57.672176+00:00	ENCDO268AAA	primary_cell_CL_0000312	afb0374c56a846edbb926f21ea9cc158
ENCFF007RSP	ENCFF000CQP		FALSE	FALSE	FALSE	FALSE	FALSE	36	10382628	819883	2016-08-09T15:57:24.004885+00:00	ENCDO269AAA	primary_cell_CL_0002553	9d1c868232e054c260dbb8e929caacf2
ENCFF712TPV	ENCFF001HQI		FALSE	FALSE	FALSE	FALSE	FALSE	36	10313994	1263605	2016-08-09T16:00:48.960626+00:00	ENCDO236AAA	primary_cell_CL_0002555	7fbbf53816d81e27cefb5435a6172558
ENCFF404KPR	ENCFF000VWH		FALSE	FALSE	FALSE	TRUE	FALSE	36	10289466	726957	2016-10-26T17:35:58.935744+00:00	ENCDO000AAK	cell_line_EFO_0002784	5966a7ad04dd3f5744eaf0d6fe19f9aa
ENCFF044VCS	ENCFF225BZG		FALSE	TRUE	FALSE	FALSE	FALSE	36	10252357	335027	2017-02-04T17:49:57.569755+00:00	ENCDO175XVW	cell_line_EFO_0007108	aee4861a23f03d3e60c3c0e31538fee8
ENCFF438AXH	ENCFF835IOE		FALSE	FALSE	FALSE	FALSE	FALSE	36	10087778	3515349	2016-12-19T07:20:21.784157+00:00	ENCDO000AAW	cell_line_EFO_0003042	3d1c35840fe40a2bac34c2c35e7a87c5
ENCFF698ZZD	ENCFF000BKK		FALSE	FALSE	FALSE	FALSE	FALSE	36	10032190	8009202	2016-08-09T15:57:31.480572+00:00	ENCDO341XKY	primary_cell_CL_0000515	fd89d008d8e0821b839cb04e4e654cf5
ENCFF086JBG	ENCFF660TEM		FALSE	TRUE	FALSE	FALSE	FALSE	36	9833422	5068649	2017-10-20T18:54:51.573257+00:00	ENCDO840PTG	cell_line_EFO_0007076	9d1eb63d2cf173197d04941b51726aaa
ENCFF098RZI	ENCFF001GXK		FALSE	FALSE	FALSE	FALSE	FALSE	36	9594713	135547	2016-08-09T16:01:45.209915+00:00	ENCDO002AAA	cell_line_CLO_0021752	7912edcdb629438ca8b10bcaaa593565
ENCFF547JBD	ENCFF631YST		FALSE	FALSE	FALSE	FALSE	FALSE	36	8682990	2679535	2016-12-19T07:20:14.080433+00:00	ENCDO592CQV	cell_line_EFO_0007096	c62fd571a8958ecd3ba06e1dc9ad77ac
ENCFF953EVD	ENCFF000ARK		FALSE	TRUE	FALSE	TRUE	FALSE	36	7838473	2837687	2016-08-09T16:00:07.327903+00:00	ENCDO000AAK	cell_line_EFO_0002784	42d7844b3fcbb76ac1f2a1e7f60e0b82
ENCFF828BJB	ENCFF795IME		FALSE	FALSE	FALSE	FALSE	FALSE	36	7511255	207824	2016-10-26T17:35:00.757538+00:00	ENCDO000AAW	cell_line_EFO_0003042	62de9ad149b38031210797ac12dab9e3
ENCFF611CHF	ENCFF000ARO		FALSE	TRUE	FALSE	TRUE	FALSE	36	7267385	2704486	2016-08-09T15:59:55.463848+00:00	ENCDO000AAK	cell_line_EFO_0002784	fb2981d1b4f72fd42a3667320d26c2c7
ENCFF515ZEL	ENCFF126XLK		FALSE	FALSE	FALSE	FALSE	FALSE	36	6865532	1969962	2016-12-19T07:28:21.466963+00:00	ENCDO000AAW	cell_line_EFO_0003042	61e34ed63737be07e08c263def4c3b87
ENCFF487DBD	ENCFF000CIW		FALSE	FALSE	FALSE	FALSE	FALSE	36	4881565	9189360	2017-04-06T23:01:22.115056+00:00	ENCDO759UVX	primary_cell_CL_0002551	bd0a1dd0c19f2b8cda08c2254da90317
ENCFF554LJZ	ENCFF000CQO		FALSE	FALSE	FALSE	FALSE	FALSE	36	4742289	4625149	2016-08-09T15:57:31.727757+00:00	ENCDO156MSV	primary_cell_CL_0002553	4a3e92aac38937260dbf19b217bfdc21
ENCFF681OVW	ENCFF000RWS		FALSE	FALSE	FALSE	FALSE	FALSE	35	16372696	501038	2016-07-28T00:31:30.285717+00:00	ENCDO000AAD	cell_line_EFO_0002067	09edd59d943ce1b4e29691cbbf7955e3
ENCFF700WEC	ENCFF000RUP		FALSE	FALSE	FALSE	FALSE	FALSE	35	11690108	636667	2016-10-26T17:38:01.475492+00:00	ENCDO000AAC	cell_line_EFO_0001187	8bce15d7b2c11ab2c2601305357d227c
ENCFF721BCM	ENCFF000RTF		FALSE	FALSE	FALSE	FALSE	FALSE	35	11570723	745937	2016-10-26T17:57:47.869888+00:00	ENCDO000AAB	cell_line_EFO_0002791	aef4f7d41b27dea2b9831039201de7ac
ENCFF798AWR	ENCFF000RPB		FALSE	FALSE	FALSE	FALSE	FALSE	33	16588623	365414	2016-10-26T17:34:45.614216+00:00	ENCDO000AAK	cell_line_EFO_0002784	f14c8a90f7ae2d779b878317d62fa50d
ENCFF906CFS	ENCFF586VHJ, ENCFF660RGN		FALSE	FALSE	TRUE	FALSE	FALSE	33	16588619	365418	2016-10-26T17:35:00.763152+00:00	ENCDO000AAK	cell_line_EFO_0002784	923897bc5c29c22f7106f73fa15ddac9
ENCFF585ORN	ENCFF000VJV		FALSE	FALSE	FALSE	FALSE	FALSE	32	66588418	17486452	2016-10-26T16:12:55.375933+00:00	ENCDO000ADH	cell_line_EFO_0005236	aaf65fa101a171259a0e67db8008ba07
ENCFF408PAH	ENCFF000VCY, ENCFF000VCW		FALSE	TRUE	TRUE	TRUE	FALSE	32	37839931	7448260	2017-07-28T00:22:43.633796+00:00	ENCDO000ABE	cell_line_EFO_0002824	c8e28e10a10c2cfe74f0856d9b1487ac
ENCFF473CDC	ENCFF000VLG		FALSE	FALSE	FALSE	FALSE	FALSE	32	35659639	4310098	2016-10-29T18:02:33.669228+00:00	ENCDO000ABF	cell_line_EFO_0001182	94ed9f844c8e468cef98ab5d72c8bde2
ENCFF474FIQ	ENCFF000WXY		FALSE	FALSE	FALSE	FALSE	FALSE	32	26993501	3904849	2016-07-13T02:43:48.878189+00:00	ENCDO000ABF	cell_line_EFO_0001182	2b2336b6e9de27012186a9441e008241
ENCFF692XZV	ENCFF000XGR		FALSE	FALSE	FALSE	FALSE	FALSE	32	26708410	435205	2016-10-26T17:41:20.068673+00:00	ENCDO000AAB	cell_line_EFO_0002791	0985197332e3ed8d5e01bd11b18f5d26
ENCFF023RXC	ENCFF000XTE		FALSE	FALSE	FALSE	FALSE	FALSE	32	23278697	4729096	2016-10-26T17:34:37.656910+00:00	ENCDO000AAC	cell_line_EFO_0001187	5f29628fa7673c7bbb13e2adfa6fa32d
ENCFF846QOW	ENCFF000VHM		FALSE	FALSE	FALSE	FALSE	FALSE	32	19420518	5058027	2016-07-13T02:51:08.106230+00:00	ENCDO000AAE	cell_line_EFO_0001203	7f5d526e703d32b9a08aaa6246cba9e6
ENCFF791WJU	ENCFF000VHL		FALSE	FALSE	FALSE	FALSE	FALSE	32	15025060	3689904	2016-07-13T02:50:55.663857+00:00	ENCDO000AAE	cell_line_EFO_0001203	a8ba45e608f2bb6091c15e4c3f8e4023
ENCFF687DIS	ENCFF000QVO		FALSE	FALSE	FALSE	FALSE	FALSE	32	6178378	2166911	2016-10-26T17:37:35.070047+00:00	ENCDO000AAR	cell_line_EFO_0005234	523afdcb1c60171e160cbfd3472b18f4
ENCFF132AYD	ENCFF454ZHO, ENCFF693FJC		FALSE	FALSE	TRUE	FALSE	FALSE	30	41240740	17105696	2017-02-04T04:17:11.482435+00:00	ENCDO000AAW	cell_line_EFO_0003042	d5d626c045b2c9d70134fd6defab6380
ENCFF572WNH	ENCFF969KKW		FALSE	FALSE	FALSE	FALSE	FALSE	30	24775437	31608717	2017-02-04T18:51:48.355520+00:00	ENCDO222AAA	cell_line_EFO_0003045	c6e7a97ff96572863cba9996a80e0298
ENCFF124UKZ	ENCFF351AVX, ENCFF499CAE, ENCFF563HLU		FALSE	FALSE	TRUE	FALSE	FALSE	30	12991308	1226492	2017-03-31T17:07:11.453827+00:00	ENCDO000AAW	cell_line_EFO_0003042	ffaa8d2bbbe3a14638036c6806f39f61
ENCFF390OZW	ENCFF000VEK		FALSE	FALSE	FALSE	FALSE	FALSE	28	36082958	335750	2016-07-28T00:31:37.693761+00:00	ENCDO000AAD	cell_line_EFO_0002067	3bd27f231f175c163cdd7b6c0889ec74
ENCFF716LLX	ENCFF000XGP		FALSE	FALSE	FALSE	FALSE	FALSE	28	28922433	2318442	2016-10-26T17:36:29.221119+00:00	ENCDO000AAB	cell_line_EFO_0002791	54408de59a8bd54378c8349e44a049ef
ENCFF610EFV	ENCFF000XOO		FALSE	FALSE	FALSE	FALSE	FALSE	28	22205873	1696961	2016-10-26T17:35:07.505172+00:00	ENCDO000AAB	cell_line_EFO_0002791	166d067d5ffb23e9924ad0d6595e17f2
ENCFF283LWS	ENCFF000WNP		FALSE	FALSE	FALSE	FALSE	FALSE	28	21578114	1115299	2016-10-26T17:34:14.661703+00:00	ENCDO000ACI	cell_line_EFO_0005349	970d83e60622315c370800023639e009
ENCFF457LVV	ENCFF000WMM		FALSE	FALSE	FALSE	FALSE	FALSE	28	20070573	885571	2016-10-26T17:36:40.130230+00:00	ENCDO000ACH	cell_line_EFO_0005348	b639e3692da0250b3f3a6bf52b81314f
ENCFF590RJM	ENCFF000VWF		FALSE	TRUE	FALSE	TRUE	FALSE	28	17402061	356305	2017-07-12T16:59:48.145457+00:00	ENCDO000AAK	cell_line_EFO_0002784	25f46edd3d764c519904bf2deaa435ac
ENCFF648WLU	ENCFF000YQC		FALSE	FALSE	FALSE	FALSE	FALSE	28	17177142	2097438	2016-10-26T17:35:57.879239+00:00	ENCDO000AAD	cell_line_EFO_0002067	fbb213e7363cbd14b7f53f23e94a03c3
ENCFF307THL	ENCFF000WKI		FALSE	FALSE	FALSE	FALSE	FALSE	28	16419022	12794964	2016-10-26T17:35:00.842152+00:00	ENCDO000ACE	cell_line_EFO_0005347	da9af5d319811197125bfc2e768ee3a0
ENCFF368JQX	ENCFF000YQB		FALSE	FALSE	FALSE	FALSE	FALSE	28	15922974	2174512	2016-10-26T17:35:48.519694+00:00	ENCDO000AAD	cell_line_EFO_0002067	f9f853d62680dba95979cab1a0b4c147
ENCFF121KUJ	ENCFF000XJE		FALSE	FALSE	FALSE	FALSE	FALSE	28	15272789	991257	2016-10-26T17:57:49.773628+00:00	ENCDO000AAB	cell_line_EFO_0002791	d21732fbe2061d2d50e902f8b92b1918
ENCFF380EDG	ENCFF000XIH		FALSE	FALSE	FALSE	FALSE	FALSE	28	14947298	1272653	2016-10-26T17:35:37.173673+00:00	ENCDO000AAB	cell_line_EFO_0002791	d97933303bad88ef42eef4770df76684
ENCFF203JTC	ENCFF000XIG		FALSE	FALSE	FALSE	FALSE	FALSE	28	13862382	1146408	2016-10-26T17:35:40.819314+00:00	ENCDO000AAB	cell_line_EFO_0002791	fb213d80f5ef3e0e5de1c3f4ef7dc9a3
ENCFF481XFA	ENCFF000WOO		FALSE	FALSE	FALSE	FALSE	FALSE	28	12436157	449374	2016-10-26T17:34:30.636435+00:00	ENCDO000ACJ	cell_line_EFO_0005350	c2d978949163d7d2d64027ef8aaaa645
ENCFF920HRJ	ENCFF000XIE		FALSE	FALSE	FALSE	FALSE	FALSE	28	12274133	448246	2016-10-26T17:41:55.036158+00:00	ENCDO000AAB	cell_line_EFO_0002791	1c64408245cd5fcc8d77ec6000104d21
ENCFF610OXJ	ENCFF000XHP		FALSE	FALSE	FALSE	FALSE	FALSE	28	11548782	1086226	2016-10-26T17:41:27.651141+00:00	ENCDO000AAB	cell_line_EFO_0002791	00950fc08f456240411812748724465a
ENCFF054OSH	ENCFF000XID		FALSE	FALSE	FALSE	FALSE	FALSE	28	11390529	338201	2016-10-26T17:57:17.011473+00:00	ENCDO000AAB	cell_line_EFO_0002791	20f329e016d45185f5c97d70d77c6a22
ENCFF543CJM	ENCFF000XHJ		FALSE	FALSE	FALSE	FALSE	FALSE	28	11060840	815786	2016-10-26T17:41:32.924735+00:00	ENCDO000AAB	cell_line_EFO_0002791	f8b11d1f29a7b059a75f8002837eb2f0
ENCFF180OXX	ENCFF000VWH		FALSE	TRUE	FALSE	TRUE	FALSE	28	10351928	664495	2017-07-12T16:44:34.555504+00:00	ENCDO000AAK	cell_line_EFO_0002784	283bbe980adf79a40afad5d1d19e1dfd
ENCFF736EYF	ENCFF000XJD		FALSE	FALSE	FALSE	FALSE	FALSE	28	10157140	632664	2016-10-26T17:57:47.779352+00:00	ENCDO000AAB	cell_line_EFO_0002791	157004ce378fa312339b7aeeac4d1067
ENCFF484GNC	ENCFF000XJG		FALSE	FALSE	FALSE	FALSE	FALSE	28	9977049	634119	2016-10-26T17:57:47.447747+00:00	ENCDO000AAB	cell_line_EFO_0002791	40cef0211b9cbd5eebd965e1c75359c0
ENCFF519AXQ	ENCFF000WPQ		FALSE	FALSE	FALSE	FALSE	FALSE	28	9362632	608157	2016-10-26T17:36:14.234649+00:00	ENCDO000ACK	cell_line_EFO_0005351	92f89bb20b8d77a696afa63c7941fd66
ENCFF912UTQ	ENCFF000WHZ		FALSE	FALSE	FALSE	FALSE	FALSE	28	9351362	8013671	2016-10-26T17:35:45.424481+00:00	ENCDO000ACA	cell_line_EFO_0002785	397b37972afe68f357db0615079fae3a
ENCFF253BRM	ENCFF000WHY		FALSE	FALSE	FALSE	FALSE	FALSE	28	9158950	9716418	2016-10-26T17:35:54.577537+00:00	ENCDO000ACA	cell_line_EFO_0002785	da17848219abc121aeb0e80a6edbe63b
ENCFF930GWD	ENCFF000WJL		FALSE	FALSE	FALSE	FALSE	FALSE	28	7665918	515066	2016-10-26T17:36:26.781005+00:00	ENCDO000AAL	cell_line_EFO_0002786	1f2ca363987fc9a5ef2b5b47490947f0
ENCFF733AQK	ENCFF000WLM		FALSE	FALSE	FALSE	FALSE	FALSE	28	7519359	240141	2016-10-26T17:36:49.021340+00:00	ENCDO000ACF	cell_line_EFO_0005332	2d3537851529586c13bf6e9a43641d89
ENCFF760JDY	ENCFF000WON		FALSE	FALSE	FALSE	FALSE	FALSE	28	7244342	385516	2016-10-26T17:34:29.253355+00:00	ENCDO000ACJ	cell_line_EFO_0005350	a8affb9e1d5ac426b5862d2f71f9926e
ENCFF140IDL	ENCFF000VRO		FALSE	FALSE	FALSE	FALSE	FALSE	28	7229518	268860	2016-10-26T17:35:15.637710+00:00	ENCDO000ABK	cell_line_EFO_0005336	85a340e38cce16625c4bf43fe2e40b72
ENCFF509WVV	ENCFF000VRR		FALSE	FALSE	FALSE	FALSE	FALSE	28	6879108	231259	2016-10-26T17:36:02.910823+00:00	ENCDO000ABK	cell_line_EFO_0005336	2126df2db09eafdb23773576aa8f8775
ENCFF786RCZ	ENCFF000WLC		FALSE	FALSE	FALSE	FALSE	FALSE	28	6717445	273216	2016-10-26T17:35:42.216972+00:00	ENCDO000ACF	cell_line_EFO_0005332	04a1fb1ee22ad587dd569795c4943a1c
ENCFF750HFA	ENCFF000VRQ		FALSE	FALSE	FALSE	FALSE	FALSE	28	6694891	526009	2016-10-26T17:35:22.798211+00:00	ENCDO000ABK	cell_line_EFO_0005336	1a5034e26b3512608c5d233e7e0664ac
ENCFF363ORB	ENCFF000WKH		FALSE	FALSE	FALSE	FALSE	FALSE	28	6673867	262979	2016-10-26T17:35:58.538967+00:00	ENCDO000ACE	cell_line_EFO_0005347	fa9c9633f8e1d5dfb4177cd570700c4c
ENCFF720SQZ	ENCFF000WMH		FALSE	FALSE	FALSE	FALSE	FALSE	28	6520809	172805	2016-10-26T17:36:23.286352+00:00	ENCDO000ACH	cell_line_EFO_0005348	d29fb70e9266baef203002575446b954
ENCFF650JUF	ENCFF000WPN		FALSE	FALSE	FALSE	FALSE	FALSE	28	6469537	325796	2016-10-26T17:36:06.635655+00:00	ENCDO000ACK	cell_line_EFO_0005351	0307a8da5d1a145140da721a15c3cf9f
ENCFF257PUQ	ENCFF000WLG		FALSE	FALSE	FALSE	FALSE	FALSE	28	6432373	226002	2016-10-26T17:37:01.119447+00:00	ENCDO000ACF	cell_line_EFO_0005332	d3dc424c60c1ef5612083a28350fe3d9
ENCFF021IAB	ENCFF000WPV		FALSE	FALSE	FALSE	FALSE	FALSE	28	6243345	372784	2016-10-26T17:35:41.334637+00:00	ENCDO000ACK	cell_line_EFO_0005351	ec8da06defab9177a21796314a162d7e
ENCFF822OPC	ENCFF000WIQ		FALSE	FALSE	FALSE	FALSE	FALSE	28	6060763	380584	2016-10-26T17:36:01.525990+00:00	ENCDO000AAL	cell_line_EFO_0002786	d36af1d3e05b2dc1651328c64edb5469
ENCFF799TFW	ENCFF000WIX		FALSE	FALSE	FALSE	FALSE	FALSE	28	6018193	4817222	2016-10-26T17:36:03.997932+00:00	ENCDO000AAL	cell_line_EFO_0002786	bee41639712821465054c450aa67c40b
ENCFF487SIK	ENCFF000VWD		FALSE	FALSE	FALSE	FALSE	FALSE	28	5889050	322740	2016-10-29T18:04:02.299396+00:00	ENCDO000AAK	cell_line_EFO_0002784	4ab98e7f60fe8b4d78a71f4aed892342
ENCFF401QOO	ENCFF000WKG		FALSE	FALSE	FALSE	FALSE	FALSE	28	5775406	248596	2016-10-26T17:35:48.229760+00:00	ENCDO000ACE	cell_line_EFO_0005347	7ff021fa3f057fd739972e1eaf489f37
ENCFF950YKO	ENCFF000WOQ		FALSE	FALSE	FALSE	FALSE	FALSE	28	5705606	245773	2016-10-26T17:35:35.285642+00:00	ENCDO000ACJ	cell_line_EFO_0005350	8ab2da77e0ed5aee08630ffc09701a10
ENCFF601IYE	ENCFF000WJW		FALSE	FALSE	FALSE	FALSE	FALSE	28	5665330	420754	2016-10-26T17:34:32.032652+00:00	ENCDO000ACE	cell_line_EFO_0005347	536e189577eb0160856700d9d72685ec
ENCFF335OIH	ENCFF000WNS		FALSE	FALSE	FALSE	FALSE	FALSE	28	5437359	231470	2016-10-26T17:35:52.979791+00:00	ENCDO000ACI	cell_line_EFO_0005349	3007ab6adad449b44df8a276b312a6af
ENCFF068YTL	ENCFF000VRP		FALSE	FALSE	FALSE	FALSE	FALSE	28	5420456	251251	2016-10-26T17:36:04.356513+00:00	ENCDO000ABK	cell_line_EFO_0005336	e45cee23bef7732e72697412870a25e3
ENCFF336EQJ	ENCFF000WMS		FALSE	FALSE	FALSE	FALSE	FALSE	28	5197321	241493	2016-10-26T17:36:39.422091+00:00	ENCDO000ACH	cell_line_EFO_0005348	781c547e795e612b4cedd6f2326a7f90
ENCFF496PRM	ENCFF000WMA		FALSE	FALSE	FALSE	FALSE	FALSE	28	5121795	268264	2016-10-26T17:36:39.823468+00:00	ENCDO000ACH	cell_line_EFO_0005348	923f2be93ad92b35a7c337d4b7063e72
ENCFF364HXC	ENCFF000VWK		FALSE	FALSE	FALSE	FALSE	FALSE	28	5091558	434731	2016-10-29T18:02:22.126538+00:00	ENCDO000AAK	cell_line_EFO_0002784	1470177a72d233d6a232ebde6d6bf311
ENCFF646REM	ENCFF000WPT		FALSE	FALSE	FALSE	FALSE	FALSE	28	4985238	269808	2016-10-26T17:35:50.068091+00:00	ENCDO000ACK	cell_line_EFO_0005351	ffa9f32765b52bb5f0ee9cae96787a22
ENCFF577WKE	ENCFF000WNQ		FALSE	FALSE	FALSE	FALSE	FALSE	28	4932935	257206	2016-10-26T17:35:54.846478+00:00	ENCDO000ACI	cell_line_EFO_0005349	86a01ba1f956d6866c5971cbf21c90d9
ENCFF800XXL	ENCFF000WIZ		FALSE	FALSE	FALSE	FALSE	FALSE	28	4803020	211854	2016-10-26T17:36:43.554130+00:00	ENCDO000AAL	cell_line_EFO_0002786	fa42e8f7a3b24f47fc6b8f42b920292b
ENCFF707CXU	ENCFF000WOT		FALSE	FALSE	FALSE	FALSE	FALSE	28	4332200	269121	2016-10-26T17:35:43.281972+00:00	ENCDO000ACJ	cell_line_EFO_0005350	268bbaf50f4cf5dd7a2213f79bb467bb
ENCFF504LPO	ENCFF000WMR		FALSE	FALSE	FALSE	FALSE	FALSE	28	3582470	514320	2016-10-26T17:36:37.792677+00:00	ENCDO000ACH	cell_line_EFO_0005348	243d160f264b64d0f88a6e71de3c92d3
ENCFF737DSB	ENCFF000WLF		FALSE	FALSE	FALSE	FALSE	FALSE	28	2917122	2180063	2016-10-26T17:35:52.413464+00:00	ENCDO000ACF	cell_line_EFO_0005332	d199771b805389422857958332d8dfdc
ENCFF276BNG	ENCFF000XKW		FALSE	FALSE	FALSE	FALSE	FALSE	27	43913011	11952425	2016-10-29T18:03:22.721534+00:00	ENCDO000AAB	cell_line_EFO_0002791	0690c7a71961ad7d27532191e7e27af5
ENCFF194YCE	ENCFF000YRN		FALSE	FALSE	FALSE	FALSE	FALSE	27	23336004	8287728	2016-10-26T17:37:39.785753+00:00	ENCDO000AAD	cell_line_EFO_0002067	82a0793374781a531b242d5d6475eacd
ENCFF558KPF	ENCFF000YPF		FALSE	TRUE	FALSE	FALSE	FALSE	27	22905348	9077883	2016-12-13T03:53:42.889913+00:00	ENCDO000AAD	cell_line_EFO_0002067	8043e2355ce39e2ae90f77cf0cbcd5f1
ENCFF072AVQ	ENCFF000VXH		FALSE	FALSE	FALSE	FALSE	FALSE	27	22274478	5145979	2016-10-26T17:37:20.197150+00:00	ENCDO000AAK	cell_line_EFO_0002784	c481ea44068035163a72839ee83b7786
ENCFF654HJW	ENCFF000YOV		FALSE	TRUE	FALSE	FALSE	FALSE	27	21556210	5143459	2016-12-13T03:33:12.728670+00:00	ENCDO000AAD	cell_line_EFO_0002067	69cd300aa370577381e3b989c79f1e7a
ENCFF583HKO	ENCFF000YPZ		FALSE	TRUE	FALSE	FALSE	FALSE	27	20486599	8724595	2016-12-13T03:32:51.122095+00:00	ENCDO000AAD	cell_line_EFO_0002067	2fa933c9d9c47b89f26368effc4bc986
ENCFF137XKW	ENCFF000YRC		FALSE	FALSE	FALSE	FALSE	FALSE	27	17791242	1023181	2016-10-26T17:37:28.189604+00:00	ENCDO000AAD	cell_line_EFO_0002067	8dbb81ff18f14c4713779e401a7a5989
ENCFF036AXR	ENCFF000YPM		FALSE	TRUE	FALSE	FALSE	FALSE	27	17421688	9523638	2017-02-23T23:17:03.441338+00:00	ENCDO000AAD	cell_line_EFO_0002067	4ab1998be85395917891449b4b40709d
ENCFF730TWO	ENCFF000VXG		FALSE	FALSE	FALSE	FALSE	FALSE	27	13709933	4621754	2016-10-26T17:37:05.394361+00:00	ENCDO000AAK	cell_line_EFO_0002784	aa258f354daa8ede3841b64af1cc33a6
ENCFF966PUO	ENCFF000VWV		FALSE	FALSE	FALSE	FALSE	FALSE	27	13638675	320310	2016-10-26T17:34:50.263026+00:00	ENCDO000AAK	cell_line_EFO_0002784	1c6e491c756e782d95c34d0781be57f0
ENCFF628KSG	ENCFF000XQS		FALSE	FALSE	FALSE	FALSE	FALSE	27	5875930	191105	2016-10-26T17:36:53.030105+00:00	ENCDO000AAC	cell_line_EFO_0001187	65e7991f7e27912599f2eebd543dbc20
ENCFF949TKQ	ENCFF000XQR		FALSE	FALSE	FALSE	FALSE	FALSE	27	5395702	233858	2016-10-26T17:41:28.535178+00:00	ENCDO000AAC	cell_line_EFO_0001187	882ef93d94633e29682f23ce04550501
ENCFF806LCL	ENCFF000XTB		FALSE	FALSE	FALSE	FALSE	FALSE	27	5234265	84612	2016-10-26T17:34:50.078143+00:00	ENCDO000AAC	cell_line_EFO_0001187	cd5f41c1ec8cbbbb88a1075673cdaf49
ENCFF866NKA	ENCFF000XRI		FALSE	FALSE	FALSE	FALSE	FALSE	27	3717627	3211132	2016-10-26T17:34:02.973004+00:00	ENCDO000AAC	cell_line_EFO_0001187	acc293cf6014ceb64b1bd1195b8b12c6
ENCFF485END	ENCFF000XRH		FALSE	FALSE	FALSE	FALSE	FALSE	27	3705285	136109	2016-10-26T17:34:02.501798+00:00	ENCDO000AAC	cell_line_EFO_0001187	d1c8bbc795e4329f92bbd50808a07dd6
ENCFF431OJT	ENCFF000XSY		FALSE	FALSE	FALSE	FALSE	FALSE	27	3629010	139595	2016-10-26T17:35:01.695393+00:00	ENCDO000AAC	cell_line_EFO_0001187	3aae739d45bc79ff79c38f5c14fe1ef6
ENCFF928XJB	ENCFF000XSV		FALSE	FALSE	FALSE	FALSE	FALSE	27	1622824	164901	2016-10-26T17:35:02.299490+00:00	ENCDO000AAC	cell_line_EFO_0001187	a4de3bf863b018385dfe75fea3159a8e
ENCFF894ZKV	ENCFF000ODJ		FALSE	FALSE	FALSE	FALSE	FALSE	25	36554285	1410790	2016-10-26T17:35:28.679568+00:00	ENCDO000AAK	cell_line_EFO_0002784	2b52eb10345bd29316e2bcc1372adec2
ENCFF554MAD	ENCFF000QVQ		FALSE	FALSE	FALSE	FALSE	FALSE	25	32452172	1219114	2016-10-26T17:41:45.512418+00:00	ENCDO000AAR	cell_line_EFO_0005234	81bbd7fc9aaa13e47df19b6e9f51bdfc
ENCFF629YWV	ENCFF000ODG		FALSE	FALSE	FALSE	FALSE	FALSE	25	24070411	655309	2016-10-26T17:35:24.878074+00:00	ENCDO000AAK	cell_line_EFO_0002784	e22e76821885b211c9f50a6eece525c7
ENCFF036GEF	ENCFF000WXT		FALSE	TRUE	FALSE	FALSE	FALSE	25	15240595	530970	2016-12-13T03:03:58.046718+00:00	ENCDO000ABF	cell_line_EFO_0001182	8dc493a877942ed0dbfe360f03d4b029
ENCFF801NQW	ENCFF000ZMO		FALSE	FALSE	FALSE	FALSE	FALSE	25	10967259	4404208	2016-10-26T17:35:02.515427+00:00	ENCDO000ADG	cell_line_EFO_0002798	d3d4cb78d17e3b7837f2b3a60b0ff9f3
ENCFF606FHK	ENCFF000QXN		FALSE	FALSE	FALSE	FALSE	FALSE	25	8403708	3615353	2016-10-26T17:41:43.095018+00:00	ENCDO000ABC	cell_line_EFO_0002860	018c747a004ad005f6f8635889518702
ENCFF519DMA	ENCFF313MNH, ENCFF990RAJ	ENCFF074ZBL, ENCFF485UXE	TRUE	FALSE	TRUE	FALSE	FALSE	101	217802305	17636991	2017-07-19T18:10:16.116432+00:00	ENCDO000AAE	cell_line_EFO_0001203	a517714d0c3909c005cfe1b77ad70281
ENCFF815ZFH	ENCFF465DRO, ENCFF960OWY, ENCFF938VAO	ENCFF778ZBR, ENCFF779IXW, ENCFF196VWV	TRUE	FALSE	TRUE	FALSE	FALSE	101	214554211	22125083	2017-07-14T19:30:32.147200+00:00	ENCDO000ABB	cell_line_EFO_0002713	e9a26a671d6365f152647454c3e95254
ENCFF445CQP	ENCFF185HSW, ENCFF112XAK	ENCFF856ZLL, ENCFF748PLK	TRUE	FALSE	TRUE	FALSE	FALSE	101	213164784	10548354	2016-11-18T19:18:46.868254+00:00	ENCDO845WKR	tissue_UBERON_0004264	4b8b53ec219dd2572293252b8866f467
ENCFF736QIO	ENCFF819UOF	ENCFF036WQP	TRUE	FALSE	FALSE	FALSE	FALSE	101	210151072	7861368	2016-10-27T22:27:12.789790+00:00	ENCDO845WKR	tissue_UBERON_0004550	b095e87a89f74c358848c9326a2e176e
ENCFF815WGN	ENCFF279BJH, ENCFF879OFM, ENCFF938ITQ	ENCFF299OEP, ENCFF736EKG, ENCFF613BNV	TRUE	FALSE	TRUE	FALSE	FALSE	101	207942522	28553210	2017-07-19T17:45:57.865382+00:00	ENCDO000ABB	cell_line_EFO_0002713	08b3ba8a45ffd599c7670b1b9855e921
ENCFF058RHL	ENCFF873IPH	ENCFF065AHM	TRUE	FALSE	FALSE	FALSE	FALSE	101	193017396	19582592	2017-02-07T19:30:05.553244+00:00	ENCDO000ABF	cell_line_EFO_0001184	2350482cc30800805965b894837a2416
ENCFF545LXI	ENCFF060UJV, ENCFF640ALF	ENCFF748BIS, ENCFF626NFD	TRUE	FALSE	TRUE	FALSE	FALSE	101	186682040	9230752	2016-11-02T23:07:41.552283+00:00	ENCDO845WKR	tissue_UBERON_0001515	6bd71676a3e02bde541cfcc8d8fe6c0c
ENCFF334RAN	ENCFF716RVD	ENCFF894SRK	TRUE	FALSE	FALSE	FALSE	FALSE	101	185181444	9339764	2017-03-01T14:47:55.336005+00:00	ENCDO000ADM	cell_line_EFO_0002323	4c0e73441350356df2b7bd85d9936e3e
ENCFF764FNP	ENCFF962LAJ	ENCFF557MYB	TRUE	FALSE	FALSE	FALSE	FALSE	101	183009467	8254203	2016-10-27T22:24:32.234378+00:00	ENCDO451RUA	tissue_UBERON_0004550	7e18fd3be091ea54dc42e206e32d496e
ENCFF988SZY	ENCFF426IGI, ENCFF452ELS	ENCFF578MJS, ENCFF893RME	TRUE	FALSE	TRUE	FALSE	FALSE	101	178656627	11061145	2017-07-14T19:15:20.028281+00:00	ENCDO000ADM	cell_line_EFO_0007610	3102170a7ada6c095d4f86d3545f232c
ENCFF025HKU	ENCFF404FJG	ENCFF204DFQ	TRUE	FALSE	FALSE	FALSE	FALSE	101	178316221	3263385	2017-07-14T19:13:42.714767+00:00	ENCDO000ABF	cell_line_EFO_0001184	53236970142d34d112bc4b33caafbb3a
ENCFF524AJL	ENCFF913JQM	ENCFF024VTZ	TRUE	FALSE	FALSE	FALSE	FALSE	101	166949084	8596722	2016-09-01T21:39:49.185816+00:00	ENCDO845WKR	tissue_UBERON_0001159	6b5554bf4cc627677fb945ce70545419
ENCFF961LWZ	ENCFF683TAH	ENCFF344PWR	TRUE	FALSE	FALSE	FALSE	FALSE	101	159063979	7302221	2016-05-06T18:14:41.611021+00:00	ENCDO845WKR	tissue_UBERON_0002190	926bcc54f2e152f3f692fca5706697c3
ENCFF823RZC	ENCFF646DHK	ENCFF973DKC	TRUE	FALSE	FALSE	FALSE	FALSE	101	149890690	5968990	2016-12-07T18:32:08.419889+00:00	ENCDO793LXB	tissue_UBERON_0001159	68bbcb92b3ca50a413b65ac5c8a568db
ENCFF046KKT	ENCFF829GAK	ENCFF647DBV	TRUE	FALSE	FALSE	FALSE	FALSE	101	148938935	2877297	2016-09-16T03:18:16.231760+00:00	ENCDO000AAK	cell_line_EFO_0002784	d2c417b6f890a062233ef6e43d4c8aec
ENCFF720SCO	ENCFF650PTL	ENCFF050RJA	TRUE	FALSE	FALSE	FALSE	FALSE	101	145557446	5835664	2016-10-27T22:30:08.167974+00:00	ENCDO451RUA	tissue_UBERON_0002369	b6bd9f55cf83531f0532139945e755f6
ENCFF580CDY	ENCFF777BTD	ENCFF758XDM	TRUE	FALSE	FALSE	FALSE	FALSE	101	145543805	13853651	2016-09-16T03:20:19.265835+00:00	ENCDO000AAC	cell_line_EFO_0001187	30efdd4264d41a61b6eaecfcff981fd4
ENCFF692MYF	ENCFF065VOB	ENCFF795HIW	TRUE	FALSE	FALSE	FALSE	FALSE	101	139993543	7491459	2016-05-06T18:16:37.191934+00:00	ENCDO793LXB	tissue_UBERON_0008367	7b989122de564be4b66a95c0a96a3701
ENCFF166YST	ENCFF300ZLE	ENCFF504IJP	TRUE	FALSE	FALSE	FALSE	FALSE	101	137560391	7777587	2017-03-01T10:47:13.221901+00:00	ENCDO000ADM	cell_line_EFO_0002323	ed7277633de70d52db7224614d3471d1
ENCFF065XTC	ENCFF953WVU	ENCFF911YKD	TRUE	FALSE	FALSE	FALSE	FALSE	101	135749130	5528132	2017-04-09T00:03:34.481712+00:00	ENCDO000AAD	cell_line_EFO_0002067	787c2daf966eb682e0aa0ac1f9f0cde1
ENCFF956FKI	ENCFF144ZOK	ENCFF514OKS	TRUE	FALSE	FALSE	FALSE	FALSE	101	129988899	2649145	2016-10-29T18:09:11.863238+00:00	ENCDO000AAD	cell_line_EFO_0002067	b96976ae536fceaf13f9af8501260fbb
ENCFF518ORR	ENCFF202OMW	ENCFF349FFX	TRUE	FALSE	FALSE	FALSE	FALSE	101	121375726	6400742	2016-09-16T03:17:20.943081+00:00	ENCDO000AAK	cell_line_EFO_0002784	dd8a2f2422475af92d3302e6db4d5c14
ENCFF682IVV	ENCFF498JMO	ENCFF502GTS	TRUE	FALSE	FALSE	FALSE	FALSE	101	119344548	3925254	2016-09-16T03:19:53.017325+00:00	ENCDO000AAD	cell_line_EFO_0002067	820a43c776ef15be8ccd7f595f830c00
ENCFF342LTC	ENCFF848NLY	ENCFF592JZV	TRUE	FALSE	FALSE	FALSE	FALSE	101	119240809	5936911	2016-09-01T21:35:09.589097+00:00	ENCDO451RUA	tissue_UBERON_0001159	7fa3d5e1e53948dbef4a7361fd8065d4
ENCFF895VLA	ENCFF665FNP	ENCFF276QOR	TRUE	FALSE	FALSE	FALSE	FALSE	101	119184998	5338360	2016-09-16T03:18:55.514667+00:00	ENCDO000AAC	cell_line_EFO_0001187	edef8550cddc17ef1e92db9fb0d888b5
ENCFF654JJY	ENCFF098IHC	ENCFF005SGJ	TRUE	FALSE	FALSE	FALSE	FALSE	101	119136942	2762246	2016-12-10T05:34:20.408628+00:00	ENCDO845WKR	tissue_UBERON_0004648	78c633e724945131b4ecd335b186b09f
ENCFF017BHJ	ENCFF313OIF	ENCFF646GDJ	TRUE	FALSE	FALSE	FALSE	FALSE	101	118568967	6529107	2016-05-06T18:05:10.590896+00:00	ENCDO451RUA	tissue_UBERON_0001157	7e7e078b03bd3a22a9e312c8d7f10e1c
ENCFF227XRC	ENCFF052ROO	ENCFF118YSX	TRUE	FALSE	FALSE	FALSE	FALSE	101	117808132	7017908	2016-05-06T18:08:44.285053+00:00	ENCDO271OUW	tissue_UBERON_0008367	5b913cacc7d5a5ed8759939b73c109ce
ENCFF420UJS	ENCFF159FMI	ENCFF409EYE	TRUE	FALSE	FALSE	FALSE	FALSE	101	117591375	4999499	2016-11-25T03:08:15.873615+00:00	ENCDO845WKR	tissue_UBERON_0011907	14f29e29ecac302797fd43890b3f2415
ENCFF719PXX	ENCFF154SYW	ENCFF172JDP	TRUE	FALSE	FALSE	FALSE	FALSE	101	117400158	4242588	2016-08-13T23:45:44.364076+00:00	ENCDO000ABF	cell_line_EFO_0001182	6b7708c194c4e86182be528a1c058fd2
ENCFF332AFO	ENCFF110UGI, ENCFF002EFM	ENCFF672SZH, ENCFF002EFL	TRUE	FALSE	TRUE	FALSE	FALSE	101	117396840	1652896	2017-03-08T17:46:58.542448+00:00	ENCDO000AAW	in_vitro_differentiated_cells_CL_0002319	20d63462e3a2a3c62a7896d54acc4098
ENCFF702ZGG	ENCFF992BQY	ENCFF709DOA	TRUE	FALSE	FALSE	FALSE	FALSE	101	116239702	4213176	2016-12-10T05:17:54.221583+00:00	ENCDO845WKR	tissue_UBERON_0001323	6e609befe82a52d96c98fdd31d607b62
ENCFF479ZSZ	ENCFF991CCC	ENCFF236USK	TRUE	FALSE	FALSE	FALSE	FALSE	101	115840623	3619853	2017-03-17T16:47:59.705507+00:00	ENCDO793LXB	tissue_UBERON_0001114	f78f3896d94cf63cc63a6ba58cae5652
ENCFF291NTA	ENCFF229TOU	ENCFF546DKA	TRUE	FALSE	FALSE	FALSE	FALSE	101	115598007	2407607	2017-01-27T06:28:45.395554+00:00	ENCDO793LXB	tissue_UBERON_0002046	4b6d869783b467a37d3a913c92998dfd
ENCFF799RFR	ENCFF259GQA	ENCFF837MIV	TRUE	FALSE	FALSE	FALSE	FALSE	101	115281944	7696110	2016-09-16T03:19:26.784543+00:00	ENCDO000AAD	cell_line_EFO_0002067	7b68c982048ed020e3569d70f4ed8973
ENCFF106ZVJ	ENCFF683BRZ	ENCFF419BSA	TRUE	FALSE	FALSE	FALSE	FALSE	101	112847889	2510307	2017-01-08T02:00:15.428308+00:00	ENCDO005EGE	primary_cell_CL_1001606	53e197b6c8316e6a5cb3991adbd963b3
ENCFF593DGG	ENCFF580YIK	ENCFF975ZQI	TRUE	FALSE	FALSE	FALSE	FALSE	101	112699089	2919977	2017-03-17T16:46:14.879418+00:00	ENCDO000ACX	cell_line_EFO_0002071	1e2c38b75b2a40e425e197777028aac2
ENCFF494ZIN	ENCFF417XKK	ENCFF591UVY	TRUE	FALSE	FALSE	FALSE	FALSE	101	112187625	2337531	2017-01-08T01:37:01.948815+00:00	ENCDO005EGE	primary_cell_CL_1001606	1db6668cd9e518d0a058a127b3ea7cdb
ENCFF715ULM	ENCFF889CFT	ENCFF797ZPJ	TRUE	FALSE	FALSE	FALSE	FALSE	101	111148109	2867267	2017-08-16T08:34:38.030896+00:00	ENCDO000ABE	cell_line_EFO_0002824	b005a71e86f71a54f6305a7d803296e3
ENCFF941UFO	ENCFF233LAO	ENCFF812XFE	TRUE	FALSE	FALSE	FALSE	FALSE	101	110697341	6705051	2016-09-01T21:33:57.207445+00:00	ENCDO451RUA	tissue_UBERON_0008367	1f4780a300f514198ce9177f96d7b6f7
ENCFF933QGF	ENCFF747GMM	ENCFF868HAY	TRUE	FALSE	FALSE	FALSE	FALSE	101	110119412	5971444	2016-10-27T22:10:52.277063+00:00	ENCDO793LXB	tissue_UBERON_0000995	992cdaa93749bbccf07eb6a4826034f6
ENCFF982MHW	ENCFF011TZG	ENCFF539NMO	TRUE	FALSE	FALSE	FALSE	FALSE	101	110056027	3617213	2017-03-17T16:44:39.930425+00:00	ENCDO793LXB	tissue_UBERON_0004648	be37f64d31164f6df11a36e3652cfbec
ENCFF379CJB	ENCFF959EYL	ENCFF541ZMR	TRUE	FALSE	FALSE	FALSE	FALSE	101	109662440	2494664	2017-01-27T06:27:53.904564+00:00	ENCDO793LXB	tissue_UBERON_0002369	e039f89a1b629fabb770cdda28e9373e
ENCFF641IQX	ENCFF630VPV	ENCFF401JOM	TRUE	FALSE	FALSE	FALSE	FALSE	101	109417242	4734784	2017-02-01T18:16:57.132509+00:00	ENCDO451RUA	tissue_UBERON_0011907	bc1d158cc7432ff2a982cfc964fb2006
ENCFF859WFS	ENCFF346VXQ	ENCFF903FDT	TRUE	FALSE	FALSE	FALSE	FALSE	101	109082288	2209110	2017-01-27T06:22:15.722372+00:00	ENCDO793LXB	tissue_UBERON_0000996	48518de6e782843ff946456cc806a28d
ENCFF240VRC	ENCFF002EFO	ENCFF002EFN	TRUE	FALSE	FALSE	FALSE	FALSE	101	108914163	3096033	2016-05-06T18:11:02.728108+00:00	ENCDO000AAB	cell_line_EFO_0002791	8326536dcd9b96cef04c45ff8f5d7233
ENCFF986RCQ	ENCFF123SWE	ENCFF241GYG	TRUE	FALSE	FALSE	FALSE	FALSE	101	108537488	2146328	2017-01-08T01:06:53.384813+00:00	ENCDO005EGE	primary_cell_CL_1001606	36d582a8efb6a8c8ccd0aa9097f92f1e
ENCFF073ZEZ	ENCFF319YKD	ENCFF687OGN	TRUE	FALSE	FALSE	FALSE	FALSE	101	108503505	5653769	2016-11-02T23:12:23.803810+00:00	ENCDO845WKR	tissue_UBERON_0001150	389cadfe151dec738a0722e24d23809b
ENCFF791BFN	ENCFF315PYU	ENCFF528TFO	TRUE	FALSE	FALSE	FALSE	FALSE	101	108269166	2057142	2017-01-27T06:27:20.911714+00:00	ENCDO793LXB	tissue_UBERON_0002084	fff9430bfdd0685b5add645aeda989aa
ENCFF219HJZ	ENCFF314CVE	ENCFF066XSO	TRUE	FALSE	FALSE	FALSE	FALSE	101	108035041	2292381	2017-01-08T01:23:32.199199+00:00	ENCDO005EGE	primary_cell_CL_1001606	67ea1ab061578065182d03ba83c8ce11
ENCFF023WHT	ENCFF723TPE	ENCFF896VYC	TRUE	FALSE	FALSE	FALSE	FALSE	101	107708587	4302071	2016-05-06T18:16:43.079894+00:00	ENCDO845WKR	tissue_UBERON_0001157	931d88cc0eb127487742961a35289baf
ENCFF744CPV	ENCFF758XTS	ENCFF345SUH	TRUE	FALSE	FALSE	FALSE	FALSE	101	107618751	3294291	2017-05-10T23:34:47.958868+00:00	ENCDO451RUA	tissue_UBERON_0002106	cd0a825759e7ba5fd38a5152454cf039
ENCFF149TQI	ENCFF766DIC	ENCFF188JJJ	TRUE	FALSE	FALSE	FALSE	FALSE	101	106259025	2903593	2017-02-07T19:20:50.346159+00:00	ENCDO793LXB	tissue_UBERON_0006631	af83d97c767109b47227d20752ac0847
ENCFF663IMU	ENCFF576RZA	ENCFF978IRR	TRUE	FALSE	FALSE	FALSE	FALSE	101	105349581	1935795	2017-01-08T01:01:44.117987+00:00	ENCDO615NVN	primary_cell_CL_1001606	84df7780f6746c5157c7e17f0267ec54
ENCFF552DZD	ENCFF337YMF	ENCFF025UZU	TRUE	FALSE	FALSE	FALSE	FALSE	101	105184621	2081753	2017-01-08T00:50:01.521947+00:00	ENCDO615NVN	primary_cell_CL_1001606	0c2f25d2dcb33d81ca5ae98a02f5825d
ENCFF958JRH	ENCFF144AGB	ENCFF699DOM	TRUE	FALSE	FALSE	FALSE	FALSE	101	105008811	2081575	2017-01-08T01:06:04.167497+00:00	ENCDO615NVN	primary_cell_CL_1001606	d070e940fa406433a798ccd2118e4c10
ENCFF406AEB	ENCFF823GXV	ENCFF247YLS	TRUE	FALSE	FALSE	FALSE	FALSE	101	104948296	3013198	2017-03-17T16:47:48.013572+00:00	ENCDO793LXB	tissue_UBERON_0011907	f0c94f9f9a38d0c38064f67d84c99d9d
ENCFF106DYM	ENCFF816SJK	ENCFF685NZG	TRUE	FALSE	FALSE	FALSE	FALSE	101	104316767	2930959	2016-12-07T18:31:20.855453+00:00	ENCDO451RUA	tissue_UBERON_0036149	ba7945589ff6fa393558f105053c4d84
ENCFF688JJI	ENCFF311NEY	ENCFF708ZMD	TRUE	FALSE	FALSE	FALSE	FALSE	101	103787553	16652101	2016-09-16T03:18:29.898125+00:00	ENCDO000AAE	cell_line_EFO_0001203	a2f1f18822eef3eaa9bc3001876c6ac5
ENCFF619KWB	ENCFF383MBA	ENCFF082MEA	TRUE	FALSE	FALSE	FALSE	FALSE	101	103782821	1923371	2017-01-10T21:02:48.366123+00:00	ENCDO615NVN	primary_cell_CL_1001606	aa816bc1682b49c38877e19737528f3c
ENCFF518KFT	ENCFF624TVL	ENCFF974YEI	TRUE	FALSE	FALSE	FALSE	FALSE	101	103772952	2586294	2016-12-10T04:44:44.029761+00:00	ENCDO793LXB	tissue_UBERON_0011907	75d30ac0acac9fdd8e043341965868d8
ENCFF419VCC	ENCFF320GMX	ENCFF493QSZ	TRUE	FALSE	FALSE	FALSE	FALSE	101	103384583	3589819	2017-03-23T18:07:44.336476+00:00	ENCDO271OUW	tissue_UBERON_0001323	3404924e1012172de3f520afcb0fa695
ENCFF834ZWK	ENCFF321IEZ	ENCFF479WFS	TRUE	FALSE	FALSE	FALSE	FALSE	101	103045958	4905468	2016-12-10T04:39:33.717223+00:00	ENCDO271OUW	tissue_UBERON_0001496	40011fb4c04d933c427921a07c4f8a66
ENCFF918GEC	ENCFF426FHM	ENCFF273OIE	TRUE	FALSE	FALSE	FALSE	FALSE	101	102715907	1939247	2017-01-08T00:32:39.355273+00:00	ENCDO615NVN	primary_cell_CL_1001606	37086a4385779d8a59d69112bcea4b73
ENCFF632VRO	ENCFF723EDR	ENCFF475OEA	TRUE	FALSE	FALSE	FALSE	FALSE	101	102419482	2835392	2017-03-23T18:08:13.291864+00:00	ENCDO793LXB	tissue_UBERON_0036149	bc702f75ae74f7deec6d7829ca505f44
ENCFF906NHW	ENCFF097TMN	ENCFF704QNQ	TRUE	FALSE	FALSE	FALSE	FALSE	101	102363105	4181467	2016-11-02T23:09:52.022183+00:00	ENCDO451RUA	tissue_UBERON_0001150	c48381fba2d28dba572242eab8d41729
ENCFF925TIG	ENCFF266WQH	ENCFF321ZBM	TRUE	FALSE	FALSE	FALSE	FALSE	101	102136787	3067263	2016-12-10T04:49:23.754836+00:00	ENCDO271OUW	tissue_UBERON_0011907	e62b1de628e883a7637a077990307654
ENCFF742FYO	ENCFF449TVW	ENCFF869MDG	TRUE	FALSE	FALSE	FALSE	FALSE	101	101184885	2118787	2017-01-08T00:38:05.358830+00:00	ENCDO615NVN	primary_cell_CL_1001606	11a3223db5e27d7302177c73bcddbe42
ENCFF351QQW	ENCFF407YXO	ENCFF235IFO	TRUE	FALSE	FALSE	FALSE	FALSE	101	100711134	2024456	2017-01-08T00:41:26.084087+00:00	ENCDO005EGE	primary_cell_CL_1001606	2db11042f98d68f868d8b699347e60ca
ENCFF250FEG	ENCFF843WCR	ENCFF079TRL	TRUE	FALSE	FALSE	FALSE	FALSE	101	100315578	15970360	2016-10-27T22:24:46.276989+00:00	ENCDO271OUW	tissue_UBERON_0000995	6604ecd59103478749648170725333b1
ENCFF747SQK	ENCFF673LIB	ENCFF488PCP	TRUE	FALSE	FALSE	FALSE	FALSE	101	100261719	2120179	2016-12-10T05:08:28.481138+00:00	ENCDO451RUA	tissue_UBERON_0006920	62624923fc2725dd9e608bf810857623
ENCFF856LCB	ENCFF926HWQ	ENCFF776RZI	TRUE	FALSE	FALSE	FALSE	FALSE	101	99693550	2128074	2016-11-25T03:11:22.369137+00:00	ENCDO719HIY	cell_line_EFO_0002095	5e2118ef0997139c07fc080fa53ca517
ENCFF251KUS	ENCFF171QVC	ENCFF610OQN	TRUE	FALSE	FALSE	FALSE	FALSE	101	98382441	2159351	2017-01-08T00:45:12.657759+00:00	ENCDO005EGE	primary_cell_CL_1001606	d5412e14bca11ebdd1b2d1cf892e85da
ENCFF689DJZ	ENCFF186FIL	ENCFF176XPN	TRUE	FALSE	FALSE	FALSE	FALSE	101	98260483	3322429	2016-12-10T04:22:46.016358+00:00	ENCDO793LXB	tissue_UBERON_0006920	60f4d58c40703b79e3876481ec220947
ENCFF967HQU	ENCFF196TAE	ENCFF270OHP	TRUE	FALSE	FALSE	FALSE	FALSE	101	96992123	3111485	2017-01-27T06:28:32.739201+00:00	ENCDO451RUA	tissue_UBERON_0000473	b85e70be79f81c8becf3d7627cfea501
ENCFF175WBX	ENCFF635NCC	ENCFF423TLJ	TRUE	FALSE	FALSE	FALSE	FALSE	101	96895678	2470772	2017-01-27T06:22:10.071437+00:00	ENCDO271OUW	tissue_UBERON_0000996	c8dc75f0907bacc403ad7c5175b291e4
ENCFF080HGX	ENCFF321ZMO	ENCFF642BHL	TRUE	FALSE	FALSE	FALSE	FALSE	101	95753255	14873657	2016-10-27T22:24:28.690644+00:00	ENCDO000ABF	cell_line_EFO_0001184	600d810a13bd77c8a95d2b5c12c70e1f
ENCFF507FYB	ENCFF017QNZ	ENCFF689DPJ	TRUE	FALSE	FALSE	FALSE	FALSE	101	95472957	2627639	2016-12-10T03:39:37.013034+00:00	ENCDO271OUW	tissue_UBERON_0010414	ba1c336b51b42a406cb256c1cd793217
ENCFF084JUL	ENCFF736BPA	ENCFF595HTZ	TRUE	FALSE	FALSE	FALSE	FALSE	101	94663750	2973338	2016-08-13T23:44:24.779815+00:00	ENCDO000ABF	cell_line_EFO_0001182	32550cf5acfe04084f48265b6e4a57c3
ENCFF771QFT	ENCFF085HHB	ENCFF467VIQ	TRUE	FALSE	FALSE	FALSE	FALSE	101	94466259	4002271	2016-08-13T23:38:50.106756+00:00	ENCDO000ABF	cell_line_EFO_0001182	5abeef922dc1011d74b486cda2f547e9
ENCFF040LFH	ENCFF002EFJ	ENCFF002EFK	TRUE	FALSE	FALSE	FALSE	FALSE	101	94378702	1626250	2016-05-06T18:07:12.002696+00:00	ENCDO000AAB	cell_line_EFO_0002791	0c9e6104cd57a5d016ef259b69d705ba
ENCFF758BPU	ENCFF104PIL	ENCFF862OLB	TRUE	FALSE	FALSE	FALSE	FALSE	101	94295682	2339652	2016-12-10T04:02:22.549928+00:00	ENCDO845WKR	tissue_UBERON_0000473	24bfbdd7eb2eaad35de7e7ec40b18592
ENCFF739EFS	ENCFF002EFF	ENCFF002EFH	TRUE	FALSE	FALSE	FALSE	FALSE	101	94049562	1163784	2016-05-06T18:17:22.869045+00:00	ENCDO000AAD	cell_line_EFO_0002067	cdb6882a3aee696430183aba258cc756
ENCFF008GCZ	ENCFF005OJL	ENCFF862EKZ	TRUE	FALSE	FALSE	FALSE	FALSE	101	94016322	2305614	2016-10-27T22:24:00.500508+00:00	ENCDO000ABF	cell_line_EFO_0001184	415de853a4f8aee3ecacfbc340616c17
ENCFF487IET	ENCFF008KXY	ENCFF350QRO	TRUE	FALSE	FALSE	FALSE	FALSE	101	93884160	4886488	2017-03-17T16:45:44.916993+00:00	ENCDO000ACX	cell_line_EFO_0002071	2fd96372f500c90472cbbc443c47d936
ENCFF535OAY	ENCFF843TAS	ENCFF136QKF	TRUE	FALSE	FALSE	FALSE	FALSE	101	93856861	2920235	2017-02-07T19:20:14.866838+00:00	ENCDO845WKR	tissue_UBERON_0007610	cfd68bdd11a5b9e0ada8bd9ba0bf89ab
ENCFF510NGZ	ENCFF002EHE	ENCFF002EHF	TRUE	FALSE	FALSE	FALSE	FALSE	101	93741901	1315491	2016-05-06T18:12:57.089019+00:00	ENCDO000AAE	cell_line_EFO_0001203	6dc58d9d6f955b943ab5162436521d65
ENCFF180TTA	ENCFF626FRU	ENCFF213WYB	TRUE	FALSE	FALSE	FALSE	FALSE	101	93468230	3024194	2017-03-17T16:47:37.533232+00:00	ENCDO271OUW	tissue_UBERON_0011907	42a26e1ca9bafcaa7cff68da6f41f493
ENCFF276DOD	ENCFF722PTT	ENCFF160JLB	TRUE	FALSE	FALSE	FALSE	FALSE	101	93359433	3455223	2017-01-27T06:28:31.875159+00:00	ENCDO451RUA	tissue_UBERON_0001211	6973a29826bf9b2eaa89e575b85207b3
ENCFF816MXR	ENCFF002EHD	ENCFF002DTX	TRUE	FALSE	FALSE	FALSE	FALSE	101	92649634	1675930	2016-05-06T18:09:26.541213+00:00	ENCDO000AAE	cell_line_EFO_0001203	456088f5d6a896e21173f426ac5b0b26
ENCFF044AZM	ENCFF561JAR	ENCFF174XNW	TRUE	FALSE	FALSE	FALSE	FALSE	101	92408427	4971351	2016-12-07T18:36:03.147689+00:00	ENCDO793LXB	tissue_UBERON_0001323	27535ae7c4798e34210b6697ba49a85e
ENCFF291DHG	ENCFF960RVH	ENCFF291HPC	TRUE	FALSE	FALSE	FALSE	FALSE	101	92290929	4311859	2017-01-27T06:27:29.466004+00:00	ENCDO451RUA	tissue_UBERON_0010414	bd847d887003a1b32c8340f17c7d99c9
ENCFF828ZRU	ENCFF415UOP	ENCFF353KTB	TRUE	FALSE	FALSE	FALSE	FALSE	101	91624131	5391049	2016-11-02T23:09:56.881874+00:00	ENCDO451RUA	tissue_UBERON_0004264	e77904f8414cfabccf9af5319e5a598a
ENCFF802VRT	ENCFF201DYW	ENCFF538WSF	TRUE	FALSE	FALSE	FALSE	FALSE	101	91542438	2530672	2017-03-23T18:06:10.366964+00:00	ENCDO451RUA	tissue_UBERON_0002367	79459e18ff4d1a55acea4a4517d7b072
ENCFF435MDR	ENCFF564CEO	ENCFF496PKK	TRUE	FALSE	FALSE	FALSE	FALSE	101	91461163	1994289	2016-12-10T03:38:56.896027+00:00	ENCDO845WKR	tissue_UBERON_0006920	b268b395e32a5c8ffcd0ea24d895226b
ENCFF825VWI	ENCFF957EOY	ENCFF893JHQ	TRUE	FALSE	FALSE	FALSE	FALSE	101	90976418	1929450	2017-01-27T06:27:14.645782+00:00	ENCDO793LXB	tissue_UBERON_0001621	a4bcb20c978e4d9c059384c06bbd93da
ENCFF819GVH	ENCFF872HTM	ENCFF996TKV	TRUE	FALSE	FALSE	FALSE	FALSE	101	90827931	1880255	2017-07-20T04:14:53.835893+00:00	ENCDO119FJJ	cell_line_EFO_0007752	43007e65dff11ceb8fe8a751ba8bea71
ENCFF878PDO	ENCFF814ZUT	ENCFF518CYQ	TRUE	FALSE	FALSE	FALSE	FALSE	101	90174775	26970115	2017-03-23T18:08:13.888192+00:00	ENCDO793LXB	tissue_UBERON_0006920	d1e0fbcd989d12a8e6b6659ab3f28e07
ENCFF072UMU	ENCFF398FSP	ENCFF993FKF	TRUE	FALSE	FALSE	FALSE	FALSE	101	89687726	2883078	2016-12-10T03:38:43.774821+00:00	ENCDO271OUW	tissue_UBERON_0006920	b841a2ac3c73c0d4a0fd3df7a90cec86
ENCFF071ZDQ	ENCFF573DUG	ENCFF896ECQ	TRUE	FALSE	FALSE	FALSE	FALSE	101	89399914	8639392	2017-03-17T16:47:13.181702+00:00	ENCDO451RUA	tissue_UBERON_0006920	e59e7b9c8d18bfb054c7aacd1b9794d2
ENCFF122LEY	ENCFF002EFD	ENCFF002EFA	TRUE	FALSE	FALSE	FALSE	FALSE	101	89386544	1131202	2016-05-06T18:17:10.316285+00:00	ENCDO000AAD	cell_line_EFO_0002067	e99ad522e6e489dbbb0568b2e425c7d2
ENCFF799GXP	ENCFF914YKE	ENCFF592WLT	TRUE	FALSE	FALSE	FALSE	FALSE	101	89199258	4514768	2017-08-18T04:16:51.910513+00:00	ENCDO271OUW	tissue_UBERON_0004648	17b10629eff677c80ce5a38bb3faa9b5
ENCFF479AQE	ENCFF002EFT	ENCFF002EFQ	TRUE	FALSE	FALSE	FALSE	FALSE	101	89164565	1588489	2016-05-06T18:15:55.324970+00:00	ENCDO000AAK	cell_line_EFO_0002784	c1daa6cdeaff731737486c2fc8bffce3
ENCFF812LAJ	ENCFF044RFM	ENCFF833AEQ	TRUE	FALSE	FALSE	FALSE	FALSE	101	88854630	2360722	2016-10-27T22:24:01.473205+00:00	ENCDO000ABF	cell_line_EFO_0001184	4cfe2bd52406f031ccf2483b9ebf3e11
ENCFF698EWN	ENCFF463LCW	ENCFF751BIN	TRUE	FALSE	FALSE	FALSE	FALSE	101	88756707	10513573	2017-03-17T16:44:50.901038+00:00	ENCDO451RUA	tissue_UBERON_0004550	3e7e1d5421f48af59ca21a52b5a7f9f1
ENCFF424ATY	ENCFF952FAG	ENCFF956RLS	TRUE	FALSE	FALSE	FALSE	FALSE	101	88711875	3442675	2016-08-13T23:44:18.542515+00:00	ENCDO000ABF	cell_line_EFO_0001182	32bd3fb36c9b9de5ed1fd236af19b9ee
ENCFF084HDB	ENCFF293SGU	ENCFF875RIZ	TRUE	FALSE	FALSE	FALSE	FALSE	101	88163380	2186210	2017-08-18T03:52:50.978105+00:00	ENCDO271OUW	tissue_UBERON_0002046	2d98e8f4a471332eae9ea776fdc0f296
ENCFF209ONX	ENCFF768QDH	ENCFF408QFY	TRUE	FALSE	FALSE	FALSE	FALSE	101	87237036	2469418	2017-02-07T19:20:25.167152+00:00	ENCDO451RUA	tissue_UBERON_0008367	00288fff6d1d2da99cf329f74ff5459c
ENCFF975LMN	ENCFF267FZI	ENCFF599PHN	TRUE	FALSE	FALSE	FALSE	FALSE	101	86935825	4706277	2017-03-23T18:06:48.733058+00:00	ENCDO451RUA	tissue_UBERON_0008952	a49d1f52e35d527926fe0b4d9b9c8f4a
ENCFF468GAP	ENCFF053VYX	ENCFF412PFB	TRUE	FALSE	FALSE	FALSE	FALSE	101	86565685	2025249	2017-03-17T16:43:27.645174+00:00	ENCDO271OUW	tissue_UBERON_0002106	1135ec9868b3672e30ad845de198c104
ENCFF045OVA	ENCFF557HNG	ENCFF453HUS	TRUE	FALSE	FALSE	FALSE	FALSE	101	85966124	2928766	2016-08-13T23:38:12.861793+00:00	ENCDO000ABF	cell_line_EFO_0001182	f3c90e51325cd5f110ba39f0272dd8dd
ENCFF554YML	ENCFF748EDX	ENCFF522IWB	TRUE	FALSE	FALSE	FALSE	FALSE	101	85507693	13194935	2016-10-27T22:23:15.907885+00:00	ENCDO000ABB	cell_line_EFO_0002713	53ec99275745dc1e57a297c682f477bc
ENCFF263UJA	ENCFF002EFU	ENCFF002EFS	TRUE	FALSE	FALSE	FALSE	FALSE	101	85203319	1622053	2016-05-06T18:16:58.690198+00:00	ENCDO000AAK	cell_line_EFO_0002784	e75f3106507a69d46dae83e0dc1ccf47
ENCFF265XQG	ENCFF190AMK	ENCFF164UIN	TRUE	FALSE	FALSE	FALSE	FALSE	101	85082368	11274890	2017-03-17T16:47:20.328779+00:00	ENCDO845WKR	tissue_UBERON_0006920	2308f319e641d80dacde410d58fef907
ENCFF442KWM	ENCFF135ANM	ENCFF473QSO	TRUE	FALSE	FALSE	FALSE	FALSE	101	84551455	2147627	2017-03-17T16:43:32.175391+00:00	ENCDO845WKR	tissue_UBERON_0002106	5ae20811229483982c9ca34639b46e8c
ENCFF783ZDX	ENCFF406XFM	ENCFF055UND	TRUE	FALSE	FALSE	FALSE	FALSE	101	84395034	1852942	2016-10-29T18:07:03.750087+00:00	ENCDO000AAD	cell_line_EFO_0002067	193214eed566ee9a8ba701cab11160b9
ENCFF044SKY	ENCFF002EFC	ENCFF002EFE	TRUE	FALSE	FALSE	FALSE	FALSE	101	83882699	1859475	2016-05-06T18:16:52.445556+00:00	ENCDO000AAC	cell_line_EFO_0001187	640f8c18591390cd3fda3382ab2aa3d6
ENCFF290GNL	ENCFF002EFG	ENCFF002DTS	TRUE	FALSE	FALSE	FALSE	FALSE	101	83572682	1054480	2016-05-06T18:15:30.244965+00:00	ENCDO000AAE	cell_line_EFO_0001203	ca3e1e29fc2cf2eb9eb71ff4d7384748
ENCFF952LCO	ENCFF938CNG	ENCFF235UKQ	TRUE	FALSE	FALSE	FALSE	FALSE	101	83464648	2129620	2016-09-01T21:33:27.489354+00:00	ENCDO845WKR	tissue_UBERON_0036149	172de75527e7e32043e995f6555ad804
ENCFF369WAN	ENCFF254MUT	ENCFF304YBK	TRUE	FALSE	FALSE	FALSE	FALSE	101	83464326	14659974	2016-10-27T22:23:32.625199+00:00	ENCDO000ABB	cell_line_EFO_0002713	1da93ba4e78ef2d403947ab577a3de27
ENCFF503UOS	ENCFF192COE	ENCFF459SYM	TRUE	FALSE	FALSE	FALSE	FALSE	101	83283308	3606448	2016-12-07T18:29:28.219924+00:00	ENCDO793LXB	tissue_UBERON_0002190	6c7c560a05f2a93358e183e157f24e6b
ENCFF078QXI	ENCFF698OMK	ENCFF340RXU	TRUE	FALSE	FALSE	FALSE	FALSE	101	83171000	911866	2016-05-06T18:16:08.669655+00:00	ENCDO000AAD	cell_line_EFO_0002067	cc1ac664bbb0781abf754eca19ce6ddd
ENCFF818UIH	ENCFF024EUM	ENCFF108WLC	TRUE	FALSE	FALSE	FALSE	FALSE	101	83095768	1847012	2017-03-23T18:06:08.911974+00:00	ENCDO793LXB	tissue_UBERON_0002369	ea2751906dafefabcdc6ac6ff2411c7a
ENCFF856ZPM	ENCFF184KAN	ENCFF535EZI	TRUE	FALSE	FALSE	FALSE	FALSE	101	82727719	1538125	2017-01-27T06:27:25.315703+00:00	ENCDO793LXB	tissue_UBERON_0001211	2a6d07c474a9ebd9d2662c260412db99
ENCFF433PWX	ENCFF347NHA	ENCFF027HUL	TRUE	FALSE	FALSE	FALSE	FALSE	101	81886209	2355043	2017-03-23T18:07:04.612345+00:00	ENCDO271OUW	tissue_UBERON_0036149	710fa1329b7ca97a5ae1daa03bab2a13
ENCFF097AAA	ENCFF002EJF	ENCFF002EJD	TRUE	FALSE	FALSE	FALSE	FALSE	101	81795568	1636308	2016-05-06T18:06:53.995623+00:00	ENCDO000AAZ	cell_line_EFO_0001086	c4ac39d166e858f92ab1d3b5eecdee96
ENCFF150LPL	ENCFF002EIB	ENCFF002EIC	TRUE	FALSE	FALSE	FALSE	FALSE	101	81712683	2077073	2016-05-06T18:06:32.723544+00:00	ENCDO000AAC	cell_line_EFO_0001187	057cbb207a4f7c311c09fd19c643fe84
ENCFF819OTY	ENCFF258YTR	ENCFF910GLH	TRUE	FALSE	FALSE	FALSE	FALSE	101	81236627	1785109	2016-10-29T18:05:20.024597+00:00	ENCDO000AAD	cell_line_EFO_0002067	341466d3a10305ae6b1bec1e8274b723
ENCFF471FGD	ENCFF417ORB	ENCFF839JCV	TRUE	FALSE	FALSE	FALSE	FALSE	101	81216407	3235959	2016-10-29T18:08:26.445286+00:00	ENCDO000AAD	cell_line_EFO_0002067	3a054eb2c6f54c0a59b7a26d0d85320c
ENCFF290ZXH	ENCFF117DXV	ENCFF707FFD	TRUE	FALSE	FALSE	FALSE	FALSE	101	81176046	2596118	2017-03-23T18:07:17.845933+00:00	ENCDO793LXB	tissue_UBERON_0002106	1aa9b59db30a96a7bdcc9ad4679053a5
ENCFF083RXK	ENCFF868MWO	ENCFF745ZXO	TRUE	FALSE	FALSE	FALSE	FALSE	101	80853315	1795813	2016-11-25T03:10:37.058361+00:00	ENCDO719HIY	cell_line_EFO_0002095	974748f3bda42e1d693e0ad923c8ff43
ENCFF402FMI	ENCFF598DYO	ENCFF821AJH	TRUE	FALSE	FALSE	FALSE	FALSE	101	80775126	1581216	2016-10-29T18:05:41.417769+00:00	ENCDO000AAD	cell_line_EFO_0002067	5a617f644774551886cc28ce49da9fec
ENCFF316TSB	ENCFF279NIP	ENCFF838ENS	TRUE	FALSE	FALSE	FALSE	FALSE	101	80539477	1922261	2016-12-12T22:23:44.203366+00:00	ENCDO271OUW	tissue_UBERON_0000992	b3894856e35b59df8391f3b1248df719
ENCFF766ZDT	ENCFF032ITD	ENCFF459DWM	TRUE	FALSE	FALSE	FALSE	FALSE	101	80515701	1392337	2016-12-10T03:15:04.951404+00:00	ENCDO271OUW	tissue_UBERON_0002046	caf94da3f87bd469ec5b59bc31d96ac9
ENCFF839JJA	ENCFF640BFJ	ENCFF420UMA	TRUE	FALSE	FALSE	FALSE	FALSE	101	80432060	7338286	2017-05-16T05:34:25.713118+00:00	ENCDO845WKR	tissue_UBERON_0004550	9d64d3cb8ae6e0740ce0090bfd9a18d2
ENCFF299ZPO	ENCFF850NEC	ENCFF364SOU	TRUE	FALSE	FALSE	FALSE	FALSE	101	79993046	1932970	2016-11-25T03:07:33.496440+00:00	ENCDO845WKR	tissue_UBERON_0002367	6ab54b6c8f477305432ca58232af32bb
ENCFF814ZGP	ENCFF437UBY	ENCFF337NMZ	TRUE	FALSE	FALSE	FALSE	FALSE	101	79970849	2159369	2017-02-09T16:13:03.626380+00:00	ENCDO000AAD	cell_line_EFO_0002067	81290ebb8fdf8a2c20a2d2b640a0542d
ENCFF464RDY	ENCFF887KWI	ENCFF652PMB	TRUE	FALSE	FALSE	FALSE	FALSE	101	79850759	3356997	2016-09-01T21:32:55.230878+00:00	ENCDO271OUW	tissue_UBERON_0001159	c646b6a4e370d1df8cb92e986d6fb26e
ENCFF578IIL	ENCFF236YCR	ENCFF113QAJ	TRUE	FALSE	FALSE	FALSE	FALSE	101	79782111	1120965	2016-08-30T17:50:30.947777+00:00	ENCDO000AAD	cell_line_EFO_0002067	c6825dbbca6eb29a4f35792a66e9827b
ENCFF348IEF	ENCFF196VCR	ENCFF173EDE	TRUE	FALSE	FALSE	FALSE	FALSE	101	79518394	3433242	2016-08-13T23:44:26.360673+00:00	ENCDO000ABF	cell_line_EFO_0001182	8bb5ad0de2b38050bfb330f5dcc3d6b3
ENCFF495CIW	ENCFF023XZI	ENCFF644IGO	TRUE	FALSE	FALSE	FALSE	FALSE	101	79483594	10688288	2016-10-27T22:24:08.082610+00:00	ENCDO000ABF	cell_line_EFO_0001184	0f1ba28906473720a8b8fe82fb47b77e
ENCFF664TWH	ENCFF285JYI	ENCFF420KFM	TRUE	FALSE	FALSE	FALSE	FALSE	101	79363092	944954	2016-05-06T18:14:58.020704+00:00	ENCDO000AAD	cell_line_EFO_0002067	b22c1dbeb1af6d9f5a9ca27a764b298b
ENCFF968WGN	ENCFF622ATI	ENCFF114DVM	TRUE	FALSE	FALSE	FALSE	FALSE	101	79270624	1101202	2016-05-06T18:05:50.686645+00:00	ENCDO000AAD	cell_line_EFO_0002067	2ef75f5427c2a70180ef508e6ddefa6b
ENCFF330VDK	ENCFF345KIN	ENCFF211RBV	TRUE	FALSE	FALSE	FALSE	FALSE	101	79052684	3303204	2016-05-06T18:10:18.389674+00:00	ENCDO000AAD	cell_line_EFO_0002067	aa257c53b54fb0be561b7d1024986309
ENCFF760XJH	ENCFF060AIJ	ENCFF736ADI	TRUE	FALSE	FALSE	FALSE	FALSE	101	78679774	3173400	2016-12-07T18:35:48.684135+00:00	ENCDO271OUW	tissue_UBERON_0001323	23c6554e29b90ff16287506a9483314a
ENCFF354FTJ	ENCFF400DBC	ENCFF764QLI	TRUE	FALSE	FALSE	FALSE	FALSE	101	78546152	1592710	2016-10-27T22:25:27.832754+00:00	ENCDO793LXB	tissue_UBERON_0001150	9d84b9d55f1f6cb6a4e2342cf36c3632
ENCFF638XTT	ENCFF002EJI	ENCFF002EJB	TRUE	FALSE	FALSE	FALSE	FALSE	101	77986901	1565995	2016-05-06T18:05:44.047951+00:00	ENCDO000AAZ	cell_line_EFO_0001086	75a87821e11553a68d68acec22a57f32
ENCFF942SDK	ENCFF842AAT	ENCFF541WRS	TRUE	FALSE	FALSE	FALSE	FALSE	101	77891870	1296164	2016-12-15T19:45:36.608948+00:00	ENCDO569WSJ	primary_cell_CL_0002231	32e0b8c02a58e36769b07f69055629b1
ENCFF889SSK	ENCFF890NBB	ENCFF261WQL	TRUE	FALSE	FALSE	FALSE	FALSE	101	77860667	2631603	2017-03-17T16:43:01.972067+00:00	ENCDO271OUW	tissue_UBERON_0004264	82209a04359a6f531c715beaf1ca7315
ENCFF911DUX	ENCFF697PWI	ENCFF486HGM	TRUE	FALSE	FALSE	FALSE	FALSE	101	77855700	1006644	2016-05-06T18:04:28.438096+00:00	ENCDO000AAD	cell_line_EFO_0002067	c2626dcb4f4da858238e992e29023a1e
ENCFF405GGZ	ENCFF458ZVK	ENCFF715LSR	TRUE	FALSE	FALSE	FALSE	FALSE	101	77815786	2489850	2016-11-02T23:08:38.326152+00:00	ENCDO271OUW	tissue_UBERON_0002190	4488302903817224212a918a72311de2
ENCFF017RHY	ENCFF837GYP	ENCFF888ISZ	TRUE	FALSE	FALSE	FALSE	FALSE	101	77811877	1369127	2016-12-15T19:46:11.259610+00:00	ENCDO569WSJ	primary_cell_CL_0002231	3001d20dbb3785939d9201400c230b7d
ENCFF613SFY	ENCFF269BZN	ENCFF154FXE	TRUE	FALSE	FALSE	FALSE	FALSE	101	77791559	1944191	2017-03-23T18:05:48.792677+00:00	ENCDO793LXB	tissue_UBERON_0001323	2a2eb94215c1bf6e63e308ec64f8b6c5
ENCFF880EVO	ENCFF047NSE	ENCFF743SMH	TRUE	FALSE	FALSE	FALSE	FALSE	101	76882935	1046807	2016-05-06T18:11:26.793722+00:00	ENCDO000AAD	cell_line_EFO_0002067	55bb0022681d5a683bfeb8b4fb96c7c8
ENCFF633HYG	ENCFF370DYU	ENCFF793FGU	TRUE	FALSE	FALSE	FALSE	FALSE	101	76803558	1866236	2016-08-13T23:44:56.084665+00:00	ENCDO000ABF	cell_line_EFO_0001182	fc0321cf3a6e0592f581f2c62437005a
ENCFF599GFA	ENCFF639MIH	ENCFF633TME	TRUE	FALSE	FALSE	FALSE	FALSE	101	76733660	4831916	2016-12-07T18:34:59.639123+00:00	ENCDO271OUW	tissue_UBERON_0008952	259d4af1c67f6d53e50f27e4f9067c30
ENCFF812FPR	ENCFF002EFP	ENCFF002EFR	TRUE	FALSE	FALSE	FALSE	FALSE	101	75089946	903672	2016-05-06T18:10:04.868184+00:00	ENCDO000AAW	in_vitro_differentiated_cells_CL_0002319	fea954cc96e7d35779b97e5a4238fc3d
ENCFF722CPV	ENCFF002DUF	ENCFF002EGX	TRUE	FALSE	FALSE	FALSE	FALSE	101	75056854	1191954	2016-05-06T18:11:16.550607+00:00	ENCDO000AAE	cell_line_EFO_0001203	0e88ae6f091e1a6770402ecdb92261ef
ENCFF695MWS	ENCFF449AND	ENCFF133DKP	TRUE	FALSE	FALSE	FALSE	FALSE	101	74834323	8666231	2016-10-27T22:16:47.024117+00:00	ENCDO845WKR	tissue_UBERON_0010414	a3d43788d37c938f63392847395e5c08
ENCFF725NAK	ENCFF508LJJ	ENCFF040RNV	TRUE	FALSE	FALSE	FALSE	FALSE	101	74317078	3910176	2017-01-27T06:27:35.283823+00:00	ENCDO271OUW	tissue_UBERON_0001211	26979cd67d83d0e035fb643b3b0005e0
ENCFF676RXD	ENCFF725WQM	ENCFF768JTI	TRUE	FALSE	FALSE	FALSE	FALSE	101	74314004	1601090	2016-12-15T10:39:37.290490+00:00	ENCDO000AAD	cell_line_EFO_0002067	d1e6740aa6007d79c13315685f622453
ENCFF796VOZ	ENCFF165UVC	ENCFF694VZW	TRUE	FALSE	FALSE	FALSE	FALSE	101	74247340	2667172	2016-05-06T18:05:54.588107+00:00	ENCDO793LXB	tissue_UBERON_0002106	3f80dd149655530f91266f9d87a7b3d5
ENCFF863SZQ	ENCFF293VFJ	ENCFF367IPF	TRUE	FALSE	FALSE	FALSE	FALSE	101	74212147	1879529	2017-01-27T06:28:28.611876+00:00	ENCDO845WKR	tissue_UBERON_0001211	c76a8a9cde5cd21e31151d0922e413b4
ENCFF474GXI	ENCFF426HWD	ENCFF617WTK	TRUE	FALSE	FALSE	FALSE	FALSE	101	74096178	2820036	2016-12-15T19:49:13.284886+00:00	ENCDO000ADM	cell_line_EFO_0002323	616dd7b875bcf5d7bd14fb761170afeb
ENCFF630YHO	ENCFF194EWF	ENCFF203FOV	TRUE	FALSE	FALSE	FALSE	FALSE	101	74085705	1655889	2016-12-10T02:55:49.697816+00:00	ENCDO271OUW	tissue_UBERON_0002369	df5f09af689fca1b774ae54c30b9fab3
ENCFF997PGK	ENCFF240DTE	ENCFF608MDV	TRUE	FALSE	FALSE	FALSE	FALSE	101	73809762	1226278	2016-10-27T22:18:05.047210+00:00	ENCDO000AAD	cell_line_EFO_0002067	2453ad8725a375e3b4844542a75afe97
ENCFF045HFN	ENCFF002EIA	ENCFF002EID	TRUE	FALSE	FALSE	FALSE	FALSE	101	73804577	1405377	2016-05-06T18:06:21.556609+00:00	ENCDO000AAC	cell_line_EFO_0001187	60fc7300ef1c1af7da9180cf1adc5d44
ENCFF977WFN	ENCFF878ZVK	ENCFF256KTI	TRUE	FALSE	FALSE	FALSE	FALSE	101	73436915	1584563	2016-09-11T03:14:14.150210+00:00	ENCDO000ABF	cell_line_EFO_0001182	e6647b6713e978dc6f44ba636900e491
ENCFF466ILY	ENCFF002DTU	ENCFF002EFI	TRUE	FALSE	FALSE	FALSE	FALSE	101	73224090	1024986	2016-05-06T18:15:37.648965+00:00	ENCDO000AAE	cell_line_EFO_0001203	086c33ab774397000d97f19748fe4c7e
ENCFF101KNE	ENCFF633HXG	ENCFF886BMC	TRUE	FALSE	FALSE	FALSE	FALSE	101	72967911	1675091	2017-01-27T06:22:00.100286+00:00	ENCDO271OUW	tissue_UBERON_0002084	39716942b132245fd9ac9f71498445da
ENCFF666SHQ	ENCFF330ZZV	ENCFF282OJG	TRUE	FALSE	FALSE	FALSE	FALSE	101	72491435	1315927	2016-12-10T02:37:00.577321+00:00	ENCDO793LXB	tissue_UBERON_0000992	1d3a4af969bd5293f69f46b1b567e05a
ENCFF068WBC	ENCFF002EFB	ENCFF002EEZ	TRUE	FALSE	FALSE	FALSE	FALSE	101	72044755	1432363	2016-05-06T18:16:00.519719+00:00	ENCDO000AAC	cell_line_EFO_0001187	1ef750e0e4e051113473baf9848cab6f
ENCFF498EYF	ENCFF168MST	ENCFF962SMK	TRUE	FALSE	FALSE	FALSE	FALSE	101	71973100	962418	2016-05-06T18:04:25.051935+00:00	ENCDO000AAD	cell_line_EFO_0002067	10a86300359038564f85391ca032fca9
ENCFF399UCQ	ENCFF823MCH	ENCFF904LUM	TRUE	FALSE	FALSE	FALSE	FALSE	101	71959410	1660526	2016-05-06T18:13:27.395904+00:00	ENCDO000AAD	cell_line_EFO_0002067	3ea57862b3cc91111786bbacd5b1c5ae
ENCFF994WBV	ENCFF795KJT	ENCFF067HZB	TRUE	FALSE	FALSE	FALSE	FALSE	101	71952104	814858	2016-05-06T18:13:35.715830+00:00	ENCDO000AAD	cell_line_EFO_0002067	68cb96010155ce9e927658367a5c6884
ENCFF181XUO	ENCFF931LWJ	ENCFF928HTI	TRUE	FALSE	FALSE	FALSE	FALSE	101	71717066	1612148	2016-05-06T18:14:45.366470+00:00	ENCDO000AAD	cell_line_EFO_0002067	1f6127cc124e152efa0240ff08620783
ENCFF794LPI	ENCFF002EIK	ENCFF002EIM	TRUE	FALSE	FALSE	FALSE	FALSE	101	71686928	1362244	2016-05-06T18:10:04.273976+00:00	ENCDO000AAZ	cell_line_EFO_0001086	1bed9b34314959f81d017c00b58274d2
ENCFF245VNC	ENCFF642NHF	ENCFF446ZHN	TRUE	FALSE	FALSE	FALSE	FALSE	101	71045635	1835649	2016-09-11T03:14:51.266274+00:00	ENCDO000ABF	cell_line_EFO_0001182	a44bc8e50fe3dff01a22af3093b87143
ENCFF925USL	ENCFF757YZF	ENCFF409WTS	TRUE	FALSE	FALSE	FALSE	FALSE	101	70570920	2094236	2016-10-27T22:28:52.244502+00:00	ENCDO845WKR	tissue_UBERON_0002369	9c80130611d943bae225194847c6e8cf
ENCFF846RGV	ENCFF795ITH	ENCFF729LDU	TRUE	FALSE	FALSE	FALSE	FALSE	101	70402488	1866712	2016-05-06T18:10:54.162128+00:00	ENCDO000AAD	cell_line_EFO_0002067	f59c7bd561e7c4a22587a4d82e7ef866
ENCFF538WBD	ENCFF878DLI	ENCFF568ZUY	TRUE	FALSE	FALSE	FALSE	FALSE	101	70231833	2887983	2016-10-27T22:10:11.503463+00:00	ENCDO271OUW	tissue_UBERON_0001150	83ede8a53da013aea5531e7cc6184153
ENCFF297IVV	ENCFF055BVM	ENCFF502LCH	TRUE	FALSE	FALSE	FALSE	FALSE	101	70207937	1952331	2016-09-11T03:14:46.223799+00:00	ENCDO000ABF	cell_line_EFO_0001182	68a2ea4c9b6d6c2f5308cbe8b3622802
ENCFF180NRS	ENCFF563YDI	ENCFF527UFN	TRUE	FALSE	FALSE	FALSE	FALSE	101	70195924	2825468	2016-05-06T18:05:02.700466+00:00	ENCDO000AAD	cell_line_EFO_0002067	7881d66b1643f745ca3898d4fe5e613e
ENCFF290OBJ	ENCFF540KKH	ENCFF357AAO	TRUE	FALSE	FALSE	FALSE	FALSE	101	69747020	2935364	2016-12-07T18:29:25.209924+00:00	ENCDO451RUA	tissue_UBERON_0008952	dad84da28cd0f8a4f8e34e80b6fd1348
ENCFF537LWG	ENCFF047UFK	ENCFF792LBY	TRUE	FALSE	FALSE	FALSE	FALSE	101	68975593	3113993	2016-12-07T18:35:28.318302+00:00	ENCDO793LXB	tissue_UBERON_0008952	aa3df657dec0bbb716a1cb7a11c53dfa
ENCFF995GXI	ENCFF794JUL	ENCFF674OUR	TRUE	FALSE	FALSE	FALSE	FALSE	101	68650511	1755819	2016-09-11T03:14:13.720309+00:00	ENCDO000ABF	cell_line_EFO_0001182	180bd5c86af81237bd7c6dbfe9b8886a
ENCFF225JCI	ENCFF610QSY	ENCFF183XHS	TRUE	FALSE	FALSE	FALSE	FALSE	101	68305119	3416507	2016-12-07T18:34:59.760074+00:00	ENCDO845WKR	tissue_UBERON_0008952	2d87beee52690008cd907d0f76861f81
ENCFF129RAC	ENCFF650GDL	ENCFF132ASO	TRUE	FALSE	FALSE	FALSE	FALSE	101	67925859	1830471	2016-10-29T18:05:00.212421+00:00	ENCDO000AAD	cell_line_EFO_0002067	948a6ee0976af8b45c20b4c34dbb356a
ENCFF506BDF	ENCFF652BCH	ENCFF241FJP	TRUE	FALSE	FALSE	FALSE	FALSE	101	67855326	2151070	2016-05-06T18:14:19.104026+00:00	ENCDO845WKR	tissue_UBERON_0002106	f21bacbfceebc59f4c557712c0cc4394
ENCFF740BZH	ENCFF273KUS	ENCFF466WDC	TRUE	FALSE	FALSE	FALSE	FALSE	101	67418405	1235307	2017-03-01T17:58:03.115359+00:00	ENCDO119FJJ	cell_line_EFO_0007752	cd2b34270ba77cbed23c47b07a2e9983
ENCFF347AGZ	ENCFF033KKQ	ENCFF998BWE	TRUE	FALSE	FALSE	FALSE	FALSE	101	67151672	2025918	2016-09-16T03:16:50.913248+00:00	ENCDO000AAE	cell_line_EFO_0001203	82d8e5f27f522d7acc4eeb9176de7d2a
ENCFF086LLR	ENCFF342YBR	ENCFF247VVB	TRUE	FALSE	FALSE	FALSE	FALSE	101	67095129	1399703	2016-08-13T23:38:46.134690+00:00	ENCDO000ABF	cell_line_EFO_0001182	4332983e91b623a3833a73c386ad9548
ENCFF936VJO	ENCFF612YLD	ENCFF212MYS	TRUE	FALSE	FALSE	FALSE	FALSE	101	66936011	1282733	2016-08-13T23:45:22.084373+00:00	ENCDO000ABF	cell_line_EFO_0001182	39aafb738a0c3e39c5238a90eba35df5
ENCFF527IMT	ENCFF002EGI	ENCFF002EGA	TRUE	FALSE	FALSE	FALSE	FALSE	101	66699361	1956387	2016-05-06T18:11:57.701352+00:00	ENCDO000AAD	cell_line_EFO_0002067	c245bd6353ea10b64af80b8b0c6b0861
ENCFF045PXK	ENCFF354EZU	ENCFF806BJB	TRUE	FALSE	FALSE	FALSE	FALSE	101	66341396	2008106	2016-09-11T03:14:05.322109+00:00	ENCDO000ABF	cell_line_EFO_0001182	8c268708e8894649d2447c97130c26c3
ENCFF422HMH	ENCFF179UPL	ENCFF121PRL	TRUE	FALSE	FALSE	FALSE	FALSE	101	65591118	1708570	2016-10-27T22:11:06.368489+00:00	ENCDO451RUA	tissue_UBERON_0002046	3abe845c0a05a8f2faed8055453abd6c
ENCFF477HPX	ENCFF668LQF	ENCFF169WOT	TRUE	FALSE	FALSE	FALSE	FALSE	101	65248354	1971800	2016-09-11T03:14:42.080445+00:00	ENCDO000ABF	cell_line_EFO_0001182	2bcf9b52ed5ec902f45c6c2002564613
ENCFF196ZEA	ENCFF199IYX	ENCFF747IKZ	TRUE	FALSE	FALSE	FALSE	FALSE	101	65236423	1285821	2016-12-10T02:36:57.964518+00:00	ENCDO793LXB	tissue_UBERON_0001114	bfbd55109bcc7ecdfdd91c9f847640d2
ENCFF797ZEF	ENCFF390XLA	ENCFF783BXZ	TRUE	FALSE	FALSE	FALSE	FALSE	101	65199272	2892124	2016-05-06T18:11:17.149447+00:00	ENCDO000AAD	cell_line_EFO_0002067	59a2fc66e2ed1e5e3657c89601ecec9d
ENCFF455XPD	ENCFF137EJL	ENCFF643BIM	TRUE	FALSE	FALSE	FALSE	FALSE	101	65171883	1100777	2016-12-15T10:40:42.222167+00:00	ENCDO000ADM	cell_line_EFO_0007610	fc65423f30ff2e718b0076c480072c41
ENCFF120BDS	ENCFF547QSE	ENCFF804THN	TRUE	FALSE	FALSE	FALSE	FALSE	101	64997710	1450838	2016-09-11T03:13:45.076016+00:00	ENCDO000ABF	cell_line_EFO_0001182	adda59ad326a65a45ee125ed48155e3b
ENCFF747VRU	ENCFF696OLX	ENCFF825GYY	TRUE	FALSE	FALSE	FALSE	FALSE	101	64906666	1130814	2016-09-11T03:14:47.135846+00:00	ENCDO000ABF	cell_line_EFO_0001182	eb34e963906154a0916e364433dfd3e9
ENCFF170JAT	ENCFF867DWD	ENCFF586WPQ	TRUE	FALSE	FALSE	FALSE	FALSE	101	64634728	1828574	2016-11-25T03:06:56.173377+00:00	ENCDO451RUA	tissue_UBERON_0002367	dd8132e6d860d2d3d11a7f38b89fe272
ENCFF350KQI	ENCFF153HYB	ENCFF374JTH	TRUE	FALSE	FALSE	FALSE	FALSE	101	64506670	1214902	2016-08-13T23:43:13.170759+00:00	ENCDO000ABF	cell_line_EFO_0001182	b9f1292a08c1a18dbc7775eb57e9a9e5
ENCFF200GTH	ENCFF002EIL	ENCFF002EIP	TRUE	FALSE	FALSE	FALSE	FALSE	101	64413455	1381445	2016-05-06T18:09:52.731012+00:00	ENCDO000AAZ	cell_line_EFO_0001086	36ba7fc666776b225a235324a9c277bb
ENCFF680JEZ	ENCFF760WPA	ENCFF950USL	TRUE	FALSE	FALSE	FALSE	FALSE	101	64106893	1336477	2016-05-06T18:15:42.951208+00:00	ENCDO000AAD	cell_line_EFO_0002067	ac89d08397b2a5bc62985f1901a8b126
ENCFF600WTX	ENCFF404TLY	ENCFF631KZD	TRUE	FALSE	FALSE	FALSE	FALSE	101	63905645	5204705	2016-10-27T22:10:13.396023+00:00	ENCDO793LXB	tissue_UBERON_0004264	71f096f9885faf343ee9afdac29fcd8d
ENCFF193IMZ	ENCFF075GWC	ENCFF682CVU	TRUE	FALSE	FALSE	FALSE	FALSE	101	63442691	2169033	2016-05-06T18:16:09.210859+00:00	ENCDO845WKR	tissue_UBERON_0001159	97b31bdae5d7d905f2374c2848a2a65c
ENCFF175XXJ	ENCFF007ATP	ENCFF056XEJ	TRUE	FALSE	FALSE	FALSE	FALSE	101	63391752	5147564	2017-02-02T19:28:17.936072+00:00	ENCDO000ACX	cell_line_EFO_0006365	44a59fc40dd85ed8e7fb0638aeca6b89
ENCFF619JNV	ENCFF643PJM	ENCFF089HUB	TRUE	FALSE	FALSE	FALSE	FALSE	101	62596602	1395866	2016-09-11T03:14:16.045893+00:00	ENCDO000ABF	cell_line_EFO_0001182	c1657afb923a8644b3ab9a7cb531c516
ENCFF189AOD	ENCFF445KUN	ENCFF091IYB	TRUE	FALSE	FALSE	FALSE	FALSE	101	62301598	1231222	2017-02-09T16:12:11.542354+00:00	ENCDO000AAD	cell_line_EFO_0002067	d3f160899ed2e69e27bdb045206df025
ENCFF705FKI	ENCFF458QHC	ENCFF696JSC	TRUE	FALSE	FALSE	FALSE	FALSE	101	62187232	1752260	2016-09-11T03:14:06.274978+00:00	ENCDO000ABF	cell_line_EFO_0001182	8d1ff620508259a8a308bf609a441058
ENCFF856SYG	ENCFF769KWF	ENCFF967IDB	TRUE	FALSE	FALSE	FALSE	FALSE	101	62145643	1406575	2016-09-11T03:13:28.254754+00:00	ENCDO000ABF	cell_line_EFO_0001182	de3e1d627a0a784adbda9956260c5044
ENCFF243IQR	ENCFF069TUA	ENCFF886JJC	TRUE	FALSE	FALSE	FALSE	FALSE	101	62090377	1586065	2016-09-11T03:13:18.866652+00:00	ENCDO000ABF	cell_line_EFO_0001182	00f0f1aa6602a7298dfd346901733f6b
ENCFF841LDY	ENCFF427XVX	ENCFF327UHP	TRUE	FALSE	FALSE	FALSE	FALSE	101	61641034	1792636	2016-09-11T03:13:37.093755+00:00	ENCDO000ABF	cell_line_EFO_0001182	6e9d07b01a38cf64803d073f897b3723
ENCFF248PGS	ENCFF355CRY	ENCFF860HKS	TRUE	FALSE	FALSE	FALSE	FALSE	101	61637488	1556730	2016-11-25T03:06:47.129773+00:00	ENCDO451RUA	tissue_UBERON_0001150	2b1d18c6588e9fbfb49bba089baf8319
ENCFF292OHG	ENCFF048XWA	ENCFF075DIL	TRUE	FALSE	FALSE	FALSE	FALSE	101	61618372	1944562	2016-05-06T18:15:04.039899+00:00	ENCDO000AAC	cell_line_EFO_0001187	112b2ba8015b983629b2bfcdd579d8bd
ENCFF369DRL	ENCFF885SDD	ENCFF390IKC	TRUE	FALSE	FALSE	FALSE	FALSE	101	61239928	1492906	2016-05-06T18:13:51.310141+00:00	ENCDO793LXB	tissue_UBERON_0004550	9720a6169504dc23a355561b31711624
ENCFF461NWN	ENCFF660NKL	ENCFF485UTC	TRUE	FALSE	FALSE	FALSE	FALSE	101	61083817	1064151	2016-09-11T03:13:35.483752+00:00	ENCDO000ABF	cell_line_EFO_0001182	d5a140eac73fdb3a8a78a4a94202d5cc
ENCFF303IUY	ENCFF338LYQ	ENCFF746XJG	TRUE	FALSE	FALSE	FALSE	FALSE	101	60554819	1590519	2016-05-06T18:14:50.703726+00:00	ENCDO000AAD	cell_line_EFO_0002067	5cefe094903145fcd2c5e3c4c3469e91
ENCFF152ULI	ENCFF002ELW	ENCFF002ELX	TRUE	FALSE	FALSE	FALSE	FALSE	101	60432879	798783	2016-05-06T18:08:38.236588+00:00	ENCDO000AAE	cell_line_EFO_0001203	1a72ebdc48a4ad995d1c59f482164553
ENCFF648FLA	ENCFF050IAV	ENCFF570XLQ	TRUE	FALSE	FALSE	FALSE	FALSE	101	60337159	1754751	2016-09-11T03:13:52.995947+00:00	ENCDO000ABF	cell_line_EFO_0001182	8d41fda6a23f6a502b0c88cf315d8d51
ENCFF119IUD	ENCFF838OWF	ENCFF131MCT	TRUE	FALSE	FALSE	FALSE	FALSE	101	59536170	3880676	2017-03-23T22:26:09.262077+00:00	ENCDO000AAE	cell_line_EFO_0001203	ef3a6d4ca412cc0d64bd928a3f93d652
ENCFF235PUM	ENCFF918QAP	ENCFF419AVJ	TRUE	FALSE	FALSE	FALSE	FALSE	101	59442387	756541	2016-05-06T18:14:50.520540+00:00	ENCDO000AAD	cell_line_EFO_0002067	707a73adccb2b28ddc4948b6da760259
ENCFF453LJV	ENCFF881MQW	ENCFF231MWC	TRUE	FALSE	FALSE	FALSE	FALSE	101	59308215	1204507	2016-09-11T03:13:46.971792+00:00	ENCDO000ABF	cell_line_EFO_0001182	e09281bf64a0007714f1681300fafb7c
ENCFF858CSQ	ENCFF347NDJ	ENCFF360CGI	TRUE	FALSE	FALSE	FALSE	FALSE	101	59274180	1910126	2016-05-06T18:08:26.581348+00:00	ENCDO271OUW	tissue_UBERON_0002106	746fd43039b50e3443d322a06df5e70c
ENCFF090ARS	ENCFF928OBE	ENCFF619MWU	TRUE	FALSE	FALSE	FALSE	FALSE	101	59203983	1548779	2017-02-02T19:21:06.320653+00:00	ENCDO000ACX	cell_line_EFO_0006365	31d0c695253d238d015a237f26de2be5
ENCFF137TDM	ENCFF871RZY	ENCFF892NGP	TRUE	FALSE	FALSE	FALSE	FALSE	101	59169692	2319678	2016-05-06T18:13:52.344811+00:00	ENCDO845WKR	tissue_UBERON_0000945	fc2dd61ebe3d87ff6266dddf5d519844
ENCFF500BKR	ENCFF203GDE	ENCFF671HJP	TRUE	FALSE	FALSE	FALSE	FALSE	101	59100195	2082067	2016-10-29T18:04:29.467975+00:00	ENCDO000AAD	cell_line_EFO_0002067	5859a54a92bd49df7f5095d6120ebaf1
ENCFF200PJM	ENCFF467ZVS	ENCFF969JRS	TRUE	FALSE	FALSE	FALSE	FALSE	101	58880114	1228364	2016-05-06T17:28:49.776903+00:00	ENCDO000AAD	cell_line_EFO_0002067	f3ff646af44864dda7dddde2a4e7d747
ENCFF299THU	ENCFF727RJU	ENCFF841DOK	TRUE	FALSE	FALSE	FALSE	FALSE	101	58876265	2684199	2016-10-27T22:22:57.116581+00:00	ENCDO271OUW	tissue_UBERON_0004264	62f4cdbb87c46be959c0a3b893a3a753
ENCFF528VJN	ENCFF643OCI	ENCFF010LOC	TRUE	FALSE	FALSE	FALSE	FALSE	101	58735887	1340575	2016-08-13T23:43:59.348937+00:00	ENCDO000ABF	cell_line_EFO_0001182	cbc842ebb86d1bb5bdca2a05aaddec1f
ENCFF307ZRF	ENCFF430NCQ	ENCFF326WHX	TRUE	FALSE	FALSE	FALSE	FALSE	101	58403888	1988008	2016-05-06T18:15:12.837830+00:00	ENCDO000AAC	cell_line_EFO_0001187	054c6e6c99f6028591db9c6ac27fc74e
ENCFF280ABH	ENCFF432BFB	ENCFF231JUU	TRUE	FALSE	FALSE	FALSE	FALSE	101	58084316	2186868	2016-05-06T18:14:52.599266+00:00	ENCDO271OUW	tissue_UBERON_0004550	1ad1208513e41433f348dfc1d59f8d50
ENCFF989PGT	ENCFF259QKU	ENCFF437BSD	TRUE	FALSE	FALSE	FALSE	FALSE	101	57586471	1468805	2016-09-11T03:13:17.955097+00:00	ENCDO000ABF	cell_line_EFO_0001182	f7b548c7ab34ddd7c71a24a2d0a37af4
ENCFF208ONE	ENCFF614IRS	ENCFF817GNU	TRUE	FALSE	FALSE	FALSE	FALSE	101	56168346	1112504	2016-05-06T18:08:01.677703+00:00	ENCDO000AAD	cell_line_EFO_0002067	85a83fb19156e498d70a4578cf0b42f5
ENCFF364SOT	ENCFF586GNU	ENCFF876IGQ	TRUE	FALSE	FALSE	FALSE	FALSE	101	56132486	1816930	2016-10-27T22:17:43.255788+00:00	ENCDO845WKR	tissue_UBERON_0004264	eae957a9d20351a5a0a4ae32933981b8
ENCFF856KFW	ENCFF187PGU	ENCFF984CIZ	TRUE	FALSE	FALSE	FALSE	FALSE	101	55408875	3304717	2016-05-06T18:12:27.150727+00:00	ENCDO845WKR	tissue_UBERON_0008367	d42fcc6916124402a12c0579d72ef5e8
ENCFF961VPD	ENCFF002EIR	ENCFF002EIO	TRUE	FALSE	FALSE	FALSE	FALSE	101	55308282	1423376	2016-05-06T18:04:18.902781+00:00	ENCDO000AAB	cell_line_EFO_0002791	6139c03bd5d55c89a95dc522d8fa8c1b
ENCFF457RKG	ENCFF638HYS	ENCFF716ODJ	TRUE	FALSE	FALSE	FALSE	FALSE	101	54896567	1673163	2016-05-06T18:12:34.967968+00:00	ENCDO451RUA	tissue_UBERON_0002106	5056e63f60185e9b0eef966854696110
ENCFF982XQW	ENCFF702VBZ	ENCFF048IPJ	TRUE	FALSE	FALSE	FALSE	FALSE	101	54794585	2277169	2016-05-06T18:03:13.636683+00:00	ENCDO271OUW	tissue_UBERON_0000945	9d9abf474a1ae91b8ef82eac8907882b
ENCFF755KSX	ENCFF118YOS	ENCFF257ZET	TRUE	FALSE	FALSE	FALSE	FALSE	101	54730444	2060962	2016-12-15T06:08:24.986724+00:00	ENCDO000ADM	cell_line_EFO_0002323	c8a10efd43cd5eaf40e9fbbaa439b594
ENCFF664ACJ	ENCFF427TUR	ENCFF422LHF	TRUE	FALSE	FALSE	FALSE	FALSE	101	54509906	1320528	2016-05-06T18:15:36.472123+00:00	ENCDO000AAD	cell_line_EFO_0002067	c92d90679ba555d02c3b48c4cd6b9d61
ENCFF073IIU	ENCFF943CMT	ENCFF766ORZ	TRUE	FALSE	FALSE	FALSE	FALSE	101	54497144	7525936	2017-08-16T02:41:10.441743+00:00	ENCDO000ABE	cell_line_EFO_0002824	2fba2ae396493471458faf9f977cdda7
ENCFF584IGM	ENCFF410PHD	ENCFF368UOC	TRUE	FALSE	FALSE	FALSE	FALSE	101	54028686	960112	2016-10-27T22:17:27.408434+00:00	ENCDO000AAD	cell_line_EFO_0002067	f145fd9f91b1b1e313b01d3406d323f7
ENCFF511HBN	ENCFF206EQF	ENCFF014WAY	TRUE	FALSE	FALSE	FALSE	FALSE	101	53867780	1462470	2016-05-06T18:11:36.799318+00:00	ENCDO451RUA	tissue_UBERON_0001159	ca429859d768e3044cc4b3a7981f27d6
ENCFF250MUN	ENCFF860YMH	ENCFF769QGP	TRUE	FALSE	FALSE	FALSE	FALSE	101	53659958	1196556	2016-05-06T18:14:34.311209+00:00	ENCDO000AAD	cell_line_EFO_0002067	ec0027328780e4ec3bea27e9c9f73beb
ENCFF744QNF	ENCFF224SOH	ENCFF451VBV	TRUE	FALSE	FALSE	FALSE	FALSE	101	53183000	1099466	2016-10-29T18:04:09.931454+00:00	ENCDO000AAD	cell_line_EFO_0002067	e910a4b0658467e55e119c1b079c8de2
ENCFF645TSL	ENCFF873ZZU	ENCFF611URR	TRUE	FALSE	FALSE	FALSE	FALSE	101	52344386	1315650	2016-08-13T23:43:35.482495+00:00	ENCDO000ABF	cell_line_EFO_0001182	d0b787e100276f9bdec8dab71689f5a6
ENCFF378LVR	ENCFF346UUT	ENCFF952ZXY	TRUE	FALSE	FALSE	FALSE	FALSE	101	51785037	1575073	2016-11-25T03:06:27.100793+00:00	ENCDO845WKR	tissue_UBERON_0011907	4fec6b4911b96247d7a2f2cf942ca517
ENCFF281KRB	ENCFF988ODF	ENCFF858BWI	TRUE	FALSE	FALSE	FALSE	FALSE	101	51778934	993918	2016-05-06T18:14:22.964996+00:00	ENCDO793LXB	tissue_UBERON_0036149	50245358ac168837c9a4a87741e1f1fe
ENCFF452PGL	ENCFF826QRE	ENCFF422CWQ	TRUE	FALSE	FALSE	FALSE	FALSE	101	51744912	1145646	2016-05-06T18:14:24.347556+00:00	ENCDO793LXB	tissue_UBERON_0001159	0c89fbc2485e343c509fbfe5dfe22964
ENCFF587KOP	ENCFF326ENE	ENCFF851KCU	TRUE	FALSE	FALSE	FALSE	FALSE	101	51620584	1443420	2016-05-06T18:17:00.496464+00:00	ENCDO451RUA	tissue_UBERON_0000945	6e990c4adda20e32e6f2e2362c73f88d
ENCFF451LWT	ENCFF160VFX	ENCFF439KJM	TRUE	FALSE	FALSE	FALSE	FALSE	101	51165822	928068	2018-02-22T01:30:45.990386+00:00	ENCDO000AAD	cell_line_EFO_0002067	ec97e3e82270e37a97a13fe00a126b75
ENCFF862XLE	ENCFF534SCD	ENCFF184SBV	TRUE	FALSE	FALSE	FALSE	FALSE	101	50752408	1267442	2016-09-11T03:13:37.399617+00:00	ENCDO000ABF	cell_line_EFO_0001182	012801346c4301a49b25c4e2e0dbca4c
ENCFF456CKG	ENCFF999MXU	ENCFF782FKW	TRUE	FALSE	FALSE	FALSE	FALSE	101	50606698	1105790	2016-05-06T18:13:42.774821+00:00	ENCDO451RUA	tissue_UBERON_0036149	52377f8733a033e51d9ac1e6c0423250
ENCFF706JJQ	ENCFF211FIK	ENCFF463FFT	TRUE	FALSE	FALSE	FALSE	FALSE	101	49362265	1269653	2016-05-06T18:14:44.938003+00:00	ENCDO271OUW	tissue_UBERON_0001159	300daa40c0e688d98e387afd89aa44c3
ENCFF622TLT	ENCFF211XMO	ENCFF102EWP	TRUE	FALSE	FALSE	FALSE	FALSE	101	49261457	1670161	2016-10-27T22:24:58.280580+00:00	ENCDO451RUA	tissue_UBERON_0001515	6e3a2f648daee3e3d1849e837302f2cc
ENCFF636HFT	ENCFF945YNK	ENCFF041FWW	TRUE	FALSE	FALSE	FALSE	FALSE	101	48026000	2209576	2016-05-06T18:14:56.953112+00:00	ENCDO451RUA	tissue_UBERON_0008367	2325ac0ce55198d4f05eec004d167293
ENCFF521VJP	ENCFF084TFW	ENCFF217QHT	TRUE	FALSE	FALSE	FALSE	FALSE	101	47923123	889841	2016-05-06T18:03:57.687570+00:00	ENCDO271OUW	tissue_UBERON_0036149	74404c3ffb576fc24524572226866f81
ENCFF602TNO	ENCFF957VLE	ENCFF919YIJ	TRUE	FALSE	FALSE	FALSE	FALSE	101	46160058	922024	2016-05-06T18:10:03.447032+00:00	ENCDO845WKR	tissue_UBERON_0036149	7f68ce928faad5685f934825d6fbdd56
ENCFF299CFZ	ENCFF096LLU	ENCFF026HSI	TRUE	FALSE	FALSE	FALSE	FALSE	101	45917769	1530907	2016-10-29T18:03:45.977433+00:00	ENCDO000AAD	cell_line_EFO_0002067	cade54c7f9871db463fa6d8eff5dc9eb
ENCFF886NRA	ENCFF857OPQ	ENCFF453CTT	TRUE	FALSE	FALSE	FALSE	FALSE	101	45568436	1208636	2016-05-06T18:13:01.137235+00:00	ENCDO793LXB	tissue_UBERON_0000945	94cf3b90d5d5e4c89fde40b9349569e8
ENCFF886HHO	ENCFF002EFY	ENCFF002DUC	TRUE	FALSE	FALSE	FALSE	FALSE	101	40057249	6058657	2016-05-06T18:10:54.026985+00:00	ENCDO000AAD	cell_line_EFO_0002067	53ca1cdab84da4912b26a0318eb2834c
ENCFF959DHM	ENCFF137QZI	ENCFF092WZJ	TRUE	FALSE	FALSE	FALSE	FALSE	101	39748444	1613444	2016-05-06T18:03:13.184371+00:00	ENCDO451RUA	tissue_UBERON_0002190	9adb4385611f00944e25d3c444c4b7ba
ENCFF819UEP	ENCFF717YHU	ENCFF031XFH	TRUE	FALSE	FALSE	FALSE	FALSE	101	38005572	1203688	2016-05-06T18:13:47.036938+00:00	ENCDO000AAD	cell_line_EFO_0002067	0e19de013e79242629616b9f6bee5f3b
ENCFF331RMR	ENCFF703OVM	ENCFF898SRJ	TRUE	FALSE	FALSE	FALSE	FALSE	101	37926183	975817	2016-05-06T18:13:42.366435+00:00	ENCDO000AAD	cell_line_EFO_0002067	473c79951dba5380a793e14a99ae38b7
ENCFF780KRA	ENCFF663SAA	ENCFF788LAN	TRUE	FALSE	FALSE	FALSE	FALSE	101	35922343	1381623	2016-05-06T18:14:19.760319+00:00	ENCDO793LXB	tissue_UBERON_0002190	0ac1fb8c8853b9f6eb3de9a8508deeef
ENCFF520IRT	ENCFF775XBQ	ENCFF511JSA	TRUE	FALSE	FALSE	FALSE	FALSE	101	35515023	1154753	2016-05-06T18:10:12.090966+00:00	ENCDO793LXB	tissue_UBERON_0001157	dae32a04bf2c554016963b130263ee5b
ENCFF485XVB	ENCFF217VQE	ENCFF241ECN	TRUE	FALSE	FALSE	FALSE	FALSE	101	32653207	1048261	2016-05-06T18:10:35.349836+00:00	ENCDO000AAD	cell_line_EFO_0002067	d77cdac38dde33d07db7ab57a7710628
ENCFF224CTU	ENCFF805UIJ	ENCFF333IGR	TRUE	FALSE	FALSE	FALSE	FALSE	101	32183622	1098600	2016-05-06T18:11:41.440133+00:00	ENCDO271OUW	tissue_UBERON_0001157	050dbec94e315aaf684c12051d6d1357
ENCFF604VET	ENCFF931GEH	ENCFF988GJO	TRUE	FALSE	FALSE	FALSE	FALSE	101	30121201	754487	2016-05-06T18:11:09.813843+00:00	ENCDO271OUW	tissue_UBERON_0002190	2c25b68b9fc65c028b82597d1ecc20f3
ENCFF626HOS	ENCFF096CKY	ENCFF849TLD	TRUE	FALSE	FALSE	FALSE	FALSE	101	27710870	467764	2016-05-06T18:03:12.368582+00:00	ENCDO000AAD	cell_line_EFO_0002067	b8862f97824bf70cb66c894827318488
ENCFF073ZQP	ENCFF487HZM	ENCFF510RBZ	TRUE	FALSE	FALSE	FALSE	FALSE	101	26577496	463634	2016-05-06T18:07:02.365954+00:00	ENCDO000AAD	cell_line_EFO_0002067	a9e409bd25c4e4d193cd1de71e89172f
ENCFF885PKU	ENCFF875MBM	ENCFF267TPL	TRUE	FALSE	FALSE	FALSE	FALSE	76	270943318	101019872	2017-02-02T18:59:29.778495+00:00	ENCDO271OUW	tissue_UBERON_0001159	beb4a9a20fafd9fc151457c25b39eee6
ENCFF535SOA	ENCFF452ROQ, ENCFF527WMD, ENCFF057DOL, ENCFF584YEG, ENCFF243MZN	ENCFF335TOI, ENCFF274YMK, ENCFF863XGE, ENCFF802LTL, ENCFF375CUH	TRUE	FALSE	TRUE	TRUE	FALSE	76	243834490	5633352	2016-11-15T02:28:55.394946+00:00	ENCDO647UHQ	cell_line_EFO_0002847	108cfdd8cffe2073606c3c9713cb8a11
ENCFF286BOX	ENCFF641CIT, ENCFF116RUN	ENCFF470CVX, ENCFF546EIX	TRUE	FALSE	TRUE	FALSE	FALSE	76	235147823	8815163	2016-10-28T23:45:45.084024+00:00	ENCDO336AAA	in_vitro_differentiated_cells_CL_0000103	bea09e7908562f3d74c00a4a93887e87
ENCFF727FYV	ENCFF383VKC	ENCFF793LZO	TRUE	FALSE	FALSE	FALSE	FALSE	76	218362983	80981143	2017-02-02T15:36:09.352782+00:00	ENCDO793LXB	tissue_UBERON_0001159	b419d5281d8f74f6a3b4d396da5a2582
ENCFF542OIG	ENCFF323QXB	ENCFF291KWD	TRUE	FALSE	FALSE	FALSE	FALSE	76	202239916	58397596	2017-02-02T14:52:57.334745+00:00	ENCDO451RUA	tissue_UBERON_0001159	903f266352028b1bd3ca89a4e185d307
ENCFF950UMA	ENCFF474NYU	ENCFF010ENO	TRUE	FALSE	FALSE	FALSE	FALSE	76	198690628	31516924	2016-11-08T22:49:57.775984+00:00	ENCDO271OUW	tissue_UBERON_0000945	7217364affc7cb7240fdae8037dd0e56
ENCFF057NZJ	ENCFF356KJM, ENCFF557IJC, ENCFF765UYP	ENCFF758JBV, ENCFF698BKU, ENCFF808PAO	TRUE	FALSE	TRUE	TRUE	FALSE	76	187788641	9572965	2016-10-12T18:54:23.939053+00:00	ENCDO220OYR	cell_line_EFO_0001221	c814ca0ab57834ed9a2c8bb01d105531
ENCFF614QJD	ENCFF949BQT	ENCFF217QQZ	TRUE	FALSE	FALSE	FALSE	FALSE	76	171003282	50523974	2017-02-02T11:02:02.448330+00:00	ENCDO845WKR	tissue_UBERON_0036149	6a2f5b9ad72ef14e0abdb2ce6836b617
ENCFF099ASY	ENCFF422VWS	ENCFF770ANY	TRUE	FALSE	FALSE	FALSE	FALSE	76	160349191	30370509	2017-02-02T08:52:39.293579+00:00	ENCDO845WKR	tissue_UBERON_0004648	1dde9518e135eb26771a1596af1901f3
ENCFF076JCA	ENCFF625FBR, ENCFF878ZLP	ENCFF591CAT, ENCFF269SMY	TRUE	FALSE	TRUE	TRUE	FALSE	76	159177929	5980781	2016-10-13T16:40:42.763923+00:00	ENCDO000ABD	cell_line_EFO_0003072	764fd1022b76f6bdea40dc717f57054c
ENCFF586DWA	ENCFF224JZM	ENCFF151KQH	TRUE	FALSE	FALSE	FALSE	FALSE	76	158791127	31780207	2016-11-08T22:48:58.036094+00:00	ENCDO845WKR	tissue_UBERON_0000945	420a89b5911aaa67fc1b301803ecafdd
ENCFF449USF	ENCFF760ETA	ENCFF725DAD	TRUE	FALSE	FALSE	FALSE	FALSE	76	140499621	31012613	2017-02-02T07:45:12.902003+00:00	ENCDO271OUW	tissue_UBERON_0008952	44c053fa3c5146140e46d57790104c04
ENCFF675DII	ENCFF353DLW	ENCFF214RDT	TRUE	FALSE	FALSE	FALSE	FALSE	76	140480948	29202804	2017-02-02T07:35:56.042650+00:00	ENCDO793LXB	tissue_UBERON_0036149	d7dcb42565065a49273f72036f1d9c6e
ENCFF016PFU	ENCFF163PYU, ENCFF522PVI, ENCFF639RMG, ENCFF716YLE	ENCFF486LTO, ENCFF272GOE, ENCFF830CTU, ENCFF665BBC	TRUE	FALSE	TRUE	TRUE	FALSE	76	136507551	3061747	2016-11-15T02:25:04.580265+00:00	ENCDO647UHQ	cell_line_EFO_0002847	08979d46245ad14db8f14b0a882fcef7
ENCFF272RAI	ENCFF299YUY	ENCFF452ZZF	TRUE	FALSE	FALSE	FALSE	FALSE	76	133116216	24604854	2017-02-02T06:31:38.370486+00:00	ENCDO271OUW	tissue_UBERON_0000996	d7db327b2145f5978f7046bbf8018cff
ENCFF809HFR	ENCFF267XUN	ENCFF273UTA	TRUE	FALSE	FALSE	TRUE	FALSE	76	132529287	6159537	2016-05-25T14:12:17.283494+00:00	ENCDO336AAA	cell_line_EFO_0007950	952767c5fed4e95d3d139f53d897f154
ENCFF283HXT	ENCFF598GVT	ENCFF549JAY	TRUE	FALSE	FALSE	FALSE	FALSE	76	125955629	24040245	2017-02-02T05:35:42.292782+00:00	ENCDO793LXB	tissue_UBERON_0004648	82381b82b7d15238efa2e8b4da083a0f
ENCFF326WEF	ENCFF953GZP	ENCFF067POA	TRUE	FALSE	FALSE	FALSE	FALSE	76	122169171	37029337	2017-02-02T06:30:08.182025+00:00	ENCDO845WKR	tissue_UBERON_0036149	c945c7f9575731ad42479a82d979faac
ENCFF406GRT	ENCFF339GDO	ENCFF997CZF	TRUE	FALSE	FALSE	FALSE	FALSE	76	121589473	20691459	2017-02-02T06:00:48.506521+00:00	ENCDO793LXB	tissue_UBERON_0004648	764beef84e977ec98be3e456742e3891
ENCFF088MWO	ENCFF371ASL	ENCFF631HIV	TRUE	FALSE	FALSE	FALSE	FALSE	76	121543414	20791482	2017-02-02T05:05:37.187654+00:00	ENCDO271OUW	tissue_UBERON_0002106	2ffe3826928377c84d866ffc4a145a20
ENCFF762QEO	ENCFF991XBB	ENCFF048DAV	TRUE	FALSE	FALSE	FALSE	FALSE	76	120828920	25343718	2017-02-02T06:05:53.322911+00:00	ENCDO271OUW	tissue_UBERON_0000992	f548f1b5aa020ad0da53665ec1f96065
ENCFF294PCB	ENCFF465LHG	ENCFF631QEA	TRUE	FALSE	FALSE	FALSE	FALSE	76	120435443	23538837	2016-11-08T22:47:06.272646+00:00	ENCDO793LXB	tissue_UBERON_0002190	ef0804f25f049352672044f1b6466420
ENCFF424ZJU	ENCFF657PTT	ENCFF946FRP	TRUE	FALSE	FALSE	FALSE	FALSE	76	119225565	41580535	2017-02-02T05:49:31.178016+00:00	ENCDO451RUA	tissue_UBERON_0001159	c8a2324ec0094e551fcd984bb230cbbb
ENCFF871XUD	ENCFF285LRT	ENCFF568XFG	TRUE	FALSE	FALSE	FALSE	FALSE	76	115040887	20626315	2016-11-08T22:48:21.778040+00:00	ENCDO845WKR	tissue_UBERON_0002190	7a2ea91e8d327dfd032a08c90e7040b4
ENCFF934MHZ	ENCFF766JFK	ENCFF826BIL	TRUE	FALSE	FALSE	FALSE	FALSE	76	113093161	19066915	2017-02-02T04:45:44.172083+00:00	ENCDO845WKR	tissue_UBERON_0001323	a15139b7266e44722337a05d98e346d0
ENCFF461QPO	ENCFF088HMZ	ENCFF722QTP	TRUE	FALSE	FALSE	FALSE	FALSE	76	109101841	24000325	2017-02-02T04:45:09.048587+00:00	ENCDO271OUW	tissue_UBERON_0008367	9f48a5ef175afae2264af21712f659ce
ENCFF269VXF	ENCFF911DDV	ENCFF770NPT	TRUE	FALSE	FALSE	FALSE	FALSE	76	108257937	21979607	2016-11-08T22:46:24.163982+00:00	ENCDO451RUA	tissue_UBERON_0002190	b2bd87606aea76a82ecb8febbe9c9349
ENCFF096ZLV	ENCFF803CYD	ENCFF180WPD	TRUE	FALSE	FALSE	FALSE	FALSE	76	105138614	19316700	2017-02-02T05:30:09.999378+00:00	ENCDO451RUA	tissue_UBERON_0008367	0f8ff133cf5aaa683808bbe2558e8665
ENCFF295VUB	ENCFF610WEU	ENCFF950EXK	TRUE	FALSE	FALSE	FALSE	FALSE	76	105107699	19714221	2017-02-02T04:04:40.335398+00:00	ENCDO793LXB	tissue_UBERON_0000992	7096fcf18ffcc16ed0701ccc6dd68899
ENCFF332OIY	ENCFF916VDS	ENCFF567TLA	TRUE	FALSE	FALSE	FALSE	FALSE	76	102437209	20673309	2017-02-02T04:09:29.467040+00:00	ENCDO451RUA	tissue_UBERON_0036149	f233e1ff9e94ae6aa921ae5697b6bcd2
ENCFF909WVL	ENCFF094LCI	ENCFF818HXE	TRUE	FALSE	FALSE	FALSE	FALSE	76	102148203	19398343	2017-02-02T03:29:27.157774+00:00	ENCDO271OUW	tissue_UBERON_0008367	abf9ef86b502553966f8d6c08e1b2be2
ENCFF910ROP	ENCFF963KVX	ENCFF320JDA	TRUE	FALSE	FALSE	FALSE	FALSE	76	101736303	18484179	2017-02-02T03:43:56.919130+00:00	ENCDO845WKR	tissue_UBERON_0004648	8d65c7d469c534ab81876f251197f6ef
ENCFF245WUM	ENCFF615LEB, ENCFF458ASE	ENCFF072EIX, ENCFF443LZC	TRUE	FALSE	TRUE	TRUE	FALSE	76	100907057	3142963	2016-10-13T16:36:42.944611+00:00	ENCDO000ABD	cell_line_EFO_0003072	536834ad0f4046a6ecaadeea252cc163
ENCFF908NWF	ENCFF424UYB	ENCFF550VPF	TRUE	FALSE	FALSE	FALSE	FALSE	76	100461195	16912835	2016-11-08T22:46:08.987064+00:00	ENCDO845WKR	tissue_UBERON_0000945	57763d3f9426810a9d3f48295750e896
ENCFF505FXU	ENCFF698GOD	ENCFF051ZTX	TRUE	FALSE	FALSE	FALSE	FALSE	76	99636563	22394677	2017-02-02T03:53:30.370433+00:00	ENCDO793LXB	tissue_UBERON_0008367	dcbe83e5d75e1660b411c90adad2b21e
ENCFF077KNC	ENCFF846FCW	ENCFF908NQG	TRUE	FALSE	FALSE	FALSE	FALSE	76	99611057	15342865	2017-02-02T04:14:36.035228+00:00	ENCDO271OUW	tissue_UBERON_0004648	be6c4df64d6129ba29f072a15fc5e1cf
ENCFF880GGZ	ENCFF502QEU	ENCFF495BLX	TRUE	FALSE	FALSE	FALSE	FALSE	76	99005134	18607732	2016-11-08T22:45:50.595385+00:00	ENCDO271OUW	tissue_UBERON_0000945	9e30c31f94527a7f5c8638ce50429707
ENCFF465IHE	ENCFF837SVG, ENCFF279GKI	ENCFF327EQZ, ENCFF413GTS	TRUE	FALSE	TRUE	TRUE	FALSE	76	98705239	2609789	2016-10-12T18:50:10.813565+00:00	ENCDO220OYR	cell_line_EFO_0001221	504d843e8136504dd9d69d30c940eaf9
ENCFF669RNN	ENCFF007ATE	ENCFF629EIQ	TRUE	FALSE	FALSE	FALSE	FALSE	76	98306968	18105774	2017-02-02T03:53:42.452652+00:00	ENCDO451RUA	tissue_UBERON_0008367	2415384be26baca3229caec4f886ad22
ENCFF112ALH	ENCFF245ALB	ENCFF498AHD	TRUE	FALSE	FALSE	FALSE	FALSE	76	98227262	9336976	2017-02-02T02:10:11.582966+00:00	ENCDO845WKR	tissue_UBERON_0002367	f843683c1dc4cfb05fcfb90b08096f0a
ENCFF484ZUJ	ENCFF688VIR	ENCFF500RYP	TRUE	FALSE	FALSE	FALSE	FALSE	76	97454994	19306390	2016-11-08T22:45:03.256922+00:00	ENCDO793LXB	tissue_UBERON_0001157	c5b701716d562548ceb90d38dde2c21f
ENCFF223UIA	ENCFF917RIA	ENCFF613PQJ	TRUE	FALSE	FALSE	FALSE	FALSE	76	95722694	19793644	2016-11-08T22:45:08.041595+00:00	ENCDO271OUW	tissue_UBERON_0001157	43b7e7cba35e47a66d0d911e993a0baf
ENCFF189EQQ	ENCFF141WOU	ENCFF939CSH	TRUE	FALSE	FALSE	FALSE	FALSE	76	95181814	19378082	2016-11-08T22:45:05.694675+00:00	ENCDO845WKR	tissue_UBERON_0001157	340cc98e3d6c3937b01fd07e3d289516
ENCFF589QQJ	ENCFF098YMI	ENCFF107FJA	TRUE	FALSE	FALSE	FALSE	FALSE	76	95119467	17696221	2017-02-02T03:01:25.123679+00:00	ENCDO845WKR	tissue_UBERON_0000473	eced80247b61e4f55f30283800e31950
ENCFF567TUG	ENCFF043BUS	ENCFF942ZHL	TRUE	FALSE	FALSE	FALSE	FALSE	76	94986828	17558802	2016-11-08T22:45:54.872798+00:00	ENCDO271OUW	tissue_UBERON_0010414	bdd9f2197371bfd0f591fb5f02e6c77f
ENCFF333KJQ	ENCFF869EIB, ENCFF126GOB	ENCFF300LJR, ENCFF146JNK	TRUE	FALSE	TRUE	FALSE	FALSE	76	94616390	3349698	2016-10-26T23:45:42.982251+00:00	ENCDO336AAA	in_vitro_differentiated_cells_CL_0000103	250c0314733ec668863829668328bf61
ENCFF382RBD	ENCFF732JFN	ENCFF589EEX	TRUE	FALSE	FALSE	FALSE	FALSE	76	93274553	16033709	2017-02-02T02:49:52.835259+00:00	ENCDO793LXB	tissue_UBERON_0008367	e6f40da249f8e8d50914853dc0ed87c8
ENCFF311NUX	ENCFF654AVJ	ENCFF241WBG	TRUE	FALSE	FALSE	FALSE	FALSE	76	92959106	12268698	2017-02-02T03:07:22.167308+00:00	ENCDO271OUW	tissue_UBERON_0000996	a90ed13df425ed51efc16029094235e9
ENCFF644VPY	ENCFF269BTX	ENCFF605FUW	TRUE	FALSE	FALSE	FALSE	FALSE	76	92733140	13316258	2017-02-02T03:33:33.603414+00:00	ENCDO271OUW	tissue_UBERON_0004648	cd3cdaf9af9c8cf58b34182313d980b1
ENCFF042CPC	ENCFF841NYD	ENCFF005BUI	TRUE	FALSE	FALSE	FALSE	FALSE	76	92017305	14734129	2016-11-08T22:46:03.567007+00:00	ENCDO845WKR	tissue_UBERON_0010414	7e70fbcde39591f238635a0a25a6f819
ENCFF144QHN	ENCFF877SGG	ENCFF332OUJ	TRUE	FALSE	FALSE	FALSE	FALSE	76	91186491	13374461	2016-11-08T22:45:23.123684+00:00	ENCDO451RUA	tissue_UBERON_0000945	4c526ad151954f2722fd71e042be64e6
ENCFF458XZK	ENCFF960ZTN	ENCFF985KLY	TRUE	FALSE	FALSE	FALSE	FALSE	76	87705056	19611552	2016-11-08T22:45:13.664808+00:00	ENCDO451RUA	tissue_UBERON_0010414	2edb72ee18ee2b0f6126d310beed6eca
ENCFF517VWR	ENCFF092KOU	ENCFF553BIW	TRUE	FALSE	FALSE	FALSE	FALSE	76	86956888	20695850	2016-11-08T22:46:29.184369+00:00	ENCDO793LXB	tissue_UBERON_0001157	789491c5e76c7752a529bbd72e117380
ENCFF326QJB	ENCFF215CIJ	ENCFF559JAA	TRUE	FALSE	FALSE	FALSE	FALSE	76	85915325	16610413	2016-12-06T16:15:37.180141+00:00	ENCDO271OUW	tissue_UBERON_0002190	44e9ddd119ac5ca317aad68c421e9c93
ENCFF461EUQ	ENCFF126ZEQ	ENCFF931XXU	TRUE	FALSE	FALSE	FALSE	FALSE	76	82852633	15495227	2017-02-02T01:49:04.072680+00:00	ENCDO271OUW	tissue_UBERON_0001323	2267717f538b18c1ab87f8fb0ab59a32
ENCFF556HNY	ENCFF829TXJ	ENCFF366SRC	TRUE	FALSE	FALSE	FALSE	FALSE	76	82167038	9571716	2017-02-02T01:47:28.047423+00:00	ENCDO793LXB	tissue_UBERON_0000996	d8368e8ab50990aceac570ae6e81cd5c
ENCFF098SSJ	ENCFF485SFR	ENCFF005FTS	TRUE	FALSE	FALSE	FALSE	FALSE	76	79884340	18852010	2017-02-02T02:21:45.916143+00:00	ENCDO793LXB	tissue_UBERON_0004550	fbe4193a0506a263f8034e0f9d3fdad8
ENCFF428YBW	ENCFF944LNC	ENCFF676OSC	TRUE	FALSE	FALSE	FALSE	FALSE	76	79837554	7942356	2017-02-02T01:26:57.690508+00:00	ENCDO845WKR	tissue_UBERON_0002367	d7f7223a3db41c34ed71446e436fa110
ENCFF782OBW	ENCFF962ZAE	ENCFF310JWS	TRUE	FALSE	FALSE	FALSE	FALSE	76	78649297	14430089	2017-02-02T02:29:11.137757+00:00	ENCDO451RUA	tissue_UBERON_0004648	f2b8149dda4f77a1e36a0ff3d658aa91
ENCFF742YLF	ENCFF194AYR	ENCFF844ZDM	TRUE	FALSE	FALSE	FALSE	FALSE	76	77986960	14230688	2016-11-08T22:45:07.185143+00:00	ENCDO793LXB	tissue_UBERON_0000945	30948455ba6d64df089437b7a2aab943
ENCFF669LRK	ENCFF502WHI	ENCFF527OHP	TRUE	FALSE	FALSE	FALSE	FALSE	76	74143799	12642773	2017-02-02T01:55:37.099669+00:00	ENCDO451RUA	tissue_UBERON_0036149	c056f8b80c78b6adf31edbccd5830c29
ENCFF928MXV	ENCFF847SHO	ENCFF386SNG	TRUE	FALSE	FALSE	FALSE	FALSE	76	74142674	10803554	2017-02-02T01:45:03.401253+00:00	ENCDO845WKR	tissue_UBERON_0002106	f8ec2348c6d72e1268cf4bb0ef0587c2
ENCFF522TXM	ENCFF971VIW	ENCFF999NFH	TRUE	FALSE	FALSE	FALSE	FALSE	76	73756529	15249399	2016-11-08T22:44:20.509067+00:00	ENCDO793LXB	tissue_UBERON_0010414	dc7c3d6f032a7cb8ffd0c702ea49bcc6
ENCFF441NVS	ENCFF974UBB	ENCFF588NFI	TRUE	FALSE	FALSE	FALSE	FALSE	76	73334796	10308682	2017-02-02T01:03:54.871749+00:00	ENCDO793LXB	tissue_UBERON_0000996	a8c9f6f89891900efd655389dde53cb1
ENCFF417EUS	ENCFF147IQP	ENCFF920XCV	TRUE	FALSE	FALSE	FALSE	FALSE	76	72902434	6538096	2017-02-02T01:02:51.639431+00:00	ENCDO451RUA	tissue_UBERON_0002367	4c7e97e00ca593c57249f5f8daf41c52
ENCFF595RCT	ENCFF843ANS	ENCFF804NZY	TRUE	FALSE	FALSE	FALSE	FALSE	76	71478657	12955529	2017-02-02T01:31:10.143684+00:00	ENCDO271OUW	tissue_UBERON_0036149	8a1f106d325cf6da3313c29e422eb85d
ENCFF722KBE	ENCFF090EFT	ENCFF102SYP	TRUE	FALSE	FALSE	FALSE	FALSE	76	70599312	14665426	2016-11-08T22:46:02.839493+00:00	ENCDO845WKR	tissue_UBERON_0001157	33022f883f6c4f78bb878e056b13fa8b
ENCFF904QGZ	ENCFF636HND	ENCFF049HLF	TRUE	FALSE	FALSE	FALSE	FALSE	76	70404040	10568812	2016-11-08T22:44:48.068933+00:00	ENCDO793LXB	tissue_UBERON_0000945	fbc50ed95609ee360bd6ff31e7f96087
ENCFF524YZU	ENCFF015QBJ	ENCFF062WKC	TRUE	FALSE	FALSE	FALSE	FALSE	76	69613447	7448117	2017-02-02T01:21:38.803285+00:00	ENCDO845WKR	tissue_UBERON_0008367	5a847999a95e2920a7bc5f6262ea94b5
ENCFF523XQF	ENCFF101VUQ	ENCFF633RFE	TRUE	FALSE	FALSE	FALSE	TRUE	76	68306895	4294253	2017-11-28T09:34:36.147471+00:00	ENCDO666YUN	primary_cell_CL_2000045	5b724e7ea88e598f1adfdff6cf7be67a
ENCFF126WZA	ENCFF951WSO	ENCFF960XDG	TRUE	FALSE	FALSE	FALSE	FALSE	76	64712652	10655500	2017-02-02T01:40:27.733676+00:00	ENCDO845WKR	tissue_UBERON_0004550	499082ba9a07adb394bacea106d5c6e4
ENCFF355XJX	ENCFF155YWF	ENCFF227FJX	TRUE	FALSE	FALSE	FALSE	FALSE	76	63088706	18718288	2017-02-02T01:21:09.327233+00:00	ENCDO845WKR	tissue_UBERON_0004550	8b1797237de3381fd15084786515561f
ENCFF048BXG	ENCFF184TJX	ENCFF035HZW	TRUE	FALSE	FALSE	FALSE	FALSE	76	61527995	17678611	2017-02-02T01:21:21.022890+00:00	ENCDO845WKR	tissue_UBERON_0001159	2627452e24546ca72561a5a1fc14ea3c
ENCFF424BTN	ENCFF534FKH	ENCFF573BIK	TRUE	FALSE	FALSE	FALSE	FALSE	76	59668847	12837783	2017-02-02T01:02:28.190354+00:00	ENCDO271OUW	tissue_UBERON_0036149	cca4ced76058251de76b66569bf2a528
ENCFF449PDH	ENCFF087KQG	ENCFF010AGB	TRUE	FALSE	FALSE	TRUE	FALSE	76	59266370	1840044	2016-05-25T14:09:08.126500+00:00	ENCDO336AAA	cell_line_EFO_0007950	1ff723b483c740d7df5fb055b1294bb4
ENCFF019HKT	ENCFF453QHY	ENCFF287ZTK	TRUE	FALSE	FALSE	FALSE	FALSE	76	58706566	16405484	2017-02-02T01:02:33.983748+00:00	ENCDO271OUW	tissue_UBERON_0001159	575f86b297c9e864ae5f66bb05249d51
ENCFF665VYT	ENCFF794FIO	ENCFF667MAD	TRUE	FALSE	FALSE	FALSE	FALSE	76	57561764	14384236	2017-02-02T01:02:49.151056+00:00	ENCDO451RUA	tissue_UBERON_0004550	9d3388456cb4f79c433a657ce271a41c
ENCFF321SWT	ENCFF354FAR	ENCFF869CER	TRUE	FALSE	FALSE	FALSE	FALSE	76	56703730	8913638	2017-02-02T01:02:32.299025+00:00	ENCDO271OUW	tissue_UBERON_0008952	10ff72fa7f0caa9e031c98afe64d08c0
ENCFF615QQX	ENCFF618CAW	ENCFF837WCT	TRUE	FALSE	FALSE	TRUE	TRUE	76	56168670	4296770	2017-11-28T08:59:46.946170+00:00	ENCDO499GAU	cell_line_EFO_0007116	3d6b68a2c0680057f589eab2ca000c16
ENCFF471TLL	ENCFF720TXT	ENCFF887QUQ	TRUE	FALSE	FALSE	FALSE	FALSE	76	55810654	10311778	2017-02-02T01:02:05.070776+00:00	ENCDO793LXB	tissue_UBERON_0008952	0f4cf15234597f333df58d73e6ff67ec
ENCFF201DDV	ENCFF040RTO	ENCFF196GKM	TRUE	FALSE	FALSE	FALSE	FALSE	76	55142790	15562516	2017-02-02T01:02:35.397105+00:00	ENCDO793LXB	tissue_UBERON_0001159	ae8f0f5be82922573e03c20873afdade
ENCFF618DFR	ENCFF267WYT	ENCFF953BWE	TRUE	FALSE	FALSE	FALSE	FALSE	76	54440822	8724482	2017-02-02T01:02:44.479861+00:00	ENCDO793LXB	tissue_UBERON_0002106	4f842c0dec2c834b000775e55c2ce8e1
ENCFF263NGC	ENCFF031GRR	ENCFF132BCH	TRUE	FALSE	FALSE	FALSE	FALSE	76	53338791	11576131	2017-02-02T01:03:10.470551+00:00	ENCDO793LXB	tissue_UBERON_0008952	6cb232ca84d94a898f6a4f4167840350
ENCFF476YAR	ENCFF849CDI	ENCFF842SLH	TRUE	FALSE	FALSE	FALSE	FALSE	76	53214866	18064362	2017-02-02T01:02:26.258043+00:00	ENCDO845WKR	tissue_UBERON_0001159	0c07cf09421890b6e8f460dd7eddccaa
ENCFF063RMC	ENCFF435UGQ	ENCFF434FCG	TRUE	FALSE	FALSE	FALSE	FALSE	76	52706095	11462559	2017-02-02T01:02:49.193626+00:00	ENCDO845WKR	tissue_UBERON_0008952	2c8a93953b110b4dbbbaf73f1e4077ea
ENCFF400ADN	ENCFF840BHG	ENCFF462XLX	TRUE	FALSE	FALSE	FALSE	TRUE	76	50483781	13273009	2017-11-28T07:09:06.033422+00:00	ENCDO666YUN	primary_cell_CL_1001606	dd02cabe3ac0a609b7e567b490f245ab
ENCFF378LBV	ENCFF772GQX	ENCFF688FIR	TRUE	FALSE	FALSE	FALSE	TRUE	76	48437399	17106525	2017-11-28T08:12:15.752450+00:00	ENCDO594MAO	primary_cell_NTR_0000427	a83539ef51de5940d270c94edeec509c
ENCFF247ICN	ENCFF007TGS	ENCFF472CPZ	TRUE	FALSE	FALSE	FALSE	FALSE	76	48122762	7954376	2017-02-02T01:02:59.381461+00:00	ENCDO451RUA	tissue_UBERON_0008952	9d5317b016ecbe5dd9411f8a7481b7b2
ENCFF383ZXS	ENCFF853XWN	ENCFF555QUG	TRUE	FALSE	FALSE	FALSE	FALSE	76	45036257	14691187	2016-11-08T22:45:30.842437+00:00	ENCDO271OUW	tissue_UBERON_0001157	be025177d383d09bdc1ec6674b2406b7
ENCFF820OLF	ENCFF388FAT	ENCFF413RZV	TRUE	FALSE	FALSE	FALSE	FALSE	76	37883743	5502317	2017-02-02T01:02:17.683155+00:00	ENCDO845WKR	tissue_UBERON_0008952	8f98f85eb91af4a3ade71b0627bbdd1d
ENCFF075HGO	ENCFF457TNI	ENCFF641SYT	TRUE	FALSE	FALSE	TRUE	TRUE	76	35585042	10888780	2017-11-28T05:34:15.980045+00:00	ENCDO666YUN	primary_cell_CL_1001608	6052dfb107956bb7a38bf8a23ae1aa30

## Sheet: human donor
Donor	Total Mapped Reads	Total Unmapped Reads	Paired-End BAM Accessions	Paired-End BAM count	Single-End BAM Accessions	Single-End BAM count	Read-lengths Present	Ontologies Present	...10	Total	Standardized_IDs	Ontology_Names	Ontology_Synonyms	Ontology_Descriptions
ENCDO000AAL	99459136	24691690	NA	0	ENCFF799TFW, ENCFF800XXL, ENCFF822OPC, ENCFF414QNF, ENCFF622WYL, ENCFF930GWD	6	28, 36	cell_line_EFO_0002786	NA	6	EFO:0002786	GM12892		A cell line derived from human female B cells.
ENCDO000AAD	7059679123	381940635	ENCFF122LEY, ENCFF880EVO, ENCFF783ZDX, ENCFF956FKI, ENCFF626HOS, ENCFF676RXD, ENCFF584IGM, ENCFF682IVV, ENCFF744QNF, ENCFF078QXI, ENCFF968WGN, ENCFF819UEP, ENCFF299CFZ, ENCFF500BKR, ENCFF129RAC, ENCFF994WBV, ENCFF471FGD, ENCFF485XVB, ENCFF797ZEF, ENCFF303IUY, ENCFF814ZGP, ENCFF819OTY, ENCFF181XUO, ENCFF331RMR, ENCFF527IMT, ENCFF180NRS, ENCFF739EFS, ENCFF402FMI, ENCFF073ZQP, ENCFF208ONE, ENCFF065X…	48	ENCFF087TOW, ENCFF323AVQ, ENCFF654HJW, ENCFF681OVW, ENCFF996WHT, ENCFF218JCZ, ENCFF296OHW, ENCFF036AXR, ENCFF436BHQ, ENCFF018BCR, ENCFF282EIV, ENCFF836HYK, ENCFF809XCQ, ENCFF993HAX, ENCFF995QWY, ENCFF777XVN, ENCFF302OPH, ENCFF964VYJ, ENCFF518TNE, ENCFF732PHN, ENCFF112DPE, ENCFF965IQY, ENCFF648WLU, ENCFF646GDE, ENCFF895FSD, ENCFF658TYW, ENCFF878FCD, ENCFF611SZR, ENCFF274SSL, ENCFF292LYW, ENCFF414R…	101	27, 28, 35, 36, 40, 49, 50, 51, 101	cell_line_EFO_0002067	NA	149	EFO:0002067	K562		Human chronic myeloid leukemia in blast crisis established from the pleural effusion of a 53-year-old woman with chronic myeloid leukemia (CML) in blast crisis in 1970; cells can be used as highly sensitive targets in in-vitro natural killer assays; cells produce hemoglobin; cells carry the Philadelphia chromosome with a b3-a2 fusion gene.
ENCDO845WKR	5441677857	554305527	ENCFF442KWM, ENCFF476YAR, ENCFF189EQQ, ENCFF326WEF, ENCFF063RMC, ENCFF042CPC, ENCFF265XQG, ENCFF506BDF, ENCFF428YBW, ENCFF589QQJ, ENCFF614QJD, ENCFF934MHZ, ENCFF758BPU, ENCFF961LWZ, ENCFF225JCI, ENCFF654JJY, ENCFF586DWA, ENCFF364SOT, ENCFF928MXV, ENCFF048BXG, ENCFF839JJA, ENCFF602TNO, ENCFF445CQP, ENCFF524AJL, ENCFF524YZU, ENCFF299ZPO, ENCFF023WHT, ENCFF545LXI, ENCFF722KBE, ENCFF871XUD, ENCFF126W…	51	ENCFF073TSZ, ENCFF892RJZ, ENCFF022YQT, ENCFF773EDD, ENCFF275WVX, ENCFF599VSB, ENCFF629XDJ, ENCFF782PUV	8	76, 101	tissue_UBERON_0000473, tissue_UBERON_0000945, tissue_UBERON_0001150, tissue_UBERON_0001157, tissue_UBERON_0001159, tissue_UBERON_0001211, tissue_UBERON_0001323, tissue_UBERON_0001515, tissue_UBERON_0002046, tissue_UBERON_0002106, tissue_UBERON_0002190, tissue_UBERON_0002367, tissue_UBERON_0002369, tissue_UBERON_0004264, tissue_UBERON_0004550, tissue_UBERON_0004648, tissue_UBERON_0006920, tissue_U…	NA	59	UBERON:0000473, UBERON:0000945, UBERON:0001150, UBERON:0001157, UBERON:0001159, UBERON:0001211, UBERON:0001323, UBERON:0001515, UBERON:0002046, UBERON:0002106, UBERON:0002190, UBERON:0002367, UBERON:0002369, UBERON:0004264, UBERON:0004550, UBERON:0004648, UBERON:0006920, UBERON:0007610, UBERON:0008367, UBERON:0008952, UBERON:0010414, UBERON:0011907, UBERON:0036149	testis; stomach; body of pancreas; transverse colon; sigmoid colon; Peyer's patch; tibial nerve; thoracic aorta; thyroid gland; spleen; subcutaneous adipose tissue; prostate gland; adrenal gland; lower leg skin; gastroesophageal sphincter; esophagus muscularis mucosa; esophagus squamous epithelium; tibial artery; breast epithelium; upper lobe of left lung; omental fat pad; gastrocnemius medialis;…		A gonad of a male animal. A gonad produces and releases sperm. || An expanded region of the vertebrate alimentary tract that serves as a food storage compartment and digestive organ. A stomach is lined, in whole or in part by a glandular epithelium. || The body of the pancreas is a subsection of the pancreas organ in the human body. It is somewhat prismatic in shape, and has three surfaces: anter…
ENCDO194EHQ	279676521	7600433	NA	0	ENCFF549GPL, ENCFF873CHB, ENCFF727ZPX, ENCFF039ZCG, ENCFF332UFU, ENCFF900ASE, ENCFF291KEI	7	36	primary_cell_CL_0000624, primary_cell_CL_0000792, primary_cell_CL_0000895, primary_cell_CL_0000897, primary_cell_CL_0000899, primary_cell_CL_0000905	NA	7	CL:0000624, CL:0000792, CL:0000895, CL:0000897, CL:0000899, CL:0000905	CD4-positive, alpha-beta T cell; CD4-positive, CD25-positive, alpha-beta regulatory T cell; naive thymus-derived CD4-positive, alpha-beta T cell; CD4-positive, alpha-beta memory T cell; T-helper 17 cell; effector memory CD4-positive, alpha-beta T cell		A mature alpha-beta T cell that expresses an alpha-beta T cell receptor and the CD4 coreceptor. || A CD4-positive, CD25-positive, alpha-beta T cell that regulates overall immune responses as well as the responses of other T cell subsets through direct cell-cell contact and cytokine release. The CD4-positive, CD25-positive, alpha-beta regulatory T (Treg) cell serves as a vital element in the mamma…
ENCDO271OUW	4890014724	577471962	ENCFF433PWX, ENCFF405GGZ, ENCFF461QPO, ENCFF175WBX, ENCFF084HDB, ENCFF299THU, ENCFF072UMU, ENCFF019HKT, ENCFF799GXP, ENCFF725NAK, ENCFF599GFA, ENCFF595RCT, ENCFF858CSQ, ENCFF227XRC, ENCFF760XJH, ENCFF101KNE, ENCFF538WBD, ENCFF077KNC, ENCFF834ZWK, ENCFF223UIA, ENCFF521VJP, ENCFF311NUX, ENCFF449USF, ENCFF224CTU, ENCFF762QEO, ENCFF706JJQ, ENCFF321SWT, ENCFF889SSK, ENCFF272RAI, ENCFF250FEG, ENCFF507F…	53	ENCFF886RGO, ENCFF496PZE, ENCFF577EDT	3	76, 101	tissue_UBERON_0000945, tissue_UBERON_0000992, tissue_UBERON_0000995, tissue_UBERON_0000996, tissue_UBERON_0001150, tissue_UBERON_0001157, tissue_UBERON_0001159, tissue_UBERON_0001211, tissue_UBERON_0001323, tissue_UBERON_0001496, tissue_UBERON_0002046, tissue_UBERON_0002084, tissue_UBERON_0002106, tissue_UBERON_0002190, tissue_UBERON_0002369, tissue_UBERON_0004264, tissue_UBERON_0004550, tissue_U…	NA	56	UBERON:0000945, UBERON:0000992, UBERON:0000995, UBERON:0000996, UBERON:0001150, UBERON:0001157, UBERON:0001159, UBERON:0001211, UBERON:0001323, UBERON:0001496, UBERON:0002046, UBERON:0002084, UBERON:0002106, UBERON:0002190, UBERON:0002369, UBERON:0004264, UBERON:0004550, UBERON:0004648, UBERON:0006920, UBERON:0008367, UBERON:0008952, UBERON:0010414, UBERON:0011907, UBERON:0036149	stomach; body of pancreas; transverse colon; sigmoid colon; Peyer's patch; tibial nerve; thyroid gland; spleen; subcutaneous adipose tissue; adrenal gland; lower leg skin; gastroesophageal sphincter; esophagus muscularis mucosa; esophagus squamous epithelium; breast epithelium; upper lobe of left lung; omental fat pad; gastrocnemius medialis; suprapubic skin; female gonad; uterus; vagina; ascendi…		An expanded region of the vertebrate alimentary tract that serves as a food storage compartment and digestive organ. A stomach is lined, in whole or in part by a glandular epithelium. || The body of the pancreas is a subsection of the pancreas organ in the human body. It is somewhat prismatic in shape, and has three surfaces: anterior, posterior, and inferior. It is at the same level as the trans…
ENCDO793LXB	6682273846	584442413	ENCFF692MYF, ENCFF632VRO, ENCFF503UOS, ENCFF856ZPM, ENCFF780KRA, ENCFF904QGZ, ENCFF823RZC, ENCFF471TLL, ENCFF618DFR, ENCFF518KFT, ENCFF825VWI, ENCFF613SFY, ENCFF452PGL, ENCFF537LWG, ENCFF556HNY, ENCFF441NVS, ENCFF484ZUJ, ENCFF201DDV, ENCFF933QGF, ENCFF263NGC, ENCFF406AEB, ENCFF818UIH, ENCFF878PDO, ENCFF290ZXH, ENCFF149TQI, ENCFF727FYV, ENCFF382RBD, ENCFF295VUB, ENCFF294PCB, ENCFF675DII, ENCFF796V…	54	ENCFF011DCG, ENCFF122IYJ, ENCFF941ESK, ENCFF647HPQ, ENCFF164WHY, ENCFF912JWP, ENCFF520BVL, ENCFF599PYA, ENCFF184MWE, ENCFF439OAX, ENCFF460YQD, ENCFF161TIO, ENCFF881SIL, ENCFF105EYC, ENCFF781ZJA, ENCFF384MFA, ENCFF258VRL, ENCFF890LQX, ENCFF577ISA, ENCFF275HQY, ENCFF762RDC, ENCFF775HII, ENCFF164QLT, ENCFF512VDU, ENCFF080FPV, ENCFF025UMS, ENCFF125CBC	27	76, 101	tissue_UBERON_0000945, tissue_UBERON_0000992, tissue_UBERON_0000995, tissue_UBERON_0000996, tissue_UBERON_0001114, tissue_UBERON_0001150, tissue_UBERON_0001157, tissue_UBERON_0001159, tissue_UBERON_0001211, tissue_UBERON_0001323, tissue_UBERON_0001496, tissue_UBERON_0001621, tissue_UBERON_0002046, tissue_UBERON_0002084, tissue_UBERON_0002106, tissue_UBERON_0002190, tissue_UBERON_0002369, tissue_U…	NA	81	UBERON:0000945, UBERON:0000992, UBERON:0000995, UBERON:0000996, UBERON:0001114, UBERON:0001150, UBERON:0001157, UBERON:0001159, UBERON:0001211, UBERON:0001323, UBERON:0001496, UBERON:0001621, UBERON:0002046, UBERON:0002084, UBERON:0002106, UBERON:0002190, UBERON:0002369, UBERON:0004264, UBERON:0004550, UBERON:0004648, UBERON:0006631, UBERON:0006920, UBERON:0007610, UBERON:0008367, UBERON:0008952,…	stomach; body of pancreas; transverse colon; sigmoid colon; Peyer's patch; tibial nerve; thyroid gland; spleen; subcutaneous adipose tissue; adrenal gland; lower leg skin; gastroesophageal sphincter; esophagus muscularis mucosa; esophagus squamous epithelium; tibial artery; breast epithelium; upper lobe of left lung; omental fat pad; gastrocnemius medialis; suprapubic skin; female gonad; uterus; …		An expanded region of the vertebrate alimentary tract that serves as a food storage compartment and digestive organ. A stomach is lined, in whole or in part by a glandular epithelium. || The body of the pancreas is a subsection of the pancreas organ in the human body. It is somewhat prismatic in shape, and has three surfaces: anterior, posterior, and inferior. It is at the same level as the trans…
ENCDO686OPO	112410231	17727145	NA	0	ENCFF969PTL, ENCFF260EDJ, ENCFF489JNS	3	76	primary_cell_CL_1001606, primary_cell_CL_1001608, primary_cell_CL_2000045	NA	3	CL:1001606, CL:1001608, CL:2000045	foreskin keratinocyte; foreskin fibroblast; foreskin melanocyte		Keratinocyte from foreskin. || Fibroblast from foreskin. || Any melanocyte of skin that is part of a skin of prepuce of penis.
ENCDO224AAA	32425524	383045	NA	0	ENCFF033LOS	1	36	primary_cell_CL_0002606	NA	1	CL:0002606	astrocyte of the spinal cord		An astrocyte of the spinal cord.
ENCDO980BZD	226417858	3430458	NA	0	ENCFF104FCD, ENCFF568WFK, ENCFF035QBB, ENCFF417LFU, ENCFF022RSI, ENCFF550VSZ, ENCFF202LMT	7	36	tissue_UBERON_0001871, tissue_UBERON_0001873, tissue_UBERON_0002038, tissue_UBERON_0002305, tissue_UBERON_0002686, tissue_UBERON_0002967, tissue_UBERON_0009834	NA	7	UBERON:0001871, UBERON:0001873, UBERON:0002038, UBERON:0002305, UBERON:0002686, UBERON:0002967, UBERON:0009834	temporal lobe; caudate nucleus; substantia nigra; layer of hippocampus; angular gyrus; cingulate gyrus; dorsolateral prefrontal cortex		Lower lateral part of the cerebral hemisphere. (MSH). Boundary notes: It is bounded dorsally by the lateral fissure and posteriorly by an arbitrary border shared with the occipital lobe. [Wikipedia:Temporal_lobe] || Subcortical nucleus of telecephalic origin consisting of an elongated gray mass lying lateral to and bordering the lateral ventricle. It is divided into a head, body and tail in some …
ENCDO615NVN	623226626	12080528	ENCFF918GEC, ENCFF663IMU, ENCFF742FYO, ENCFF552DZD, ENCFF958JRH, ENCFF619KWB	6	NA	0	101	primary_cell_CL_1001606	NA	6	CL:1001606	foreskin keratinocyte		Keratinocyte from foreskin.
ENCDO000AAW	1987439575	244685050	ENCFF332AFO, ENCFF812FPR	2	ENCFF043ZLF, ENCFF367KJP, ENCFF401LXB, ENCFF994DDP, ENCFF654WVI, ENCFF124UKZ, ENCFF158SXC, ENCFF430UXH, ENCFF946BBG, ENCFF722SGB, ENCFF344OKG, ENCFF438AXH, ENCFF597JWO, ENCFF952DJU, ENCFF108CWL, ENCFF182KWD, ENCFF354NIF, ENCFF132AYD, ENCFF719ENQ, ENCFF828BJB, ENCFF955QUS, ENCFF452JET, ENCFF058QKV, ENCFF667QDX, ENCFF263JCI, ENCFF651LXH, ENCFF110LKZ, ENCFF433JWR, ENCFF042VIZ, ENCFF515ZEL, ENCFF532Q…	41	30, 36, 50, 76, 101	cell_line_EFO_0003042, in_vitro_differentiated_cells_CL_0000047, in_vitro_differentiated_cells_CL_0000134, in_vitro_differentiated_cells_CL_0000351, in_vitro_differentiated_cells_CL_0002319, in_vitro_differentiated_cells_NTR_0000856	NA	43	EFO:0003042, CL:0000047, CL:0000134, CL:0000351, CL:0002319, NTR:0000856	H1-hESC; neural stem cell; mesenchymal stem cell; trophoblast cell; neural cell		H1 human embryonic stem cell line, usually called H1-hESC and on occasion just H1 || An undifferentiated neural cell that originates from the neuroectoderm and has the capacity both to perpetually self-renew without differentiating and to generate multiple central nervous system neuronal and glial cell types. || A connective tissue cell that normally gives rise to other cells that are organized a…
ENCDO371NVV	53142018	1307382	NA	0	ENCFF700UBO	1	76	tissue_NTR_0001226	NA	1	NTR:0001226
ENCDO924HBJ	104601887	4623436	NA	0	ENCFF528RAC, ENCFF326MZA	2	76	in_vitro_differentiated_cells_CL_0000746	NA	2	CL:0000746	cardiac muscle cell		Cardiac muscle cells are striated muscle cells that are responsible for heart contraction. In mammals, the contractile fiber resembles those of skeletal muscle but are only one third as large in diameter, are richer in sarcoplasm, and contain centrally located instead of peripheral nuclei. Cardiac muscle cells, also known as cardiomyocytes or cardiac myocytes, are specialized cells that form the …
ENCDO759UVX	115948348	23234455	NA	0	ENCFF429XTA, ENCFF092GQD, ENCFF487DBD	3	36	primary_cell_CL_0002551	NA	3	CL:0002551	fibroblast of dermis		Any skin fibroblast that is part of some dermis.
ENCDO000AAK	1546972560	157762566	ENCFF046KKT, ENCFF263UJA, ENCFF518ORR, ENCFF479AQE	4	ENCFF798AWR, ENCFF629YWV, ENCFF248TVY, ENCFF399QWL, ENCFF239NZB, ENCFF906CFS, ENCFF579QXQ, ENCFF470ULU, ENCFF117MXN, ENCFF294FNY, ENCFF933WXM, ENCFF953EVD, ENCFF429RAN, ENCFF730TWO, ENCFF487SIK, ENCFF590RJM, ENCFF555CLQ, ENCFF966PUO, ENCFF082GGD, ENCFF180OXX, ENCFF072AVQ, ENCFF398XCF, ENCFF364HXC, ENCFF657NYM, ENCFF504ALV, ENCFF404KPR, ENCFF858ORL, ENCFF611CHF, ENCFF082NBV, ENCFF877PBK, ENCFF852T…	40	25, 27, 28, 33, 36, 47, 50, 51, 76, 101	cell_line_EFO_0002784	NA	44	EFO:0002784	GM12878
ENCDO000AAC	3571876802	370016443	ENCFF307ZRF, ENCFF044SKY, ENCFF150LPL, ENCFF895VLA, ENCFF292OHG, ENCFF580CDY, ENCFF068WBC, ENCFF045HFN	8	ENCFF896YZZ, ENCFF603BUP, ENCFF586OAQ, ENCFF806VPE, ENCFF431OJT, ENCFF526GBB, ENCFF976RPU, ENCFF928XJB, ENCFF700WEC, ENCFF510GFY, ENCFF764CYY, ENCFF562USM, ENCFF357JEK, ENCFF455PHJ, ENCFF174VYS, ENCFF104HQV, ENCFF431FEY, ENCFF949TKQ, ENCFF023RXC, ENCFF870ZUQ, ENCFF998DHJ, ENCFF952YHB, ENCFF100MPD, ENCFF236VIX, ENCFF173SFW, ENCFF659OAL, ENCFF617DCM, ENCFF447FCN, ENCFF628KSG, ENCFF057DCQ, ENCFF920R…	79	27, 32, 35, 36, 38, 40, 50, 101	cell_line_EFO_0001187	NA	87	EFO:0001187	HepG2		human hepatocellular carcinoma (HCC) cells (p53-wt).
ENCDO000ACA	75547556	26906620	NA	0	ENCFF962KBC, ENCFF283MYC, ENCFF253BRM, ENCFF912UTQ	4	28, 36	cell_line_EFO_0002785	NA	4	EFO:0002785	GM12891
ENCDO000AAE	2056186818	101777167	ENCFF722CPV, ENCFF466ILY, ENCFF688JJI, ENCFF519DMA, ENCFF119IUD, ENCFF510NGZ, ENCFF347AGZ, ENCFF290GNL, ENCFF152ULI, ENCFF816MXR	10	ENCFF112NHD, ENCFF719QWF, ENCFF623WZZ, ENCFF827FND, ENCFF028DNB, ENCFF154KFQ, ENCFF435XNC, ENCFF443BKA, ENCFF558JDT, ENCFF791WJU, ENCFF820QYF, ENCFF627XQE, ENCFF401AMX, ENCFF864PPH, ENCFF968AIF, ENCFF714VIM, ENCFF954EQJ, ENCFF515ZHR, ENCFF997HJN, ENCFF017YII, ENCFF731MOG, ENCFF091CWD, ENCFF877EAV, ENCFF507WOL, ENCFF072VHG, ENCFF846QOW	26	32, 36, 49, 50, 51, 101	cell_line_EFO_0001203	NA	36	EFO:0001203	MCF-7		Human breast adenocarcinoma, established from the pleural effusion of a 69-year-old caucasian woman with metastatic mammary carcinoma (after radio- and hormone therapy) in 1970; cells were described of being positive for cytoplasmic estrogen receptors and having the capability to form domes.
ENCDO107AAA	21627479	338994	NA	0	ENCFF637KZP	1	36	primary_cell_CL_0002586	NA	1	CL:0002586	retinal pigment epithelial cell		An epithelial cell of the retinal pigmented epithelium. Retinal pigment epithelial (RPE) cells form a single layer of cells at the back of the eye sandwiched between the neurosensory retina and the choroid, playing a significant role in maintaining vision health. These pigment-laden cells are highly specialized and perform an array of metabolic and transport functions essential for the maintenanc…
ENCDO058AAA	694449667	43704241	NA	0	ENCFF436DYG, ENCFF004BVL, ENCFF015YGZ, ENCFF787QMX, ENCFF791WOW, ENCFF580GFP, ENCFF903IYS, ENCFF783SXE, ENCFF738TJZ, ENCFF437LCH, ENCFF888PWH, ENCFF498CHW, ENCFF095MVW, ENCFF737ZCN	14	36, 50	tissue_UBERON_0000945, tissue_UBERON_0000947, tissue_UBERON_0001013, tissue_UBERON_0001043, tissue_UBERON_0001159, tissue_UBERON_0001255, tissue_UBERON_0001264, tissue_UBERON_0002078, tissue_UBERON_0002080, tissue_UBERON_0002084, tissue_UBERON_0002106, tissue_UBERON_0002369, tissue_UBERON_0008450	NA	14	UBERON:0000945, UBERON:0000947, UBERON:0001013, UBERON:0001043, UBERON:0001159, UBERON:0001255, UBERON:0001264, UBERON:0002078, UBERON:0002080, UBERON:0002084, UBERON:0002106, UBERON:0002369, UBERON:0008450	stomach; sigmoid colon; spleen; adrenal gland; heart left ventricle; aorta; adipose tissue; esophagus; urinary bladder; pancreas; right cardiac atrium; heart right ventricle; psoas muscle		An expanded region of the vertebrate alimentary tract that serves as a food storage compartment and digestive organ. A stomach is lined, in whole or in part by a glandular epithelium. || The part of the large intestine that is closest to the rectum and anus. It forms a loop that averages about 40 cm. in length, and normally lies within the pelvis, but on account of its freedom of movement it is l…
ENCDO647UHQ	568680197	14875513	ENCFF016PFU, ENCFF535SOA	2	ENCFF128JTM, ENCFF855LCR	2	76	cell_line_EFO_0002847	NA	4	EFO:0002847	PC-9
ENCDO000AAP	288061722	15710266	NA	0	ENCFF497USM, ENCFF407LPR, ENCFF942DSY, ENCFF858VPI	4	36	cell_line_EFO_0001200	NA	4	EFO:0001200	MCF 10A
ENCDO830BUW	89791800	15601913	NA	0	ENCFF861GBM, ENCFF115JNM	2	36	primary_cell_CL_0002327	NA	2	CL:0002327	mammary gland epithelial cell		An epithelial cell of the mammary gland. Mammary gland epithelial cells, also known as mammary epithelial cells, are essential cell types in the tissue of mammary glands, which are milk-producing glands in female mammals. They can be categorized into two types: luminal epithelial cells and myoepithelial cells, each with their distinct functions in milk processing and delivery. Luminal epithelial …
ENCDO076ZHN	56380802	653928	NA	0	ENCFF660XDK	1	36	primary_cell_CL_0002618	NA	1	CL:0002618	endothelial cell of umbilical vein		An endothelial cell of the umbilical vein. Endothelial cells of the umbilical vein form the inner lining of the veins found in the umbilical cord. They are involved in tube formation and migration which are essential for angiogenesis, the process of generating new blood vessels; this is critical during the fetal stage for the development of the circulatory system. Endothelial cells of the umbilic…
ENCDO123NFT	56700352	13206833	NA	0	ENCFF034JHX	1	76	primary_cell_CL_0000625	NA	1	CL:0000625	CD8-positive, alpha-beta T cell		A T cell expressing an alpha-beta T cell receptor and the CD8 coreceptor. CD8-positive, alpha-beta T cells, also referred to as CD8+ T cells, are integral components of the body's adaptive immune system. They are characterized by the presence of the CD8 glycoprotein on their cell surface and the alpha and beta chains in their T cell receptors (TCRs). CD8+ T cells primarily function as cytotoxic T…
ENCDO451RUA	4401481375	400461697	ENCFF144QHN, ENCFF542OIG, ENCFF096ZLV, ENCFF017BHJ, ENCFF669LRK, ENCFF209ONX, ENCFF641IQX, ENCFF291DHG, ENCFF587KOP, ENCFF764FNP, ENCFF269VXF, ENCFF458XZK, ENCFF828ZRU, ENCFF669RNN, ENCFF636HFT, ENCFF665VYT, ENCFF511HBN, ENCFF342LTC, ENCFF332OIY, ENCFF975LMN, ENCFF906NHW, ENCFF422HMH, ENCFF417EUS, ENCFF424ZJU, ENCFF276DOD, ENCFF744CPV, ENCFF106DYM, ENCFF720SCO, ENCFF941UFO, ENCFF247ICN, ENCFF622T…	43	ENCFF459PIH, ENCFF494MEJ, ENCFF881SJD, ENCFF793ZBA, ENCFF758TGR, ENCFF765SNX, ENCFF693DSK, ENCFF139OBG	8	76, 101	tissue_UBERON_0000473, tissue_UBERON_0000945, tissue_UBERON_0001150, tissue_UBERON_0001157, tissue_UBERON_0001159, tissue_UBERON_0001211, tissue_UBERON_0001515, tissue_UBERON_0002046, tissue_UBERON_0002106, tissue_UBERON_0002190, tissue_UBERON_0002367, tissue_UBERON_0002369, tissue_UBERON_0004264, tissue_UBERON_0004550, tissue_UBERON_0004648, tissue_UBERON_0006920, tissue_UBERON_0008367, tissue_U…	NA	51	UBERON:0000473, UBERON:0000945, UBERON:0001150, UBERON:0001157, UBERON:0001159, UBERON:0001211, UBERON:0001515, UBERON:0002046, UBERON:0002106, UBERON:0002190, UBERON:0002367, UBERON:0002369, UBERON:0004264, UBERON:0004550, UBERON:0004648, UBERON:0006920, UBERON:0008367, UBERON:0008952, UBERON:0010414, UBERON:0011907, UBERON:0036149	testis; stomach; body of pancreas; transverse colon; sigmoid colon; Peyer's patch; thoracic aorta; thyroid gland; spleen; subcutaneous adipose tissue; prostate gland; adrenal gland; lower leg skin; gastroesophageal sphincter; esophagus muscularis mucosa; esophagus squamous epithelium; breast epithelium; upper lobe of left lung; omental fat pad; gastrocnemius medialis; suprapubic skin		A gonad of a male animal. A gonad produces and releases sperm. || An expanded region of the vertebrate alimentary tract that serves as a food storage compartment and digestive organ. A stomach is lined, in whole or in part by a glandular epithelium. || The body of the pancreas is a subsection of the pancreas organ in the human body. It is somewhat prismatic in shape, and has three surfaces: anter…
ENCDO000ABE	464415318	37301002	ENCFF715ULM, ENCFF073IIU	2	ENCFF252HWU, ENCFF373OZW, ENCFF594FEE, ENCFF408PAH, ENCFF885RHY, ENCFF491RYT, ENCFF023KXJ, ENCFF745NAF	8	32, 36, 50, 101	cell_line_EFO_0002824	NA	10	EFO:0002824	HCT116		Human colon carcinoma cell line; established from the primary colon carcinoma of an adult man.
ENCDO060AAA	275559240	10784775	NA	0	ENCFF580MZG, ENCFF448TFZ, ENCFF806WWU, ENCFF493MYE, ENCFF558ZSN, ENCFF856RZO, ENCFF971YNR	7	36, 50	tissue_UBERON_0002107	NA	7	UBERON:0002107	liver		An exocrine gland which secretes bile and functions in metabolism of protein and carbohydrate and fat, synthesizes substances involved in the clotting of the blood, synthesizes vitamin A, detoxifies poisonous substances, stores glycogen, and breaks down worn-out erythrocytes[GO].
ENCDO776UMN	37369567	4128388	NA	0	ENCFF573APN	1	36	tissue_UBERON_0002107	NA	1	UBERON:0002107	liver		An exocrine gland which secretes bile and functions in metabolism of protein and carbohydrate and fat, synthesizes substances involved in the clotting of the blood, synthesizes vitamin A, detoxifies poisonous substances, stores glycogen, and breaks down worn-out erythrocytes[GO].
ENCDO055UKA	60640151	3051457	NA	0	ENCFF392UYM	1	76	primary_cell_CL_0000775	NA	1	CL:0000775	neutrophil		Any of the immature or mature forms of a granular leukocyte that in its mature form has a nucleus with three to five lobes connected by slender threads of chromatin, and cytoplasm containing fine inconspicuous granules and stainable by neutral dyes. Neutrophils are an essential component of the human immune system and belong to the category of white blood cells known as granulocytes. They constit…
ENCDO000AAB	752946219	61344043	ENCFF040LFH, ENCFF240VRC, ENCFF961VPD	3	ENCFF692XZV, ENCFF380EDG, ENCFF920HRJ, ENCFF121KUJ, ENCFF054OSH, ENCFF909YLO, ENCFF954DWW, ENCFF469FYX, ENCFF484GNC, ENCFF721BCM, ENCFF610EFV, ENCFF973ZIU, ENCFF736EYF, ENCFF716LLX, ENCFF713YQB, ENCFF610OXJ, ENCFF388MUS, ENCFF276BNG, ENCFF543CJM, ENCFF203JTC	20	27, 28, 32, 35, 36, 101	cell_line_EFO_0002791	NA	23	EFO:0002791	HeLa-S3
ENCDO268AAA	67484480	17404652	NA	0	ENCFF451NZB, ENCFF604QBU, ENCFF587LRA, ENCFF326QAX, ENCFF969GRO	5	36	primary_cell_CL_0000312	NA	5	CL:0000312	keratinocyte		An epithelial cell of stratified squamous tissues, including skin, oral mucosa (Hiroshima et al., 2011), and esophagus (Whelan et al., 2018), that produces keratin proteins and secretes antimicrobial peptides to form a resilient barrier against environmental damage, dehydration, pathogens, and microbial invasion. It undergoes successive stages of differentiation marked by changes in keratin expre…
ENCDO000ABF	3013084242	128980482	ENCFF989PGT, ENCFF243IQR, ENCFF705FKI, ENCFF856SYG, ENCFF936VJO, ENCFF008GCZ, ENCFF045PXK, ENCFF045OVA, ENCFF619JNV, ENCFF771QFT, ENCFF633HYG, ENCFF841LDY, ENCFF528VJN, ENCFF424ATY, ENCFF719PXX, ENCFF348IEF, ENCFF453LJV, ENCFF477HPX, ENCFF086LLR, ENCFF862XLE, ENCFF812LAJ, ENCFF245VNC, ENCFF977WFN, ENCFF025HKU, ENCFF080HGX, ENCFF648FLA, ENCFF120BDS, ENCFF747VRU, ENCFF297IVV, ENCFF645TSL, ENCFF058R…	36	ENCFF854RYT, ENCFF299YGP, ENCFF036GEF, ENCFF473CDC, ENCFF474FIQ	5	25, 32, 36, 101	cell_line_EFO_0001182, cell_line_EFO_0001184	NA	41	EFO:0001182, EFO:0001184	HEK293; pelvic fin		|| Paired fin located in the abdominal position of the body.
ENCDO000ACK	27060752	1576545	NA	0	ENCFF519AXQ, ENCFF646REM, ENCFF021IAB, ENCFF650JUF	4	28	cell_line_EFO_0005351	NA	4	EFO:0005351	GM19193
ENCDO000ABD	820332265	82367612	ENCFF076JCA, ENCFF245WUM	2	ENCFF660VDB, ENCFF476JOC, ENCFF470NFL, ENCFF163MVW, ENCFF423QEN, ENCFF188OKO, ENCFF070HBM, ENCFF841ELU, ENCFF114QIU, ENCFF360VTI, ENCFF379BDG, ENCFF229SZJ, ENCFF493NIV, ENCFF740DXN, ENCFF707NVX, ENCFF932PJF, ENCFF888KAT	17	36, 50, 76	cell_line_EFO_0002717, cell_line_EFO_0003072	NA	19	EFO:0002717, EFO:0003072	SH-SY5Y; SK-N-SH		||
ENCDO000ABB	819654600	162725300	ENCFF369WAN, ENCFF815ZFH, ENCFF554YML, ENCFF815WGN	4	ENCFF098QIR, ENCFF893HUW, ENCFF025ODI, ENCFF996OUT, ENCFF904AFA, ENCFF412RVB	6	36, 101	cell_line_EFO_0002713	NA	10	EFO:0002713	Panc1		PANC-1 is a human pancreatic cancer cell line isolated from a pancreatic carcinoma of ductal cell origin in a 56-year-old male.
ENCDO478OMA	556550749	31794136	NA	0	ENCFF747ZVF, ENCFF309RDH, ENCFF952QEE, ENCFF570QIM, ENCFF336YCH, ENCFF400FPE, ENCFF022OWN, ENCFF580GBQ, ENCFF356XXK	9	36	tissue_UBERON_0000945, tissue_UBERON_0001159, tissue_UBERON_0002048, tissue_UBERON_0002080, tissue_UBERON_0002084, tissue_UBERON_0002106, tissue_UBERON_0002108, tissue_UBERON_0002370, tissue_UBERON_0008450	NA	9	UBERON:0000945, UBERON:0001159, UBERON:0002048, UBERON:0002080, UBERON:0002084, UBERON:0002106, UBERON:0002108, UBERON:0002370, UBERON:0008450	stomach; sigmoid colon; spleen; heart left ventricle; heart right ventricle; psoas muscle; lung; small intestine; thymus		An expanded region of the vertebrate alimentary tract that serves as a food storage compartment and digestive organ. A stomach is lined, in whole or in part by a glandular epithelium. || The part of the large intestine that is closest to the rectum and anus. It forms a loop that averages about 40 cm. in length, and normally lies within the pelvis, but on account of its freedom of movement it is l…
ENCDO221AAA	146134671	16570285	NA	0	ENCFF259TIP, ENCFF663QPN, ENCFF553LPF, ENCFF837HRZ, ENCFF663QBU, ENCFF722WMU	6	36	cell_line_EFO_0005904, in_vitro_differentiated_cells_CL_0000222, in_vitro_differentiated_cells_CL_0000746, in_vitro_differentiated_cells_CL_0002664, in_vitro_differentiated_cells_CL_0010021	NA	6	EFO:0005904, CL:0000222, CL:0000746, CL:0002664, CL:0010021	cardiac muscle cell; H7-hESC; mesodermal cell; cardioblast; cardiac myoblast		Cardiac muscle cells are striated muscle cells that are responsible for heart contraction. In mammals, the contractile fiber resembles those of skeletal muscle but are only one third as large in diameter, are richer in sarcoplasm, and contain centrally located instead of peripheral nuclei. Cardiac muscle cells, also known as cardiomyocytes or cardiac myocytes, are specialized cells that form the …
ENCDO230AAA	28338711	609155	NA	0	ENCFF576BTF	1	36	primary_cell_CL_0002548	NA	1	CL:0002548	fibroblast of cardiac tissue		A fibroblast that is part of the heart. Fibroblasts of cardiac tissue, or cardiac fibroblasts, are critical cells involved in the normal function and repair of the heart. They are essentially a type of non-muscle cell that are integral to the connective tissue and structural integrity of the heart. The primary role of cardiac fibroblasts is the synthesis and deposition of extracellular matrix (EC…
ENCDO336AAA	1151349240	39561782	ENCFF809HFR, ENCFF449PDH, ENCFF333KJQ, ENCFF286BOX	4	ENCFF308CYL, ENCFF315MHP, ENCFF100PMS, ENCFF788NYF, ENCFF981QXW, ENCFF981TAN, ENCFF150GGB, ENCFF254WCJ, ENCFF759BRF, ENCFF592YCC	10	36, 50, 76	cell_line_EFO_0005723, cell_line_EFO_0007950, in_vitro_differentiated_cells_CL_0000103	NA	14	EFO:0005723, EFO:0007950, CL:0000103	GM23248; GM23338; bipolar neuron		Fibroblasts taken from a skin punch of the arm || Induced pluripotent stem cell line; Participant #1 (hu43860C) in the Personal Genome Project: http://www.personalgenomes.org Fibroblast culture from this same subject from which this cell line was made is GM23248and a matching lymphoblast line from this same subject is GM20431. || A type of interneuron that has two neurites, usually an axon and a …
ENCDO353AAA	139383369	4257653	NA	0	ENCFF610ZOD, ENCFF119DFE	2	36	cell_line_EFO_0002357	NA	2	EFO:0002357	SUDHL6
ENCDO688UPE	27392797	1699660	NA	0	ENCFF209LTY	1	75	primary_cell_CL_2000001	NA	1	CL:2000001	peripheral blood mononuclear cell		A leukocyte with a single non-segmented nucleus in the mature form found in the circulatory pool of blood.
ENCDO000AAZ	1003000323	80176956	ENCFF097AAA, ENCFF638XTT, ENCFF200GTH, ENCFF794LPI	4	ENCFF051WWL, ENCFF287ELX, ENCFF563GBN, ENCFF347TXP, ENCFF284JEI, ENCFF721CZL, ENCFF424XCA, ENCFF625RKU, ENCFF948UNV, ENCFF479FDR, ENCFF996WPX, ENCFF226SLF, ENCFF436BUU, ENCFF594SCK, ENCFF227MOQ, ENCFF043PUQ, ENCFF102VFU, ENCFF751VDM	18	36, 76, 101	cell_line_EFO_0001086	NA	22	EFO:0001086	A549
ENCDO688UWB	154515217	5570013	NA	0	ENCFF146SWY, ENCFF016FTH, ENCFF670CMC, ENCFF497ETK	4	36	primary_cell_CL_0000625, primary_cell_CL_0000895, primary_cell_CL_0000897, primary_cell_CL_0000909	NA	4	CL:0000625, CL:0000895, CL:0000897, CL:0000909	naive thymus-derived CD4-positive, alpha-beta T cell; CD4-positive, alpha-beta memory T cell; CD8-positive, alpha-beta T cell; CD8-positive, alpha-beta memory T cell		An antigen inexperienced CD4-positive, alpha-beta T cell with the phenotype CCR7-positive, CD127-positive and CD62L-positive. This cell type develops in the thymus. This cell type is also described as being CD25-negative, CD62L-high, and CD44-low. These cells have not been exposed to antigen following thymic T-cell selection; found in blood and secondary lymphoid organs. This cell type is compati…
ENCDO310AAA	11676230	19522398	NA	0	ENCFF787HFY	1	51	tissue_UBERON_0002106	NA	1	UBERON:0002106	spleen		The organ that functions to filter blood and to store red corpuscles and platelets.
ENCDO265AAA	121802026	8859925	NA	0	ENCFF545JWL, ENCFF172HPC, ENCFF383QCX, ENCFF348UXF	4	36	primary_cell_CL_0001054	NA	4	CL:0001054	CD14-positive monocyte		A monocyte that expresses CD14 and is negative for the lineage markers CD3, CD19, and CD20. This cell type is compatible with the HIPC Lyoplate markers for 'monocyte'. Note that while CD14 is considered a reliable marker for human monocytes, it is only expressed on approximately 85% of mouse monocytes.
ENCDO000ACX	362241391	28147788	ENCFF175XXJ, ENCFF593DGG, ENCFF487IET, ENCFF090ARS	4	ENCFF141AYW, ENCFF234IPE	2	36, 51, 101	cell_line_EFO_0002071, cell_line_EFO_0005726, cell_line_EFO_0006365	NA	6	EFO:0002071, EFO:0005726, EFO:0006365	LNCAP; LNCaP clone FGC; C4-2B		Human prostate carcinoma, established from the left supraclavicular lymph node metastasis from a 50-year-old man with prostate carcinoma in 1977; cells were described to be androgen-sensitive. || LNCaP clone FGC was isolated in 1977 by J.S. Horoszewicz, et al., from a needle aspiration biopsy of the left supraclavicular lymph node of a 50-year-old Caucasian male (blood type B+) with confirmed dia…
ENCDO227AAA	56184834	595037	NA	0	ENCFF597YIM, ENCFF908OBD	2	36	primary_cell_CL_0002603, primary_cell_CL_2000044	NA	2	CL:0002603, CL:2000044	astrocyte of the cerebellum; brain microvascular endothelial cell		An astrocyte of the cerebellum. Astrocytes of the cerebellum, also known as cerebellar astrocytes, constitute a major subtype of glial cells in the cerebellum, an integral region of the brain responsible for regulating motor movements and cognitive processes. These astrocytes are unique to the cerebellum, differing in morphological and functional characteristics from astrocytess located in other …
ENCDO000ABC	156953542	13874040	NA	0	ENCFF713HLH, ENCFF606FHK, ENCFF131TJA, ENCFF301NVQ	4	25, 36	cell_line_EFO_0002860	NA	4	EFO:0002860	SK-N-MC
ENCDO150YZC	199042576	37626544	NA	0	ENCFF061QLI, ENCFF705LXV, ENCFF989MMP, ENCFF504IXT	4	75	tissue_UBERON_0000305, tissue_UBERON_0001987, tissue_UBERON_0003124, tissue_UBERON_0007106	NA	4	UBERON:0000305, UBERON:0001987, UBERON:0003124, UBERON:0007106	amnion; placenta; chorion membrane; chorionic villus		The thin innermost layer of the extraembryonic membranes that contains the amniotic fluid; the membrane forms a closed sac in which the embryo and later, the fetus, is suspended and protected. || Organ of metabolic interchange between fetus and mother, partly of embryonic origin and partly of maternal origin[GO]. The fetal portion of the placenta is known as the villous chorion. The maternal port…
ENCDO250QGI	24665743	9610301	NA	0	ENCFF163VRH	1	76	primary_cell_CL_2000001	NA	1	CL:2000001	peripheral blood mononuclear cell		A leukocyte with a single non-segmented nucleus in the mature form found in the circulatory pool of blood.
ENCDO922CEJ	147078295	5306525	NA	0	ENCFF909QSZ, ENCFF933YVJ, ENCFF849MKL, ENCFF166WDN	4	36	primary_cell_CL_0000625, primary_cell_CL_0000895, primary_cell_CL_0000897, primary_cell_CL_0000909	NA	4	CL:0000625, CL:0000895, CL:0000897, CL:0000909	naive thymus-derived CD4-positive, alpha-beta T cell; CD4-positive, alpha-beta memory T cell; CD8-positive, alpha-beta T cell; CD8-positive, alpha-beta memory T cell		An antigen inexperienced CD4-positive, alpha-beta T cell with the phenotype CCR7-positive, CD127-positive and CD62L-positive. This cell type develops in the thymus. This cell type is also described as being CD25-negative, CD62L-high, and CD44-low. These cells have not been exposed to antigen following thymic T-cell selection; found in blood and secondary lymphoid organs. This cell type is compati…
ENCDO477HWZ	130791975	10994150	NA	0	ENCFF825QBT, ENCFF714PBR, ENCFF776YPH	3	36	in_vitro_differentiated_cells_CL_0000136, primary_cell_CL_0000134, tissue_UBERON_0014455	NA	3	CL:0000136, CL:0000134, UBERON:0014455	mesenchymal stem cell; adipocyte; subcutaneous abdominal adipose tissue		A connective tissue cell that normally gives rise to other cells that are organized as three-dimensional masses. In humans, this cell type is CD73-positive, CD90-positive, CD105-positive, CD45-negative, CD34-negative, and MHCII-negative. They may further differentiate into osteoblasts, adipocytes, myocytes, neurons, or chondroblasts in vitro. Originally described as residing in the bone marrow, t…
ENCDO316AAA	14707404	14733354	NA	0	ENCFF056YDV	1	51	tissue_UBERON_0001264	NA	1	UBERON:0001264	pancreas		An endoderm derived structure that produces precursors of digestive enzymes and blood glucose regulating hormones[GO].
ENCDO918HJM	32440702	3126383	NA	0	ENCFF802MNB	1	75	tissue_UBERON_0007106	NA	1	UBERON:0007106	chorionic villus		One of the minute vascular projections of the fetal chorion that combines with maternal uterine tissue to form the placenta.
ENCDO000ACF	23586299	2919422	NA	0	ENCFF257PUQ, ENCFF733AQK, ENCFF737DSB, ENCFF786RCZ	4	28	cell_line_EFO_0005332	NA	4	EFO:0005332	GM18505
ENCDO568LPD	174052124	39784288	NA	0	ENCFF837FYA, ENCFF554AXK	2	36	cell_line_EFO_0006283	NA	2	EFO:0006283	KOPT-K1
ENCDO357DNR	40181739	6414497	NA	0	ENCFF582XVX	1	36	tissue_UBERON_0001134	NA	1	UBERON:0001134	skeletal muscle tissue		Muscle tissue that consists primarily of skeletal muscle fibers.
ENCDO819SJC	82057375	22976406	NA	0	ENCFF967NFM, ENCFF783BSQ, ENCFF650QMD	3	76	primary_cell_CL_0002324, primary_cell_CL_0002326, primary_cell_CL_0002451	NA	3	CL:0002324, CL:0002326, CL:0002451	basal-myoepithelial cell of mammary gland; luminal epithelial cell of mammary gland; mammary stem cell		A myoepithelial cell that is part of a mammary gland and is located in the basal layer. During lactation, a basal-myoepithelial cell of mammary gland contracts under the stimulation of oxytocin. In humans, a basal-myoepithelial cell of mammary gland can be identified by high levels of CD49f and low levels of EpCAM. Myoepithelial cells of the mammary gland are a specialized type of smooth muscle c…
ENCDO120UGO	42397025	3870661	NA	0	ENCFF655STS	1	36	tissue_UBERON_0014455	NA	1	UBERON:0014455	subcutaneous abdominal adipose tissue		Subcutaneous adipose tissue that is located in the abdominal region.
ENCDO094AAA	25672229	386427	NA	0	ENCFF421WFD	1	36	primary_cell_CL_0000188	NA	1	CL:0000188	cell of skeletal muscle		A somatic cell located in skeletal muscle. Skeletal muscle cells, or myocytes, are essential for the musculoskeletal system, featuring a striated appearance from tightly packed sarcomeres. These elongated, multi-nucleated cells convert ATP into mechanical energ and are key for voluntary movement and posture. They also are responsible for maintaining body temperature, storing nutrients, and stabil…
ENCDO535TMW	132831615	13136717	NA	0	ENCFF739MWA, ENCFF829KRC, ENCFF726GQB	3	36	in_vitro_differentiated_cells_CL_0000136, primary_cell_CL_0000134, tissue_UBERON_0014455	NA	3	CL:0000136, CL:0000134, UBERON:0014455	mesenchymal stem cell; adipocyte; subcutaneous abdominal adipose tissue		A connective tissue cell that normally gives rise to other cells that are organized as three-dimensional masses. In humans, this cell type is CD73-positive, CD90-positive, CD105-positive, CD45-negative, CD34-negative, and MHCII-negative. They may further differentiate into osteoblasts, adipocytes, myocytes, neurons, or chondroblasts in vitro. Originally described as residing in the bone marrow, t…
ENCDO000ACI	31948408	1603975	NA	0	ENCFF577WKE, ENCFF283LWS, ENCFF335OIH	3	28	cell_line_EFO_0005349	NA	3	EFO:0005349	GM18951
ENCDO871IWW	227274007	3404012	NA	0	ENCFF512LHB, ENCFF319RXV, ENCFF951VPL, ENCFF248GPO, ENCFF803ZRM, ENCFF653IUI	6	36	tissue_UBERON_0001871, tissue_UBERON_0001873, tissue_UBERON_0002038, tissue_UBERON_0002305, tissue_UBERON_0002967, tissue_UBERON_0009834	NA	6	UBERON:0001871, UBERON:0001873, UBERON:0002038, UBERON:0002305, UBERON:0002967, UBERON:0009834	temporal lobe; caudate nucleus; substantia nigra; layer of hippocampus; cingulate gyrus; dorsolateral prefrontal cortex		Lower lateral part of the cerebral hemisphere. (MSH). Boundary notes: It is bounded dorsally by the lateral fissure and posteriorly by an arbitrary border shared with the occipital lobe. [Wikipedia:Temporal_lobe] || Subcortical nucleus of telecephalic origin consisting of an elongated gray mass lying lateral to and bordering the lateral ventricle. It is divided into a head, body and tail in some …
ENCDO000AAG	19241256	421440	NA	0	ENCFF932RYQ	1	36	cell_line_EFO_0002779	NA	1	EFO:0002779	BJ
ENCDO280TXL	14660198	7882440	NA	0	ENCFF931HQI	1	76	primary_cell_NTR_0000427	NA	1	NTR:0000427
ENCDO005EGE	640701618	13470354	ENCFF351QQW, ENCFF494ZIN, ENCFF219HJZ, ENCFF986RCQ, ENCFF106ZVJ, ENCFF251KUS	6	NA	0	101	primary_cell_CL_1001606	NA	6	CL:1001606	foreskin keratinocyte		Keratinocyte from foreskin.
ENCDO499UKB	32392452	2899585	NA	0	ENCFF965FNI	1	36	tissue_UBERON_0001134	NA	1	UBERON:0001134	skeletal muscle tissue		Muscle tissue that consists primarily of skeletal muscle fibers.
ENCDO000AAM	65497498	8156600	NA	0	ENCFF151YAO, ENCFF642UHU, ENCFF494VIW	3	36, 50	cell_line_EFO_0002793	NA	3	EFO:0002793	HL-60		Human acute myeloid leukemia established from the peripheral blood of a 35-year-old woman with acute myeloid leukemia (AML FAB M2) in 1976.
ENCDO253AAA	30881571	322212	NA	0	ENCFF280SOV	1	36	primary_cell_CL_0002558	NA	1	CL:0002558	fibroblast of villous mesenchyme		A fibroblast that is part of villous mesenchyme.
ENCDO370HUJ	72477267	917890	NA	0	ENCFF359JQU, ENCFF228WDT	2	36	tissue_UBERON_0000955, tissue_UBERON_0002048	NA	2	UBERON:0000955, UBERON:0002048	lung; brain		Respiration organ that develops as an outpocketing of the esophagus. Snakes and limbless lizards typically possess only the right lung as a major respiratory organ; the left lung is greatly reduced, or even absent. Amphisbaenians, however, have the opposite arrangement, with a major left lung, and a reduced or absent right lung [WP] || The brain is the center of the nervous system in all vertebra…
ENCDO028NGF	141677938	5740485	NA	0	ENCFF457SGX, ENCFF432ESG, ENCFF494ZCT, ENCFF459LUG	4	36	primary_cell_CL_0000084, primary_cell_CL_0000236, primary_cell_CL_0000623, primary_cell_CL_0001054	NA	4	CL:0000084, CL:0000236, CL:0000623, CL:0001054	CD14-positive monocyte; T cell; B cell; natural killer cell		A monocyte that expresses CD14 and is negative for the lineage markers CD3, CD19, and CD20. This cell type is compatible with the HIPC Lyoplate markers for 'monocyte'. Note that while CD14 is considered a reliable marker for human monocytes, it is only expressed on approximately 85% of mouse monocytes. || A type of lymphocyte whose defining characteristic is the expression of a T cell receptor co…
ENCDO697GBW	153044938	3034831	NA	0	ENCFF438KJC, ENCFF880UAU	2	36	cell_line_EFO_0005724	NA	2	EFO:0005724	MM.1S		MM.1S is a B lymphoblast cell line derived in 1986. The parent cell line, MM.1, was established from peripheral blood of a multiple myeloma patient who had become resistant to steroid-based therapy. provide critical information about disease progression and the development of drug resistance. This cell line represents a valuable tool for elucidating the mechanisms of action of glucocorticoids and…
ENCDO000AAX	297902408	64002583	NA	0	ENCFF352RKQ, ENCFF726NAG, ENCFF199RAU, ENCFF930IPW, ENCFF825ZAO, ENCFF756TTQ, ENCFF433SPB, ENCFF029ISX, ENCFF758YZM, ENCFF646OIA, ENCFF167BVO	11	36	cell_line_EFO_0001196	NA	11	EFO:0001196	IMR-90		Human Fetal Lung Fibroblast cell line
ENCDO163OST	43671042	1232930	NA	0	ENCFF555FBR, ENCFF224UAS	2	36	cell_line_EFO_0007102	NA	2	EFO:0007102	iPS-15b		Human induced stem cell line derived from dermal fibroblasts. Cells have a karyotype of: Normal, 46XX [55%]; Abnormal, +(1)(q25.3) [40%]; trisomy X, +(1)(q25.3) [5%]. Cells are pluripotency tested on 3 germ layers in EB and teratomas. The cells were reprogrammed using a retrovirus containing 3 factors: KLF4, SOX2, OCT4.[PMID: 21293464]. Cells were provided by Harvard University and maintained on …
ENCDO222AAA	1126876125	101138418	NA	0	ENCFF757YUE, ENCFF772IED, ENCFF495KCW, ENCFF484PBB, ENCFF450CXD, ENCFF251JQE, ENCFF902CRQ, ENCFF657IMK, ENCFF572WNH, ENCFF144ISY, ENCFF037MPZ, ENCFF568TAP, ENCFF245VQD, ENCFF845VSO, ENCFF537QML, ENCFF436TNJ, ENCFF912MQZ, ENCFF519CSM, ENCFF181QVQ, ENCFF562PFJ	20	30, 36, 76	cell_line_EFO_0003045, in_vitro_differentiated_cells_CL_0000047, in_vitro_differentiated_cells_CL_0000182, in_vitro_differentiated_cells_CL_0000192, in_vitro_differentiated_cells_CL_0000540, in_vitro_differentiated_cells_CL_0000681, in_vitro_differentiated_cells_CL_0002259, in_vitro_differentiated_cells_CL_0011020, in_vitro_differentiated_cells_NTR_0003830	NA	20	EFO:0003045, CL:0000047, CL:0000182, CL:0000192, CL:0000540, CL:0000681, CL:0002259, CL:0011020, NTR:0003830	neural stem cell; H9; hepatocyte; smooth muscle cell; neuron; radial glial cell; neuroepithelial stem cell; neural progenitor cell		An undifferentiated neural cell that originates from the neuroectoderm and has the capacity both to perpetually self-renew without differentiating and to generate multiple central nervous system neuronal and glial cell types. || This human ES cell line expresses cell surface markers specific to undifferentiated nonhuman primate ES and human EC cells: stage-specific embryonic antigen (SSEA)‚Äì3, S…
ENCDO834SRG	38473486	517524	NA	0	ENCFF917GFZ	1	36	primary_cell_CL_0000062	NA	1	CL:0000062	osteoblast		Skeletogenic cell that secretes osteoid, is capable of producing mineralized (hydroxyapatite) matrix, is located adjacent to or within osteoid tissue, and arises from the transformation of a preosteoblast cell. Osteoblasts are a type of bone cell primarily responsible for bone formation. Osteoblasts are derived from mesenchymal stem cells, which differentiate into osteoblasts under the influence …
ENCDO308YQF	25638844	1062555	NA	0	ENCFF539XBF	1	36	tissue_UBERON_0000948	NA	1	UBERON:0000948	heart		A myogenic muscular circulatory organ found in the vertebrate cardiovascular system composed of chambers of cardiac muscle. It is the primary circulatory organ. Taxon notes:" the ascidian tube-like heart lacks chambers....The ascidian heart is formed after metamorphosis as a simple tube-like structure with a single-layered myoepithelium that is continuous with a single-layered pericar- dial wall.…
ENCDO719HIY	180546865	3923887	ENCFF083RXK, ENCFF856LCB	2	NA	0	101	cell_line_EFO_0002095	NA	2	EFO:0002095	22Rv1		A cell line derived from human prostate carcinoma.
ENCDO666YUN	173275478	32793193	ENCFF400ADN, ENCFF523XQF, ENCFF075HGO	3	ENCFF608LNW	1	76	primary_cell_CL_1001606, primary_cell_CL_1001608, primary_cell_CL_2000045	NA	4	CL:1001606, CL:1001608, CL:2000045	foreskin keratinocyte; foreskin fibroblast; foreskin melanocyte		Keratinocyte from foreskin. || Fibroblast from foreskin. || Any melanocyte of skin that is part of a skin of prepuce of penis.
ENCDO442SWC	23375962	527644	NA	0	ENCFF258DWA	1	36	cell_line_CLO_0021511	NA	1	CLO:0021511	AG10803 cell		APPARENTLY HEALTHY NON-FETAL TISSUE
ENCDO118RFV	41716975	771146	NA	0	ENCFF455PYS	1	36	primary_cell_CL_0000236	NA	1	CL:0000236	B cell		A lymphocyte of B lineage that is capable of B cell mediated immunity.
ENCDO000ABY	17542340	367999	NA	0	ENCFF141UTG	1	36	cell_line_EFO_0001161	NA	1	EFO:0001161	GM12874
ENCDO000ADT	19116549	348588	NA	0	ENCFF185CQP	1	36	cell_line_EFO_0005715	NA	1	EFO:0005715	WERI-Rb-1		The WERI-Rb-1 line is one of two human retinoblastoma cell lines established in 1974 by R.M. McFall and T.W. Sery. This is a near diploid line. The modal chromosome number is 47 occurring at 38%, and the rate of polyploidy is 9%. Cells are grape-like clusters of round cells in suspension.
ENCDO000ACE	34533625	13727293	NA	0	ENCFF601IYE, ENCFF363ORB, ENCFF401QOO, ENCFF307THL	4	28	cell_line_EFO_0005347	NA	4	EFO:0005347	GM15510
ENCDO858AJQ	68517507	15671543	NA	0	ENCFF638VYN	1	36	tissue_UBERON_0012488	NA	1	UBERON:0012488	muscle layer of duodenum		A muscular coat that is part of a duodenum.
ENCDO424HVB	601685756	31381919	NA	0	ENCFF209YSO, ENCFF685ZDP, ENCFF303FKW, ENCFF453CVV, ENCFF670KMY, ENCFF710ZUH, ENCFF942IYS, ENCFF128GHG, ENCFF520HKV, ENCFF829ZIC, ENCFF926RUG, ENCFF499KZH, ENCFF496UNC	13	36, 50	tissue_UBERON_0000945, tissue_UBERON_0000947, tissue_UBERON_0000992, tissue_UBERON_0001043, tissue_UBERON_0001264, tissue_UBERON_0002048, tissue_UBERON_0002106, tissue_UBERON_0002108, tissue_UBERON_0002369, tissue_UBERON_0008450	NA	13	UBERON:0000945, UBERON:0000947, UBERON:0000992, UBERON:0001043, UBERON:0001264, UBERON:0002048, UBERON:0002106, UBERON:0002108, UBERON:0002369, UBERON:0008450	stomach; spleen; adrenal gland; female gonad; aorta; esophagus; pancreas; psoas muscle; lung; small intestine		An expanded region of the vertebrate alimentary tract that serves as a food storage compartment and digestive organ. A stomach is lined, in whole or in part by a glandular epithelium. || The organ that functions to filter blood and to store red corpuscles and platelets. || Either of a pair of complex endocrine organs near the anterior medial border of the kidney consisting of a mesodermal cortex …
ENCDO463PIS	38717413	4961676	NA	0	ENCFF867ELO	1	76	tissue_NTR_0001407	NA	1	NTR:0001407
ENCDO350AAA	111295549	8413692	NA	0	ENCFF232ZFT, ENCFF622XQQ	2	36	cell_line_EFO_0005907	NA	2	EFO:0005907	OCI-LY1		Established from the bone marrow of a 44-year-old man with B-cell Non-Hodgkin lymphoma (B-NHL; diffuse large cell), stage 4B at relapse in 1983.
ENCDO133EXU	290885733	8062649	NA	0	ENCFF683MQK, ENCFF615KTD, ENCFF343JMR, ENCFF879GES	4	36, 76	cell_line_EFO_0005694	NA	4	EFO:0005694	KMS-11		KMS-11 cell line was derived from four patients with multiple myeloma. These cells represent a later stage of B-cell differentiation, and shows characteristics of plasma cells by secreting surface kappa chain immunoglobulins.
ENCDO119FJJ	158246336	3115562	ENCFF819GVH, ENCFF740BZH	2	NA	0	101	cell_line_EFO_0007752	NA	2	EFO:0007752	VCaP		Human prostate cancer cell line.
ENCDO844VGJ	60630030	981199	NA	0	ENCFF904OCQ, ENCFF564VUW	2	36	cell_line_EFO_0007105, cell_line_EFO_0007107	NA	2	EFO:0007105, EFO:0007107	iPS-18a; iPS-18c		Human induced stem cell line derived from dermal fibroblasts. Cells have a karyotype of: Normal, 46XX [90%]; Abnormal, 45XO [10%]. Cells are pluripotency tested on 3 germ layers in EB and teratomas. The cells were reprogrammed using a retrovirus containing 3 factors: KLF4, SOX2, OCT4.[PMID: 21293464]. Cells were provided by Harvard University and maintained on KSR medium. || Human induced stem ce…
ENCDO779YRY	313575685	13996791	NA	0	ENCFF231MLL, ENCFF672XRL, ENCFF915NQY, ENCFF635VIO, ENCFF543QDG, ENCFF163SPB, ENCFF676SQW	7	36	primary_cell_CL_0000624, primary_cell_CL_0000792, primary_cell_CL_0000895, primary_cell_CL_0000897, primary_cell_CL_0000899, primary_cell_CL_0000905	NA	7	CL:0000624, CL:0000792, CL:0000895, CL:0000897, CL:0000899, CL:0000905	CD4-positive, alpha-beta T cell; CD4-positive, CD25-positive, alpha-beta regulatory T cell; naive thymus-derived CD4-positive, alpha-beta T cell; CD4-positive, alpha-beta memory T cell; T-helper 17 cell; effector memory CD4-positive, alpha-beta T cell		A mature alpha-beta T cell that expresses an alpha-beta T cell receptor and the CD4 coreceptor. || A CD4-positive, CD25-positive, alpha-beta T cell that regulates overall immune responses as well as the responses of other T cell subsets through direct cell-cell contact and cytokine release. The CD4-positive, CD25-positive, alpha-beta regulatory T (Treg) cell serves as a vital element in the mamma…
ENCDO731PNE	72832024	2472567	NA	0	ENCFF201IQZ	1	36	tissue_UBERON_0012489	NA	1	UBERON:0012489	muscle layer of colon		A muscular coat that is part of a colon.
ENCDO017FQX	32931358	911446	NA	0	ENCFF793OMH	1	36	primary_cell_CL_0000624	NA	1	CL:0000624	CD4-positive, alpha-beta T cell		A mature alpha-beta T cell that expresses an alpha-beta T cell receptor and the CD4 coreceptor.
ENCDO030VWZ	61461449	12220116	NA	0	ENCFF927CLE, ENCFF246VYN, ENCFF052YCU	3	75, 76	primary_cell_NTR_0000427, tissue_UBERON_0000955	NA	3	NTR:0000427, UBERON:0000955	brain		The brain is the center of the nervous system in all vertebrate, and most invertebrate, animals. Some primitive animals such as jellyfish and starfish have a decentralized nervous system without a brain, while sponges lack any nervous system at all. In vertebrates, the brain is located in the head, protected by the skull and close to the primary sensory apparatus of vision, hearing, balance, tast…
ENCDO001AAA	40698543	1589216	NA	0	ENCFF602KDF, ENCFF430CVT	2	36	cell_line_CLO_0034837, cell_line_EFO_0006270	NA	2	CLO:0034837, EFO:0006270	AG04449 cell; AG04450		APPARENTLY HEALTHY FETAL TISSUE || The culture was initiated on 5/20/80 from explants of minced lung tissue taken from a therapeutically aborted fetus of 12 weeks gestational age. The cell morphology is fibroblast-like. The karyotype is 46,XY; normal diploid male. A matched skin-derived fibroblast culture from same fetus is AG04449.
ENCDO459DTQ	35688893	1199159	NA	0	ENCFF852HFM	1	36	primary_cell_CL_0001059	NA	1	CL:0001059	common myeloid progenitor, CD34-positive		A progenitor cell committed to myeloid lineage, including the megakaryocyte and erythroid lineages. These cells are CD34-positive, and express Gata1, Gata2, C/EBPa, and Pu.1. CMP are reportedly CD16-positive, CD32-positive, CD38-positive, CD45RA-negative, CD110-negative, CD117-positive, CD123-positive, and SCA1-negative.
ENCDO000ABL	16174605	758731	NA	0	ENCFF439ZLD	1	36	cell_line_EFO_0005353	NA	1	EFO:0005353	GM12801
ENCDO424FTP	322833858	10006263	NA	0	ENCFF967RNA, ENCFF225LIL, ENCFF296QGR, ENCFF967YIL, ENCFF273BYR, ENCFF443OIN, ENCFF972KCS, ENCFF625OGC	8	36	cell_line_EFO_0007089, in_vitro_differentiated_cells_CL_0000221, in_vitro_differentiated_cells_CL_0000222, in_vitro_differentiated_cells_CL_0000223	NA	8	EFO:0007089, CL:0000221, CL:0000222, CL:0000223	mesodermal cell; HUES64; ectodermal cell; endodermal cell		A cell of the middle germ layer of the embryo. Mesodermal cells are pluripotent and the most abundant in the human body. They contribute to the development of several structures such as the skeletal muscles, bones, heart and blood vessels, kidneys, gonads, connective tissues, and certain layers of the skin. Hence, the mesoderm is often regarded as an active and diverse layer due to its role in fo…
ENCDO269AAA	54249279	1251342	NA	0	ENCFF007RSP, ENCFF598VBU	2	36	primary_cell_CL_0002553	NA	2	CL:0002553	fibroblast of lung		A fibroblast that is part of lung.
ENCDO882MMZ	178691880	5777415	NA	0	ENCFF516YKX, ENCFF038TGJ, ENCFF350FIM, ENCFF349KXI	4	50	tissue_UBERON_0002107	NA	4	UBERON:0002107	liver		An exocrine gland which secretes bile and functions in metabolism of protein and carbohydrate and fat, synthesizes substances involved in the clotting of the blood, synthesizes vitamin A, detoxifies poisonous substances, stores glycogen, and breaks down worn-out erythrocytes[GO].
ENCDO916IIE	166749138	19609610	NA	0	ENCFF391KPN, ENCFF368JCF	2	36	primary_cell_CL_0000127	NA	2	CL:0000127	astrocyte		A class of large neuroglial (macroglial) cells in the central nervous system - the largest and most numerous neuroglial cells in the brain and spinal cord. Astrocytes (from 'star' cells) are irregularly shaped with many long processes, including those with 'end feet' which form the glial (limiting) membrane and directly and indirectly contribute to the blood-brain barrier. They regulate the extra…
ENCDO594MAO	48437399	17106525	ENCFF378LBV	1	NA	0	76	primary_cell_NTR_0000427	NA	1	NTR:0000427
ENCDO119ASK	76713053	7829915	NA	0	ENCFF076PCE, ENCFF035CLW	2	36	tissue_UBERON_0000059, tissue_UBERON_0002108	NA	2	UBERON:0000059, UBERON:0002108	small intestine; large intestine		Subdivision of digestive tract that connects the stomach to the large intestine and is where much of the digestion and absorption of food takes place (with the exception of ruminants). The mammalian small intestine is long and coiled and can be differentiated histologically into: duodenum, jejunem, ileum[WP,cjm,Kardong]. || A subdivision of the digestive tract that connects the small intestine to…
ENCDO636RDE	32048038	683084	NA	0	ENCFF132EKN	1	36	tissue_UBERON_0002305	NA	1	UBERON:0002305	layer of hippocampus		The layers of the laminar structure of the hippocampus. EDITOR_NOTE TODO - check NIF xref
ENCDO176AAI	24809318	923596	NA	0	ENCFF061AZD	1	36	tissue_UBERON_0002240	NA	1	UBERON:0002240	spinal cord
ENCDO000ACV	37374370	10226878	NA	0	ENCFF594SRM	1	36	cell_line_EFO_0005718	NA	1	EFO:0005718	Ishikawa		"The cell line Ishikawa was established from an endometrial adenocarcinoma of a 39 year old woman. Cells can be commercially obtained from Sigma (99040201-1VL). However, it should be noted that the original source of these cells (M. Nashide, Japan) can spontaneously lose the progesterone and estrogen receptor. For details, see Nishida M., The Ishikawa cells from birth to the present. Hum Cell. 20…
ENCDO000ADM	695396967	34160271	ENCFF755KSX, ENCFF988SZY, ENCFF334RAN, ENCFF455XPD, ENCFF166YST, ENCFF474GXI	6	NA	0	101	cell_line_EFO_0002323, cell_line_EFO_0007610	NA	6	EFO:0002323, EFO:0007610	RWPE1; RWPE2		Epithelial cells derived from the peripheral zone of a histologically normal adult human prostate were transfected with a single copy of the human papilloma virus 18 (HPV-18) to establish the RWPE-1 (ATCC CRL-11609) cell line. [PMID:9214605]. || RWPE-2 cells were derived from RWPE-1 cells (ATCC CRL-11609) by transformation with Ki-ras using the Kirsten murine sarcoma virus (Ki-MuSV).
ENCDO375CKP	4060489	3627151	NA	0	ENCFF427XZH	1	76	primary_cell_CL_0000236	NA	1	CL:0000236	B cell		A lymphocyte of B lineage that is capable of B cell mediated immunity.
ENCDO190HXC	101665450	4849236	NA	0	ENCFF283WRF, ENCFF240VHQ	2	36	primary_cell_CL_0000624, primary_cell_CL_0000625	NA	2	CL:0000624, CL:0000625	CD4-positive, alpha-beta T cell; CD8-positive, alpha-beta T cell		A mature alpha-beta T cell that expresses an alpha-beta T cell receptor and the CD4 coreceptor. || A T cell expressing an alpha-beta T cell receptor and the CD8 coreceptor. CD8-positive, alpha-beta T cells, also referred to as CD8+ T cells, are integral components of the body's adaptive immune system. They are characterized by the presence of the CD8 glycoprotein on their cell surface and the alp…
ENCDO881IIS	53792903	11300534	NA	0	ENCFF435KTE	1	75	primary_cell_NTR_0003079	NA	1	NTR:0003079
ENCDO832GKP	15282730	2871399	NA	0	ENCFF752PGK	1	36	tissue_UBERON_0002107	NA	1	UBERON:0002107	liver		An exocrine gland which secretes bile and functions in metabolism of protein and carbohydrate and fat, synthesizes substances involved in the clotting of the blood, synthesizes vitamin A, detoxifies poisonous substances, stores glycogen, and breaks down worn-out erythrocytes[GO].
ENCDO981EWY	153119353	14180103	NA	0	ENCFF906STP, ENCFF864TEV, ENCFF991CYC	3	76	primary_cell_NTR_0000427, tissue_UBERON_0000955	NA	3	NTR:0000427, UBERON:0000955	brain		The brain is the center of the nervous system in all vertebrate, and most invertebrate, animals. Some primitive animals such as jellyfish and starfish have a decentralized nervous system without a brain, while sponges lack any nervous system at all. In vertebrates, the brain is located in the head, protected by the skull and close to the primary sensory apparatus of vision, hearing, balance, tast…
ENCDO601VUB	30996020	6420448	NA	0	ENCFF893BIJ	1	75	tissue_UBERON_0000088	NA	1	UBERON:0000088	trophoblast		The mesectodermal cell layer arising from the trophectoderm that erodes the uterine mucosa and contributes to the formation of the placenta. Aggregate of cells forming the outer layer of a blastocyst, which provide nutrients to the embryo and develop into a large part of the placenta. They are formed during the first stage of pregnancy and are the first cells to differentiate from the fertilized …
ENCDO000ADU	42520659	483300	NA	0	ENCFF041ZZY, ENCFF036SIR	2	36	cell_line_EFO_0001260	NA	2	EFO:0001260	WI38
ENCDO000ACH	40492968	2082453	NA	0	ENCFF336EQJ, ENCFF496PRM, ENCFF504LPO, ENCFF457LVV, ENCFF720SQZ	5	28	cell_line_EFO_0005348	NA	5	EFO:0005348	GM18526
ENCDO000ABH	52287984	571335	NA	0	ENCFF969QSH	1	36	cell_line_EFO_0005333	NA	1	EFO:0005333	GM08714
ENCDO608RNO	39107418	4043523	NA	0	ENCFF220MYU	1	36	primary_cell_CL_0000134	NA	1	CL:0000134	mesenchymal stem cell		A connective tissue cell that normally gives rise to other cells that are organized as three-dimensional masses. In humans, this cell type is CD73-positive, CD90-positive, CD105-positive, CD45-negative, CD34-negative, and MHCII-negative. They may further differentiate into osteoblasts, adipocytes, myocytes, neurons, or chondroblasts in vitro. Originally described as residing in the bone marrow, t…
ENCDO000ADG	42791407	4756898	NA	0	ENCFF504UBQ, ENCFF801NQW	2	25, 36	cell_line_EFO_0002798	NA	2	EFO:0002798	NB4
ENCDO499GAU	102234334	14952075	ENCFF615QQX	1	ENCFF555AAQ, ENCFF074DCD	2	76	cell_line_EFO_0007116	NA	3	EFO:0007116	UCSF4		The hESC line UCSF4 with a normal 46XX karyotype was derived from a blastocyst-stage embryo on human foreskin fibroblasts.
ENCDO000ABW	16648711	385985	NA	0	ENCFF699AGI	1	36	cell_line_EFO_0001159	NA	1	EFO:0001159	GM12872
ENCDO632AGT	15912825	359803	NA	0	ENCFF846MWL	1	36	cell_line_EFO_0007099	NA	1	EFO:0007099	iPS-11a		Human induced stem cell line derived from dermal fibroblasts. Cells have a karyotype of: normal, 46XY [90%]; abnormal, extra marker chr [10%]. Cells are pluripotency tested on 3 germ layers in EB and teratomas. The cells were reprogrammed using a retrovirus containing 3 factors: KLF4, SOX2, OCT4. [PMID: 21293464]. Cells were provided by Harvard University and maintained on KSR medium.
ENCDO651ROT	170693753	59632531	NA	0	ENCFF427LBG, ENCFF327IAE, ENCFF013LKM	3	75	tissue_NTR_0003013, tissue_UBERON_0003124, tissue_UBERON_0007106	NA	3	NTR:0003013, UBERON:0003124, UBERON:0007106	chorion membrane; chorionic villus		The outermost extraembryonic membrane of amniotes. This term refers to the amniote structure. It is distinct from the concept of chorion in insects || One of the minute vascular projections of the fetal chorion that combines with maternal uterine tissue to form the placenta.
ENCDO352AAA	70012839	3670895	NA	0	ENCFF902XIV, ENCFF741EDI	2	36	cell_line_EFO_0002167	NA	2	EFO:0002167	DOHH2
ENCDO000ADJ	19566377	10106236	NA	0	ENCFF971KPK	1	36	cell_line_EFO_0002324	NA	1	EFO:0002324	Raji
ENCDO930ZLO	28210590	788663	NA	0	ENCFF326TJI	1	36	primary_cell_CL_0001059	NA	1	CL:0001059	common myeloid progenitor, CD34-positive		A progenitor cell committed to myeloid lineage, including the megakaryocyte and erythroid lineages. These cells are CD34-positive, and express Gata1, Gata2, C/EBPa, and Pu.1. CMP are reportedly CD16-positive, CD32-positive, CD38-positive, CD45RA-negative, CD110-negative, CD117-positive, CD123-positive, and SCA1-negative.
ENCDO147FTI	37196943	2423377	NA	0	ENCFF856XRP	1	36	primary_cell_CL_0001059	NA	1	CL:0001059	common myeloid progenitor, CD34-positive		A progenitor cell committed to myeloid lineage, including the megakaryocyte and erythroid lineages. These cells are CD34-positive, and express Gata1, Gata2, C/EBPa, and Pu.1. CMP are reportedly CD16-positive, CD32-positive, CD38-positive, CD45RA-negative, CD110-negative, CD117-positive, CD123-positive, and SCA1-negative.
ENCDO022PVU	22537903	639270	NA	0	ENCFF959NWK	1	36	tissue_UBERON_0001987	NA	1	UBERON:0001987	placenta		Organ of metabolic interchange between fetus and mother, partly of embryonic origin and partly of maternal origin[GO]. The fetal portion of the placenta is known as the villous chorion. The maternal portion is known as the decidua basalis. The two portions are held together by anchoring villi that are anchored to the decidua basalis by the cytotrophoblastic shell. Marsupials possess only a rudime…
ENCDO175AAA	25269515	399136	NA	0	ENCFF798MEL	1	36	primary_cell_CL_0002547	NA	1	CL:0002547	fibroblast of the aortic adventitia		A fibroblast of the aortic adventitia.
ENCDO027VXA	148733843	11234243	NA	0	ENCFF487JOS, ENCFF102QXA	2	36	cell_line_EFO_0002106	NA	2	EFO:0002106	A673
ENCDO236AAA	10313994	1263605	NA	0	ENCFF712TPV	1	36	primary_cell_CL_0002555	NA	1	CL:0002555	fibroblast of mammary gland		A fibroblast that is part of the mammary gland. Fibroblasts of the mammary gland, often referred to as mammary fibroblasts, are a specialized type of cell located within the connective tissue of the mammary glands. These cells are integral to the structure and composition of the gland and are one of its primary cell types, specializing in the production of the extracellular matrix and collagen. T…
ENCDO000ABK	26223973	1277379	NA	0	ENCFF068YTL, ENCFF509WVV, ENCFF140IDL, ENCFF750HFA	4	28	cell_line_EFO_0005336	NA	4	EFO:0005336	GM10847
ENCDO007AAA	9483351	13360353	NA	0	ENCFF273DTL	1	51	tissue_UBERON_0002113	NA	1	UBERON:0002113	kidney		A paired organ of the urinary tract that produces urine and maintains bodily fluid homeostasis, blood pressure, pH levels, red blood cell production and skeleton mineralization.
ENCDO741IWK	74340831	4782188	NA	0	ENCFF839EAG, ENCFF034CAM	2	36	cell_line_EFO_0007083	NA	2	EFO:0007083	HUES48		Human embryonic stem cell line with a normal 46XX karyotype. The stem cells were derived from human blastocysts and are strongly positive for a number of molecular markers of undifferentiated pluripotent human stem cells, including OCT4, NANOG, and TRA-1-81. [PMCID:PMC3335201]. Cells were provided by Harvard University and maintained on KSR medium.
ENCDO271AAA	17635173	12080570	NA	0	ENCFF076RWI	1	36	primary_cell_CL_0000062	NA	1	CL:0000062	osteoblast		Skeletogenic cell that secretes osteoid, is capable of producing mineralized (hydroxyapatite) matrix, is located adjacent to or within osteoid tissue, and arises from the transformation of a preosteoblast cell. Osteoblasts are a type of bone cell primarily responsible for bone formation. Osteoblasts are derived from mesenchymal stem cells, which differentiate into osteoblasts under the influence …
ENCDO950XTR	33128742	4338164	NA	0	ENCFF906MMV	1	36	primary_cell_CL_0001059	NA	1	CL:0001059	common myeloid progenitor, CD34-positive		A progenitor cell committed to myeloid lineage, including the megakaryocyte and erythroid lineages. These cells are CD34-positive, and express Gata1, Gata2, C/EBPa, and Pu.1. CMP are reportedly CD16-positive, CD32-positive, CD38-positive, CD45RA-negative, CD110-negative, CD117-positive, CD123-positive, and SCA1-negative.
ENCDO778DGP	15646679	1570264	NA	0	ENCFF327VGM	1	36	tissue_UBERON_0000948	NA	1	UBERON:0000948	heart		A myogenic muscular circulatory organ found in the vertebrate cardiovascular system composed of chambers of cardiac muscle. It is the primary circulatory organ. Taxon notes:" the ascidian tube-like heart lacks chambers....The ascidian heart is formed after metamorphosis as a simple tube-like structure with a single-layered myoepithelium that is continuous with a single-layered pericar- dial wall.…
ENCDO156MSV	4742289	4625149	NA	0	ENCFF554LJZ	1	36	primary_cell_CL_0002553	NA	1	CL:0002553	fibroblast of lung		A fibroblast that is part of lung.
ENCDO183AAA	79479533	1969946	NA	0	ENCFF181BIE, ENCFF596NBD	2	36	cell_line_EFO_0007074	NA	2	EFO:0007074	DND-41		DND-41 was established from the peripheral blood of 13-year-old boy with T-acute lymphoblastic leukemia (T-ALL; type III cortical) in 1977; described to carry CDKN2B (p15INK4B) and CDKN2A (p16INK4A) deletions and TP53 (p53)mutation.
ENCDO000ABJ	8472590	9796832	NA	0	ENCFF569KIG	1	51	cell_line_EFO_0005335	NA	1	EFO:0005335	GM10266
ENCDO103AAA	36518186	398571	NA	0	ENCFF671FKH	1	36	primary_cell_CL_0002306	NA	1	CL:0002306	epithelial cell of proximal tubule		An epithelial cell of the proximal tubule of the kidney. An epithelial cell of the proximal tubule, commonly referred to as a proximal tubular epithelial cell, is a specialized brush border cell found lining the proximal tubule within the functional unit of the kidney, the nephron. These cells play a critical role in the resorption process in the kidney and are responsible for maintaining homeost…
ENCDO000ADQ	72329402	8192956	NA	0	ENCFF177VIE, ENCFF220JJW	2	36	cell_line_EFO_0005237	NA	2	EFO:0005237	U-87 MG		A human epithelial cell derived from subject with grade IV glioblastoma; astrocytoma.
ENCDO373ZSZ	27487649	658989	NA	0	ENCFF942JSC	1	36	cell_line_CLO_0021754	NA	1	CLO:0021754	AG09319 cell		APPARENTLY HEALTHY NON-FETAL TISSUE
ENCDO273TST	76925748	13876164	NA	0	ENCFF971VAX, ENCFF230OCJ	2	76	primary_cell_CL_0000625, primary_cell_CL_2000001	NA	2	CL:0000625, CL:2000001	CD8-positive, alpha-beta T cell; peripheral blood mononuclear cell		A T cell expressing an alpha-beta T cell receptor and the CD8 coreceptor. CD8-positive, alpha-beta T cells, also referred to as CD8+ T cells, are integral components of the body's adaptive immune system. They are characterized by the presence of the CD8 glycoprotein on their cell surface and the alpha and beta chains in their T cell receptors (TCRs). CD8+ T cells primarily function as cytotoxic T…
ENCDO654YBK	40592014	7454606	NA	0	ENCFF739WNM	1	36	tissue_UBERON_0001134	NA	1	UBERON:0001134	skeletal muscle tissue		Muscle tissue that consists primarily of skeletal muscle fibers.
ENCDO272AAA	62932777	5789945	NA	0	ENCFF730XXI	1	36	primary_cell_CL_0000765	NA	1	CL:0000765	erythroblast		A nucleated precursor of an erythrocyte that lacks hematopoietic lineage markers.
ENCDO175XVW	79613103	2142272	NA	0	ENCFF054EDG, ENCFF044VCS, ENCFF155ZQO	3	36	cell_line_EFO_0007108	NA	3	EFO:0007108	iPS-20b		Human induced stem cell line derived from dermal fibroblasts. Cells have a karyotype of: Normal, 46XY [90%]; Abnormal, non clonal tetraploid [10%]. Cells are pluripotency tested on 3 germ layers in EB and teratomas. The cells were reprogrammed using a retrovirus containing 3 factors: KLF4, SOX2, OCT4.[PMID: 21293464]. Cells were provided by Harvard University and maintained on KSR medium.
ENCDO000ACO	15063820	16305144	NA	0	ENCFF906RZN	1	51	cell_line_EFO_0005352	NA	1	EFO:0005352	GM20000
ENCDO220OYR	430518583	17496368	ENCFF465IHE, ENCFF057NZJ	2	ENCFF190IKF, ENCFF302QUP	2	76	cell_line_EFO_0001221	NA	4	EFO:0001221	NCI-H929		A cell line derived from bone marrow multiple myeloma B cells.
ENCDO974LFM	74741075	7080394	NA	0	ENCFF884HXF, ENCFF103KMU	2	75	tissue_NTR_0003013, tissue_UBERON_0007106	NA	2	NTR:0003013, UBERON:0007106	chorionic villus		One of the minute vascular projections of the fetal chorion that combines with maternal uterine tissue to form the placenta.
ENCDO000AAR	87521067	30755928	NA	0	ENCFF277GHL, ENCFF404ZBY, ENCFF687DIS, ENCFF554MAD	4	25, 32, 36	cell_line_EFO_0005234	NA	4	EFO:0005234	PFSK-1		Neuroectodermal cell line derived from a cerebral brain tumor.
ENCDO000ACJ	29718305	1349784	NA	0	ENCFF481XFA, ENCFF760JDY, ENCFF707CXU, ENCFF950YKO	4	28	cell_line_EFO_0005350	NA	4	EFO:0005350	GM19099
ENCDO930BXC	34602895	3284354	NA	0	ENCFF745AMT, ENCFF943DFZ	2	36	primary_cell_CL_0002618	NA	2	CL:0002618	endothelial cell of umbilical vein		An endothelial cell of the umbilical vein. Endothelial cells of the umbilical vein form the inner lining of the veins found in the umbilical cord. They are involved in tube formation and migration which are essential for angiogenesis, the process of generating new blood vessels; this is critical during the fetal stage for the development of the circulatory system. Endothelial cells of the umbilic…
ENCDO410ZKA	111088768	9554327	NA	0	ENCFF877CWH, ENCFF197IGE	2	36	primary_cell_CL_0001059	NA	2	CL:0001059	common myeloid progenitor, CD34-positive		A progenitor cell committed to myeloid lineage, including the megakaryocyte and erythroid lineages. These cells are CD34-positive, and express Gata1, Gata2, C/EBPa, and Pu.1. CMP are reportedly CD16-positive, CD32-positive, CD38-positive, CD45RA-negative, CD110-negative, CD117-positive, CD123-positive, and SCA1-negative.
ENCDO047TBB	144456340	36134094	NA	0	ENCFF166ISM, ENCFF641ZFU, ENCFF938ARZ, ENCFF800IQD	4	75, 76	primary_cell_CL_1001606, primary_cell_CL_1001608, primary_cell_CL_2000045	NA	4	CL:1001606, CL:1001608, CL:2000045	foreskin keratinocyte; foreskin fibroblast; foreskin melanocyte		Keratinocyte from foreskin. || Fibroblast from foreskin. || Any melanocyte of skin that is part of a skin of prepuce of penis.
ENCDO058TGV	21440874	478111	NA	0	ENCFF452OGH	1	36	tissue_UBERON_0002048	NA	1	UBERON:0002048	lung		Respiration organ that develops as an outpocketing of the esophagus. Snakes and limbless lizards typically possess only the right lung as a major respiratory organ; the left lung is greatly reduced, or even absent. Amphisbaenians, however, have the opposite arrangement, with a major left lung, and a reduced or absent right lung [WP]
ENCDO354AAA	99080500	2641227	NA	0	ENCFF406HBU, ENCFF966DNY	2	36, 37	cell_line_EFO_0005719	NA	2	EFO:0005719	Karpas 422		Established from a pleural effusion of 73 year-old woman diagnosed with B-cell non-Hodgkin lymphoma (intra-abdominal, diffuse large cell lymphoma, refractory, terminal). Cells are available from Dr Abraham Karpas, Department of Haematology, University of Cambridge, and are round and polygonal, growing in suspension. [PMID: 2297573]
ENCDO498XPV	30371818	4155954	NA	0	ENCFF157KPL	1	36	primary_cell_CL_0000084	NA	1	CL:0000084	T cell		A type of lymphocyte whose defining characteristic is the expression of a T cell receptor complex.
ENCDO351AAA	160236608	22661928	NA	0	ENCFF998PVM, ENCFF566TWZ	2	36	cell_line_EFO_0006711	NA	2	EFO:0006711	OCI-LY7		human B-cell non-Hodgkin lymphoma cell line established from the peripheral blood sample of a 48-year-old man with B-cell non-Hodgkin lymphoma in 1984 (DSMZ catalog number ACC 688)
ENCDO707VTH	88264011	1790702	NA	0	ENCFF240CPK, ENCFF963WVO	2	36	primary_cell_CL_0001059	NA	2	CL:0001059	common myeloid progenitor, CD34-positive		A progenitor cell committed to myeloid lineage, including the megakaryocyte and erythroid lineages. These cells are CD34-positive, and express Gata1, Gata2, C/EBPa, and Pu.1. CMP are reportedly CD16-positive, CD32-positive, CD38-positive, CD45RA-negative, CD110-negative, CD117-positive, CD123-positive, and SCA1-negative.
ENCDO355AAA	122956891	2377312	NA	0	ENCFF066FXF, ENCFF355WDB	2	36	cell_line_EFO_0006710	NA	2	EFO:0006710	OCI-LY3		human B-cell non-Hodgkin lymphoma cell line established in 1983 from the bone marrow sample of a 52-year-old man with B-cell non-Hodgkin lymphoma (DSMZ catalog number Acc 761)
ENCDO460ZVO	8422554	1332805	NA	0	ENCFF249FYF	1	51	primary_cell_CL_0000084	NA	1	CL:0000084	T cell		A type of lymphocyte whose defining characteristic is the expression of a T cell receptor complex.
ENCDO000ACD	18654639	16278727	NA	0	ENCFF362CKA	1	51	cell_line_EFO_0005346	NA	1	EFO:0005346	GM13977
ENCDO544NAV	41479451	4002029	NA	0	ENCFF467WDT	1	36	tissue_UBERON_0014455	NA	1	UBERON:0014455	subcutaneous abdominal adipose tissue		Subcutaneous adipose tissue that is located in the abdominal region.
ENCDO966YSM	96882958	27532075	NA	0	ENCFF335WGQ, ENCFF761WXE, ENCFF631ORW	3	36	primary_cell_CL_0000792, primary_cell_CL_0000897, primary_cell_CL_0000899	NA	3	CL:0000792, CL:0000897, CL:0000899	CD4-positive, CD25-positive, alpha-beta regulatory T cell; CD4-positive, alpha-beta memory T cell; T-helper 17 cell		A CD4-positive, CD25-positive, alpha-beta T cell that regulates overall immune responses as well as the responses of other T cell subsets through direct cell-cell contact and cytokine release. The CD4-positive, CD25-positive, alpha-beta regulatory T (Treg) cell serves as a vital element in the mammalian immune system, playing a pivotal role in maintaining immune homeostasis and preventing autoimm…
ENCDO114AAA	115827516	8118421	NA	0	ENCFF344NKR, ENCFF443JRW	2	36	primary_cell_CL_0000236	NA	2	CL:0000236	B cell		A lymphocyte of B lineage that is capable of B cell mediated immunity.
ENCDO000ACR	17023372	289541	NA	0	ENCFF863KCT	1	36	cell_line_EFO_0001099	NA	1	EFO:0001099	Caco-2
ENCDO085ZKK	201250445	6119807	NA	0	ENCFF988REB, ENCFF230XRK	2	36	cell_line_EFO_0007070	NA	2	EFO:0007070	ACC112		ACC112 was established from a salivary glad tumor of a 70-year-old male. Adenoid cystic carcinoma cell line supplied by Lurdes Queimado, M.D., Ph.D. Phone: 405-271-4232 (office); 405-271-4279 (lab); cells immortalized by infection with a retrovirus expressing HPV16 E6 and E7
ENCDO261FUX	23373836	3640677	NA	0	ENCFF368VZV	1	76	primary_cell_CL_0002324	NA	1	CL:0002324	basal-myoepithelial cell of mammary gland		A myoepithelial cell that is part of a mammary gland and is located in the basal layer. During lactation, a basal-myoepithelial cell of mammary gland contracts under the stimulation of oxytocin. In humans, a basal-myoepithelial cell of mammary gland can be identified by high levels of CD49f and low levels of EpCAM. Myoepithelial cells of the mammary gland are a specialized type of smooth muscle c…
ENCDO000ACB	3366380	5389856	NA	0	ENCFF167MFG	1	51	cell_line_EFO_0005345	NA	1	EFO:0005345	GM13976
ENCDO315AAA	4751295	9298067	NA	0	ENCFF050KAH	1	51	tissue_UBERON_0002048	NA	1	UBERON:0002048	lung		Respiration organ that develops as an outpocketing of the esophagus. Snakes and limbless lizards typically possess only the right lung as a major respiratory organ; the left lung is greatly reduced, or even absent. Amphisbaenians, however, have the opposite arrangement, with a major left lung, and a reduced or absent right lung [WP]
ENCDO711IWZ	65790833	7585742	NA	0	ENCFF606MUZ, ENCFF917YUP	2	36	tissue_UBERON_0001383, tissue_UBERON_0002370	NA	2	UBERON:0001383, UBERON:0002370	thymus; muscle of leg		Anatomical structure of largely lymphoid tissue that functions in cell-mediated immunity by being the site where T cells develop. || A muscle that is part of the region of the hindlimb between the pelvis and ankle.
ENCDO686GEI	33193717	15670440	NA	0	ENCFF756WPZ	1	36	tissue_UBERON_0001774	NA	1	UBERON:0001774	skeletal muscle of trunk		A skeletal muscle organ that is part of the trunk region.
ENCDO000ACQ	28757496	214026	NA	0	ENCFF345GLS	1	36	cell_line_EFO_0005725	NA	1	EFO:0005725	BE(2)-C		BE(2)-C is a clone of the SK-N-BE(2) neuroblastoma cell line (ATCC CRL-2271) that was established in November of 1972 from a bone marrow biopsy taken from child with disseminated neuroblastoma after repeated courses of chemotherapy and radiotherapy. The cells grow as clusters of flattened neuroblastic cells with occasional fine cell processes (neurites). Unlike the parent line, they generally do …
ENCDO104AAA	15416555	1259659	NA	0	ENCFF008DOI	1	36	primary_cell_CL_0002252	NA	1	CL:0002252	epithelial cell of esophagus		An epithelial cell of the lining of the esophagus.
ENCDO592CQV	77393236	13339020	NA	0	ENCFF045OWY, ENCFF686HYV, ENCFF289YEQ, ENCFF547JBD	4	36	cell_line_EFO_0007096, cell_line_EFO_0007098	NA	4	EFO:0007096, EFO:0007098	iPS DF 19.11; iPS DF 6.9		Human induced pluripotent stem cell line line derived from foreskin fibroblasts, isolated as described by Yu, J. et al. Human induced pluripotent stem cell lines free of vector and transgene sequences. Science 324, 797-801 (2009). Cells were received from the James Thomson laboratory, who originally reprogrammed the cells from fibroblasts provided by ATCC. The first set of numbers before the peri…
ENCDO266GKW	8296229	5892904	NA	0	ENCFF181UCB, ENCFF561FHB	2	76	primary_cell_CL_0001059	NA	2	CL:0001059	common myeloid progenitor, CD34-positive		A progenitor cell committed to myeloid lineage, including the megakaryocyte and erythroid lineages. These cells are CD34-positive, and express Gata1, Gata2, C/EBPa, and Pu.1. CMP are reportedly CD16-positive, CD32-positive, CD38-positive, CD45RA-negative, CD110-negative, CD117-positive, CD123-positive, and SCA1-negative.
ENCDO243GQK	88286050	10992513	NA	0	ENCFF007BRF, ENCFF459XWI, ENCFF616NTX	3	36	primary_cell_CL_0000594	NA	3	CL:0000594	skeletal muscle satellite cell		An elongated, spindle-shaped, cell that is located between the basal lamina and the plasmalemma of a muscle fiber. These cells are mostly quiescent, but upon activation they divide to produce cells that generate new muscle fibers. Skeletal muscle satellite cells (SMSCs) are a type of adult stem cell that nestles on the outer surface of the myofiber, positioned between the sarcolemma (plasma membr…
ENCDO349AAA	139979933	4868839	NA	0	ENCFF931SQB, ENCFF126PXT	2	36	cell_line_EFO_0002074	NA	2	EFO:0002074	PC-3		Human prostate carcinoma cell line; established from the bone marrow metastasis isolated post-mortem from a 62-year-old Caucasian man with grade IV prostate cancer, poorly differentiated adenocarcinoma, after androgen suppression therapy; described to form tumors in nude mice, to grow in soft agar, and to be unresponsive to androgen treatment.
ENCDO441UHQ	19421946	6294835	NA	0	ENCFF853ZBX	1	36	primary_cell_CL_0001059	NA	1	CL:0001059	common myeloid progenitor, CD34-positive		A progenitor cell committed to myeloid lineage, including the megakaryocyte and erythroid lineages. These cells are CD34-positive, and express Gata1, Gata2, C/EBPa, and Pu.1. CMP are reportedly CD16-positive, CD32-positive, CD38-positive, CD45RA-negative, CD110-negative, CD117-positive, CD123-positive, and SCA1-negative.
ENCDO000ACZ	18273543	4335847	NA	0	ENCFF705VYI	1	51	cell_line_EFO_0005696	NA	1	EFO:0005696	D721Med		Medulloblastoma (aka D721), surgical resection from a patient with medulloblastoma as described by Darrell Bigner (1997)
ENCDO889KES	41420654	4272731	NA	0	ENCFF399FXT	1	36	tissue_UBERON_0000320	NA	1	UBERON:0000320	duodenal mucosa		A mucosa that is part of a duodenum [Automatically generated definition].
ENCDO622KQK	34541616	9829246	NA	0	ENCFF842XPY	1	36	tissue_UBERON_0014455	NA	1	UBERON:0014455	subcutaneous abdominal adipose tissue		Subcutaneous adipose tissue that is located in the abdominal region.
ENCDO330AAA	27590587	541621	NA	0	ENCFF293QZV	1	36	primary_cell_CL_0000746	NA	1	CL:0000746	cardiac muscle cell		Cardiac muscle cells are striated muscle cells that are responsible for heart contraction. In mammals, the contractile fiber resembles those of skeletal muscle but are only one third as large in diameter, are richer in sarcoplasm, and contain centrally located instead of peripheral nuclei. Cardiac muscle cells, also known as cardiomyocytes or cardiac myocytes, are specialized cells that form the …
ENCDO329NER	34759421	8612653	NA	0	ENCFF873LFP	1	75	tissue_UBERON_0002037	NA	1	UBERON:0002037	cerebellum		Part of the metencephalon that lies in the posterior cranial fossa behind the brain stem. It is concerned with the coordination of movement[MESH]. A large dorsally projecting part of the brain concerned especially with the coordination of muscles and the maintenance of bodily equilibrium, situated between the brain stem and the back of the cerebrum , and formed in humans of two lateral lobes and …
ENCDO569WSJ	155703747	2665291	ENCFF017RHY, ENCFF942SDK	2	NA	0	101	primary_cell_CL_0002231	NA	2	CL:0002231	epithelial cell of prostate		An epithelial cell of the prostate. Epithelial cells of the prostate, also known as prostatic epithelial cells, are specialized cells found in the prostate gland, which surrounds the male urethra beneath the bladder. They play a crucial role in forming the acini and ducts of the gland's structure. The prostate's epithelium has multiple layers, including basal, luminal, and neuroendocrine cells; t…
ENCDO412QUR	131671126	5667609	NA	0	ENCFF725EHT, ENCFF828TEP	2	36	primary_cell_CL_0001059	NA	2	CL:0001059	common myeloid progenitor, CD34-positive		A progenitor cell committed to myeloid lineage, including the megakaryocyte and erythroid lineages. These cells are CD34-positive, and express Gata1, Gata2, C/EBPa, and Pu.1. CMP are reportedly CD16-positive, CD32-positive, CD38-positive, CD45RA-negative, CD110-negative, CD117-positive, CD123-positive, and SCA1-negative.
ENCDO895TFL	44578659	1249383	NA	0	ENCFF185KNP	1	36	tissue_UBERON_0001199	NA	1	UBERON:0001199	mucosa of stomach		The mucosal layer that lines the stomach.
ENCDO000ACT	52572276	391129	NA	0	ENCFF800KVT	1	36	cell_line_EFO_0002782	NA	1	EFO:0002782	glioblastoma H54		Glioblastoma H54 is a cell line derived from
ENCDO000ABP	17956833	417439	NA	0	ENCFF075MWT	1	36	cell_line_EFO_0005338	NA	1	EFO:0005338	GM12865
ENCDO115AAA	75250718	3537514	NA	0	ENCFF128SFZ, ENCFF024LIF	2	36	primary_cell_CL_0000236	NA	2	CL:0000236	B cell		A lymphocyte of B lineage that is capable of B cell mediated immunity.
ENCDO274AAA	107680990	71910352	NA	0	ENCFF676VDZ, ENCFF176MNQ	2	38, 40	primary_cell_CL_0000842	NA	2	CL:0000842	mononuclear leukocyte		A leukocyte with a single non-segmented nucleus in the mature form.
ENCDO865QOI	33111741	5927392	NA	0	ENCFF134WUV	1	75	tissue_UBERON_0000088	NA	1	UBERON:0000088	trophoblast		The mesectodermal cell layer arising from the trophectoderm that erodes the uterine mucosa and contributes to the formation of the placenta. Aggregate of cells forming the outer layer of a blastocyst, which provide nutrients to the embryo and develop into a large part of the placenta. They are formed during the first stage of pregnancy and are the first cells to differentiate from the fertilized …
ENCDO438LRD	47192749	5528137	NA	0	ENCFF795YVZ	1	36	primary_cell_CL_0000236	NA	1	CL:0000236	B cell		A lymphocyte of B lineage that is capable of B cell mediated immunity.
ENCDO952UGS	45883638	1158892	NA	0	ENCFF493LXT	1	36	tissue_NTR_0001226	NA	1	NTR:0001226
ENCDO826VAK	31367483	1235343	NA	0	ENCFF260XZE	1	36	tissue_UBERON_0002369	NA	1	UBERON:0002369	adrenal gland		Either of a pair of complex endocrine organs near the anterior medial border of the kidney consisting of a mesodermal cortex that produces glucocorticoid, mineralocorticoid, and androgenic hormones and an ectodermal medulla that produces epinephrine and norepinephrine[BTO].
ENCDO082FOL	76869941	5670438	NA	0	ENCFF689KUQ	1	76	primary_cell_CL_0000775	NA	1	CL:0000775	neutrophil		Any of the immature or mature forms of a granular leukocyte that in its mature form has a nucleus with three to five lobes connected by slender threads of chromatin, and cytoplasm containing fine inconspicuous granules and stainable by neutral dyes. Neutrophils are an essential component of the human immune system and belong to the category of white blood cells known as granulocytes. They constit…
ENCDO732PDS	138100468	7488942	NA	0	ENCFF928LUL, ENCFF242LBR	2	36	cell_line_EFO_0007112	NA	2	EFO:0007112	Loucy		Loucy was established in 1987 from the peripheral blood of a 38-year-old female patient with T-cell acute lymphoblastic leukemia (T-ALL) obtained two months prior to her death. May be of value in evaluating the role of t(16;20) in the etiology of T-ALL.
ENCDO273AAA	25017378	514516	NA	0	ENCFF446XKN	1	36	primary_cell_CL_0000765	NA	1	CL:0000765	erythroblast		A nucleated precursor of an erythrocyte that lacks hematopoietic lineage markers.
ENCDO341XKY	109239012	21147228	NA	0	ENCFF698ZZD, ENCFF742NGM, ENCFF384SVU, ENCFF009XHG	4	36	in_vitro_differentiated_cells_CL_0002372, primary_cell_CL_0000515	NA	4	CL:0002372, CL:0000515	myotube; skeletal muscle myoblast		A transversely striated, multinucleated syncytial muscle cell, formed by the fusion of myoblasts during muscle development. Myotubes are multinucleated cells and are categorized under the umbrella of skeletal muscle cells. They are formed through an intricate process known as myogenesis, which is a part of skeletal muscle development. It is vital to note that myotubes are not terminally different…
ENCDO896AXO	47536038	5148002	NA	0	ENCFF483KAN	1	36	tissue_UBERON_0003346	NA	1	UBERON:0003346	mucosa of rectum		A mucosa that is part of a rectum [Automatically generated definition].
ENCDO620KOS	31000803	2964195	NA	0	ENCFF729QGG	1	36	tissue_UBERON_0002113	NA	1	UBERON:0002113	kidney		A paired organ of the urinary tract that produces urine and maintains bodily fluid homeostasis, blood pressure, pH levels, red blood cell production and skeleton mineralization.
ENCDO333AAA	22276243	395307	NA	0	ENCFF067VME	1	36	primary_cell_CL_0002553	NA	1	CL:0002553	fibroblast of lung		A fibroblast that is part of lung.
ENCDO232KQV	41133738	4493020	NA	0	ENCFF099NOH	1	36	tissue_UBERON_0002107	NA	1	UBERON:0002107	liver		An exocrine gland which secretes bile and functions in metabolism of protein and carbohydrate and fat, synthesizes substances involved in the clotting of the blood, synthesizes vitamin A, detoxifies poisonous substances, stores glycogen, and breaks down worn-out erythrocytes[GO].
ENCDO670CKN	17401348	420962	NA	0	ENCFF067UIL	1	36	tissue_UBERON_0000955	NA	1	UBERON:0000955	brain		The brain is the center of the nervous system in all vertebrate, and most invertebrate, animals. Some primitive animals such as jellyfish and starfish have a decentralized nervous system without a brain, while sponges lack any nervous system at all. In vertebrates, the brain is located in the head, protected by the skull and close to the primary sensory apparatus of vision, hearing, balance, tast…
ENCDO191CQJ	33437487	437000	NA	0	ENCFF707TMD	1	36	primary_cell_CL_1001608	NA	1	CL:1001608	foreskin fibroblast		Fibroblast from foreskin.
ENCDO424KSR	21830824	2796334	NA	0	ENCFF905MSG	1	75	primary_cell_CL_2000001	NA	1	CL:2000001	peripheral blood mononuclear cell		A leukocyte with a single non-segmented nucleus in the mature form found in the circulatory pool of blood.
ENCDO654NKH	40255304	7093078	NA	0	ENCFF869AEA	1	36	tissue_UBERON_0003346	NA	1	UBERON:0003346	mucosa of rectum		A mucosa that is part of a rectum [Automatically generated definition].
ENCDO466MPW	24210110	21104020	NA	0	ENCFF261CBZ	1	36	primary_cell_CL_0002618	NA	1	CL:0002618	endothelial cell of umbilical vein		An endothelial cell of the umbilical vein. Endothelial cells of the umbilical vein form the inner lining of the veins found in the umbilical cord. They are involved in tube formation and migration which are essential for angiogenesis, the process of generating new blood vessels; this is critical during the fetal stage for the development of the circulatory system. Endothelial cells of the umbilic…
ENCDO266YSK	36332890	3323741	NA	0	ENCFF292LTZ	1	36	tissue_UBERON_0012489	NA	1	UBERON:0012489	muscle layer of colon		A muscular coat that is part of a colon.
ENCDO000ABG	15916816	413936	NA	0	ENCFF897RSN	1	36	cell_line_EFO_0002783	NA	1	EFO:0002783	GM06990		GM06990 is a cell line derived from some lymphoblastoid cells from a CEPH familiy of UTAH/MORMON ethnicity. It is supplied by Corriell under catalogue number GM06990.
ENCDO267ZBN	14204144	17698529	NA	0	ENCFF604UHT	1	83	tissue_UBERON_0000016	NA	1	UBERON:0000016	endocrine pancreas		The part of the pancreas that is part of the endocrine system and is made up of islet cells, which produce insulin, glucagon and somatostatin.
ENCDO724KBU	28390835	2865516	NA	0	ENCFF035VUJ	1	36	tissue_UBERON_0004222	NA	1	UBERON:0004222	stomach smooth muscle		A portion of smooth muscle tissue that is part of a stomach [Automatically generated definition].
ENCDO059AAA	28379699	472776	NA	0	ENCFF745BIL	1	36	tissue_UBERON_0002107	NA	1	UBERON:0002107	liver		An exocrine gland which secretes bile and functions in metabolism of protein and carbohydrate and fat, synthesizes substances involved in the clotting of the blood, synthesizes vitamin A, detoxifies poisonous substances, stores glycogen, and breaks down worn-out erythrocytes[GO].
ENCDO147MBH	58291409	20637508	NA	0	ENCFF591CGZ	1	76	primary_cell_CL_0002327	NA	1	CL:0002327	mammary gland epithelial cell		An epithelial cell of the mammary gland. Mammary gland epithelial cells, also known as mammary epithelial cells, are essential cell types in the tissue of mammary glands, which are milk-producing glands in female mammals. They can be categorized into two types: luminal epithelial cells and myoepithelial cells, each with their distinct functions in milk processing and delivery. Luminal epithelial …
ENCDO026NQC	32680183	4379679	NA	0	ENCFF052MDP	1	36	tissue_UBERON_0018112	NA	1	UBERON:0018112	rectum smooth muscle tissue		Any portion of smooth muscle tissue that is part of the rectum.
ENCDO232AAA	46257435	654250	NA	0	ENCFF111JEG, ENCFF437IOA	2	36	cell_line_EFO_0005710, primary_cell_CL_1001608	NA	2	EFO:0005710, CL:1001608	foreskin fibroblast; HFF-Myc		Fibroblast from foreskin. || This is an adherent cell line. HFF-Myc are human foreskin fibroblasts containing a virally integrated vector expressing the canine cMyc gene. Cells were received from Dr. Beverly Torok-Storb, Fred Hutchison Cancer Research Center, Seattle, WA.
ENCDO623LNR	11916821	5566450	NA	0	ENCFF898HBV	1	36	tissue_UBERON_0000016	NA	1	UBERON:0000016	endocrine pancreas		The part of the pancreas that is part of the endocrine system and is made up of islet cells, which produce insulin, glucagon and somatostatin.
ENCDO978TAT	43057755	33274832	NA	0	ENCFF080YJE	1	36	primary_cell_CL_0000775	NA	1	CL:0000775	neutrophil		Any of the immature or mature forms of a granular leukocyte that in its mature form has a nucleus with three to five lobes connected by slender threads of chromatin, and cytoplasm containing fine inconspicuous granules and stainable by neutral dyes. Neutrophils are an essential component of the human immune system and belong to the category of white blood cells known as granulocytes. They constit…
ENCDO438RUL	22331404	3203561	NA	0	ENCFF715ZRV	1	36	tissue_UBERON_0000317	NA	1	UBERON:0000317	colonic mucosa		Mucosa that is part of a colon. The mucosa of the colon is lined by a simple columnar epithelium with a thin brush border and numerous goblet cells.
ENCDO967GTN	22158179	1457080	NA	0	ENCFF771NEW	1	75	primary_cell_NTR_0003079	NA	1	NTR:0003079
ENCDO734LQV	75369726	2735368	NA	0	ENCFF524EAB, ENCFF872FMF	2	36	cell_line_EFO_0007086	NA	2	EFO:0007086	HUES6		Human embryonic stem cell line with a normal 46XX karyotype, pluripotency tested in vitro and in vivo. The stem cells were derived from human blastocysts and are strongly positive for a number of molecular markers of undifferentiated pluripotent human stem cells, including SSEA-3, SSEA-4, TRA-1-60, TRA-1-81, and alkaline phosphatase. [DOI: 10.1056/NEJMsr040330]. Cells were provided by Harvard Uni…
ENCDO000AAY	22192477	660214	NA	0	ENCFF830DMG	1	36	cell_line_CLO_0007045	NA	1	CLO:0007045	Jurkat, Clone E6-1 cell
ENCDO095AAA	32315151	402338	NA	0	ENCFF965YGZ	1	36	primary_cell_CL_0002548	NA	1	CL:0002548	fibroblast of cardiac tissue		A fibroblast that is part of the heart. Fibroblasts of cardiac tissue, or cardiac fibroblasts, are critical cells involved in the normal function and repair of the heart. They are essentially a type of non-muscle cell that are integral to the connective tissue and structural integrity of the heart. The primary role of cardiac fibroblasts is the synthesis and deposition of extracellular matrix (EC…
ENCDO874DHL	55160301	3719141	NA	0	ENCFF150GJJ	1	36	tissue_UBERON_0000320	NA	1	UBERON:0000320	duodenal mucosa		A mucosa that is part of a duodenum [Automatically generated definition].
ENCDO343AAA	18137012	336600	NA	0	ENCFF312QCP	1	36	primary_cell_CL_0002327	NA	1	CL:0002327	mammary gland epithelial cell		An epithelial cell of the mammary gland. Mammary gland epithelial cells, also known as mammary epithelial cells, are essential cell types in the tissue of mammary glands, which are milk-producing glands in female mammals. They can be categorized into two types: luminal epithelial cells and myoepithelial cells, each with their distinct functions in milk processing and delivery. Luminal epithelial …
ENCDO839WKQ	42999814	2797710	NA	0	ENCFF562SKC	1	75	primary_cell_CL_2000001	NA	1	CL:2000001	peripheral blood mononuclear cell		A leukocyte with a single non-segmented nucleus in the mature form found in the circulatory pool of blood.
ENCDO026HUZ	19613186	5498836	NA	0	ENCFF512UAL	1	75	tissue_NTR_0001407	NA	1	NTR:0001407
ENCDO810BYC	18213573	472686	NA	0	ENCFF047NAO	1	36	primary_cell_CL_0002518	NA	1	CL:0002518	kidney epithelial cell		An epithelial cell of the kidney.
ENCDO159WAM	21499019	1643525	NA	0	ENCFF296VVK	1	36	tissue_UBERON_0000317	NA	1	UBERON:0000317	colonic mucosa		Mucosa that is part of a colon. The mucosa of the colon is lined by a simple columnar epithelium with a thin brush border and numerous goblet cells.
ENCDO024FMB	34044740	2261377	NA	0	ENCFF217BYD	1	36	tissue_UBERON_0012488	NA	1	UBERON:0012488	muscle layer of duodenum		A muscular coat that is part of a duodenum.
ENCDO106AAA	18116675	329167	NA	0	ENCFF948UIP	1	36	primary_cell_CL_0002328	NA	1	CL:0002328	bronchial epithelial cell		An epithelial cell of the bronchus.
ENCDO000ABA	87406094	14403312	NA	0	ENCFF983NIA, ENCFF554CET	2	36, 50	cell_line_EFO_0001247	NA	2	EFO:0001247	T-47D cell		Epithelial cells derived from human breast tumour
ENCDO442NQP	35337902	808212	NA	0	ENCFF078KYS	1	36	tissue_UBERON_0000945	NA	1	UBERON:0000945	stomach		An expanded region of the vertebrate alimentary tract that serves as a food storage compartment and digestive organ. A stomach is lined, in whole or in part by a glandular epithelium.
ENCDO002AAA	9594713	135547	NA	0	ENCFF098RZI	1	36	cell_line_CLO_0021752	NA	1	CLO:0021752	AG09309 cell		APPARENTLY HEALTHY NON-FETAL TISSUE
ENCDO000ADH	66588418	17486452	NA	0	ENCFF585ORN	1	32	cell_line_EFO_0005236	NA	1	EFO:0005236	NT2/D1		The NTERA-2 cl.D1 cell line is a pluripotent human testicular embryonal carcinoma cell line derived by cloning the NTERA-2 cell line. Derived from metastatic site: lung
ENCDO642MQK	31776568	1075702	NA	0	ENCFF830EHU	1	36	primary_cell_CL_0001059	NA	1	CL:0001059	common myeloid progenitor, CD34-positive		A progenitor cell committed to myeloid lineage, including the megakaryocyte and erythroid lineages. These cells are CD34-positive, and express Gata1, Gata2, C/EBPa, and Pu.1. CMP are reportedly CD16-positive, CD32-positive, CD38-positive, CD45RA-negative, CD110-negative, CD117-positive, CD123-positive, and SCA1-negative.
ENCDO316SVQ	38220640	2021993	NA	0	ENCFF802DBE	1	36	tissue_UBERON_0002048	NA	1	UBERON:0002048	lung		Respiration organ that develops as an outpocketing of the esophagus. Snakes and limbless lizards typically possess only the right lung as a major respiratory organ; the left lung is greatly reduced, or even absent. Amphisbaenians, however, have the opposite arrangement, with a major left lung, and a reduced or absent right lung [WP]
ENCDO840PTG	50809626	5736982	NA	0	ENCFF086JBG, ENCFF339AEL	2	36	cell_line_EFO_0007076	NA	2	EFO:0007076	ES-I3		The I3 stem cell line was derived from donated blastocysts by removal of the trophoblast layer and further culturing of the intact inner cell mass on mitotically inactivated mouse embryonic fibroblast (MEF) feeder cells. Following injection into SCID mice, the I3 line formed teratomas that contained tissues from all three embryonic germ layers. This line exhibits a normal XX karyotype. These cell…
ENCDO000ABZ	16788765	266044	NA	0	ENCFF335FVF	1	36	cell_line_EFO_0001162	NA	1	EFO:0001162	GM12875
ENCDO000ABX	18285995	379285	NA	0	ENCFF636QUY	1	36	cell_line_EFO_0001160	NA	1	EFO:0001160	GM12873
ENCDO026AEL	31734962	598403	NA	0	ENCFF758JSD	1	36	primary_cell_CL_0001059	NA	1	CL:0001059	common myeloid progenitor, CD34-positive		A progenitor cell committed to myeloid lineage, including the megakaryocyte and erythroid lineages. These cells are CD34-positive, and express Gata1, Gata2, C/EBPa, and Pu.1. CMP are reportedly CD16-positive, CD32-positive, CD38-positive, CD45RA-negative, CD110-negative, CD117-positive, CD123-positive, and SCA1-negative.
ENCDO453STB	18143712	415354	NA	0	ENCFF276MON	1	36	tissue_UBERON_0002113	NA	1	UBERON:0002113	kidney		A paired organ of the urinary tract that produces urine and maintains bodily fluid homeostasis, blood pressure, pH levels, red blood cell production and skeleton mineralization.
ENCDO000ABI	4378420	5506366	NA	0	ENCFF552LHI	1	51	cell_line_EFO_0005334	NA	1	EFO:0005334	GM10248
ENCDO245AAA	24514581	708023	NA	0	ENCFF160XMD	1	36	primary_cell_CL_0002557	NA	1	CL:0002557	fibroblast of pulmonary artery		A fibroblast of pulmonary artery.
ENCDO097AAA	24945356	492249	NA	0	ENCFF667PKS	1	36	primary_cell_CL_0000706	NA	1	CL:0000706	choroid plexus epithelial cell		A specialized ependymal cell that is part of the choroid plexus epithelium, responsible for producing cerebrospinal fluid (CSF) by selectively filtering and modifying blood plasma components before secreting it into the brain and spinal cord. This cell is characterized by a brush border on its apical surface, which enhances the secretion of CSF. The choroid plexus epithelial cell is one of the cr…
ENCDO000ABO	17563056	469273	NA	0	ENCFF749RTG	1	36	cell_line_EFO_0005337	NA	1	EFO:0005337	GM12864
ENCDO646IOH	50509990	2925620	NA	0	ENCFF723VRP	1	36	tissue_UBERON_0002113	NA	1	UBERON:0002113	kidney		A paired organ of the urinary tract that produces urine and maintains bodily fluid homeostasis, blood pressure, pH levels, red blood cell production and skeleton mineralization.
ENCDO884GGM	27587320	4200574	NA	0	ENCFF179WWY	1	36	tissue_UBERON_0004222	NA	1	UBERON:0004222	stomach smooth muscle		A portion of smooth muscle tissue that is part of a stomach [Automatically generated definition].

## Sheet: human FASTQ
FASTQ	Run Type	Paired End	Read Length	Read Count	Restricted	Multiple BAMs	BAMs	Lab	Dataset	Origin Batches	Donor	Biosample Ontology	Date Created	FASTQ md5sum
ENCFF000ODJ	single-ended		25	37965075	FALSE	FALSE	ENCFF894ZKV	richard-myers	ENCSR000BGJ	ENCBS110ENC	ENCDO000AAK	cell_line_EFO_0002784	2012-01-23T00:00:00.000000+00:00	7ac7a6b31fb9620d8695d80f7eb55ac9
ENCFF000QVQ	single-ended		25	33671286	FALSE	FALSE	ENCFF554MAD	richard-myers	ENCSR000BJU	ENCBS054ENC	ENCDO000AAR	cell_line_EFO_0005234	2012-01-23T00:00:00.000000+00:00	ffb5d7fdb3af219821d26aae76004e35
ENCFF000ODG	single-ended		25	24725720	FALSE	FALSE	ENCFF629YWV	richard-myers	ENCSR000BGJ	ENCBS110ENC	ENCDO000AAK	cell_line_EFO_0002784	2012-01-23T00:00:00.000000+00:00	95b2f81ce3670cede02b78eba5ba7b5c
ENCFF000ZMO	single-ended		25	15371467	FALSE	FALSE	ENCFF801NQW	sherman-weissman	ENCSR000FAM	ENCBS259AAA	ENCDO000ADG	cell_line_EFO_0002798	2010-12-02T00:00:00.000000+00:00	0eadfcec822d932d32df50bc7f68b4e1
ENCFF000QXN	single-ended		25	12019061	FALSE	FALSE	ENCFF606FHK	richard-myers	ENCSR000BOD	ENCBS426ENC	ENCDO000ABC	cell_line_EFO_0002860	2012-01-23T00:00:00.000000+00:00	869cc514b96df037dc6bdf07c81d2982
ENCFF000XKW	single-ended		27	55865436	FALSE	FALSE	ENCFF276BNG	michael-snyder	ENCSR000EDI	ENCBS637AAA	ENCDO000AAB	cell_line_EFO_0002791	2012-07-01T00:00:00.000000+00:00	b81c18fadb8c64a1bd5a86b7d42f41d8
ENCFF000YRN	single-ended		27	31623732	FALSE	FALSE	ENCFF194YCE	sherman-weissman	ENCSR000FAK	ENCBS039ENC	ENCDO000AAD	cell_line_EFO_0002067	2010-12-02T00:00:00.000000+00:00	86a57ac8db19b3c843858349f3261fc0
ENCFF000VXH	single-ended		27	27420457	FALSE	FALSE	ENCFF072AVQ	michael-snyder	ENCSR000DZH	ENCBS853AAA	ENCDO000AAK	cell_line_EFO_0002784	2012-07-01T00:00:00.000000+00:00	03191d6703d75c18d0a7b9f7d3f6e5c0
ENCFF000YOV	single-ended		27	26699669	FALSE	FALSE	ENCFF654HJW	sherman-weissman	ENCSR000FAB	ENCBS852AAA	ENCDO000AAD	cell_line_EFO_0002067	2010-12-02T00:00:00.000000+00:00	9a1df3d141cc87f3b1c5be60ecd74fbd
ENCFF000YRC	single-ended		27	18814423	FALSE	FALSE	ENCFF137XKW	sherman-weissman	ENCSR000FAK	ENCBS039ENC	ENCDO000AAD	cell_line_EFO_0002067	2010-12-02T00:00:00.000000+00:00	081854edfb71f333a034d493de8a1f2e
ENCFF000VXG	single-ended		27	18331687	FALSE	FALSE	ENCFF730TWO	michael-snyder	ENCSR000DZH	ENCBS853AAA	ENCDO000AAK	cell_line_EFO_0002784	2012-07-01T00:00:00.000000+00:00	159ce5b35ee875412cc28effbed92ad6
ENCFF000XRI	single-ended		27	6928759	FALSE	FALSE	ENCFF866NKA	michael-snyder	ENCSR000EER	ENCBS849AAA	ENCDO000AAC	cell_line_EFO_0001187	2012-07-01T00:00:00.000000+00:00	1da98427067a0893221b410c35c80bf5
ENCFF000XQS	single-ended		27	6067035	FALSE	FALSE	ENCFF628KSG	michael-snyder	ENCSR000EES	ENCBS848AAA	ENCDO000AAC	cell_line_EFO_0001187	2012-07-01T00:00:00.000000+00:00	b363b1cbd04a3bea3c788cc710971250
ENCFF000XQR	single-ended		27	5629560	FALSE	FALSE	ENCFF949TKQ	michael-snyder	ENCSR000EES	ENCBS848AAA	ENCDO000AAC	cell_line_EFO_0001187	2012-07-01T00:00:00.000000+00:00	1bbf3a003ba3b2f6b5d0cedbda9b63e1
ENCFF000XTB	single-ended		27	5318877	FALSE	FALSE	ENCFF806LCL	sherman-weissman	ENCSR000EZR	ENCBS712AAA	ENCDO000AAC	cell_line_EFO_0001187	2010-12-02T00:00:00.000000+00:00	3f7311f2af21a8a0f910f2e7f7b12954
ENCFF000XRH	single-ended		27	3841394	FALSE	FALSE	ENCFF485END	michael-snyder	ENCSR000EER	ENCBS849AAA	ENCDO000AAC	cell_line_EFO_0001187	2012-07-01T00:00:00.000000+00:00	2bd910f7223c501cc8127d3ac9a79fa7
ENCFF000XSY	single-ended		27	3768605	FALSE	FALSE	ENCFF431OJT	sherman-weissman	ENCSR000EZR	ENCBS712AAA	ENCDO000AAC	cell_line_EFO_0001187	2010-12-02T00:00:00.000000+00:00	2abd7c03e31be38acb757ecb8ed34a3f
ENCFF000XSV	single-ended		27	1787725	FALSE	FALSE	ENCFF928XJB	sherman-weissman	ENCSR000EZR	ENCBS712AAA	ENCDO000AAC	cell_line_EFO_0001187	2010-12-02T00:00:00.000000+00:00	76acb840e4859c581e37ee3025b3c1f0
ENCFF000VEK	single-ended		28	36418708	FALSE	FALSE	ENCFF390OZW	peggy-farnham	ENCSR000EWK	ENCBS038KVF	ENCDO000AAD	cell_line_EFO_0002067	2011-03-22T00:00:00.000000+00:00	09db1075d458dc26aafc649b32ab76a1
ENCFF000WKI	single-ended		28	29213986	FALSE	FALSE	ENCFF307THL	michael-snyder	ENCSR000EAS	ENCBS498ENC	ENCDO000ACE	cell_line_EFO_0005347	2012-07-01T00:00:00.000000+00:00	d93b29db3fc416d449c8b74580b6a2f9
ENCFF000XOO	single-ended		28	23902834	FALSE	FALSE	ENCFF610EFV	sherman-weissman	ENCSR000EZN	ENCBS714AAA	ENCDO000AAB	cell_line_EFO_0002791	2010-12-02T00:00:00.000000+00:00	b0299cffd3b95a5a7022d1eef163906a
ENCFF000WNP	single-ended		28	22693413	FALSE	FALSE	ENCFF283LWS	michael-snyder	ENCSR000EBE	ENCBS504ENC	ENCDO000ACI	cell_line_EFO_0005349	2012-07-01T00:00:00.000000+00:00	bab013ccb2306f755ecfcd3458592e88
ENCFF000WMM	single-ended		28	20956144	FALSE	FALSE	ENCFF457LVV	michael-snyder	ENCSR000EAZ	ENCBS502ENC	ENCDO000ACH	cell_line_EFO_0005348	2012-07-01T00:00:00.000000+00:00	6c956cbfc45ad84812a9b4127d3bd9f5
ENCFF000YQC	single-ended		28	19274580	FALSE	FALSE	ENCFF648WLU	michael-snyder	ENCSR000EHM	ENCBS039ENC	ENCDO000AAD	cell_line_EFO_0002067	2012-07-01T00:00:00.000000+00:00	d81548cb88530cef9c3d5a5853c85205
ENCFF000WHY	single-ended		28	18875368	FALSE	FALSE	ENCFF253BRM	michael-snyder	ENCSR000EAK	ENCBS377ENC	ENCDO000ACA	cell_line_EFO_0002785	2012-07-01T00:00:00.000000+00:00	8d989e1076d9c502cb458db26de03c5a
ENCFF000YQB	single-ended		28	18097486	FALSE	FALSE	ENCFF368JQX	michael-snyder	ENCSR000EHM	ENCBS039ENC	ENCDO000AAD	cell_line_EFO_0002067	2012-07-01T00:00:00.000000+00:00	35dd162f54c41b35f341d33ba19afdaf
ENCFF000WHZ	single-ended		28	17365033	FALSE	FALSE	ENCFF912UTQ	michael-snyder	ENCSR000EAK	ENCBS377ENC	ENCDO000ACA	cell_line_EFO_0002785	2012-07-01T00:00:00.000000+00:00	fb0a18ab162c050e87690fa4d0ac5490
ENCFF000XJE	single-ended		28	16264046	FALSE	FALSE	ENCFF121KUJ	sherman-weissman	ENCSR000EZG	ENCBS637AAA	ENCDO000AAB	cell_line_EFO_0002791	2010-12-02T00:00:00.000000+00:00	6b3067eb33b4b209f4dbb5a05bcbf320
ENCFF000XIH	single-ended		28	16219951	FALSE	FALSE	ENCFF380EDG	sherman-weissman	ENCSR000EZJ	ENCBS637AAA	ENCDO000AAB	cell_line_EFO_0002791	2010-12-02T00:00:00.000000+00:00	a11747b6bde11346a6589d9421c5ffb5
ENCFF000XIG	single-ended		28	15008790	FALSE	FALSE	ENCFF203JTC	sherman-weissman	ENCSR000EZJ	ENCBS637AAA	ENCDO000AAB	cell_line_EFO_0002791	2010-12-02T00:00:00.000000+00:00	d47ae8bfe8c27e2085d9c22ea22ea1d3
ENCFF000VWV	single-ended		28	13958985	FALSE	FALSE	ENCFF966PUO	sherman-weissman	ENCSR000EYX	ENCBS630AAA	ENCDO000AAK	cell_line_EFO_0002784	2010-12-02T00:00:00.000000+00:00	c40922ec87437c215a95958439918168
ENCFF000WOO	single-ended		28	12885531	FALSE	FALSE	ENCFF481XFA	michael-snyder	ENCSR000EBH	ENCBS506ENC	ENCDO000ACJ	cell_line_EFO_0005350	2012-07-01T00:00:00.000000+00:00	892dc91f24f93cf540bf82d0829043a1
ENCFF000XIE	single-ended		28	12722379	FALSE	FALSE	ENCFF920HRJ	sherman-weissman	ENCSR000EZH	ENCBS637AAA	ENCDO000AAB	cell_line_EFO_0002791	2010-12-02T00:00:00.000000+00:00	a2c06d2da34e163c8fbd014ef2f69436
ENCFF000XHP	single-ended		28	12635008	FALSE	FALSE	ENCFF610OXJ	sherman-weissman	ENCSR000EZI	ENCBS637AAA	ENCDO000AAB	cell_line_EFO_0002791	2010-12-02T00:00:00.000000+00:00	4afd848063bb992d3a5e19effa66fa32
ENCFF000XHJ	single-ended		28	11876626	FALSE	FALSE	ENCFF543CJM	sherman-weissman	ENCSR000EZI	ENCBS637AAA	ENCDO000AAB	cell_line_EFO_0002791	2010-12-02T00:00:00.000000+00:00	3e8acd73136d1b2a286f6dc4cf397bbc
ENCFF000XID	single-ended		28	11728730	FALSE	FALSE	ENCFF054OSH	sherman-weissman	ENCSR000EZH	ENCBS637AAA	ENCDO000AAB	cell_line_EFO_0002791	2010-12-02T00:00:00.000000+00:00	4e8cfad6228e94c4901f19ab75b5f369
ENCFF000WIX	single-ended		28	10835415	FALSE	FALSE	ENCFF799TFW	michael-snyder	ENCSR000EAO	ENCBS781AAA	ENCDO000AAL	cell_line_EFO_0002786	2012-07-01T00:00:00.000000+00:00	7a2fa0bcc484d913ea7a337d31decaa6
ENCFF000XJD	single-ended		28	10789804	FALSE	FALSE	ENCFF736EYF	sherman-weissman	ENCSR000EZG	ENCBS637AAA	ENCDO000AAB	cell_line_EFO_0002791	2010-12-02T00:00:00.000000+00:00	a6de181cef96d8e8258a4a95f93f525e
ENCFF000XJG	single-ended		28	10611168	FALSE	FALSE	ENCFF484GNC	sherman-weissman	ENCSR000EZG	ENCBS637AAA	ENCDO000AAB	cell_line_EFO_0002791	2010-12-02T00:00:00.000000+00:00	364e0b43a340442be4e116df2615d643
ENCFF000WPQ	single-ended		28	9970789	FALSE	FALSE	ENCFF519AXQ	michael-snyder	ENCSR000EBL	ENCBS508ENC	ENCDO000ACK	cell_line_EFO_0005351	2012-07-01T00:00:00.000000+00:00	0d4750d0ea257bf509af304b00b40915
ENCFF000WJL	single-ended		28	8180984	FALSE	FALSE	ENCFF930GWD	michael-snyder	ENCSR000EAL	ENCBS850AAA	ENCDO000AAL	cell_line_EFO_0002786	2012-07-01T00:00:00.000000+00:00	b76b5ccf83eaf96dcd5693b6391e2863
ENCFF000WLM	single-ended		28	7759500	FALSE	FALSE	ENCFF733AQK	michael-snyder	ENCSR000EAT	ENCBS499ENC	ENCDO000ACF	cell_line_EFO_0005332	2012-07-01T00:00:00.000000+00:00	f374a2ace4712236bf0542de6c256c30
ENCFF000WON	single-ended		28	7629858	FALSE	FALSE	ENCFF760JDY	michael-snyder	ENCSR000EBH	ENCBS506ENC	ENCDO000ACJ	cell_line_EFO_0005350	2012-07-01T00:00:00.000000+00:00	97229c01f7392093fa36d6d7349a4ab1
ENCFF000VRO	single-ended		28	7498378	FALSE	FALSE	ENCFF140IDL	michael-snyder	ENCSR000DYN	ENCBS185AAA	ENCDO000ABK	cell_line_EFO_0005336	2012-07-01T00:00:00.000000+00:00	f8367df966d30afbdc43aef320db81c5
ENCFF000VRQ	single-ended		28	7220900	FALSE	FALSE	ENCFF750HFA	michael-snyder	ENCSR000DYN	ENCBS185AAA	ENCDO000ABK	cell_line_EFO_0005336	2012-07-01T00:00:00.000000+00:00	6cc534389d88c363cf3dca8d514c151a
ENCFF000VRR	single-ended		28	7110367	FALSE	FALSE	ENCFF509WVV	michael-snyder	ENCSR000DYL	ENCBS186AAA	ENCDO000ABK	cell_line_EFO_0005336	2012-07-01T00:00:00.000000+00:00	ca24243889cc88dfb6a9d954aa8290d7
ENCFF000WLC	single-ended		28	6990661	FALSE	FALSE	ENCFF786RCZ	michael-snyder	ENCSR000EAV	ENCBS500ENC	ENCDO000ACF	cell_line_EFO_0005332	2012-07-01T00:00:00.000000+00:00	aa4a40decc1c5e79b70c84962bc4e0c5
ENCFF000WKH	single-ended		28	6936846	FALSE	FALSE	ENCFF363ORB	michael-snyder	ENCSR000EAP	ENCBS497ENC	ENCDO000ACE	cell_line_EFO_0005347	2012-07-01T00:00:00.000000+00:00	f6dbeba4dbc728377465bceb82fff0c3
ENCFF000WPN	single-ended		28	6795333	FALSE	FALSE	ENCFF650JUF	michael-snyder	ENCSR000EBL	ENCBS508ENC	ENCDO000ACK	cell_line_EFO_0005351	2012-07-01T00:00:00.000000+00:00	a8d8398521071758c7b90570d4fd8581
ENCFF000WMH	single-ended		28	6693614	FALSE	FALSE	ENCFF720SQZ	michael-snyder	ENCSR000EAZ	ENCBS502ENC	ENCDO000ACH	cell_line_EFO_0005348	2012-07-01T00:00:00.000000+00:00	1f1358a56014b83369d87405c105edc9
ENCFF000WLG	single-ended		28	6658375	FALSE	FALSE	ENCFF257PUQ	michael-snyder	ENCSR000EAT	ENCBS499ENC	ENCDO000ACF	cell_line_EFO_0005332	2012-07-01T00:00:00.000000+00:00	22b0ca46f741620eba9fbefee1c5f543
ENCFF000WPV	single-ended		28	6616129	FALSE	FALSE	ENCFF021IAB	michael-snyder	ENCSR000EBJ	ENCBS507ENC	ENCDO000ACK	cell_line_EFO_0005351	2012-07-01T00:00:00.000000+00:00	86bf2e4e73fa8f2360c3aeb0fe7439c4
ENCFF000WIQ	single-ended		28	6441347	FALSE	FALSE	ENCFF822OPC	michael-snyder	ENCSR000EAO	ENCBS781AAA	ENCDO000AAL	cell_line_EFO_0002786	2012-07-01T00:00:00.000000+00:00	4871b994ee9cf568e255d5cb89ca416e
ENCFF000VWD	single-ended		28	6211790	FALSE	FALSE	ENCFF487SIK	michael-snyder	ENCSR000EAF	ENCBS630AAA	ENCDO000AAK	cell_line_EFO_0002784	2012-07-01T00:00:00.000000+00:00	9c0b0fe7f7e25b2766d8c4bf554d1127
ENCFF000WJW	single-ended		28	6086084	FALSE	FALSE	ENCFF601IYE	michael-snyder	ENCSR000EAS	ENCBS498ENC	ENCDO000ACE	cell_line_EFO_0005347	2012-07-01T00:00:00.000000+00:00	45c69d9642763e4a6f608e972b54f6b8
ENCFF000WKG	single-ended		28	6024002	FALSE	FALSE	ENCFF401QOO	michael-snyder	ENCSR000EAP	ENCBS497ENC	ENCDO000ACE	cell_line_EFO_0005347	2012-07-01T00:00:00.000000+00:00	a24b457e2a437cc740918ede2365ab38
ENCFF000WOQ	single-ended		28	5951379	FALSE	FALSE	ENCFF950YKO	michael-snyder	ENCSR000EBF	ENCBS505ENC	ENCDO000ACJ	cell_line_EFO_0005350	2012-07-01T00:00:00.000000+00:00	152899248e9843add6ec6285d9d6d951
ENCFF000VRP	single-ended		28	5671707	FALSE	FALSE	ENCFF068YTL	michael-snyder	ENCSR000DYL	ENCBS186AAA	ENCDO000ABK	cell_line_EFO_0005336	2012-07-01T00:00:00.000000+00:00	944e93f53e275a872d89510f02d78a64
ENCFF000WNS	single-ended		28	5668829	FALSE	FALSE	ENCFF335OIH	michael-snyder	ENCSR000EBB	ENCBS503ENC	ENCDO000ACI	cell_line_EFO_0005349	2012-07-01T00:00:00.000000+00:00	e52b61bdfdc83db5e41981c6d491a881
ENCFF000VWK	single-ended		28	5526289	FALSE	FALSE	ENCFF364HXC	michael-snyder	ENCSR000EAF	ENCBS630AAA	ENCDO000AAK	cell_line_EFO_0002784	2012-07-01T00:00:00.000000+00:00	7de3ecb7579c73f505c8e1da94b6d8e3
ENCFF000WMS	single-ended		28	5438814	FALSE	FALSE	ENCFF336EQJ	michael-snyder	ENCSR000EAX	ENCBS501ENC	ENCDO000ACH	cell_line_EFO_0005348	2012-07-01T00:00:00.000000+00:00	38174eb36389d5c2808b0fa38813233c
ENCFF000WMA	single-ended		28	5390059	FALSE	FALSE	ENCFF496PRM	michael-snyder	ENCSR000EAZ	ENCBS502ENC	ENCDO000ACH	cell_line_EFO_0005348	2012-07-01T00:00:00.000000+00:00	e2dd1a70909c6507ba0192d135a06845
ENCFF000WPT	single-ended		28	5255046	FALSE	FALSE	ENCFF646REM	michael-snyder	ENCSR000EBJ	ENCBS507ENC	ENCDO000ACK	cell_line_EFO_0005351	2012-07-01T00:00:00.000000+00:00	cf0762ef384f6f2208bfc2445d3f8cda
ENCFF000WNQ	single-ended		28	5190141	FALSE	FALSE	ENCFF577WKE	michael-snyder	ENCSR000EBB	ENCBS503ENC	ENCDO000ACI	cell_line_EFO_0005349	2012-07-01T00:00:00.000000+00:00	3290805e56ac853b6353b6122aa7a218
ENCFF000WLF	single-ended		28	5097185	FALSE	FALSE	ENCFF737DSB	michael-snyder	ENCSR000EAV	ENCBS500ENC	ENCDO000ACF	cell_line_EFO_0005332	2012-07-01T00:00:00.000000+00:00	5646d0d0bb1e9aa1f8904fade41b9411
ENCFF000WIZ	single-ended		28	5014874	FALSE	FALSE	ENCFF800XXL	michael-snyder	ENCSR000EAL	ENCBS850AAA	ENCDO000AAL	cell_line_EFO_0002786	2012-07-01T00:00:00.000000+00:00	ed89902c8842842aafc6e37ca70f5970
ENCFF000WOT	single-ended		28	4601321	FALSE	FALSE	ENCFF707CXU	michael-snyder	ENCSR000EBF	ENCBS505ENC	ENCDO000ACJ	cell_line_EFO_0005350	2012-07-01T00:00:00.000000+00:00	309c1c0e05ab4f5babd68f45215d4891
ENCFF000WMR	single-ended		28	4096790	FALSE	FALSE	ENCFF504LPO	michael-snyder	ENCSR000EAX	ENCBS501ENC	ENCDO000ACH	cell_line_EFO_0005348	2012-07-01T00:00:00.000000+00:00	a2bd14603bdc9a540f7dbdd76656c08e
ENCFF969KKW	single-ended		30	56384154	FALSE	FALSE	ENCFF572WNH	zhiping-weng	ENCSR529SWW	ENCBS808UWK	ENCDO222AAA	cell_line_EFO_0003045	2016-11-17T07:44:05.659942+00:00	b0240a8552dddda871602d66e93c44a9
ENCFF000XGP	single-ended		30	31240875	FALSE	FALSE	ENCFF716LLX	sherman-weissman	ENCSR000EZM	ENCBS637AAA	ENCDO000AAB	cell_line_EFO_0002791	2010-12-02T00:00:00.000000+00:00	44aee06e1aaf9dd64e99ebd42ba36620
ENCFF693FJC	single-ended		30	29271810	FALSE	FALSE	ENCFF132AYD	zhiping-weng	ENCSR697DAD	ENCBS534NMZ	ENCDO000AAW	cell_line_EFO_0003042	2016-11-17T03:12:09.144521+00:00	1ab6373861e335bcee4a543cf7edeb94
ENCFF454ZHO	single-ended		30	29074626	FALSE	FALSE	ENCFF132AYD	zhiping-weng	ENCSR697DAD	ENCBS534NMZ	ENCDO000AAW	cell_line_EFO_0003042	2016-11-17T03:11:39.035547+00:00	50af7902c5c5231968285f4b3265ff50
ENCFF000WXT	single-ended		30	15771565	FALSE	FALSE	ENCFF036GEF	sherman-weissman	ENCSR000EZB	ENCBS439ENC	ENCDO000ABF	cell_line_EFO_0001182	2010-12-02T00:00:00.000000+00:00	52e464474a0efaf82c015d291b631721
ENCFF499CAE	single-ended		30	4786753	FALSE	FALSE	ENCFF124UKZ	zhiping-weng	ENCSR848XIE	ENCBS780WAB	ENCDO000AAW	cell_line_EFO_0003042	2016-10-12T05:19:09.611626+00:00	8f6cb67a33e5f39927c835ecd51bd51c
ENCFF563HLU	single-ended		30	4774956	FALSE	FALSE	ENCFF124UKZ	zhiping-weng	ENCSR848XIE	ENCBS780WAB	ENCDO000AAW	cell_line_EFO_0003042	2016-10-12T00:53:54.671148+00:00	babf7f22ef2a35a1f62fdfd32a604d61
ENCFF351AVX	single-ended		30	4656091	FALSE	FALSE	ENCFF124UKZ	zhiping-weng	ENCSR848XIE	ENCBS780WAB	ENCDO000AAW	cell_line_EFO_0003042	2016-10-12T09:18:24.821946+00:00	ad2c4bdd9558ad3c47b47c3f6c223eb6
ENCFF000VJV	single-ended		32	84074870	FALSE	FALSE	ENCFF585ORN	peggy-farnham	ENCSR000EXF	ENCBS810EWQ	ENCDO000ADH	cell_line_EFO_0005236	2011-03-22T00:00:00.000000+00:00	880e1f44ed54e0e4ba525dc5c189ad5c
ENCFF000VLG	single-ended		32	39969737	FALSE	FALSE	ENCFF473CDC	peggy-farnham	ENCSR938LXW	ENCBS253HIE	ENCDO000ABF	cell_line_EFO_0001182	2011-03-22T00:00:00.000000+00:00	227a9d1068936d528d371dc6ad3a05b8
ENCFF000WXY	single-ended		32	30898350	FALSE	FALSE	ENCFF474FIQ	peggy-farnham	ENCSR000EVA	ENCBS375ENC	ENCDO000ABF	cell_line_EFO_0001182	2010-12-06T00:00:00.000000+00:00	c4bc43e2ef78e0d054d0030bd34c4749
ENCFF000XTE	single-ended		32	28007793	FALSE	FALSE	ENCFF023RXC	peggy-farnham	ENCSR000EVT	ENCBS950MSQ	ENCDO000AAC	cell_line_EFO_0001187	2010-12-06T00:00:00.000000+00:00	3ab0e3771c9a37e46738e04e2028482f
ENCFF000XGR	single-ended		32	27143615	FALSE	FALSE	ENCFF692XZV	peggy-farnham	ENCSR000EVH	ENCBS500SDW	ENCDO000AAB	cell_line_EFO_0002791	2010-12-06T00:00:00.000000+00:00	46ce0b8697586eac31eac37a941b355e
ENCFF000VHM	single-ended		32	24478545	FALSE	FALSE	ENCFF846QOW	peggy-farnham	ENCSR000EWW	ENCBS105ENC	ENCDO000AAE	cell_line_EFO_0001203	2011-03-22T00:00:00.000000+00:00	5b2dc415c27309b92ab4eeae951e07c4
ENCFF000VHL	single-ended		32	18714964	FALSE	FALSE	ENCFF791WJU	peggy-farnham	ENCSR000EWW	ENCBS105ENC	ENCDO000AAE	cell_line_EFO_0001203	2011-03-22T00:00:00.000000+00:00	6c8e3473748ba112edb5e9feb4f8ea12
ENCFF000QVO	single-ended		32	8345289	FALSE	FALSE	ENCFF687DIS	richard-myers	ENCSR000BJU	ENCBS054ENC	ENCDO000AAR	cell_line_EFO_0005234	2012-01-23T00:00:00.000000+00:00	f41cd046621eb6d68e03cd347990d17e
ENCFF000RPB	single-ended		33	16954037	FALSE	FALSE	ENCFF798AWR	vishwanath-iyer	ENCSR000DKW	ENCBS337LQM	ENCDO000AAK	cell_line_EFO_0002784	2012-07-26T00:00:00.000000+00:00	b7b552c10494212ce4f100d1b4bf75d5
ENCFF660RGN	single-ended		33	8612197	FALSE	FALSE	ENCFF906CFS	vishwanath-iyer	ENCSR356PFJ	ENCBS882WSF	ENCDO000AAK	cell_line_EFO_0002784	2016-06-23T17:34:48.956066+00:00	891b59f4e7c8d6d4df248ed162db2155
ENCFF586VHJ	single-ended		33	8341840	FALSE	FALSE	ENCFF906CFS	vishwanath-iyer	ENCSR356PFJ	ENCBS882WSF	ENCDO000AAK	cell_line_EFO_0002784	2016-06-23T17:32:14.740387+00:00	c5f3e18b6da643f837fc4b2478b04745
ENCFF000YPF	single-ended		34	31983231	FALSE	FALSE	ENCFF558KPF	sherman-weissman	ENCSR000FAA	ENCBS787AAA	ENCDO000AAD	cell_line_EFO_0002067	2010-12-02T00:00:00.000000+00:00	8117b4917df6eee1f1f9424ee909c415
ENCFF000YPZ	single-ended		34	29211194	FALSE	FALSE	ENCFF583HKO	sherman-weissman	ENCSR000FBA	ENCBS789AAA	ENCDO000AAD	cell_line_EFO_0002067	2010-12-02T00:00:00.000000+00:00	bd14c2a670a9f97d642a106dd324d9a1
ENCFF000YPM	single-ended		34	26945326	FALSE	FALSE	ENCFF036AXR	sherman-weissman	ENCSR000FBB	ENCBS788AAA	ENCDO000AAD	cell_line_EFO_0002067	2010-12-02T00:00:00.000000+00:00	d76a7f00cd52436109c89c1a7b66bb9e
ENCFF000RWS	single-ended		35	16873734	FALSE	FALSE	ENCFF681OVW	vishwanath-iyer	ENCSR000DMB	ENCBS775AAA	ENCDO000AAD	cell_line_EFO_0002067	2012-07-26T00:00:00.000000+00:00	faef9165afd3051ee701f853027a4d34
ENCFF000RUP	single-ended		35	12326775	FALSE	FALSE	ENCFF700WEC	vishwanath-iyer	ENCSR000DLT	ENCBS773AAA	ENCDO000AAC	cell_line_EFO_0001187	2012-07-26T00:00:00.000000+00:00	4c7956a71015a34d68ab5f9930f0be94
ENCFF000RTF	single-ended		35	12316660	FALSE	FALSE	ENCFF721BCM	vishwanath-iyer	ENCSR000DLP	ENCBS646PGB	ENCDO000AAB	cell_line_EFO_0002791	2012-07-26T00:00:00.000000+00:00	44654f51fcfcec8d2dd4edcd880fb533
ENCFF000AHV	single-ended		36	148605824	FALSE	FALSE	ENCFF043PUQ	bradley-bernstein	ENCSR000ASS	ENCBS161AAA	ENCDO000AAZ	cell_line_EFO_0001086	2010-11-16T00:00:00.000000+00:00	fcb4b21a280e66d2e652bc67f533f569
ENCFF000QTU	single-ended		36	107139341	FALSE	FALSE	ENCFF904AFA	richard-myers	ENCSR000BIN	ENCBS425ENC	ENCDO000ABB	cell_line_EFO_0002713	2012-01-23T00:00:00.000000+00:00	ecb3b6c5cedfe1468d2defadae640c19
ENCFF000WZC	single-ended		36	105811029	FALSE	FALSE	ENCFF299YGP	peggy-farnham	ENCSR000EVC	ENCBS522ENC	ENCDO000ABF	cell_line_EFO_0001182	2010-12-06T00:00:00.000000+00:00	a0fb0cce6c9e0ba89d5317248c1adfce
ENCFF000POH	single-ended		36	98330119	FALSE	FALSE	ENCFF030XFZ	richard-myers	ENCSR000BLN	ENCBS114ENC	ENCDO000AAC	cell_line_EFO_0001187	2012-01-23T00:00:00.000000+00:00	d561b5ac9b75e3a4d98c8499f747fe3b
ENCFF000AMT	single-ended		36	97435641	FALSE	FALSE	ENCFF344NKR	bradley-bernstein	ENCSR805DRF	ENCBS098ETX	ENCDO114AAA	primary_cell_CL_0000236	2010-11-16T00:00:00.000000+00:00	127923dbb8735eacf8cb78d76fa68ba7
ENCFF505NFA	single-ended		36	93366435	FALSE	FALSE	ENCFF131TJA	bradley-bernstein	ENCSR899XXQ	ENCBS556HGY	ENCDO000ABC	cell_line_EFO_0002860	2014-10-25T04:39:12.371836+00:00	5493a1d8673f980e2a58299ecb629d8a
ENCFF318ZNB	single-ended		36	88329251	FALSE	FALSE	ENCFF017YII	bradley-bernstein	ENCSR768LHG	ENCBS789UPK	ENCDO000AAE	cell_line_EFO_0001203	2016-03-03T01:46:59.969105+00:00	56f46caccdf633a6ea8f5a521ba13363
ENCFF000BAU	single-ended		36	84569628	FALSE	FALSE	ENCFF713YQB	bradley-bernstein	ENCSR000AOB	ENCBS075PNA	ENCDO000AAB	cell_line_EFO_0002791	2010-11-16T00:00:00.000000+00:00	ac4fc6f505b4e1130dd63db980e709bd
ENCFF000CFY	single-ended		36	82928445	FALSE	FALSE	ENCFF368JCF	bradley-bernstein	ENCSR000AOP	ENCBS020ENC	ENCDO916IIE	primary_cell_CL_0000127	2010-11-16T00:00:00.000000+00:00	a7ba3edad8ad6fef2450f76ecdc03167
ENCFF216BKY	single-ended		36	81694142	FALSE	FALSE	ENCFF022OWN	zhiping-weng	ENCSR163UEW		ENCDO478OMA	tissue_UBERON_0008450	2016-10-22T14:15:45.744787+00:00	d7515dd6424c5e7d9d8ed90e1c64eaa5
ENCFF799XPQ	single-ended		36	81623781	FALSE	FALSE	ENCFF931SQB	bradley-bernstein	ENCSR328AHC	ENCBS596CTT	ENCDO349AAA	cell_line_EFO_0002074	2014-10-27T06:03:32.915204+00:00	16d777a9bcc2be567741a3fbcafaa949
ENCFF000OCW	single-ended		36	80465676	FALSE	FALSE	ENCFF294FNY	richard-myers	ENCSR000BGH	ENCBS110ENC	ENCDO000AAK	cell_line_EFO_0002784	2012-01-23T00:00:00.000000+00:00	d9496d78bbb8b424424f5a177e46dfef
ENCFF167BJI	single-ended		36	80348937	FALSE	FALSE	ENCFF520HKV	zhiping-weng	ENCSR674QIU		ENCDO424HVB	tissue_UBERON_0000992	2016-10-22T07:42:37.777375+00:00	06207a8ea257995296652c3710c84653
ENCFF137UFY	single-ended		36	72839096	FALSE	FALSE	ENCFF438KJC	bradley-bernstein	ENCSR264HOB	ENCBS981ZAE	ENCDO697GBW	cell_line_EFO_0005724	2014-10-25T03:17:40.780508+00:00	9a2d62a8160b5281df66415a24cc5515
ENCFF708SNY	single-ended		36	71735688	FALSE	FALSE	ENCFF108CWL	zhiping-weng	ENCSR648VOG	ENCBS806FFM	ENCDO000AAW	in_vitro_differentiated_cells_CL_0000351	2016-11-17T08:50:45.476480+00:00	86ae28aca49e61cb777eeae0efaa3ceb
ENCFF000ZIZ	single-ended		36	71490650	FALSE	FALSE	ENCFF858VPI	kevin-struhl	ENCSR000DOY	ENCBS066ENC	ENCDO000AAP	cell_line_EFO_0001200	2010-10-20T00:00:00.000000+00:00	05976ac64a4f6cc55d1df1825ffd329f
ENCFF900DXM	single-ended		36	71403872	FALSE	FALSE	ENCFF597JWO	bradley-bernstein	ENCSR308JFE	ENCBS504GFW	ENCDO000AAW	in_vitro_differentiated_cells_CL_0002319	2014-10-25T04:47:35.125674+00:00	de5908419084e1c608a68fe5beda3f5d
ENCFF869JIH	single-ended		36	70797722	FALSE	FALSE	ENCFF182KWD	zhiping-weng	ENCSR960RHK	ENCBS328FFG	ENCDO000AAW	in_vitro_differentiated_cells_NTR_0000856	2016-10-26T07:12:14.744576+00:00	4f2153a03e54b20a1dfb93b97c1f4152
ENCFF434FMH	single-ended		36	69368677	FALSE	FALSE	ENCFF570QIM	zhiping-weng	ENCSR694AEQ		ENCDO478OMA	tissue_UBERON_0002084	2016-10-20T06:30:36.489128+00:00	f008f62a2f36689d827eedcd26f4af42
ENCFF000ZPL	single-ended		36	68722722	FALSE	FALSE	ENCFF730XXI	peggy-farnham	ENCSR000EXN	ENCBS357AAA	ENCDO272AAA	primary_cell_CL_0000765	2010-12-06T00:00:00.000000+00:00	c96c49adcb03ab378f4fdf401b76135f
ENCFF000QTV	single-ended		36	65020122	FALSE	FALSE	ENCFF996OUT	richard-myers	ENCSR000BPP	ENCBS425ENC	ENCDO000ABB	cell_line_EFO_0002713	2012-01-23T00:00:00.000000+00:00	5c548ac03d3b70bd9d3412a6df42274f
ENCFF002AVJ	single-ended		36	64894902	FALSE	FALSE	ENCFF998PVM	bradley-bernstein	ENCSR063AUO	ENCBS121JKZ	ENCDO351AAA	cell_line_EFO_0006711	2014-03-19T00:00:00.000000+00:00	54d01529dee2d8130a54f7decffa97f5
ENCFF885SBP	single-ended		36	64883062	FALSE	FALSE	ENCFF487JOS	bradley-bernstein	ENCSR196CXJ	ENCBS385OLC	ENCDO027VXA	cell_line_EFO_0002106	2015-08-25T20:16:27.923522+00:00	586e04f86ecb5c61f321938d72b4a08d
ENCFF531PAG	single-ended		36	64814818	FALSE	FALSE	ENCFF037MPZ	bradley-bernstein	ENCSR803UDX	ENCBS435FHS	ENCDO222AAA	in_vitro_differentiated_cells_CL_0002259	2015-02-20T03:30:52.716403+00:00	28a6b54b47a3200e4edb405fc30b4fe1
ENCFF000ODV	single-ended		36	63956615	FALSE	FALSE	ENCFF877PBK	richard-myers	ENCSR000BVP	ENCBS110ENC	ENCDO000AAK	cell_line_EFO_0002784	2012-01-23T00:00:00.000000+00:00	b3f1146b08b6ee96248dd3dd542efa3c
ENCFF827WPA	single-ended		36	62678426	FALSE	FALSE	ENCFF783SXE	zhiping-weng	ENCSR503BIB		ENCDO058AAA	tissue_UBERON_0001264	2016-10-20T09:25:19.491847+00:00	ffa5410e890a0dddffaab19c7355c262
ENCFF404AFK	single-ended		36	62643758	FALSE	FALSE	ENCFF952QEE	zhiping-weng	ENCSR628GIZ		ENCDO478OMA	tissue_UBERON_0000945	2016-10-22T08:32:55.205946+00:00	aeba5741446db6318cf80a0ba94e1f79
ENCFF000NGH	single-ended		36	62450579	FALSE	FALSE	ENCFF287ELX	richard-myers	ENCSR000BPD	ENCBS423ENC	ENCDO000AAZ	cell_line_EFO_0001086	2012-01-23T00:00:00.000000+00:00	b243acdc1e58d9cf3ecebb7b653d99ef
ENCFF000QFG	single-ended		36	62090110	FALSE	FALSE	ENCFF979RYH	richard-myers	ENCSR000BRJ	ENCBS109ENC	ENCDO000AAD	cell_line_EFO_0002067	2012-01-23T00:00:00.000000+00:00	21836fef895893fa93d71704d4451f04
ENCFF000ODP	single-ended		36	62063640	FALSE	FALSE	ENCFF294LIH	richard-myers	ENCSR000BMS	ENCBS110ENC	ENCDO000AAK	cell_line_EFO_0002784	2012-01-23T00:00:00.000000+00:00	3490da61c7cf4025acae51e196319eca
ENCFF000OLS	single-ended		36	61969794	FALSE	FALSE	ENCFF622WYL	richard-myers	ENCSR000BIG	ENCBS055ENC	ENCDO000AAL	cell_line_EFO_0002786	2012-01-23T00:00:00.000000+00:00	de9b7846053c1b71b5fc4684a01fafc3
ENCFF176PQX	single-ended		36	61570444	FALSE	FALSE	ENCFF651LXH	zhiping-weng	ENCSR300BKE	ENCBS776ACY	ENCDO000AAW	in_vitro_differentiated_cells_CL_0000047	2016-10-22T14:36:38.547426+00:00	f4c7d662cc4a4ff3efd6f42999ff8d1c
ENCFF454MGO	single-ended		36	60938648	FALSE	FALSE	ENCFF554AXK	bradley-bernstein	ENCSR255BOF	ENCBS345YKN	ENCDO568LPD	cell_line_EFO_0006283	2014-10-27T05:57:35.807188+00:00	2b1d11c56947f9a37548c2dfd00be465
ENCFF487VQV	single-ended		36	60886494	FALSE	FALSE	ENCFF568TAP	zhiping-weng	ENCSR174MHI	ENCBS277KDR	ENCDO222AAA	cell_line_EFO_0003045	2016-11-17T07:21:48.475686+00:00	c82e3cc12d631506db6461b2661b0eb4
ENCFF688HAU	single-ended		36	60400985	FALSE	FALSE	ENCFF158SXC	zhiping-weng	ENCSR687UKL	ENCBS376RZJ	ENCDO000AAW	in_vitro_differentiated_cells_CL_0000351	2016-11-17T08:48:15.988835+00:00	b94924453f0876fed5664b5c9cd6d405
ENCFF679UAT	single-ended		36	59224297	FALSE	FALSE	ENCFF758YZM	zhiping-weng	ENCSR366WUE	ENCBS357USI	ENCDO000AAX	cell_line_EFO_0001196	2016-10-22T06:32:29.243885+00:00	137e3552b56b9af1f249b33fa146939b
ENCFF854BYF	single-ended		36	59182157	FALSE	FALSE	ENCFF495KCW	bradley-bernstein	ENCSR287XMW	ENCBS741FXQ	ENCDO222AAA	in_vitro_differentiated_cells_NTR_0003830	2015-02-20T03:44:07.581644+00:00	bc46eea79c71d02d95559a7da4c13c37
ENCFF878QDE	single-ended		36	59169661	FALSE	FALSE	ENCFF110LKZ	zhiping-weng	ENCSR645QVG	ENCBS805ZNK	ENCDO000AAW	in_vitro_differentiated_cells_CL_0000047	2016-10-19T02:31:21.658493+00:00	081ea4ba669a47f98099cc8ad2438c13
ENCFF061PAW	single-ended		36	58921534	FALSE	FALSE	ENCFF487JOS	bradley-bernstein	ENCSR196CXJ	ENCBS385OLC	ENCDO027VXA	cell_line_EFO_0002106	2015-08-25T20:13:44.758902+00:00	8ef8267a300d0e8d6ca3b2529af782c6
ENCFF000PPC	single-ended		36	58536426	FALSE	FALSE	ENCFF587ORK	richard-myers	ENCSR000BPH	ENCBS114ENC	ENCDO000AAC	cell_line_EFO_0001187	2012-01-23T00:00:00.000000+00:00	0d553acc7a2021467e9dc1532b6aa2dc
ENCFF095YNS	single-ended		36	57633688	FALSE	FALSE	ENCFF554AXK	bradley-bernstein	ENCSR255BOF	ENCBS345YKN	ENCDO568LPD	cell_line_EFO_0006283	2014-10-27T15:25:12.907982+00:00	79bebc5ae600ed50f5d268c42e69820e
ENCFF000OSP	single-ended		36	57444550	FALSE	FALSE	ENCFF667QDX	richard-myers	ENCSR000BHL	ENCBS111ENC	ENCDO000AAW	cell_line_EFO_0003042	2012-01-23T00:00:00.000000+00:00	b67a7f36525ba2ed76eae039d17e5c05
ENCFF000YBC	single-ended		36	57034730	FALSE	FALSE	ENCFF660XDK	peggy-farnham	ENCSR000EVV	ENCBS666AAA	ENCDO076ZHN	primary_cell_CL_0002618	2010-12-06T00:00:00.000000+00:00	4714464422288debee72f09e3e9eca56
ENCFF000WUI	single-ended		36	56869795	FALSE	FALSE	ENCFF722SGB	michael-snyder	ENCSR000ECG	ENCBS668AAA	ENCDO000AAW	cell_line_EFO_0003042	2012-07-01T00:00:00.000000+00:00	a5d6f9d10a4fd1deaa61e9c7a1d7c198
ENCFF000XTF	single-ended		36	56440690	FALSE	FALSE	ENCFF176RYY	michael-snyder	ENCSR000EEN	ENCBS950MSQ	ENCDO000AAC	cell_line_EFO_0001187	2012-07-01T00:00:00.000000+00:00	b17c2890cffb2d4f8fc4865a9f990756
ENCFF591SDP	single-ended		36	56385594	FALSE	FALSE	ENCFF719ENQ	zhiping-weng	ENCSR339WBT	ENCBS104PYO	ENCDO000AAW	in_vitro_differentiated_cells_CL_0000047	2016-10-19T02:49:42.262444+00:00	9bf8eb066d064c723ce810752e7ac1b1
ENCFF225BDJ	single-ended		36	56098745	TRUE	FALSE	ENCFF631ORW	bradley-bernstein	ENCSR253OIL	ENCBS223TDS	ENCDO966YSM	primary_cell_CL_0000792	2017-10-18T15:20:44.187975+00:00	8656d7055446b4e1e74933f3af45b20d
ENCFF000BNR	single-ended		36	56010512	FALSE	FALSE	ENCFF384SVU	bradley-bernstein	ENCSR000ANT	ENCBS276EMT	ENCDO341XKY	in_vitro_differentiated_cells_CL_0002372	2010-11-16T00:00:00.000000+00:00	4c024da5293e0fd5294332c907eb8df1
ENCFF000OSS	single-ended		36	55951481	FALSE	FALSE	ENCFF263JCI	richard-myers	ENCSR000BPG	ENCBS111ENC	ENCDO000AAW	cell_line_EFO_0003042	2012-01-23T00:00:00.000000+00:00	9add78077b949e200ac59e33c69debbc
ENCFF533UCC	single-ended		36	54070911	FALSE	FALSE	ENCFF181QVQ	bradley-bernstein	ENCSR625CEM	ENCBS703ZDS	ENCDO222AAA	cell_line_EFO_0003045	2015-02-20T03:50:36.171762+00:00	d952cf3b4dfee9dfa0fc11368ce786c4
ENCFF002AYG	single-ended		36	53935444	FALSE	FALSE	ENCFF566TWZ	bradley-bernstein	ENCSR063AUO	ENCBS006VZG	ENCDO351AAA	cell_line_EFO_0006711	2014-03-20T00:00:00.000000+00:00	cb8d2b00ad3ee1d3226a36b62cd5712d
ENCFF000RNI	single-ended		36	52963405	FALSE	FALSE	ENCFF800KVT	vishwanath-iyer	ENCSR000DKO	ENCBS173AAA	ENCDO000ACT	cell_line_EFO_0002782	2012-07-26T00:00:00.000000+00:00	b1fb67288714bb4a83d4f087718c4a6d
ENCFF072EKO	single-ended		36	52840927	FALSE	FALSE	ENCFF498CHW	zhiping-weng	ENCSR815BDB		ENCDO058AAA	tissue_UBERON_0002369	2016-10-19T00:54:11.134784+00:00	0471bacc3a56d24c47e23c972dd8fb30
ENCFF779FUF	single-ended		36	52720886	TRUE	FALSE	ENCFF795YVZ	bradley-bernstein	ENCSR768ZZH	ENCBS108TML	ENCDO438LRD	primary_cell_CL_0000236	2017-10-18T15:20:22.488681+00:00	7198eec541ee99469db9d40259b092ab
ENCFF088KPY	single-ended		36	52684040	TRUE	FALSE	ENCFF483KAN	bradley-bernstein	ENCSR995BPJ		ENCDO896AXO	tissue_UBERON_0003346	2017-10-18T15:21:24.577020+00:00	b8116cc6273fc1c4a967bff35f79916b
ENCFF000OCU	single-ended		36	52452124	FALSE	FALSE	ENCFF248TVY	richard-myers	ENCSR000BGH	ENCBS110ENC	ENCDO000AAK	cell_line_EFO_0002784	2012-01-23T00:00:00.000000+00:00	c61354d061ae3f2651ae62b208ca7328
ENCFF171PZA	single-ended		36	52213984	FALSE	FALSE	ENCFF737ZCN	zhiping-weng	ENCSR688CIB		ENCDO058AAA	tissue_UBERON_0008450	2016-10-20T09:21:47.584911+00:00	b2ddc6d6be79d2630f96c7bde34220d6
ENCFF000QTR	single-ended		36	52174167	FALSE	FALSE	ENCFF098QIR	richard-myers	ENCSR000BPP	ENCBS425ENC	ENCDO000ABB	cell_line_EFO_0002713	2012-01-23T00:00:00.000000+00:00	2688674bdee90f6f6e43f6d994a4edc7
ENCFF342BNF	single-ended		36	51993414	FALSE	FALSE	ENCFF437LCH	zhiping-weng	ENCSR161JTT		ENCDO058AAA	tissue_UBERON_0001043	2016-10-20T03:00:56.434596+00:00	ec08e2af6036f5002f82ce01abac0b26
ENCFF294QAL	single-ended		36	51936413	TRUE	FALSE	ENCFF829KRC	bradley-bernstein	ENCSR538NBB	ENCBS418SWL	ENCDO535TMW	in_vitro_differentiated_cells_CL_0000136	2017-10-18T15:20:18.538656+00:00	ff8cfff117c088ac9cd6be3cdda2b747
ENCFF224FXM	single-ended		36	51837243	FALSE	FALSE	ENCFF356XXK	zhiping-weng	ENCSR687YOP		ENCDO478OMA	tissue_UBERON_0002108	2016-10-21T06:06:51.761726+00:00	4227262f96b943816a548e5fc74a9a8a
ENCFF000ZSI	single-ended		36	51471940	FALSE	FALSE	ENCFF163MVW	peggy-farnham	ENCSR000EYA	ENCBS264AAA	ENCDO000ABD	cell_line_EFO_0002717	2010-12-06T00:00:00.000000+00:00	3a168d4de1d8f61fa64c39b493a26760
ENCFF770IYO	single-ended		36	50953871	FALSE	FALSE	ENCFF791WOW	zhiping-weng	ENCSR264DYL		ENCDO058AAA	tissue_UBERON_0001255	2016-10-20T00:39:42.687653+00:00	45fac9d760daeecefa74aa07d5d86d1f
ENCFF000AMM	single-ended		36	50739606	FALSE	FALSE	ENCFF128SFZ	bradley-bernstein	ENCSR000AUW	ENCBS400ARI	ENCDO115AAA	primary_cell_CL_0000236	2010-11-16T00:00:00.000000+00:00	9f2ccf6eeca3442cab3be1918de51afc
ENCFF000PFD	single-ended		36	50638576	FALSE	FALSE	ENCFF973ZIU	richard-myers	ENCSR000BMM	ENCBS113ENC	ENCDO000AAB	cell_line_EFO_0002791	2012-01-23T00:00:00.000000+00:00	966bb66000569986d570b43b1c36dd6c
ENCFF802ZSZ	single-ended		36	50018253	FALSE	FALSE	ENCFF928LUL	bradley-bernstein	ENCSR648HLP	ENCBS708EFA	ENCDO732PDS	cell_line_EFO_0007112	2014-10-25T05:24:13.023983+00:00	88f8fa680e35d0fc299fdaa60669f344
ENCFF299QHU	single-ended		36	49837167	FALSE	FALSE	ENCFF484PBB	bradley-bernstein	ENCSR803UDX	ENCBS363SWF	ENCDO222AAA	in_vitro_differentiated_cells_CL_0002259	2015-02-20T02:56:52.676406+00:00	b401a98cc117c6eeb6cd51a536397f79
ENCFF359FCM	single-ended		36	49818647	FALSE	FALSE	ENCFF657IMK	bradley-bernstein	ENCSR689ICI	ENCBS772AEX	ENCDO222AAA	in_vitro_differentiated_cells_CL_0000681	2015-02-20T03:08:48.142486+00:00	535891fd865a81c7f4112ea72b0d0ca7
ENCFF000RLU	single-ended		36	49794685	FALSE	FALSE	ENCFF177VIE	richard-myers	ENCSR000BOC	ENCBS424ENC	ENCDO000ADQ	cell_line_EFO_0005237	2012-01-23T00:00:00.000000+00:00	23d77de2f6e09e1480567deab6fea690
ENCFF000QFJ	single-ended		36	49614805	FALSE	FALSE	ENCFF312LXY	richard-myers	ENCSR000BRJ	ENCBS376UCQ	ENCDO000AAD	cell_line_EFO_0002067	2012-01-23T00:00:00.000000+00:00	f09c019113f05e0bc1f95dc2d3986cc5
ENCFF980SCI	single-ended		36	49143318	FALSE	FALSE	ENCFF336YCH	zhiping-weng	ENCSR592KRF		ENCDO478OMA	tissue_UBERON_0002080	2016-10-22T12:33:28.676066+00:00	9553ad5912adf7f5c612972f4a90a914
ENCFF045EFV	single-ended		36	48635578	TRUE	FALSE	ENCFF825QBT	bradley-bernstein	ENCSR185URR	ENCBS651YMI	ENCDO477HWZ	primary_cell_CL_0000134	2017-10-18T15:20:09.544816+00:00	bf525abe26f335609829daef8f8d532b
ENCFF000YRB	single-ended		36	48572754	FALSE	FALSE	ENCFF995QWY	michael-snyder	ENCSR000EHI	ENCBS667AAA	ENCDO000AAD	cell_line_EFO_0002067	2012-07-01T00:00:00.000000+00:00	6cf173c8052269f41153e01b1d1183b0
ENCFF000QVV	single-ended		36	48525608	FALSE	FALSE	ENCFF404ZBY	richard-myers	ENCSR000BJU	ENCBS054ENC	ENCDO000AAR	cell_line_EFO_0005234	2012-01-23T00:00:00.000000+00:00	f8d7be0fa6cd25809f051e89aa47a385
ENCFF000RJV	single-ended		36	48403063	FALSE	FALSE	ENCFF554CET	richard-myers	ENCSR000BMP	ENCBS597ENC	ENCDO000ABA	cell_line_EFO_0001247	2012-01-23T00:00:00.000000+00:00	e8ba33d2a8377bb11a7fc848943e341f
ENCFF527MYS	single-ended		36	48214614	FALSE	FALSE	ENCFF499KZH	zhiping-weng	ENCSR799TWV		ENCDO424HVB	tissue_UBERON_0002369	2016-10-22T01:42:06.191765+00:00	50b9a5e7ee09b060f6bf5a1326ea216c
ENCFF565IJW	single-ended		36	48046620	TRUE	FALSE	ENCFF739WNM	bradley-bernstein	ENCSR211LEQ		ENCDO654YBK	tissue_UBERON_0001134	2017-10-18T15:21:04.793414+00:00	bbc2d85ae6c461dcc0014bffcbc641bf
ENCFF949KAI	single-ended		36	47928701	TRUE	FALSE	ENCFF739MWA	bradley-bernstein	ENCSR185URR	ENCBS283AWZ	ENCDO535TMW	primary_cell_CL_0000134	2017-10-18T15:20:17.910946+00:00	a2815fda427e7cb4c2662651b0ee52e4
ENCFF000NPN	single-ended		36	47601248	FALSE	FALSE	ENCFF594SRM	richard-myers	ENCSR000BKX	ENCBS312UTV	ENCDO000ACV	cell_line_EFO_0005718	2012-01-23T00:00:00.000000+00:00	cbf375b6af971659681450d5846a72de
ENCFF000RBY	single-ended		36	47484480	FALSE	FALSE	ENCFF423QEN	richard-myers	ENCSR000BGN	ENCBS428ENC	ENCDO000ABD	cell_line_EFO_0003072	2012-01-23T00:00:00.000000+00:00	5a26f25f4689df9531e3e42f1e9d20e8
ENCFF870UYB	single-ended		36	47359094	TRUE	FALSE	ENCFF776YPH	bradley-bernstein	ENCSR935BOB		ENCDO477HWZ	tissue_UBERON_0014455	2017-10-18T15:21:48.156808+00:00	a7ba03bf6a245128424057ca52f23749
ENCFF391WBR	single-ended		36	47348382	TRUE	FALSE	ENCFF869AEA	bradley-bernstein	ENCSR316UPM		ENCDO654NKH	tissue_UBERON_0003346	2017-10-18T15:21:16.213185+00:00	d7915dfe8dc38d58a30fa5acfc6b21c3
ENCFF407DUW	single-ended		36	47042530	TRUE	FALSE	ENCFF493LXT	bradley-bernstein	ENCSR404IRS		ENCDO952UGS	tissue_NTR_0001226	2015-12-22T21:44:50.689710+00:00	bc7e8aa794e867d73c899d2bafa88c4e
ENCFF699FIQ	single-ended		36	47034241	FALSE	FALSE	ENCFF966DNY	bradley-bernstein	ENCSR367UDO	ENCBS850UIV	ENCDO354AAA	cell_line_EFO_0005719	2016-02-24T04:13:54.620666+00:00	b1a5642a54e884649646fdaf26bb2385
ENCFF902FOR	single-ended		36	46878222	FALSE	FALSE	ENCFF095MVW	zhiping-weng	ENCSR163VJS		ENCDO058AAA	tissue_UBERON_0001013	2016-10-20T00:05:57.618286+00:00	6db46d950ea371f310d9b62af0cda02f
ENCFF000NGC	single-ended		36	46609331	FALSE	FALSE	ENCFF625RKU	richard-myers	ENCSR000BKZ	ENCBS423ENC	ENCDO000AAZ	cell_line_EFO_0001086	2012-01-23T00:00:00.000000+00:00	7b8cd5db8ede0dbf6f94fa2e5a0f3bdd
ENCFF925ZUF	single-ended		36	46596236	TRUE	FALSE	ENCFF582XVX	bradley-bernstein	ENCSR835ARG		ENCDO357DNR	tissue_UBERON_0001134	2017-10-18T15:21:38.614706+00:00	f405994330ae63f0f820dd371d953c27
ENCFF174XJR	single-ended		36	46444708	FALSE	FALSE	ENCFF303FKW	zhiping-weng	ENCSR480NNC		ENCDO424HVB	tissue_UBERON_0001264	2016-10-22T12:47:12.505640+00:00	690f286d37993e86c0e4f3eccec61822
ENCFF000QET	single-ended		36	46386603	FALSE	FALSE	ENCFF836HYK	richard-myers	ENCSR000BGG	ENCBS109ENC	ENCDO000AAD	cell_line_EFO_0002067	2012-01-23T00:00:00.000000+00:00	c234d24eff2770c70e0e170884c06ac3
ENCFF295BES	single-ended		36	46345829	FALSE	FALSE	ENCFF042VIZ	zhiping-weng	ENCSR080WMI	ENCBS084NIJ	ENCDO000AAW	in_vitro_differentiated_cells_NTR_0000856	2016-11-17T09:06:32.546350+00:00	2efc0b869e53019cd69e983ba2163d02
ENCFF525FPV	single-ended		36	46267686	TRUE	FALSE	ENCFF655STS	bradley-bernstein	ENCSR425TBM		ENCDO120UGO	tissue_UBERON_0014455	2017-10-18T15:22:02.744398+00:00	7f5813ee3401a613079b78955e4442e7
ENCFF955FMW	single-ended		36	46103218	TRUE	FALSE	ENCFF726GQB	bradley-bernstein	ENCSR625UHH		ENCDO535TMW	tissue_UBERON_0014455	2017-10-18T15:21:52.934568+00:00	6027371c6f9773ba00bf8357c96d9743
ENCFF000CCW	single-ended		36	46065619	FALSE	FALSE	ENCFF545JWL	bradley-bernstein	ENCSR000AUU	ENCBS865RXK	ENCDO265AAA	primary_cell_CL_0001054	2010-11-16T00:00:00.000000+00:00	897c9a9295404b345fe7b34dd9c3e1c5
ENCFF481DNM	single-ended		36	45817558	TRUE	FALSE	ENCFF273BYR	bradley-bernstein	ENCSR062EYI	ENCBS760ZCY	ENCDO424FTP	in_vitro_differentiated_cells_CL_0000221	2017-10-18T15:28:16.431608+00:00	99db33ba73dbf82dbf76934dc7eba674
ENCFF531ACX	single-ended		36	45808715	TRUE	FALSE	ENCFF273BYR	bradley-bernstein	ENCSR062EYI	ENCBS760ZCY	ENCDO424FTP	in_vitro_differentiated_cells_CL_0000221	2017-10-18T15:28:15.794138+00:00	e5c593b73fedee1c5a4e534c4b2313b7
ENCFF204RVH	single-ended		36	45791453	TRUE	FALSE	ENCFF714PBR	bradley-bernstein	ENCSR538NBB	ENCBS218JBL	ENCDO477HWZ	in_vitro_differentiated_cells_CL_0000136	2017-10-18T15:20:10.272331+00:00	e85972f8bf7ff363fcad2b5b2ab44966
ENCFF627LYX	single-ended		36	45693385	TRUE	FALSE	ENCFF399FXT	bradley-bernstein	ENCSR802ZTF		ENCDO889KES	tissue_UBERON_0000320	2017-10-18T15:21:33.843837+00:00	da6dc700af6dd6b2fadb64d18077c943
ENCFF249BAJ	single-ended		36	45626758	TRUE	FALSE	ENCFF099NOH	bradley-bernstein	ENCSR942ZRO		ENCDO232KQV	tissue_UBERON_0002107	2017-10-18T15:20:39.750180+00:00	c2e7ac8438f950a750d592c82311de14
ENCFF410NDJ	single-ended		36	45481480	TRUE	FALSE	ENCFF467WDT	bradley-bernstein	ENCSR367NSM		ENCDO544NAV	tissue_UBERON_0014455	2017-10-18T15:21:57.865808+00:00	a3bc09d2f70fdedd14da910f33f6ef38
ENCFF511FII	single-ended		36	44512861	FALSE	FALSE	ENCFF296QGR	zhiping-weng	ENCSR293XMP	ENCBS389KQW	ENCDO424FTP	cell_line_EFO_0007089	2016-10-20T22:15:34.905136+00:00	06e6f464cd9e14703fd23a3ea4dae58a
ENCFF782XZV	single-ended		36	44370862	TRUE	FALSE	ENCFF842XPY	bradley-bernstein	ENCSR570YPW		ENCDO622KQK	tissue_UBERON_0014455	2017-10-18T15:20:57.739560+00:00	a5a3269aa9d2765a02106d3ad4424e10
ENCFF001HWK	single-ended		36	44298110	FALSE	FALSE	ENCFF598VBU	john-stamatoyannopoulos	ENCSR000DXA	ENCBS340AAA	ENCDO269AAA	primary_cell_CL_0002553	2011-06-25T00:00:00.000000+00:00	f05f4cdc362f7c5c716059a04a8bc089
ENCFF000BAO	single-ended		36	44138120	FALSE	FALSE	ENCFF954DWW	bradley-bernstein	ENCSR000AOB	ENCBS655ARO	ENCDO000AAB	cell_line_EFO_0002791	2010-11-16T00:00:00.000000+00:00	0bc6b1da2287027ff7474c7f24453e52
ENCFF000QXL	single-ended		36	43655784	FALSE	FALSE	ENCFF301NVQ	richard-myers	ENCSR000BIX	ENCBS426ENC	ENCDO000ABC	cell_line_EFO_0002860	2012-01-23T00:00:00.000000+00:00	4bb8b84c3cae6ace1c8e8f8050dbe3ab
ENCFF340IXP	single-ended		36	43150941	TRUE	FALSE	ENCFF220MYU	bradley-bernstein	ENCSR185URR	ENCBS663GWU	ENCDO608RNO	primary_cell_CL_0000134	2017-10-18T15:20:51.980058+00:00	7dc7b1616ed3d264d64504485062a1f1
ENCFF949QOX	single-ended		36	42859030	FALSE	FALSE	ENCFF597JWO	bradley-bernstein	ENCSR308JFE	ENCBS504GFW	ENCDO000AAW	in_vitro_differentiated_cells_CL_0002319	2014-10-25T05:04:23.557290+00:00	a77935bfff39e123394de6c787e2065c
ENCFF693RXC	single-ended		36	42675605	FALSE	FALSE	ENCFF034CAM	zhiping-weng	ENCSR849NEM	ENCBS099BXQ	ENCDO741IWK	cell_line_EFO_0007083	2016-10-21T07:47:54.790167+00:00	aec3879eb82351256d8b95f62f806a62
ENCFF002ECV	single-ended		36	42648852	FALSE	FALSE	ENCFF155SHG	michael-snyder	ENCSR633XNG	ENCBS019EUF	ENCDO000AAW	cell_line_EFO_0003042	2014-07-04T00:00:00.000000+00:00	15efbc2f14f6e1249fe1163547f55fa4
ENCFF829PCB	single-ended		36	42549155	FALSE	FALSE	ENCFF126PXT	bradley-bernstein	ENCSR328AHC	ENCBS451OVM	ENCDO349AAA	cell_line_EFO_0002074	2014-10-27T04:52:25.755796+00:00	3633660d1a82e4965cdccbd63463ab17
ENCFF000POQ	single-ended		36	42540954	FALSE	FALSE	ENCFF236VIX	richard-myers	ENCSR000BLH	ENCBS114ENC	ENCDO000AAC	cell_line_EFO_0001187	2012-01-23T00:00:00.000000+00:00	dcca541913d395d28c76490490a860ef
ENCFF002BBC	single-ended		36	42527005	FALSE	FALSE	ENCFF232ZFT	bradley-bernstein	ENCSR569IIN	ENCBS397COL	ENCDO350AAA	cell_line_EFO_0005907	2014-03-20T00:00:00.000000+00:00	8958b69b811dff758bd36ed5d9707d78
ENCFF197CBU	single-ended		36	42487044	FALSE	FALSE	ENCFF450CXD	zhiping-weng	ENCSR141WNW	ENCBS622CIZ	ENCDO222AAA	in_vitro_differentiated_cells_CL_0000540	2016-10-20T10:53:32.768442+00:00	018bbaf166142c0dfbb730a38d210389
ENCFF002ECT	single-ended		36	42461034	FALSE	FALSE	ENCFF914PQG	michael-snyder	ENCSR633XNG	ENCBS270AGK	ENCDO000AAW	cell_line_EFO_0003042	2014-07-04T00:00:00.000000+00:00	b5f99ad62bfb5cc41e6ee9c6a5c3cee7
ENCFF584LXI	single-ended		36	42354287	FALSE	FALSE	ENCFF352RKQ	michael-snyder	ENCSR970FKL	ENCBS981UBX	ENCDO000AAX	cell_line_EFO_0001196	2016-07-28T21:22:44.559666+00:00	135f04b527b7e7375049e98a2a7a6e5e
ENCFF002ECL	single-ended		36	42245513	FALSE	FALSE	ENCFF424XCA	michael-snyder	ENCSR949BZP	ENCBS848SUF	ENCDO000AAZ	cell_line_EFO_0001086	2014-07-04T00:00:00.000000+00:00	ec7b20dc84a6a6c5bf4b0381fe5b9613
ENCFF002ECO	single-ended		36	42157332	FALSE	FALSE	ENCFF469FYX	michael-snyder	ENCSR580ECR	ENCBS352IHZ	ENCDO000AAB	cell_line_EFO_0002791	2014-07-04T00:00:00.000000+00:00	a50d7445167a0e309710f5f2f0f98a93
ENCFF113BMS	single-ended		36	41963266	TRUE	FALSE	ENCFF877CWH	bradley-bernstein	ENCSR707TMM	ENCBS395HXI	ENCDO410ZKA	primary_cell_CL_0001059	2017-10-18T15:20:40.344828+00:00	bb5183ba86a877bb36b21819c28c9446
ENCFF492DKQ	single-ended		36	41958607	FALSE	FALSE	ENCFF433SPB	michael-snyder	ENCSR970FKL	ENCBS648SCY	ENCDO000AAX	cell_line_EFO_0001196	2016-07-28T22:50:20.502607+00:00	fa28e96905e5495e42a07b224cbbaf55
ENCFF002BAA	single-ended		36	41955293	FALSE	FALSE	ENCFF998PVM	bradley-bernstein	ENCSR063AUO	ENCBS121JKZ	ENCDO351AAA	cell_line_EFO_0006711	2014-03-20T00:00:00.000000+00:00	b1bbfa54d0167e287e801b174f3ef1cd
ENCFF002ECQ	single-ended		36	41730648	FALSE	FALSE	ENCFF976RPU	michael-snyder	ENCSR613TDP	ENCBS523AAA	ENCDO000AAC	cell_line_EFO_0001187	2014-07-04T00:00:00.000000+00:00	3c0eced2d63a4a26ddcc5193929df3a3
ENCFF000VJK	single-ended		36	41671673	FALSE	FALSE	ENCFF025ODI	peggy-farnham	ENCSR000EXM	ENCBS729QZR	ENCDO000ABB	cell_line_EFO_0002713	2011-03-22T00:00:00.000000+00:00	9de275fff8ddb9bb4f7df36028f9e4eb
ENCFF774MDA	single-ended		36	41644537	FALSE	FALSE	ENCFF339AEL	zhiping-weng	ENCSR103RGM	ENCBS401QZO	ENCDO840PTG	cell_line_EFO_0007076	2016-10-18T13:31:33.860525+00:00	ac41d7dbdad018652639f7bed2b0ca38
ENCFF002ECM	single-ended		36	41642281	FALSE	FALSE	ENCFF563GBN	michael-snyder	ENCSR949BZP	ENCBS611JSC	ENCDO000AAZ	cell_line_EFO_0001086	2014-07-04T00:00:00.000000+00:00	c0bbb9c83bdafb6bef550d2f05e383d7
ENCFF002ECW	single-ended		36	41531238	FALSE	FALSE	ENCFF993HAX	michael-snyder	ENCSR080EOT	ENCBS684JMW	ENCDO000AAD	cell_line_EFO_0002067	2014-07-04T00:00:00.000000+00:00	c31f21413e37346593d9efa60f78a72a
ENCFF000RMI	single-ended		36	41520209	FALSE	FALSE	ENCFF721CZL	vishwanath-iyer	ENCSR000DNB	ENCBS162AAA	ENCDO000AAZ	cell_line_EFO_0001086	2012-07-26T00:00:00.000000+00:00	3738dc8b22cc0d554f73eee05d7c7cf6
ENCFF882MTE	single-ended		36	41497955	TRUE	FALSE	ENCFF573APN	bradley-bernstein	ENCSR236NLU		ENCDO776UMN	tissue_UBERON_0002107	2017-10-18T15:20:39.092625+00:00	d644728e92ab3bf3dc76689e21a9d364
ENCFF388BUX	single-ended		36	41414393	FALSE	FALSE	ENCFF359JQU	zhiping-weng	ENCSR254NDP		ENCDO370HUJ	tissue_UBERON_0002048	2016-10-22T03:22:53.047748+00:00	60b81e2dd51034cdd069e0cd4c99e2f5
ENCFF264CZE	single-ended		36	41185486	TRUE	FALSE	ENCFF512LHB	bradley-bernstein	ENCSR583DLA		ENCDO871IWW	tissue_UBERON_0009834	2017-10-10T15:56:02.106029+00:00	76d556b75fc8ef5327e9074050eb5c95
ENCFF002ECN	single-ended		36	41111281	FALSE	FALSE	ENCFF388MUS	michael-snyder	ENCSR580ECR	ENCBS577WSP	ENCDO000AAB	cell_line_EFO_0002791	2014-07-04T00:00:00.000000+00:00	df3d88e9e9ca4d538a3a6e132cd7ca7b
ENCFF516KXU	single-ended		36	41073547	FALSE	FALSE	ENCFF436TNJ	zhiping-weng	ENCSR289BKE	ENCBS014DSD	ENCDO222AAA	in_vitro_differentiated_cells_CL_0000047	2016-10-20T07:08:45.702480+00:00	a0cc18f943869f3e430fceea7454ef10
ENCFF000AOG	single-ended		36	41060673	FALSE	FALSE	ENCFF596NBD	bradley-bernstein	ENCSR000ASA	ENCBS282AAA	ENCDO183AAA	cell_line_EFO_0007074	2010-11-16T00:00:00.000000+00:00	62712876a0ca15550f0d079f954242ce
ENCFF002ECU	single-ended		36	40979584	FALSE	FALSE	ENCFF834HAL	michael-snyder	ENCSR613TDP	ENCBS271FCJ	ENCDO000AAC	cell_line_EFO_0001187	2014-07-04T00:00:00.000000+00:00	22734555daacc3e7b6807aea21f784b6
ENCFF002ECS	single-ended		36	40773856	FALSE	FALSE	ENCFF674KBD	michael-snyder	ENCSR080EOT	ENCBS118YJZ	ENCDO000AAD	cell_line_EFO_0002067	2014-07-04T00:00:00.000000+00:00	42221b4951295f6f7f4bb9d0b47e895d
ENCFF640MKX	single-ended		36	40520604	FALSE	FALSE	ENCFF017YII	bradley-bernstein	ENCSR768LHG	ENCBS789UPK	ENCDO000AAE	cell_line_EFO_0001203	2014-10-24T17:06:38.191080+00:00	35be4e7506fc6bb21c2ac98fc638ed85
ENCFF520CBW	single-ended		36	40462032	TRUE	FALSE	ENCFF653IUI	bradley-bernstein	ENCSR079HOU		ENCDO871IWW	tissue_UBERON_0002967	2017-10-10T15:55:57.832006+00:00	259aef39297161ba79bb47b7016e2e7e
ENCFF000AOF	single-ended		36	40388806	FALSE	FALSE	ENCFF181BIE	bradley-bernstein	ENCSR000ASA	ENCBS688JZQ	ENCDO183AAA	cell_line_EFO_0007074	2010-11-16T00:00:00.000000+00:00	3a843e72a7e9cd2aa8c00980834cff80
ENCFF000BNO	single-ended		36	40374362	FALSE	FALSE	ENCFF742NGM	bradley-bernstein	ENCSR000ANT	ENCBS639UHS	ENCDO341XKY	in_vitro_differentiated_cells_CL_0002372	2010-11-16T00:00:00.000000+00:00	2f0905df95f188ddd27994d726974dc1
ENCFF000AHM	single-ended		36	40302295	FALSE	FALSE	ENCFF948UNV	bradley-bernstein	ENCSR000ASS	ENCBS161AAA	ENCDO000AAZ	cell_line_EFO_0001086	2010-11-16T00:00:00.000000+00:00	442fd4165ad1a102ef3f2311ef595f00
ENCFF027ECC	single-ended		36	40242633	FALSE	FALSE	ENCFF802DBE	zhiping-weng	ENCSR494FGC		ENCDO316SVQ	tissue_UBERON_0002048	2016-10-22T17:57:22.774652+00:00	a99218f92b105b6a0a0b72ea29a9163a
ENCFF002ECP	single-ended		36	40049126	FALSE	FALSE	ENCFF117MXN	michael-snyder	ENCSR553NUG	ENCBS594YOH	ENCDO000AAK	cell_line_EFO_0002784	2014-07-04T00:00:00.000000+00:00	f0aa45fdb68296e515510ba17bfec95a
ENCFF552OPC	single-ended		36	39831987	TRUE	FALSE	ENCFF803ZRM	bradley-bernstein	ENCSR639SUM		ENCDO871IWW	tissue_UBERON_0002038	2017-10-10T15:55:57.056977+00:00	3e62d2dd0a619766e6c27f8c4d77d034
ENCFF352RHK	single-ended		36	39725232	FALSE	FALSE	ENCFF952DJU	zhiping-weng	ENCSR131IUA	ENCBS984IPH	ENCDO000AAW	cell_line_EFO_0003042	2016-10-11T22:50:32.542752+00:00	71d01663ea005a9c6359e80b7dbf58c6
ENCFF461IZI	single-ended		36	39620320	FALSE	FALSE	ENCFF856XRP	zhiping-weng	ENCSR574GMU	ENCBS771DBI	ENCDO147FTI	primary_cell_CL_0001059	2016-10-20T06:33:24.071770+00:00	1292ab9832979519cf1a9d91c0c461f7
ENCFF339IWR	single-ended		36	39618543	FALSE	FALSE	ENCFF080YJE	zhiping-weng	ENCSR545ZKE	ENCBS284KIE	ENCDO978TAT	primary_cell_CL_0000775	2016-10-20T10:26:34.787955+00:00	6e3c6277425961aac025c6fd185e6538
ENCFF000RCC	single-ended		36	39566413	FALSE	FALSE	ENCFF379BDG	richard-myers	ENCSR000BPR	ENCBS428ENC	ENCDO000ABD	cell_line_EFO_0003072	2012-01-23T00:00:00.000000+00:00	428d6dcce235762e0789a54d9017e9ff
ENCFF880RIS	single-ended		36	39486853	FALSE	FALSE	ENCFF553LPF	zhiping-weng	ENCSR019VTK	ENCBS559YVY	ENCDO221AAA	cell_line_EFO_0005904	2016-10-22T08:53:24.510490+00:00	490cd3687d832cd4e3aec5c9c51444ac
ENCFF002AXQ	single-ended		36	39454617	FALSE	FALSE	ENCFF741EDI	bradley-bernstein	ENCSR742WWB	ENCBS100ZVH	ENCDO352AAA	cell_line_EFO_0002167	2014-03-20T00:00:00.000000+00:00	7471672358c1106db1d3e63888055102
ENCFF197MRK	single-ended		36	39403529	FALSE	FALSE	ENCFF872FMF	zhiping-weng	ENCSR534CZJ	ENCBS530IZG	ENCDO734LQV	cell_line_EFO_0007086	2016-10-20T00:52:36.055396+00:00	3c4b4465382f9585b704167a6cb9d790
ENCFF916HOD	single-ended		36	39362760	FALSE	FALSE	ENCFF436DYG	zhiping-weng	ENCSR239LAP		ENCDO058AAA	tissue_UBERON_0002106	2016-10-20T01:08:17.637407+00:00	c340367fed02f47a7cd84f5559df138f
ENCFF000CVB	single-ended		36	38991010	FALSE	FALSE	ENCFF917GFZ	bradley-bernstein	ENCSR000APU	ENCBS653BJC	ENCDO834SRG	primary_cell_CL_0000062	2010-11-16T00:00:00.000000+00:00	aa048058e1d1874fa790841fc7b0a304
ENCFF687WCW	single-ended		36	38958552	TRUE	FALSE	ENCFF248GPO	bradley-bernstein	ENCSR126ZPV		ENCDO871IWW	tissue_UBERON_0002305	2017-10-10T15:55:52.908761+00:00	dc6bb62a6a9325fb1bfe9b4c66fabc7f
ENCFF188POD	single-ended		36	38774764	FALSE	FALSE	ENCFF791WOW	zhiping-weng	ENCSR264DYL		ENCDO058AAA	tissue_UBERON_0001255	2016-10-20T19:48:30.961557+00:00	68bedb3bde628c4e5f9e209fbe962794
ENCFF082CWZ	single-ended		36	38701565	FALSE	FALSE	ENCFF524EAB	zhiping-weng	ENCSR860QVB	ENCBS153ORV	ENCDO734LQV	cell_line_EFO_0007086	2016-10-20T06:09:09.991722+00:00	42129288ab7d7cb28645dcc896e6dd6d
ENCFF902MPL	single-ended		36	38682658	FALSE	FALSE	ENCFF972KCS	zhiping-weng	ENCSR254MCO	ENCBS015UPH	ENCDO424FTP	cell_line_EFO_0007089	2016-10-21T05:58:35.214768+00:00	979139ada0481a766d909a0334b4184f
ENCFF000AHJ	single-ended		36	38269770	FALSE	FALSE	ENCFF284JEI	bradley-bernstein	ENCSR000ASR	ENCBS160AAA	ENCDO000AAZ	cell_line_EFO_0001086	2010-11-16T00:00:00.000000+00:00	47d3bffdfa6c4ab650680e2b94cf4389
ENCFF000POO	single-ended		36	38120243	FALSE	FALSE	ENCFF726LCA	richard-myers	ENCSR000BLH	ENCBS114ENC	ENCDO000AAC	cell_line_EFO_0001187	2012-01-23T00:00:00.000000+00:00	8b76bdb0e6c58b60a680456399cab869
ENCFF000OJZ	single-ended		36	37941804	FALSE	FALSE	ENCFF283MYC	richard-myers	ENCSR000BLC	ENCBS388ENC	ENCDO000ACA	cell_line_EFO_0002785	2012-01-23T00:00:00.000000+00:00	4a391a6346f52cbfe5befa0403bb7a0a
ENCFF000QEU	single-ended		36	37802089	FALSE	FALSE	ENCFF878FCD	richard-myers	ENCSR000BGG	ENCBS109ENC	ENCDO000AAD	cell_line_EFO_0002067	2012-01-23T00:00:00.000000+00:00	fe2781ea65c29aa06110d603e556e179
ENCFF393AZP	single-ended		36	37550750	TRUE	FALSE	ENCFF951VPL	bradley-bernstein	ENCSR314KMO		ENCDO871IWW	tissue_UBERON_0001873	2017-10-10T15:55:55.436670+00:00	c880ed76b081496cda4362fbb05a3f78
ENCFF159NJV	single-ended		36	37466906	FALSE	FALSE	ENCFF906MMV	zhiping-weng	ENCSR554XXB	ENCBS912YBQ	ENCDO950XTR	primary_cell_CL_0001059	2016-10-20T08:01:05.172330+00:00	a41c435905fd8f08528e241ac8cfa2c6
ENCFF000POU	single-ended		36	37438937	FALSE	FALSE	ENCFF760BGX	richard-myers	ENCSR000BLG	ENCBS114ENC	ENCDO000AAC	cell_line_EFO_0001187	2012-01-23T00:00:00.000000+00:00	2911a81cd756194f0f9df8f9d95515cd
ENCFF535UZX	single-ended		36	37059862	TRUE	FALSE	ENCFF052MDP	bradley-bernstein	ENCSR664MLM		ENCDO026NQC	tissue_UBERON_0018112	2017-10-18T15:21:19.408639+00:00	d67c89012c088ba2b7c00c09d8c24bc2
ENCFF318FCD	single-ended		36	36948600	FALSE	FALSE	ENCFF772IED	zhiping-weng	ENCSR289BKE	ENCBS454LPJ	ENCDO222AAA	in_vitro_differentiated_cells_CL_0000047	2016-10-20T05:59:12.041623+00:00	93917ed4da060968177011be9e6591df
ENCFF001HWY	single-ended		36	36916757	FALSE	FALSE	ENCFF671FKH	john-stamatoyannopoulos	ENCSR000DXE	ENCBS402ENC	ENCDO103AAA	primary_cell_CL_0002306	2011-06-25T00:00:00.000000+00:00	db23c86f7a242ac10d5f3aaf280cb926
ENCFF179EQH	single-ended		36	36888052	FALSE	FALSE	ENCFF852HFM	zhiping-weng	ENCSR072ENL	ENCBS410CRU	ENCDO459DTQ	primary_cell_CL_0001059	2016-10-20T05:34:28.365741+00:00	46f68d9451c061eaa23af0cf2c48dba2
ENCFF490ENT	single-ended		36	36714044	FALSE	FALSE	ENCFF080YJE	zhiping-weng	ENCSR545ZKE	ENCBS284KIE	ENCDO978TAT	primary_cell_CL_0000775	2016-10-20T06:39:12.409586+00:00	26d707561012a51befa8f240b4104ec3
ENCFF000POV	single-ended		36	36683035	FALSE	FALSE	ENCFF690SQN	richard-myers	ENCSR000BLG	ENCBS114ENC	ENCDO000AAC	cell_line_EFO_0001187	2012-01-23T00:00:00.000000+00:00	e7e128713822864a5117b3023438889b
ENCFF416TNH	single-ended		36	36524180	FALSE	FALSE	ENCFF725EHT	zhiping-weng	ENCSR714CKG	ENCBS007CJY	ENCDO412QUR	primary_cell_CL_0001059	2016-10-18T17:00:33.919547+00:00	cb961c3796d39673bec36e7d3b6416dd
ENCFF263EIQ	single-ended		36	36485255	FALSE	FALSE	ENCFF450CXD	zhiping-weng	ENCSR141WNW	ENCBS622CIZ	ENCDO222AAA	in_vitro_differentiated_cells_CL_0000540	2016-10-20T06:54:45.344585+00:00	df43daceb29bcd534d4e81cc12646d1e
ENCFF394NUE	single-ended		36	36447414	FALSE	FALSE	ENCFF839EAG	zhiping-weng	ENCSR636FGN	ENCBS203SNR	ENCDO741IWK	cell_line_EFO_0007083	2016-10-20T05:43:13.632458+00:00	faad39f780a1b8dba91d792c62b59a39
ENCFF145XRU	single-ended		36	36199393	FALSE	FALSE	ENCFF686HYV	zhiping-weng	ENCSR893CBH	ENCBS586ZNR	ENCDO592CQV	cell_line_EFO_0007098	2016-10-19T02:05:13.164183+00:00	45b507781f748631369fd51b54a10efa
ENCFF002ECR	single-ended		36	36078917	FALSE	FALSE	ENCFF188SXC	michael-snyder	ENCSR553NUG	ENCBS276RPG	ENCDO000AAK	cell_line_EFO_0002784	2014-07-04T00:00:00.000000+00:00	dab7e69793be447f398d2b5f6957308f
ENCFF000PBO	single-ended		36	35542451	FALSE	FALSE	ENCFF023KXJ	richard-myers	ENCSR000BMK	ENCBS389ENC	ENCDO000ABE	cell_line_EFO_0002824	2012-01-23T00:00:00.000000+00:00	d83c0e62a446efef5daa8ff88f610e04
ENCFF760HHZ	single-ended		36	35311834	TRUE	FALSE	ENCFF335WGQ	bradley-bernstein	ENCSR919WHB	ENCBS860UZS	ENCDO966YSM	primary_cell_CL_0000897	2017-10-18T15:20:42.187710+00:00	7aaa98abaa4bec170196b4554f48e633
ENCFF989ZVZ	single-ended		36	35292037	TRUE	FALSE	ENCFF965FNI	bradley-bernstein	ENCSR268LIX		ENCDO499UKB	tissue_UBERON_0001134	2017-10-18T15:21:43.272071+00:00	01046764d6cd04fd4025eaa2c06464f9
ENCFF000RCB	single-ended		36	35207684	FALSE	FALSE	ENCFF932PJF	richard-myers	ENCSR000BPR	ENCBS428ENC	ENCDO000ABD	cell_line_EFO_0003072	2012-01-23T00:00:00.000000+00:00	5bc745a6fee179ca6cf16abccc448a65
ENCFF303YPV	single-ended		36	35051228	FALSE	FALSE	ENCFF344OKG	bradley-bernstein	ENCSR000AMI	ENCBS011NFB	ENCDO000AAW	cell_line_EFO_0003042	2016-03-16T23:18:32.581569+00:00	3d828fc836087074c2f5f6dc89d4a20f
ENCFF317PIV	single-ended		36	35031577	FALSE	FALSE	ENCFF242FYY	zhiping-weng	ENCSR843OBM	ENCBS012DXH	ENCDO000AAW	in_vitro_differentiated_cells_CL_0000134	2016-10-19T03:25:41.526921+00:00	a7a0c2ae5a05ef32d4cd73b2f8499a89
ENCFF000YCQ	single-ended		36	35008213	FALSE	FALSE	ENCFF756TTQ	michael-snyder	ENCSR000EFL	ENCBS379ENC	ENCDO000AAX	cell_line_EFO_0001196	2012-07-01T00:00:00.000000+00:00	de0e02b450925df233c6ddc8c5a46bdc
ENCFF413RQG	single-ended		36	34633316	FALSE	FALSE	ENCFF745NAF	bradley-bernstein	ENCSR198WIH	ENCBS494OPB	ENCDO000ABE	cell_line_EFO_0002824	2014-10-27T03:57:23.336544+00:00	d79af9562914fd98e27c4a4b56cdf982
ENCFF602MTV	single-ended		36	34490886	TRUE	FALSE	ENCFF616NTX	bradley-bernstein	ENCSR838JUD	ENCBS314QQU	ENCDO243GQK	primary_cell_CL_0000594	2017-10-18T15:20:32.684896+00:00	5e9e6dfbe93e27513620805d240f85cf
ENCFF084HEK	single-ended		36	34388239	FALSE	FALSE	ENCFF240CPK	zhiping-weng	ENCSR707TMM	ENCBS678CIT	ENCDO707VTH	primary_cell_CL_0001059	2016-10-18T15:53:07.714825+00:00	598ecd9e87d41861caa98e2fe43f4230
ENCFF000ZIJ	single-ended		36	34377065	FALSE	FALSE	ENCFF942DSY	kevin-struhl	ENCSR000DOL	ENCBS066ENC	ENCDO000AAP	cell_line_EFO_0001200	2010-10-20T00:00:00.000000+00:00	cde5386c7e482faf76e69655780e815d
ENCFF094QSY	single-ended		36	34253621	TRUE	FALSE	ENCFF672XRL	bradley-bernstein	ENCSR355RJN	ENCBS176CYD	ENCDO779YRY	primary_cell_CL_0000895	2017-10-18T15:27:42.829957+00:00	452fc88fc4fc83914bf57525a60b2524
ENCFF002AYR	single-ended		36	34229117	FALSE	FALSE	ENCFF902XIV	bradley-bernstein	ENCSR742WWB	ENCBS662OGM	ENCDO352AAA	cell_line_EFO_0002167	2014-03-20T00:00:00.000000+00:00	b51158b5e33929db47184c82407ef21b
ENCFF229PVT	single-ended		36	33964998	TRUE	FALSE	ENCFF729QGG	bradley-bernstein	ENCSR857YQI		ENCDO620KOS	tissue_UBERON_0002113	2017-10-18T15:21:07.580596+00:00	85148378b0de8af5077eee0f0c20fa28
ENCFF243LBL	single-ended		36	33913272	FALSE	FALSE	ENCFF251JQE	bradley-bernstein	ENCSR287XMW	ENCBS355KGI	ENCDO222AAA	in_vitro_differentiated_cells_NTR_0003830	2015-02-20T02:54:02.008986+00:00	eaf8ab2fea0e7b2a258099cea5e4f08b
ENCFF001HVP	single-ended		36	33874487	FALSE	FALSE	ENCFF707TMD	john-stamatoyannopoulos	ENCSR000DWR	ENCBS748WVA	ENCDO191CQJ	primary_cell_CL_1001608	2011-06-25T00:00:00.000000+00:00	1bcb2923945d56e6199a062f56878fc2
ENCFF740VPJ	single-ended		36	33842804	FALSE	FALSE	ENCFF793OMH	zhiping-weng	ENCSR974LIK	ENCBS631EUX	ENCDO017FQX	primary_cell_CL_0000624	2016-10-18T15:49:58.209773+00:00	dc78f52bb286fb00b6bb4ec17b63143f
ENCFF023WWL	single-ended		36	33622953	TRUE	FALSE	ENCFF672XRL	bradley-bernstein	ENCSR355RJN	ENCBS176CYD	ENCDO779YRY	primary_cell_CL_0000895	2017-10-18T15:27:36.451540+00:00	899ce51c314bcc99819bad679ebeeef8
ENCFF482QHJ	single-ended		36	33563444	TRUE	FALSE	ENCFF459XWI	bradley-bernstein	ENCSR838JUD	ENCBS706NOO	ENCDO243GQK	primary_cell_CL_0000594	2017-10-18T15:20:38.439151+00:00	367952b8a4d55709ff8b7e1f3a9d2fcb
ENCFF000RCF	single-ended		36	33486068	FALSE	FALSE	ENCFF114QIU	richard-myers	ENCSR000BPR	ENCBS428ENC	ENCDO000ABD	cell_line_EFO_0003072	2012-01-23T00:00:00.000000+00:00	133427cca7c5d5f1477b93084c1b52ea
ENCFF002ABM	single-ended		36	33231096	FALSE	FALSE	ENCFF070HBM	peggy-farnham	ENCSR000FDA	ENCBS490AAA	ENCDO000ABD	cell_line_EFO_0003072	2014-03-13T00:00:00.000000+00:00	772aa5ecb09c4d851c87caee2bc30afc
ENCFF368OCV	single-ended		36	33226805	FALSE	FALSE	ENCFF837FYA	bradley-bernstein	ENCSR255BOF	ENCBS869LIS	ENCDO568LPD	cell_line_EFO_0006283	2014-10-27T06:01:46.114820+00:00	be1f23f95deae996c9c810d7e29d72d0
ENCFF575KLP	single-ended		36	33004454	TRUE	FALSE	ENCFF761WXE	bradley-bernstein	ENCSR212TNS	ENCBS918TIU	ENCDO966YSM	primary_cell_CL_0000899	2017-10-18T15:20:42.872422+00:00	a55bf7bbffb6533791dff3dcb88d732b
ENCFF000ZVP	single-ended		36	32881109	FALSE	FALSE	ENCFF293JKT	kevin-white	ENCSR000DKG	ENCBS818WVG	ENCDO000AAD	cell_line_EFO_0002067	2011-01-27T00:00:00.000000+00:00	a0b6ebb4a7a215a77fc26cc14edac3b7
ENCFF441YGX	single-ended		36	32852270	FALSE	FALSE	ENCFF830EHU	zhiping-weng	ENCSR856TZB	ENCBS232JRB	ENCDO642MQK	primary_cell_CL_0001059	2016-10-22T14:12:31.664059+00:00	0a3218e6edd3e9fd747467b53ddc5477
ENCFF001HJV	single-ended		36	32808569	FALSE	FALSE	ENCFF033LOS	john-stamatoyannopoulos	ENCSR000DSV	ENCBS302AAA	ENCDO224AAA	primary_cell_CL_0002606	2011-06-25T00:00:00.000000+00:00	da078d73fad564ddd7efc8552e1b0af6
ENCFF001HUM	single-ended		36	32783914	FALSE	FALSE	ENCFF623WZZ	john-stamatoyannopoulos	ENCSR000DWI	ENCBS748WRO	ENCDO000AAE	cell_line_EFO_0001203	2011-06-25T00:00:00.000000+00:00	4c5d5734d9566f59566543a217d7001b
ENCFF001HKG	single-ended		36	32717489	FALSE	FALSE	ENCFF965YGZ	john-stamatoyannopoulos	ENCSR000DTD	ENCBS993VPT	ENCDO095AAA	primary_cell_CL_0002548	2011-06-25T00:00:00.000000+00:00	fa03d2a422528a724f683a8d74df3773
ENCFF819ZTY	single-ended		36	32689212	TRUE	FALSE	ENCFF319RXV	bradley-bernstein	ENCSR315NIO		ENCDO871IWW	tissue_UBERON_0001871	2017-10-10T15:55:46.626478+00:00	8ddda9db1670f6f5142d4b7b4a4629bb
ENCFF000POC	single-ended		36	32666941	FALSE	FALSE	ENCFF060SPZ	richard-myers	ENCSR000BLN	ENCBS114ENC	ENCDO000AAC	cell_line_EFO_0001187	2012-01-23T00:00:00.000000+00:00	f53d1534e9faef6bfcfab96039088644
ENCFF867XIS	single-ended		36	32666347	FALSE	FALSE	ENCFF433JWR	zhiping-weng	ENCSR633OJL	ENCBS725VAK	ENCDO000AAW	in_vitro_differentiated_cells_CL_0000134	2016-10-19T03:38:24.813848+00:00	d1a3ed5b8ce1944b23f65725fdf310d4
ENCFF003YFN	single-ended		36	32633277	FALSE	FALSE	ENCFF430UXH	zhiping-weng	ENCSR131IUA	ENCBS984IPH	ENCDO000AAW	cell_line_EFO_0003042	2016-10-12T08:36:31.953976+00:00	cc461fdd51467d9c2e91b8ee119c9f7e
ENCFF000ZVV	single-ended		36	32547435	FALSE	FALSE	ENCFF815TQT	kevin-white	ENCSR000DKF	ENCBS641AAS	ENCDO000AAD	cell_line_EFO_0002067	2011-01-27T00:00:00.000000+00:00	6971d9cf2cbc4d071a2c27c4ce9f1041
ENCFF960NON	single-ended		36	32333365	FALSE	FALSE	ENCFF758JSD	zhiping-weng	ENCSR253EQJ	ENCBS776VFS	ENCDO026AEL	primary_cell_CL_0001059	2016-10-22T09:08:49.503333+00:00	93a74782a1b125901061abe6ff171553
ENCFF826JDD	single-ended		36	32302706	FALSE	FALSE	ENCFF912MQZ	bradley-bernstein	ENCSR689ICI	ENCBS008AOU	ENCDO222AAA	in_vitro_differentiated_cells_CL_0000681	2015-02-20T03:57:33.009423+00:00	32327f298339d2e6c9dc8e0ffbd7ae2d
ENCFF001HVB	single-ended		36	32176838	FALSE	FALSE	ENCFF504UBQ	john-stamatoyannopoulos	ENCSR000DWO	ENCBS390ENC	ENCDO000ADG	cell_line_EFO_0002798	2011-06-25T00:00:00.000000+00:00	215c524269167ab5a65bcc1fa7365b1d
ENCFF057IKR	single-ended		36	32037884	FALSE	FALSE	ENCFF580GFP	zhiping-weng	ENCSR961QMI		ENCDO058AAA	tissue_UBERON_0002084	2016-10-20T05:01:46.441791+00:00	f55dd8729189aed60e3d06dea2665c4d
ENCFF946PKI	single-ended		36	31980764	FALSE	FALSE	ENCFF228WDT	zhiping-weng	ENCSR283BPT		ENCDO370HUJ	tissue_UBERON_0000955	2016-10-22T12:49:53.718053+00:00	607c87a407e1830481118faf19e16209
ENCFF312JHP	single-ended		36	31879350	FALSE	FALSE	ENCFF712HLV	zhiping-weng	ENCSR890MJO	ENCBS392DBQ	ENCDO000AAW	in_vitro_differentiated_cells_CL_0000351	2016-10-26T13:15:34.279826+00:00	6150cee57e07db690f6cd2db2294b54c
ENCFF001HJJ	single-ended		36	31754181	FALSE	FALSE	ENCFF908OBD	john-stamatoyannopoulos	ENCSR000DSX	ENCBS303AAA	ENCDO227AAA	primary_cell_CL_0002603	2011-06-25T00:00:00.000000+00:00	959ac35ce86cba6068b0ceda932fb066
ENCFF000OLW	single-ended		36	31708412	FALSE	FALSE	ENCFF414QNF	richard-myers	ENCSR000BHY	ENCBS055ENC	ENCDO000AAL	cell_line_EFO_0002786	2012-01-23T00:00:00.000000+00:00	0d33b49b49020d73fecd4257dd0590dd
ENCFF000YCS	single-ended		36	31388437	FALSE	FALSE	ENCFF646OIA	michael-snyder	ENCSR000EFL	ENCBS379ENC	ENCDO000AAX	cell_line_EFO_0001196	2012-07-01T00:00:00.000000+00:00	8a0d022403a95dcb0f47b03a8f05faf5
ENCFF000ZIH	single-ended		36	31338048	FALSE	FALSE	ENCFF942DSY	kevin-struhl	ENCSR000DOL	ENCBS066ENC	ENCDO000AAP	cell_line_EFO_0001200	2010-10-20T00:00:00.000000+00:00	2bde1bd31427764d826183bb2974dcdd
ENCFF390MCT	single-ended		36	31256351	TRUE	FALSE	ENCFF035VUJ	bradley-bernstein	ENCSR589NSH		ENCDO724KBU	tissue_UBERON_0004222	2017-10-18T15:21:11.464564+00:00	22bfa1c9763d95ddb79cc8596e322b46
ENCFF612SKD	single-ended		36	31224233	TRUE	FALSE	ENCFF007BRF	bradley-bernstein	ENCSR838JUD	ENCBS801AYF	ENCDO243GQK	primary_cell_CL_0000594	2017-10-18T15:20:33.268512+00:00	1781878b4d0fb36cad555fba2b8ea409
ENCFF001HTK	single-ended		36	31203783	FALSE	FALSE	ENCFF280SOV	john-stamatoyannopoulos	ENCSR000DVR	ENCBS825YFA	ENCDO253AAA	primary_cell_CL_0002558	2011-06-25T00:00:00.000000+00:00	c110b20848e1fb4fd21b108e428ecb9e
ENCFF000NFZ	single-ended		36	31151907	FALSE	FALSE	ENCFF594SCK	richard-myers	ENCSR000BLA	ENCBS165AAA	ENCDO000AAZ	cell_line_EFO_0001086	2012-01-23T00:00:00.000000+00:00	66027fc084fae37a1bc065fcad469bfa
ENCFF059KCL	single-ended		36	31039689	FALSE	FALSE	ENCFF022OWN	zhiping-weng	ENCSR163UEW		ENCDO478OMA	tissue_UBERON_0008450	2016-10-19T00:49:50.183484+00:00	96feeaee7ef53d1b460e564f9ff5d4ee
ENCFF385YRR	single-ended		36	30948585	FALSE	FALSE	ENCFF756WPZ	zhiping-weng	ENCSR639HUV		ENCDO686GEI	tissue_UBERON_0001774	2016-10-26T13:19:51.219915+00:00	8b6c522417ee64eba944c1b88b32c455
ENCFF000RLP	single-ended		36	30727673	FALSE	FALSE	ENCFF220JJW	richard-myers	ENCSR000BOC	ENCBS424ENC	ENCDO000ADQ	cell_line_EFO_0005237	2012-01-23T00:00:00.000000+00:00	b73a74e95889771423840251e8fad3ca
ENCFF666WRT	single-ended		36	30484455	FALSE	FALSE	ENCFF606MUZ	zhiping-weng	ENCSR449RSE		ENCDO711IWZ	tissue_UBERON_0001383	2016-11-17T10:53:59.992837+00:00	33dc1f7b1c9576d31004cc15a484832e
ENCFF000CIU	single-ended		36	30353987	FALSE	FALSE	ENCFF429XTA	bradley-bernstein	ENCSR000APT	ENCBS617RCN	ENCDO759UVX	primary_cell_CL_0002551	2010-11-16T00:00:00.000000+00:00	4bf40fcee1c350767c889a5120acca07
ENCFF000ZIT	single-ended		36	30305817	FALSE	FALSE	ENCFF407LPR	kevin-struhl	ENCSR000DOV	ENCBS619ENC	ENCDO000AAP	cell_line_EFO_0001200	2010-10-20T00:00:00.000000+00:00	e1162b55c908370cdd2753cd1f9b5eb2
ENCFF630OOC	single-ended		36	30275911	FALSE	FALSE	ENCFF240VHQ	zhiping-weng	ENCSR074WNF	ENCBS424MFE	ENCDO190HXC	primary_cell_CL_0000624	2016-10-26T05:01:24.846538+00:00	ec7af921ef7e8fdf5ed5f1b953877d00
ENCFF556KQJ	single-ended		36	30136047	FALSE	FALSE	ENCFF054EDG	zhiping-weng	ENCSR927WKX	ENCBS391JPU	ENCDO175XVW	cell_line_EFO_0007108	2016-10-19T04:35:43.480133+00:00	6fc1515b0fda89d7c1fe8ae70c7b61f3
ENCFF863QDS	single-ended		36	30093180	FALSE	FALSE	ENCFF453CVV	zhiping-weng	ENCSR461VPV		ENCDO424HVB	tissue_UBERON_0002108	2016-10-20T00:46:37.608919+00:00	7c1923dcf3385f3d6fccc1a88d75df44
ENCFF000SAZ	single-ended		36	30024170	FALSE	FALSE	ENCFF028DNB	vishwanath-iyer	ENCSR000DMW	ENCBS252AAA	ENCDO000AAE	cell_line_EFO_0001203	2012-07-26T00:00:00.000000+00:00	a50029660a56274542b1b9bf3a1024bd
ENCFF597CXC	single-ended		36	30016312	FALSE	FALSE	ENCFF738TJZ	zhiping-weng	ENCSR652ULP		ENCDO058AAA	tissue_UBERON_0002078	2016-10-20T08:46:16.393568+00:00	c5e099f1bac05e62b9587af5475a82d5
ENCFF159MTI	single-ended		36	29919399	FALSE	TRUE	ENCFF209YSO, ENCFF942IYS	zhiping-weng	ENCSR116QUS		ENCDO424HVB	tissue_UBERON_0000947	2016-10-19T03:48:28.011035+00:00	233444cd9d3bdfb5184e3cddcfb88017
ENCFF093MCZ	single-ended		36	29902108	FALSE	FALSE	ENCFF066FXF	bradley-bernstein	ENCSR361GKY	ENCBS757GPD	ENCDO355AAA	cell_line_EFO_0006710	2016-02-24T03:19:15.057748+00:00	7eac1c268bfeba82be33af442eee6afb
[truncated: 1,729 more rows]

## Sheet: mouse BAM
BAM	R1 FASTQs	R2 FASTQs	Paired-End	Cropped	Pooled	Duplicate FASTQs	Restricted	BAM Read Length	Mapped Reads	Unmapped Reads	Date Created	Biosample Ontology	BAM md5sum
[truncated: 266 more rows]

[truncated: 3 more sheets: mouse FASTQ, k36_no_dup_no_res, Graphs]
