# Supplementary material for: Beyond blacklists: a critical assessment of exclusion set generation strategies and alternative approaches
Source: Bioinformatics. 2026 Mar 13;42(3):btag110. doi: 10.1093/bioinformatics/btag110 (PMC13020910; doi:10.1093/bioinformatics/btag110)
Supplement: btag110_Supplementary_Data [file btag110_supplementary_data.zip › Additional_file_3.csv]

List	Total | Count	Total | Coverage, bp	Summary of region widths, bp | Minimum	Summary of region widths, bp | Q1	Summary of region widths, bp | Median	Summary of region widths, bp | Mean	Summary of region widths, bp | Q3	Summary of region widths, bp | Max	Summary of region widths, bp | SD	# of regions overlapping | Centromeres	# of regions overlapping | Telomeres	# of regions overlapping | Short Arms	Coverage proportion of | Centromeres	Coverage proportion of | Telomeres	Coverage proportion of | Short Arms
hg38 Generated List	1,273	271,267,100	1,000	3,300	6,300	213,093	27,400	30,602,600	1,544,972.80	42	32	4	96.70%	66.50%	83.70%
hg38 GitHub List	636	227,162,400	1,200	3,400	10,150	357,174	57,575	30,590,100	2,009,819.30	30	35	3	97.60%	72.70%	58.90%
hg38 Kundaje Unified	910	71,570,285	19	380	384	78,649	565	5,407,756	485,130.90	27	1	0	97.70%	0.00%	0.00%
Bowtie2 36-BAM Blacklist-defaults	1,005	293,694,500	1,300	3,600	16,700	292,233	46,400	45,862,700	2,092,423.90	41	35	5	96.40%	72.70%	100.00%
Bwa-mem2 36-BAM Blacklist-defaults	1,174	301,227,000	1,100	3,800	17,000	256,582	47,075	45,865,800	1,933,565.70	44	34	5	95.70%	70.70%	100.00%
STAR 36-BAM Blacklist-defaults	749	285,580,700	1,000	2,900	15,700	381,283	79,900	30,590,100	2,070,625.20	27	35	5	95.40%	72.80%	100.00%
Bwa-samse 36-BAM Blacklist-defaults	1,106	301,116,300	1,100	3,800	19,500	272,257	51,500	45,865,800	1,986,311.60	41	36	5	96.40%	74.80%	100.00%
Bowtie2 101-BAM Blacklist-defaults	3,460	319,244,700	1,000	3,000	5,600	92,267	16,900	45,732,300	1,127,205.30	36	40	4	94.40%	83.10%	92.20%
Bwa-mem2 101-BAM Blacklist-defaults	3,570	323,671,600	1,000	2,900	5,600	90,664	18,100	45,732,300	1,110,714.60	39	39	4	97.10%	81.10%	92.20%
STAR 101-BAM Blacklist-defaults	3,424	308,679,300	1,000	3,200	5,700	90,152	18,100	57,227,400	1,215,046.80	34	37	4	94.60%	79.00%	73.60%
Bwa-sampe 101-BAM Blacklist-defaults	3,436	319,545,400	1,000	3,500	5,500	92,999	15,300	57,227,400	1,250,442.70	36	36	5	94.00%	76.90%	100.00%
Bowtie2 101-BAM k101	1,867	289,254,100	1,600	2,300	8,700	154,930	31,400	45,732,300	1,490,318.30	66	42	4	73.90%	87.30%	92.20%
Bwa-mem2 101-BAM k101	2,047	290,630,600	1,700	2,200	8,300	141,979	30,600	45,732,300	1,417,415.90	62	43	4	71.30%	89.40%	92.20%
STAR 101-BAM k101	1,098	249,214,500	1,800	3,300	18,700	226,971	68,900	57,227,400	2,072,873.60	60	35	2	70.90%	74.80%	49.60%
Bwa-sampe 101-BAM k101	2,376	280,030,900	1,900	3,300	11,100	117,858	31,250	57,227,400	1,445,774.00	86	31	3	82.90%	66.50%	76.00%
