# Supplementary material for: Beyond blacklists: a critical assessment of exclusion set generation strategies and alternative approaches
Source: Bioinformatics. 2026 Mar 13;42(3):btag110. doi: 10.1093/bioinformatics/btag110 (PMC13020910; doi:10.1093/bioinformatics/btag110)
Supplement: btag110_Supplementary_Data [file btag110_supplementary_data.zip › Additional_file_4.csv]

List	Total | Count	Total | Coverage, bp	Summary of region widths, bp | Minimum	Summary of region widths, bp | Q1	Summary of region widths, bp | Median	Summary of region widths, bp | Mean	Summary of region widths, bp | Q3	Summary of region widths, bp | Max	Summary of region widths, bp | SD	# of regions overlapping | Centromeres	# of regions overlapping | Telomeres	# of regions overlapping | Short Arms	Coverage proportion of | Centromeres	Coverage proportion of | Telomeres	Coverage proportion of | Short Arms
hg38 Generated List	1,273	271,267,100	1,000	3,300	6,300	213,093	27,400	30,602,600	1,544,972.80	42	32	4	96.70%	66.50%	83.70%
hg38 GitHub List	636	227,162,400	1,200	3,400	10,150	357,174	57,575	30,590,100	2,009,819.30	30	35	3	97.60%	72.70%	58.90%
hg38 Kundaje Unified	910	71,570,285	19	380	384	78,649	565	5,407,756	485,130.90	27	1	0	97.70%	0.00%	0.00%
b1000 k36 n10	1,985	176,430,600	1,000	2,500	6,100	88,882	39,600	30,082,600	1,003,518.80	447	29	2	73.10%	60.30%	49.60%
b1000 k36 n50	1,385	173,980,900	1,000	2,700	11,300	125,618	52,100	30,071,600	1,180,105.90	300	29	2	72.20%	60.30%	49.60%
b1000 k36 n100	1,304	174,580,300	1,000	2,700	12,550	133,881	57,625	30,071,900	1,237,475.10	281	29	2	74.30%	60.30%	49.60%
b1000 k36 n200	1,288	174,118,000	1,000	2,800	12,900	135,185	58,400	30,071,800	1,223,883.50	285	29	2	73.20%	60.30%	49.60%
b1000 k36 n300	1,319	172,084,900	1,000	2,900	13,900	130,466	54,200	30,073,100	1,231,236.20	333	29	2	70.20%	60.30%	49.60%
b1000 k50 n10	1,917	170,295,700	1,000	2,500	8,100	88,834	39,300	30,071,100	1,019,665.50	451	29	2	61.80%	60.30%	49.60%
b1000 k50 n50	1,462	168,861,500	1,500	2,800	11,450	115,500	50,075	30,071,600	1,146,234.40	318	28	2	62.60%	58.20%	49.60%
b1000 k50 n100	1,384	169,241,000	1,500	2,900	13,000	122,284	53,225	30,071,900	1,199,247.10	308	28	2	63.70%	58.20%	49.60%
b1000 k50 n200	1,373	168,026,500	1,600	2,900	12,900	122,379	51,000	30,071,800	1,184,086.20	309	29	2	61.90%	60.30%	49.60%
b1000 k50 n300	1,381	166,504,400	1,300	3,200	13,200	120,568	48,900	30,067,400	1,200,469.00	347	28	2	59.70%	58.20%	49.60%
b1000 k100 n10	2,959	161,364,900	1,100	2,200	3,900	54,534	14,250	30,036,200	805,810.70	221	28	2	40.10%	58.20%	49.60%
b1000 k100 n50	2,382	161,863,800	1,100	2,500	4,100	67,953	20,300	30,036,400	897,895.70	190	28	2	42.50%	58.20%	49.60%
b1000 k100 n100	2,270	161,303,300	1,100	2,500	4,200	71,059	22,250	30,061,200	919,918.00	187	26	2	42.80%	54.00%	49.60%
b1000 k100 n200	2,202	161,774,300	1,100	2,600	4,400	73,467	23,675	30,036,400	935,044.50	185	26	2	43.20%	54.00%	49.60%
b1000 k100 n300	2,131	160,482,100	1,100	2,600	4,600	75,308	23,600	30,067,400	949,584.20	183	26	2	41.40%	54.00%	49.60%
b10000 k36 n10	1,285	237,147,600	1,000	2,500	6,000	184,551	27,300	30,229,700	1,405,395.20	26	30	2	91.50%	62.40%	49.60%
b10000 k36 n50	889	231,596,800	1,000	2,700	8,800	260,514	49,400	30,230,200	1,680,724.80	26	30	2	91.40%	62.40%	49.60%
b10000 k36 n100	831	231,527,900	1,000	2,600	8,800	278,614	53,500	30,590,100	1,745,649.00	26	31	2	91.40%	64.40%	49.60%
b10000 k36 n200	824	229,868,400	1,000	2,600	8,400	278,967	55,250	30,590,000	1,752,418.60	27	31	2	91.40%	64.40%	49.60%
b10000 k36 n300	808	232,807,000	1,000	2,600	8,150	288,127	58,550	30,590,100	1,771,267.70	26	31	2	91.40%	64.40%	49.60%
b10000 k50 n10	1,157	238,811,300	1,100	2,700	11,600	206,406	48,400	30,229,700	1,474,787.90	29	30	2	94.70%	62.40%	49.60%
b10000 k50 n50	925	233,677,400	1,700	2,700	11,400	252,624	53,200	30,230,200	1,645,380.10	27	29	2	94.80%	60.30%	49.60%
b10000 k50 n100	869	232,775,400	1,700	2,800	11,000	267,866	57,700	30,590,100	1,702,914.00	28	30	2	94.80%	62.40%	49.60%
b10000 k50 n200	865	232,942,700	1,700	2,800	11,200	269,298	57,700	30,590,000	1,708,849.40	28	31	2	94.80%	64.40%	49.60%
b10000 k50 n300	828	235,036,500	1,700	2,900	11,350	283,861	68,200	30,590,100	1,747,384.90	29	30	2	94.70%	62.40%	49.60%
b10000 k100 n10	2,047	261,290,200	1,100	3,000	12,700	127,645	38,800	30,589,800	1,116,100.40	30	31	2	97.50%	64.40%	49.60%
b10000 k100 n50	1,706	246,221,100	1,700	2,800	10,100	144,327	26,500	30,590,000	1,220,274.70	27	30	2	94.50%	62.30%	49.60%
b10000 k100 n100	1,623	244,017,200	1,600	2,700	9,000	150,349	26,250	30,590,100	1,252,069.40	29	29	2	94.80%	60.30%	49.60%
b10000 k100 n200	1,577	244,893,700	1,700	2,800	9,200	155,291	26,200	30,590,000	1,271,127.00	30	29	2	97.70%	60.30%	49.60%
b10000 k100 n300	1,518	246,317,100	1,700	2,800	9,200	162,264	27,775	30,590,100	1,296,320.70	32	30	2	97.60%	62.30%	49.60%
b20000 k36 n10	1,208	269,138,600	1,000	3,300	12,400	222,797	53,025	30,589,700	1,495,733.30	27	32	3	95.40%	66.50%	57.40%
b20000 k36 n50	833	272,898,300	1,000	3,500	18,700	327,609	75,400	30,589,800	1,911,472.00	27	33	4	95.40%	68.60%	83.70%
b20000 k36 n100	773	267,653,600	1,000	3,000	16,100	346,253	75,300	30,590,100	1,970,770.50	27	32	3	95.40%	66.50%	76.00%
b20000 k36 n200	766	280,870,300	1,000	2,925	16,000	366,671	71,250	30,590,000	2,035,957.80	27	34	5	95.40%	70.70%	100.00%
b20000 k36 n300	755	285,381,700	1,000	3,100	16,100	377,989	77,700	30,590,100	2,062,353.90	27	35	5	95.40%	72.80%	100.00%
b20000 k50 n10	1,041	277,374,500	1,100	3,900	24,600	266,450	97,800	30,589,700	1,602,935.40	27	32	3	94.80%	66.50%	57.40%
b20000 k50 n50	863	275,998,100	1,700	3,500	22,400	319,812	81,800	30,589,800	1,876,094.10	27	32	4	95.40%	66.50%	83.70%
b20000 k50 n100	794	253,593,000	1,700	3,600	20,800	319,387	86,175	30,590,100	1,818,423.60	27	30	2	95.40%	62.40%	49.60%
b20000 k50 n200	797	268,113,400	1,700	3,400	20,900	336,403	84,200	30,590,000	1,874,195.80	27	33	4	95.40%	68.60%	73.60%
b20000 k50 n300	769	288,119,700	1,700	3,600	21,700	374,668	84,300	30,590,100	2,041,870.70	27	34	5	95.40%	70.70%	100.00%
b20000 k100 n10	1,736	329,764,600	1,500	6,775	30,500	189,957	82,900	30,589,800	1,275,628.20	28	33	4	98.10%	68.60%	73.60%
b20000 k100 n50	1,533	312,534,000	1,700	3,700	22,500	203,871	63,300	30,590,000	1,443,506.50	27	33	5	95.40%	68.60%	100.00%
b20000 k100 n100	1,470	286,716,900	1,700	3,400	21,200	195,046	56,775	30,590,100	1,375,270.70	27	30	3	95.40%	62.40%	65.90%
b20000 k100 n200	1,430	291,548,200	1,800	3,700	20,300	203,880	56,300	30,590,000	1,408,369.40	28	31	4	98.70%	64.40%	73.60%
b20000 k100 n300	1,379	310,360,900	1,700	3,500	20,600	225,062	56,800	30,590,100	1,535,567.30	28	34	5	98.70%	70.70%	100.00%
