# Supplementary material for: Beyond blacklists: a critical assessment of exclusion set generation strategies and alternative approaches
Source: Bioinformatics. 2026 Mar 13;42(3):btag110. doi: 10.1093/bioinformatics/btag110 (PMC13020910; doi:10.1093/bioinformatics/btag110)
Supplement: btag110_Supplementary_Data [file btag110_supplementary_data.zip › Additional_file_5.xlsx]

## Sheet: High Signal
Name

## Sheet: Generated Blacklist
Name

## Sheet: GreyListChIP
Name

## Sheet: GitHub Blacklist
Name

## Sheet: Nordin CUT&RUN
Name

## Sheet: HS + LM
Name

## Sheet: Low Mappability
Name

## Sheet: Kundaje Unified
Name
