# Supplementary material for: Beyond blacklists: a critical assessment of exclusion set generation strategies and alternative approaches
Source: Bioinformatics. 2026 Mar 13;42(3):btag110. doi: 10.1093/bioinformatics/btag110 (PMC13020910; doi:10.1093/bioinformatics/btag110)
Supplement: btag110_Supplementary_Data [file btag110_supplementary_data.zip › Additional_file_6.xlsx]

## Sheet: GitHub Blacklist
annotation_source	version	symbol	genename	targetset_cancer_rank	oncogene	oncogene_confidence_level	tumor_suppressor	tsg_confidence_level	cancer_driver	global_cancer_rank	cancer_associations	targetset_disease_rank	disease_associations	ensembl_gene_id
Open Targets Platform	2024.06	MUC4	mucin 4, cell surface associated	0.97674	TRUE	Moderate	FALSE		FALSE	0.9663	Head And Neck Squamous Cell Carcinoma, Pancreatic Adenocarcinoma, Breast Adenocarcinoma, Oral Squamous Cell Carcinoma, Lung Adenocarcinoma, Breast Carcinoma, Non-Small Cell Lung Carcinoma, Gastric Adenocarcinoma, Urinary Bladder Carcinoma, Esophageal Squamous Cell Carcinoma, Melanoma, Diffuse Large B-Cell Lymphoma, Acute Lymphoblastic Leukemia, Lung Carcinoma, Prostate Carcinoma, Sarcomatoid Meso…	0		ENSG00000145113
Open Targets Platform	2024.06	CRLF2	cytokine receptor like factor 2	0.65116	TRUE	Strong	FALSE		TRUE	0.65092	Acute Lymphoblastic Leukemia, Multiple Myeloma, Myelodysplastic Syndrome	0		ENSG00000205755
Open Targets Platform	2024.06	KDM5A	lysine demethylase 5A	0.86047	TRUE	Very strong	FALSE		TRUE	0.93168	Acute Myeloid Leukemia, Esophageal Adenocarcinoma, Hepatocellular Carcinoma, Small Cell Lung Carcinoma, Lung Adenocarcinoma, Prostate Adenocarcinoma, Non-Small Cell Lung Carcinoma, Multiple Myeloma, Gastric Adenocarcinoma, Melanoma, Urinary Bladder Carcinoma, Oral Squamous Cell Carcinoma, Esophageal Squamous Cell Carcinoma, Hodgkins Lymphoma, Myelodysplastic Syndrome, Cutaneous Melanoma, Acute Ly…	0.37	Intellectual Disability	ENSG00000073614
Open Targets Platform	2024.06	NCOR2	nuclear receptor corepressor 2	0.95349	FALSE		TRUE	Strong	TRUE	0.96062	Prostate Adenocarcinoma, Gastric Carcinoma, Esophageal Adenocarcinoma, Cutaneous Melanoma, Head And Neck Squamous Cell Carcinoma, Multiple Myeloma, Hepatocellular Carcinoma, Melanoma, Breast Adenocarcinoma, Lung Adenocarcinoma, Embryonal Rhabdomyosarcoma, Ovarian Carcinoma, Acute Myeloid Leukemia, Chronic Lymphocytic Leukemia, Osteosarcoma, Diffuse Large B-Cell Lymphoma, Esophageal Squamous Cell …	0.38	Hematocrit, Migraine Disorder	ENSG00000196498
Open Targets Platform	2024.06	MLH1	mutL homolog 1	1	FALSE		TRUE	Very strong	TRUE	0.98956	Lynch Syndrome, Colon Carcinoma, Mismatch Repair Cancer Syndrome 1, Colorectal Cancer, Endometrial Carcinoma, Hereditary Neoplastic Syndrome, Hereditary Nonpolyposis Colon Cancer, Hereditary Nonpolyposis Colorectal Carcinoma, Hereditary Breast And Ovarian Cancer Syndrome, Ovarian Cancer, Gastric Cancer, Colorectal Carcinoma, Colorectal Adenocarcinoma, Breast Carcinoma, Lung Adenocarcinoma, Skin B…	0.68	Constitutional Mismatch Repair Deficiency Syndrome, Ovarian Endometriosis, Ulcerative Colitis, Atypical Endometrial Hyperplasia, Azoospermia, Hereditary Mixed Polyposis Syndrome	ENSG00000076242
Open Targets Platform	2024.06	TFRC	transferrin receptor	0.93023	FALSE		FALSE		TRUE	0.95092	Lung Adenocarcinoma, Prostate Adenocarcinoma, Non-Small Cell Lung Carcinoma, Hepatocellular Carcinoma, Acute Myeloid Leukemia, Oral Squamous Cell Carcinoma, Gastrointestinal Stromal Tumor, Chronic Lymphocytic Leukemia, Osteosarcoma, Esophageal Squamous Cell Carcinoma, Head And Neck Squamous Cell Carcinoma, Bladder Transitional Cell Carcinoma, Urinary Bladder Carcinoma, Breast Carcinoma, Melanoma,…	0.86	Tfrc-Related Combined Immunodeficiency, Mucopolysaccharidosis Type 2, Type 2 Diabetes Mellitus, Combined Immunodeficiency, Respiratory System Disease, Neurodegenerative Disease, Platelet Crit, Beta-Thalassemia, Alpha-Thalassemia, X-Linked Sideroblastic Anemia 1, Irida Syndrome, Cryohydrocytosis, Hemoglobin H Disease, Congenital Dyserythropoietic Anemia Type I, Pernicious Anemia, Congenital Dysery…	ENSG00000072274
Open Targets Platform	2024.06	MUC6	mucin 6, oligomeric mucus/gel-forming	0.90698	FALSE		FALSE		TRUE	0.94176	Breast Adenocarcinoma, Colorectal Adenocarcinoma, Squamous Cell Lung Carcinoma, Lung Adenocarcinoma, Glioblastoma Multiforme, Head And Neck Squamous Cell Carcinoma, Gastric Adenocarcinoma, Acute Myeloid Leukemia, Prostate Carcinoma, Hepatocellular Carcinoma, Oral Squamous Cell Carcinoma, Gastric Carcinoma, Pancreatic Ductal Adenocarcinoma, Breast Carcinoma, Prostate Adenocarcinoma, Esophageal Ade…	0.12	Peptic Ulcer Disease	ENSG00000184956
Open Targets Platform	2024.06	DHFR	dihydrofolate reductase	0.88372	FALSE		FALSE		FALSE	0.93718	Acute Lymphoblastic Leukemia, Non-Small Cell Lung Carcinoma, Breast Cancer, Mesothelioma, Non-Hodgkins Lymphoma, Lung Adenocarcinoma, Central Nervous System Lymphoma, Acute Promyelocytic Leukemia, Breast Carcinoma, Malignant Pleural Mesothelioma, T-Cell Non-Hodgkin Lymphoma, Lymphoid Leukemia, Acute Myeloid Leukemia, Myelodysplastic Syndrome, Head And Neck Squamous Cell Carcinoma, Osteosarcoma, S…	0.89	Constitutional Megaloblastic Anemia With Severe Neurologic Disease, Rheumatoid Arthritis, Psoriasis, Juvenile Idiopathic Arthritis, Fungal Infectious Disease, Immune System Disease, Acute Graft Versus Host Disease, Neurodegenerative Disease, Myelofibrosis, Primary Myelofibrosis, Schizophrenia, Huntington Disease	ENSG00000228716
Open Targets Platform	2024.06	PSMB5	proteasome 20S subunit beta 5	0.83721	FALSE		FALSE		FALSE	0.92839	Multiple Myeloma, Mantle Cell Lymphoma, Al Amyloidosis, Acute Lymphoblastic Leukemia, Ovarian Cancer, Breast Adenocarcinoma, Lymphoma, Lung Adenocarcinoma, Esophageal Cancer, Urinary Bladder Cancer, Diffuse Large B-Cell Lymphoma, Acute Myeloid Leukemia, Amyloidosis, Glioblastoma Multiforme, Head And Neck Squamous Cell Carcinoma, Myeloid Sarcoma, Non-Small Cell Lung Carcinoma, Lymphoblastic Lympho…	0.69	Hiv Infection, Autoimmune Thrombocytopenic Purpura, Chronic Kidney Disease, Neurodegenerative Disease, Immune System Disease, Lymphoproliferative Syndrome	ENSG00000100804
Open Targets Platform	2024.06	CSF2RA	colony stimulating factor 2 receptor subunit alpha	0.81395	FALSE		FALSE		FALSE	0.89853	Melanoma, Acute Myeloid Leukemia, Cutaneous Melanoma, Multiple Myeloma, Glioblastoma Multiforme, Breast Adenocarcinoma, Myelodysplastic Syndrome, Pancreatic Carcinoma, Chronic Myelogenous Leukemia, Endometrial Cancer, Myeloid Leukemia, Gastric Adenocarcinoma, Non-Small Cell Lung Carcinoma, Triple-Negative Breast Cancer, Acute Lymphoblastic Leukemia, Diffuse Large B-Cell Lymphoma, Chronic Lymphocy…	0.91	Congenital Pulmonary Alveolar Proteinosis, Intraalveolar Phospholipid Accumulation, Pulmonary Alveolar Proteinosis, Sepsis, Covid-19, Hereditary Pulmonary Alveolar Proteinosis, Crohn's Disease, Infection, Neutropenia, Rheumatoid Arthritis, Autoimmune Pulmonary Alveolar Proteinosis, Temporal Arteritis	ENSG00000198223
Open Targets Platform	2024.06	MUC2	mucin 2, oligomeric mucus/gel-forming	0.7907	FALSE		FALSE		FALSE	0.80586	Lung Adenocarcinoma, Pancreatic Adenocarcinoma, Head And Neck Squamous Cell Carcinoma, Gastric Adenocarcinoma, Barrett's Esophagus, Esophageal Adenocarcinoma, Lynch Syndrome	0.52	Interstitial Lung Disease, Inflammatory Bowel Disease, Ulcerative Colitis, Gastroesophageal Reflux Disease, Crohn's Disease, Hirschsprung Disease, Diarrhea, Respiratory System Disease, Eosinophilic Esophagitis	ENSG00000198788
Open Targets Platform	2024.06	HERC2	HECT and RLD domain containing E3 ubiquitin protein ligase 2	0.76744	FALSE		FALSE		FALSE	0.79542	Glioblastoma Multiforme, Lung Adenocarcinoma, Cutaneous Melanoma, Squamous Cell Lung Carcinoma, Hepatocellular Carcinoma	0.77	Prader-Willi Syndrome, Neurodevelopmental Disorder, Vitiligo, Glaucoma, Corneal Astigmatism, Age-Related Macular Degeneration, Astigmatism, Global Developmental Delay	ENSG00000128731
Open Targets Platform	2024.06	F8	coagulation factor VIII	0.74419	FALSE		FALSE		FALSE	0.78883	Lung Adenocarcinoma, Glioblastoma Multiforme, Cutaneous Melanoma, Head And Neck Squamous Cell Carcinoma	0.97	Hemophilia A, Hemophilia B, Severe Hemophilia A, Hemophilia, Immune System Disease, Sepsis, Abnormality Of Coagulation, Von Willebrand Disease, Von Willebrand Disease (Hereditary Or Acquired), Septic Shock, Thrombophilia, Abnormal Bleeding, Thrombocytopenia, Hemorrhagic Disease, Blood Coagulation Disease, Venous Thromboembolism, Chronic Kidney Disease, Stroke, Pulmonary Embolism, Adult Acute Resp…	ENSG00000185010
Open Targets Platform	2024.06	CLPTM1L	CLPTM1 like	0.72093	FALSE		FALSE		FALSE	0.7826	Basal Cell Carcinoma, Lung Carcinoma, Cutaneous Melanoma, Melanoma, Lung Adenocarcinoma, Non-Small Cell Lung Carcinoma, Urinary Bladder Carcinoma	0		ENSG00000049656
Open Targets Platform	2024.06	HTR2C	5-hydroxytryptamine receptor 2C	0.69767	FALSE		FALSE		FALSE	0.71923	Glioblastoma Multiforme, Lung Adenocarcinoma, Central Nervous System Cancer	1	Schizophrenia, Bipolar Disorder, Autism, Major Depressive Disorder, Bipolar I Disorder, Mental Or Behavioural Disorder, Psychosis, Dravet Syndrome, Post-Traumatic Stress Disorder, Anxiety, Insomnia, Parkinson Disease, Obsessive-Compulsive Disorder, Movement Disorder, Drug Dependence, Alcohol Abuse, Attention Deficit Hyperactivity Disorder, Migraine Disorder, Substance Abuse, Mood Disorder	ENSG00000147246
Open Targets Platform	2024.06	MUC20	mucin 20, cell surface associated	0.67442	FALSE		FALSE		FALSE	0.71355	Lung Adenocarcinoma, Head And Neck Squamous Cell Carcinoma, Non-Small Cell Lung Carcinoma	0		ENSG00000176945
Open Targets Platform	2024.06	RPL22L1	ribosomal protein L22 like 1	0.62791	FALSE		FALSE		FALSE	0.62875	Clear Cell Renal Carcinoma, Glioblastoma Multiforme, Hepatocellular Carcinoma	0		ENSG00000163584
Open Targets Platform	2024.06	TRIM28	tripartite motif containing 28	0.60465	FALSE		FALSE		FALSE	0.62271	Wilms Tumor, Prostate Carcinoma	0.45	Viral Disease, Neuroinflammatory Disorder	ENSG00000130726
Open Targets Platform	2024.06	PSMB11	proteasome subunit beta 11	0.5814	FALSE		FALSE		FALSE	0.60788	Glioblastoma Multiforme	0		ENSG00000222028
Open Targets Platform	2024.06	ARHGEF5	Rho guanine nucleotide exchange factor 5	0.55814	FALSE		FALSE		FALSE	0.55897	Breast Carcinoma	0		ENSG00000050327
Open Targets Platform	2024.06	CEP72	centrosomal protein 72	0.53488	FALSE		FALSE		FALSE	0.55586	Barrett's Esophagus, Esophageal Adenocarcinoma	0.25	Ulcerative Colitis	ENSG00000112877
Open Targets Platform	2024.06	GPI	glucose-6-phosphate isomerase	0.51163	FALSE		FALSE		FALSE	0.55495	Lung Adenocarcinoma, Squamous Cell Lung Carcinoma	0.65	Hemolytic Anemia Due To Glucophosphate Isomerase Deficiency, Hereditary Spherocytosis, Hemolytic Anemia	ENSG00000105220
Open Targets Platform	2024.06	PKHD1	PKHD1 ciliary IPT domain containing fibrocystin/polyductin	0.48837	FALSE		FALSE		FALSE	0.52985	Cholangiocarcinoma, Hepatocellular Carcinoma	0.94	Autosomal Recessive Polycystic Kidney Disease, Meckel Syndrome, Isolated Polycystic Liver Disease, Autosomal Dominant Polycystic Liver Disease, Caroli Disease, Renal Cyst, Kidney Disease, Autosomal Dominant Polycystic Kidney Disease, Type 2 Diabetes Mellitus, Oligohydramnios, Open-Angle Glaucoma, Ulcerative Colitis, Glaucoma, Renal Cysts And Diabetes Syndrome, Portal Hypertension, Familial Juveni…	ENSG00000170927
Open Targets Platform	2024.06	IL3RA	interleukin 3 receptor subunit alpha	0.46512	FALSE		FALSE		FALSE	0.52253	Acute Myeloid Leukemia, Myelodysplastic Syndrome	0		ENSG00000185291
Open Targets Platform	2024.06	MUC12	mucin 12, cell surface associated	0.44186	FALSE		FALSE		FALSE	0.48132	Lung Adenocarcinoma	0.2	Hemorrhoid	ENSG00000205277
Open Targets Platform	2024.06	ACIN1	apoptotic chromatin condensation inducer 1	0.4186	FALSE		FALSE		FALSE	0.47692	Hepatocellular Carcinoma	0		ENSG00000100813
Open Targets Platform	2024.06	LPA	lipoprotein(a)	0.39535	FALSE		FALSE		TRUE	0.4511	Lung Adenocarcinoma, Glioblastoma Multiforme, Hepatocellular Carcinoma, Barrett's Esophagus	0.98	Cardiovascular Disease, Coronary Artery Disease, Myocardial Infarction, Angina Pectoris, Hypercholesterolemia, Myocardial Ischemia, Peripheral Arterial Disease, Coronary Atherosclerosis, Atherosclerosis, Aortic Stenosis, Heart Disease, Peripheral Vascular Disease, Aortic Valve Calcification, Metabolic Syndrome, Familial Hypercholesterolemia, Hyperlipoproteinemia, Stroke, Abdominal Aortic Aneurysm…	ENSG00000198670
Open Targets Platform	2024.06	DLEC1	DLEC1 cilia and flagella associated protein	0.37209	FALSE		FALSE		FALSE	0.42381	Esophageal Squamous Cell Carcinoma	0		ENSG00000008226
Open Targets Platform	2024.06	ARHGAP11A	Rho GTPase activating protein 11A	0.34884	FALSE		FALSE		FALSE	0.32582	Hepatocellular Carcinoma, Lung Adenocarcinoma	0		ENSG00000198826
Open Targets Platform	2024.06	KLHL13	kelch like family member 13	0.32558	FALSE		FALSE		FALSE	0.30696	Clear Cell Renal Carcinoma	0		ENSG00000003096
Open Targets Platform	2024.06	CHRNA7	cholinergic receptor nicotinic alpha 7 subunit	0.30233	FALSE		FALSE		FALSE	0.28828	Lung Adenocarcinoma	0.72	Alzheimer Disease, Neurodegenerative Disease, Parkinson Disease, Schizophrenia, Cognitive Impairment, Attention Deficit Hyperactivity Disorder, Chronic Obstructive Pulmonary Disease, Nicotine Dependence, Cough, Type 2 Diabetes Mellitus	ENSG00000175344
Open Targets Platform	2024.06	MCCC1	methylcrotonyl-CoA carboxylase subunit 1	0.27907	FALSE		FALSE		FALSE	0.26392	Head And Neck Squamous Cell Carcinoma	0.75	Isolated 3-Methylcrotonyl-Coa Carboxylase Deficiency, 3-Methylcrotonyl-Coa Carboxylase Deficiency, Parkinson Disease	ENSG00000078070
Open Targets Platform	2024.06	DEFB4A	defensin beta 4A	0.25581	FALSE		FALSE		FALSE	0.25366	Head And Neck Squamous Cell Carcinoma	0.11	Psoriasis, Ulcerative Colitis	ENSG00000171711
Open Targets Platform	2024.06	GALNT9	polypeptide N-acetylgalactosaminyltransferase 9	0.23256	FALSE		FALSE		FALSE	0.24212	Glioblastoma Multiforme	0.23	Neurodegenerative Disease	ENSG00000182870
Open Targets Platform	2024.06	GPAT2	glycerol-3-phosphate acyltransferase 2, mitochondrial	0.2093	FALSE		FALSE		FALSE	0.23132	Breast Adenocarcinoma	0		ENSG00000186281
Open Targets Platform	2024.06	CDHR2	cadherin related family member 2	0.18605	FALSE		FALSE		FALSE	0.22015	Hepatocellular Carcinoma	0		ENSG00000074276
Open Targets Platform	2024.06	USP18	ubiquitin specific peptidase 18	0.16279	FALSE		FALSE		FALSE	0.21209	Melanoma	0.15	Systemic Lupus Erythematosus	ENSG00000184979
Open Targets Platform	2024.06	PPFIA1	PTPRF interacting protein alpha 1	0.13953	FALSE		FALSE		FALSE	0.19597	Head And Neck Squamous Cell Carcinoma	0		ENSG00000131626
Open Targets Platform	2024.06	MUC3A	mucin 3A, cell surface associated	0.11628	FALSE		FALSE		FALSE	0.18718	Non-Small Cell Lung Carcinoma	0		ENSG00000169894
Open Targets Platform	2024.06	PCSK5	proprotein convertase subtilisin/kexin type 5	0.09302	FALSE		FALSE		FALSE	0.15769	Glioblastoma Multiforme	0		ENSG00000099139
Open Targets Platform	2024.06	PTPRN2	protein tyrosine phosphatase receptor type N2	0.06977	FALSE		FALSE		FALSE	0.15256	Prostate Carcinoma	0.51	Attention Deficit Hyperactivity Disorder, Psoriasis, Schizophrenia, Type 2 Diabetes Mellitus, Type 1 Diabetes Mellitus	ENSG00000155093
Open Targets Platform	2024.06	PGM5	phosphoglucomutase 5	0.04651	FALSE		FALSE		FALSE	0.11264	Lung Adenocarcinoma	0		ENSG00000154330
Open Targets Platform	2024.06	BSN	bassoon presynaptic cytomatrix protein	0.02326	FALSE		FALSE		FALSE	0.08901	Prostate Carcinoma	0.46	Neurodegenerative Disease, Inflammatory Bowel Disease, Ulcerative Colitis, Seizure, Type 1 Diabetes Mellitus	ENSG00000164061
Open Targets Platform	2024.06	HEXB	hexosaminidase subunit beta	0	FALSE		FALSE		FALSE	0.06465	Glioblastoma Multiforme	0.85	Sandhoff Disease, Sandhoff Disease, Adult Form, Gm2 Gangliosidosis, Neurodegenerative Disease, Parkinson Disease, Alzheimer Disease, Lysosomal Storage Disease	ENSG00000049860
Open Targets Platform	2024.06	ADAP1	ArfGAP with dual PH domains 1	0	FALSE		FALSE		FALSE	0		0		ENSG00000105963
Open Targets Platform	2024.06	AMPD3	adenosine monophosphate deaminase 3	0	FALSE		FALSE		FALSE	0		0		ENSG00000133805
Open Targets Platform	2024.06	AMY1A	amylase alpha 1A	0	FALSE		FALSE		FALSE	0		0		ENSG00000237763
Open Targets Platform	2024.06	AMY1B	amylase alpha 1B	0	FALSE		FALSE		FALSE	0		0		ENSG00000174876
Open Targets Platform	2024.06	AMY1C	amylase alpha 1C	0	FALSE		FALSE		FALSE	0		0		ENSG00000187733
Open Targets Platform	2024.06	AMY2A	amylase alpha 2A	0	FALSE		FALSE		FALSE	0		0.58	Type 2 Diabetes Mellitus, Diabetes Mellitus	ENSG00000243480
Open Targets Platform	2024.06	ANKRD20A1	ankyrin repeat domain 20 family member A1	0	FALSE		FALSE		FALSE	0		0		ENSG00000260691
Open Targets Platform	2024.06	ANKRD30BL	ankyrin repeat domain 30B like	0	FALSE		FALSE		FALSE	0		0		ENSG00000163046
Open Targets Platform	2024.06	ANKRD36	ankyrin repeat domain 36	0	FALSE		FALSE		FALSE	0		0		ENSG00000135976
Open Targets Platform	2024.06	ANKRD36B	ankyrin repeat domain 36B	0	FALSE		FALSE		FALSE	0		0		ENSG00000196912
Open Targets Platform	2024.06	ANKRD36C	ankyrin repeat domain 36C	0	FALSE		FALSE		FALSE	0		0		ENSG00000174501
Open Targets Platform	2024.06	APEH	acylaminoacyl-peptide hydrolase	0	FALSE		FALSE		FALSE	0		0.29	Ulcerative Colitis, Psoriasis, Colitis	ENSG00000164062
Open Targets Platform	2024.06	AREL1	apoptosis resistant E3 ubiquitin protein ligase 1	0	FALSE		FALSE		FALSE	0		0		ENSG00000119682
Open Targets Platform	2024.06	ARHGAP11A-SCG5	ARHGAP11A-SCG5 readthrough	0	FALSE		FALSE		FALSE	0		0		ENSG00000288864
Open Targets Platform	2024.06	ARHGAP11B	Rho GTPase activating protein 11B	0	FALSE		FALSE		FALSE	0		0		ENSG00000285077
Open Targets Platform	2024.06	ARHGEF18	Rho/Rac guanine nucleotide exchange factor 18	0	FALSE		FALSE		FALSE	0		0.4	Retinitis Pigmentosa	ENSG00000104880
Open Targets Platform	2024.06	ARHGEF35	Rho guanine nucleotide exchange factor 35	0	FALSE		FALSE		FALSE	0		0		ENSG00000213214
Open Targets Platform	2024.06	ART1	ADP-ribosyltransferase 1	0	FALSE		FALSE		FALSE	0		0		ENSG00000129744
Open Targets Platform	2024.06	ASMTL	acetylserotonin O-methyltransferase like	0	FALSE		FALSE		FALSE	0		0		ENSG00000169093
Open Targets Platform	2024.06	BBS4	Bardet-Biedl syndrome 4	0	FALSE		FALSE		FALSE	0		0.82	Bardet-Biedl Syndrome, Retinitis Pigmentosa, Ciliopathy, Obesity, Retinal Dystrophy	ENSG00000140463
Open Targets Platform	2024.06	BET1L	Bet1 golgi vesicular membrane trafficking protein like	0	FALSE		FALSE		FALSE	0		0.35	Uterine Fibroid, Brain Aneurysm	ENSG00000177951
Open Targets Platform	2024.06	BOLA2	bolA family member 2	0	FALSE		FALSE		FALSE	0		0		ENSG00000183336
Open Targets Platform	2024.06	BOLA2-SMG1P6	BOLA2-SMG1P6 readthrough	0	FALSE		FALSE		FALSE	0		0		ENSG00000261740
Open Targets Platform	2024.06	BRF1	BRF1 RNA polymerase III transcription initiation factor subunit	0	FALSE		FALSE		FALSE	0		0		ENSG00000185024
Open Targets Platform	2024.06	BTBD9	BTB domain containing 9	0	FALSE		FALSE		FALSE	0		0.32	Restless Legs Syndrome	ENSG00000183826
Open Targets Platform	2024.06	BTD	biotinidase	0	FALSE		FALSE		FALSE	0		0.63	Biotinidase Deficiency, Leigh Syndrome, Optic Atrophy, Global Developmental Delay	ENSG00000169814
Open Targets Platform	2024.06	C14orf119	chromosome 14 open reading frame 119	0	FALSE		FALSE		FALSE	0		0		ENSG00000179933
Open Targets Platform	2024.06	C4orf3	chromosome 4 open reading frame 3	0	FALSE		FALSE		FALSE	0		0		ENSG00000164096
Open Targets Platform	2024.06	CAPN11	calpain 11	0	FALSE		FALSE		FALSE	0		0		ENSG00000137225
Open Targets Platform	2024.06	CAPN7	calpain 7	0	FALSE		FALSE		FALSE	0		0		ENSG00000131375
Open Targets Platform	2024.06	CCDC200	coiled-coil domain containing 200	0	FALSE		FALSE		FALSE	0		0		ENSG00000236383
Open Targets Platform	2024.06	CCDC77	coiled-coil domain containing 77	0	FALSE		FALSE		FALSE	0		0		ENSG00000120647
Open Targets Platform	2024.06	CCNYL1B	cyclin Y like 1B	0	FALSE		FALSE		FALSE	0		0		ENSG00000284209
Open Targets Platform	2024.06	CD5	CD5 molecule	0	FALSE		FALSE		FALSE	0		0.42	Multiple Sclerosis, Hepatitis B Virus Infection, Allergic Rhinitis, Common Variable Immunodeficiency, Autoimmune Disease, Inborn Error Of Immunity, Autoimmune Lymphoproliferative Syndrome, Ulcerative Colitis	ENSG00000110448
Open Targets Platform	2024.06	CD99	CD99 molecule (Xg blood group)	0	FALSE		FALSE		FALSE	0		0		ENSG00000002586
Open Targets Platform	2024.06	CDH24	cadherin 24	0	FALSE		FALSE		FALSE	0		0		ENSG00000139880
Open Targets Platform	2024.06	CDV3	CDV3 homolog	0	FALSE		FALSE		FALSE	0		0		ENSG00000091527
Open Targets Platform	2024.06	CEP70	centrosomal protein 70	0	FALSE		FALSE		FALSE	0		0		ENSG00000114107
Open Targets Platform	2024.06	CFC1	cryptic, EGF-CFC family member 1	0	FALSE		FALSE		FALSE	0		0.54	Heterotaxia, Visceral Heterotaxy, Right Atrial Isomerism, Congenital Heart Disease, Congenital Heart Malformation	ENSG00000136698
Open Targets Platform	2024.06	CFC1B	cryptic, EGF-CFC family member 1B	0	FALSE		FALSE		FALSE	0		0		ENSG00000152093
Open Targets Platform	2024.06	CHM	CHM Rab escort protein	0	FALSE		FALSE		FALSE	0		0.78	Choroideremia, Retinal Dystrophy, Retinitis Pigmentosa, Night Blindness	ENSG00000188419
Open Targets Platform	2024.06	CHMP2A	charged multivesicular body protein 2A	0	FALSE		FALSE		FALSE	0		0		ENSG00000130724
Open Targets Platform	2024.06	CHRFAM7A	CHRNA7 (exons 5-10) and FAM7A (exons A-E) fusion	0	FALSE		FALSE		FALSE	0		0		ENSG00000166664
Open Targets Platform	2024.06	CNTNAP3	contactin associated protein family member 3	0	FALSE		FALSE		FALSE	0		0		ENSG00000106714
Open Targets Platform	2024.06	CNTNAP3B	contactin associated protein family member 3B	0	FALSE		FALSE		FALSE	0		0		ENSG00000154529
Open Targets Platform	2024.06	CNTNAP3C	contactin associated protein family member 3C	0	FALSE		FALSE		FALSE	0		0		ENSG00000283378
Open Targets Platform	2024.06	COX19	cytochrome c oxidase assembly factor COX19	0	FALSE		FALSE		FALSE	0		0		ENSG00000240230
Open Targets Platform	2024.06	CRYBG3	crystallin beta-gamma domain containing 3	0	FALSE		FALSE		FALSE	0		0		ENSG00000080200
Open Targets Platform	2024.06	CT45A1	cancer/testis antigen family 45 member A1	0	FALSE		FALSE		FALSE	0		0		ENSG00000268940
Open Targets Platform	2024.06	CT45A10	cancer/testis antigen family 45 member A10	0	FALSE		FALSE		FALSE	0		0		ENSG00000269586
Open Targets Platform	2024.06	CT45A2	cancer/testis antigen family 45 member A2	0	FALSE		FALSE		FALSE	0		0		ENSG00000271449
Open Targets Platform	2024.06	CT45A3	cancer/testis antigen family 45 member A3	0	FALSE		FALSE		FALSE	0		0		ENSG00000269096
Open Targets Platform	2024.06	CT45A5	cancer/testis antigen family 45 member A5	0	FALSE		FALSE		FALSE	0		0		ENSG00000228836
Open Targets Platform	2024.06	CT45A6	cancer/testis antigen family 45 member A6	0	FALSE		FALSE		FALSE	0		0		ENSG00000278289
Open Targets Platform	2024.06	CT45A7	cancer/testis antigen family 45 member A7	0	FALSE		FALSE		FALSE	0		0		ENSG00000273696
Open Targets Platform	2024.06	CT45A8	cancer/testis antigen family 45 member A8	0	FALSE		FALSE		FALSE	0		0		ENSG00000278085
Open Targets Platform	2024.06	CT45A9	cancer/testis antigen family 45 member A9	0	FALSE		FALSE		FALSE	0		0		ENSG00000270946
Open Targets Platform	2024.06	CTAGE4	CTAGE family member 4	0	FALSE		FALSE		FALSE	0		0		ENSG00000288784
Open Targets Platform	2024.06	CTAGE8	CTAGE family member 8	0	FALSE		FALSE		FALSE	0		0		ENSG00000289604
Open Targets Platform	2024.06	DEFB103A	defensin beta 103A	0	FALSE		FALSE		FALSE	0		0		ENSG00000176797
Open Targets Platform	2024.06	DEFB103B	defensin beta 103B	0	FALSE		FALSE		FALSE	0		0		ENSG00000177243
Open Targets Platform	2024.06	DEFB104A	defensin beta 104A	0	FALSE		FALSE		FALSE	0		0		ENSG00000176782
Open Targets Platform	2024.06	DEFB104B	defensin beta 104B	0	FALSE		FALSE		FALSE	0		0		ENSG00000177023
Open Targets Platform	2024.06	DEFB105A	defensin beta 105A	0	FALSE		FALSE		FALSE	0		0		ENSG00000186562
Open Targets Platform	2024.06	DEFB105B	defensin beta 105B	0	FALSE		FALSE		FALSE	0		0		ENSG00000186599
Open Targets Platform	2024.06	DEFB106A	defensin beta 106A	0	FALSE		FALSE		FALSE	0		0		ENSG00000186579
Open Targets Platform	2024.06	DEFB106B	defensin beta 106B	0	FALSE		FALSE		FALSE	0		0		ENSG00000187082
Open Targets Platform	2024.06	DEFB107A	defensin beta 107A	0	FALSE		FALSE		FALSE	0		0		ENSG00000186572
Open Targets Platform	2024.06	DEFB107B	defensin beta 107B	0	FALSE		FALSE		FALSE	0		0		ENSG00000198129
Open Targets Platform	2024.06	DEFB108C	defensin beta 108C	0	FALSE		FALSE		FALSE	0		0		NA
Open Targets Platform	2024.06	DEFB109B	defensin beta 109B	0	FALSE		FALSE		FALSE	0		0		ENSG00000206034
Open Targets Platform	2024.06	DEFB109C	defensin beta 109C	0	FALSE		FALSE		FALSE	0		0		ENSG00000205989
Open Targets Platform	2024.06	DEFB109D	defensin beta 109D (pseudogene)	0	FALSE		FALSE		FALSE	0		0		ENSG00000254866
Open Targets Platform	2024.06	DEFB130A	defensin beta 130A	0	FALSE		FALSE		FALSE	0		0		ENSG00000232948
Open Targets Platform	2024.06	DEFB4B	defensin beta 4B	0	FALSE		FALSE		FALSE	0		0.02	Psoriasis	ENSG00000177257
Open Targets Platform	2024.06	DGCR6	DiGeorge syndrome critical region gene 6	0	FALSE		FALSE		FALSE	0		0		ENSG00000183628
Open Targets Platform	2024.06	DHRSX	dehydrogenase/reductase X-linked	0	FALSE		FALSE		FALSE	0		0		ENSG00000169084
Open Targets Platform	2024.06	DMRTC1	DMRT like family C1	0	FALSE		FALSE		FALSE	0		0		ENSG00000269502
Open Targets Platform	2024.06	DMRTC1B	DMRT like family C1B	0	FALSE		FALSE		FALSE	0		0		ENSG00000184911
Open Targets Platform	2024.06	DUSP22	dual specificity phosphatase 22	0	FALSE		FALSE		FALSE	0		0.26	Iga Glomerulonephritis, Rheumatoid Arthritis, Autoimmune Disease	ENSG00000112679
Open Targets Platform	2024.06	DUX4	double homeobox 4	0	FALSE		FALSE		FALSE	0		0.28	Facioscapulohumeral Dystrophy	ENSG00000260596
Open Targets Platform	2024.06	DYNC2I1	dynein 2 intermediate chain 1	0	FALSE		FALSE		FALSE	0		0.34	Jeune Syndrome	ENSG00000126870
Open Targets Platform	2024.06	EAPP	E2F associated phosphoprotein	0	FALSE		FALSE		FALSE	0		0		ENSG00000129518
Open Targets Platform	2024.06	EHMT1	euchromatic histone lysine methyltransferase 1	0	FALSE		FALSE		FALSE	0		0.83	Kleefstra Syndrome 1, Kleefstra Syndrome, Intellectual Disability, Global Developmental Delay, Schizophrenia, Neurodevelopmental Disorder	ENSG00000181090
Open Targets Platform	2024.06	EMILIN2	elastin microfibril interfacer 2	0	FALSE		FALSE		FALSE	0		0.09	Inflammatory Bowel Disease	ENSG00000132205
Open Targets Platform	2024.06	EPM2AIP1	EPM2A interacting protein 1	0	FALSE		FALSE		FALSE	0		0		ENSG00000178567
Open Targets Platform	2024.06	EPN2	epsin 2	0	FALSE		FALSE		FALSE	0		0.08	Schizophrenia	ENSG00000072134
Open Targets Platform	2024.06	F8A1	coagulation factor VIII associated 1	0	FALSE		FALSE		FALSE	0		0		ENSG00000288722
Open Targets Platform	2024.06	F8A3	coagulation factor VIII associated 3	0	FALSE		FALSE		FALSE	0		0		ENSG00000277150
Open Targets Platform	2024.06	FAM120B	family with sequence similarity 120 member B	0	FALSE		FALSE		FALSE	0		0		ENSG00000112584
Open Targets Platform	2024.06	FAM236A	family with sequence similarity 236 member A	0	FALSE		FALSE		FALSE	0		0		ENSG00000275520
Open Targets Platform	2024.06	FAM236B	family with sequence similarity 236 member B	0	FALSE		FALSE		FALSE	0		0		ENSG00000268994
Open Targets Platform	2024.06	FAM236C	family with sequence similarity 236 member C	0	FALSE		FALSE		FALSE	0		0		ENSG00000283594
Open Targets Platform	2024.06	FAM236D	family with sequence similarity 236 member D	0	FALSE		FALSE		FALSE	0		0		ENSG00000225396
Open Targets Platform	2024.06	FAM246A	family with sequence similarity 246 member A	0	FALSE		FALSE		FALSE	0		0		ENSG00000286102
Open Targets Platform	2024.06	FAM246B	family with sequence similarity 246 member B	0	FALSE		FALSE		FALSE	0		0		ENSG00000286175
Open Targets Platform	2024.06	FAM86B1	family with sequence similarity 86 member B1	0	FALSE		FALSE		FALSE	0		0		ENSG00000186523
Open Targets Platform	2024.06	FAM86B2	family with sequence similarity 86 member B2	0	FALSE		FALSE		FALSE	0		0		ENSG00000145002
Open Targets Platform	2024.06	FAM90A10	family with sequence similarity 90 member A10	0	FALSE		FALSE		FALSE	0		0		ENSG00000285950
Open Targets Platform	2024.06	FAM90A11	family with sequence similarity 90 member A11	0	FALSE		FALSE		FALSE	0		0		ENSG00000233115
Open Targets Platform	2024.06	FAM90A12	family with sequence similarity 90 member A12	0	FALSE		FALSE		FALSE	0		0		ENSG00000254229
Open Targets Platform	2024.06	FAM90A13	family with sequence similarity 90 member A13	0	FALSE		FALSE		FALSE	0		0		ENSG00000223885
Open Targets Platform	2024.06	FAM90A14	family with sequence similarity 90 member A14	0	FALSE		FALSE		FALSE	0		0		ENSG00000285814
Open Targets Platform	2024.06	FAM90A15	family with sequence similarity 90 member A15	0	FALSE		FALSE		FALSE	0		0		ENSG00000230045
Open Targets Platform	2024.06	FAM90A16	family with sequence similarity 90 member A16	0	FALSE		FALSE		FALSE	0		0		ENSG00000285620
Open Targets Platform	2024.06	FAM90A17	family with sequence similarity 90 member A17	0	FALSE		FALSE		FALSE	0		0		ENSG00000285720
Open Targets Platform	2024.06	FAM90A18	family with sequence similarity 90 member A18	0	FALSE		FALSE		FALSE	0		0		ENSG00000285913
Open Targets Platform	2024.06	FAM90A19	family with sequence similarity 90 member A19	0	FALSE		FALSE		FALSE	0		0		ENSG00000285657
Open Targets Platform	2024.06	FAM90A20	family with sequence similarity 90 member A20	0	FALSE		FALSE		FALSE	0		0		ENSG00000233295
Open Targets Platform	2024.06	FAM90A22	family with sequence similarity 90 member A22	0	FALSE		FALSE		FALSE	0		0		ENSG00000285687
Open Targets Platform	2024.06	FAM90A23	family with sequence similarity 90 member A23	0	FALSE		FALSE		FALSE	0		0		ENSG00000285765
Open Targets Platform	2024.06	FAM90A24	family with sequence similarity 90 member A24	0	FALSE		FALSE		FALSE	0		0		ENSG00000215354
Open Targets Platform	2024.06	FAM90A3	family with sequence similarity 90 member A3	0	FALSE		FALSE		FALSE	0		0		ENSG00000233132
Open Targets Platform	2024.06	FAM90A5	family with sequence similarity 90 member A5	0	FALSE		FALSE		FALSE	0		0		ENSG00000215373
Open Targets Platform	2024.06	FAM90A7	family with sequence similarity 90 member A7	0	FALSE		FALSE		FALSE	0		0		ENSG00000285975
Open Targets Platform	2024.06	FAM90A8	family with sequence similarity 90 member A8	0	FALSE		FALSE		FALSE	0		0		ENSG00000285937
Open Targets Platform	2024.06	FAM90A9	family with sequence similarity 90 member A9	0	FALSE		FALSE		FALSE	0		0		ENSG00000285607
Open Targets Platform	2024.06	FCF1	FCF1 rRNA-processing protein	0	FALSE		FALSE		FALSE	0		0.31	Parkinson Disease	ENSG00000119616
Open Targets Platform	2024.06	FOXD4L1	forkhead box D4 like 1	0	FALSE		FALSE		FALSE	0		0		ENSG00000184492
Open Targets Platform	2024.06	FOXD4L3	forkhead box D4 like 3	0	FALSE		FALSE		FALSE	0		0		ENSG00000187559
Open Targets Platform	2024.06	FOXD4L4	forkhead box D4 like 4	0	FALSE		FALSE		FALSE	0		0		ENSG00000184659
Open Targets Platform	2024.06	FOXD4L5	forkhead box D4 like 5	0	FALSE		FALSE		FALSE	0		0		ENSG00000204779
Open Targets Platform	2024.06	FOXD4L6	forkhead box D4 like 6	0	FALSE		FALSE		FALSE	0		0		ENSG00000273514
Open Targets Platform	2024.06	FRG1	FSHD region gene 1	0	FALSE		FALSE		FALSE	0		0.14	Facioscapulohumeral Dystrophy	ENSG00000109536
Open Targets Platform	2024.06	FRG2B	FSHD region gene 2 family member B	0	FALSE		FALSE		FALSE	0		0		ENSG00000225899
Open Targets Platform	2024.06	FRG2C	FSHD region gene 2 family member C	0	FALSE		FALSE		FALSE	0		0		ENSG00000172969
Open Targets Platform	2024.06	GAGE1	G antigen 1	0	FALSE		FALSE		FALSE	0		0		ENSG00000205777
Open Targets Platform	2024.06	GAGE10	G antigen 10	0	FALSE		FALSE		FALSE	0		0		ENSG00000215274
Open Targets Platform	2024.06	GAGE12B	G antigen 12B	0	FALSE		FALSE		FALSE	0		0		NA
Open Targets Platform	2024.06	GAGE12C	G antigen 12C	0	FALSE		FALSE		FALSE	0		0		ENSG00000237671
Open Targets Platform	2024.06	GAGE12D	G antigen 12D	0	FALSE		FALSE		FALSE	0		0		ENSG00000227488
Open Targets Platform	2024.06	GAGE12E	G antigen 12E	0	FALSE		FALSE		FALSE	0		0		ENSG00000216649
Open Targets Platform	2024.06	GAGE12F	G antigen 12F	0	FALSE		FALSE		FALSE	0		0		ENSG00000236362
Open Targets Platform	2024.06	GAGE12G	G antigen 12G	0	FALSE		FALSE		FALSE	0		0		ENSG00000215269
Open Targets Platform	2024.06	GAGE12H	G antigen 12H	0	FALSE		FALSE		FALSE	0		0		ENSG00000224902
Open Targets Platform	2024.06	GAGE12J	G antigen 12J	0	FALSE		FALSE		FALSE	0		0		ENSG00000224659
Open Targets Platform	2024.06	GAGE13	G antigen 13	0	FALSE		FALSE		FALSE	0		0		ENSG00000274274
Open Targets Platform	2024.06	GAGE2A	G antigen 2A	0	FALSE		FALSE		FALSE	0		0		ENSG00000189064
Open Targets Platform	2024.06	GAGE2E	G antigen 2E	0	FALSE		FALSE		FALSE	0		0		ENSG00000275113
Open Targets Platform	2024.06	GGTLC3	gamma-glutamyltransferase light chain family member 3	0	FALSE		FALSE		FALSE	0		0		ENSG00000274252
Open Targets Platform	2024.06	GOLGA6A	golgin A6 family member A	0	FALSE		FALSE		FALSE	0		0		ENSG00000159289
Open Targets Platform	2024.06	GOLGA6B	golgin A6 family member B	0	FALSE		FALSE		FALSE	0		0		ENSG00000215186
Open Targets Platform	2024.06	GOLGA6C	golgin A6 family member C	0	FALSE		FALSE		FALSE	0		0		ENSG00000167195
Open Targets Platform	2024.06	GOLGA6D	golgin A6 family member D	0	FALSE		FALSE		FALSE	0		0		ENSG00000140478
Open Targets Platform	2024.06	GOLGA6L1	golgin A6 family like 1	0	FALSE		FALSE		FALSE	0		0		ENSG00000273976
Open Targets Platform	2024.06	GOLGA6L10	golgin A6 family like 10	0	FALSE		FALSE		FALSE	0		0		ENSG00000278662
Open Targets Platform	2024.06	GOLGA6L22	golgin A6 family like 22	0	FALSE		FALSE		FALSE	0		0		ENSG00000277865
Open Targets Platform	2024.06	GOLGA6L24	golgin A6 family like 24	0	FALSE		FALSE		FALSE	0		0		ENSG00000237850
Open Targets Platform	2024.06	GOLGA6L25	golgin A6 family like 25	0	FALSE		FALSE		FALSE	0		0		ENSG00000227717
Open Targets Platform	2024.06	GOLGA6L26	golgin A6 family like 26	0	FALSE		FALSE		FALSE	0		0		ENSG00000273756
Open Targets Platform	2024.06	GOLGA6L6	golgin A6 family like 6	0	FALSE		FALSE		FALSE	0		0		ENSG00000277322
Open Targets Platform	2024.06	GOLGA6L9	golgin A6 family like 9	0	FALSE		FALSE		FALSE	0		0		ENSG00000197978
Open Targets Platform	2024.06	GOLGA8F	golgin A8 family member F	0	FALSE		FALSE		FALSE	0		0		ENSG00000153684
Open Targets Platform	2024.06	GOLGA8G	golgin A8 family member G	0	FALSE		FALSE		FALSE	0		0		ENSG00000183629
Open Targets Platform	2024.06	GOLGA8H	golgin A8 family member H	0	FALSE		FALSE		FALSE	0		0		ENSG00000261794
Open Targets Platform	2024.06	GOLGA8J	golgin A8 family member J	0	FALSE		FALSE		FALSE	0		0		ENSG00000179938
Open Targets Platform	2024.06	GOLGA8K	golgin A8 family member K	0	FALSE		FALSE		FALSE	0		0		ENSG00000249931
Open Targets Platform	2024.06	GOLGA8N	golgin A8 family member N	0	FALSE		FALSE		FALSE	0		0		ENSG00000232653
Open Targets Platform	2024.06	GOLGA8O	golgin A8 family member O	0	FALSE		FALSE		FALSE	0		0		ENSG00000206127
Open Targets Platform	2024.06	GOLGA8Q	golgin A8 family member Q	0	FALSE		FALSE		FALSE	0		0		ENSG00000178115
Open Targets Platform	2024.06	GOLGA8R	golgin A8 family member R	0	FALSE		FALSE		FALSE	0		0		ENSG00000186399
Open Targets Platform	2024.06	GOLGA8S	golgin A8 family member S	0	FALSE		FALSE		FALSE	0		0		ENSG00000261739
Open Targets Platform	2024.06	GOLGA8T	golgin A8 family member T	0	FALSE		FALSE		FALSE	0		0		ENSG00000261247
Open Targets Platform	2024.06	GRAP	GRB2 related adaptor protein	0	FALSE		FALSE		FALSE	0		0		ENSG00000154016
Open Targets Platform	2024.06	GRAPL	GRB2 related adaptor protein like	0	FALSE		FALSE		FALSE	0		0		ENSG00000189152
Open Targets Platform	2024.06	GTF2H2	general transcription factor IIH subunit 2	0	FALSE		FALSE		FALSE	0		0.57	Hiv Infection, Neurodegenerative Disease	ENSG00000145736
Open Targets Platform	2024.06	GTF2H2C	GTF2H2 family member C	0	FALSE		FALSE		FALSE	0		0		ENSG00000183474
Open Targets Platform	2024.06	GTPBP6	GTP binding protein 6 (putative)	0	FALSE		FALSE		FALSE	0		0		ENSG00000178605
Open Targets Platform	2024.06	H2AB1	H2A.B variant histone 1	0	FALSE		FALSE		FALSE	0		0		ENSG00000274183
Open Targets Platform	2024.06	H2AB3	H2A.B variant histone 3	0	FALSE		FALSE		FALSE	0		0		ENSG00000277745
Open Targets Platform	2024.06	HACL1	2-hydroxyacyl-CoA lyase 1	0	FALSE		FALSE		FALSE	0		0		ENSG00000131373
Open Targets Platform	2024.06	HIC2	HIC ZBTB transcriptional repressor 2	0	FALSE		FALSE		FALSE	0		0		ENSG00000169635
Open Targets Platform	2024.06	HIGD2B	HIG1 hypoxia inducible domain family member 2B	0	FALSE		FALSE		FALSE	0		0		ENSG00000175202
Open Targets Platform	2024.06	HSPBAP1	HSPB1 associated protein 1	0	FALSE		FALSE		FALSE	0		0		ENSG00000169087
Open Targets Platform	2024.06	IL20RB	interleukin 20 receptor subunit beta	0	FALSE		FALSE		FALSE	0		0		ENSG00000174564
Open Targets Platform	2024.06	IL9R	interleukin 9 receptor	0	FALSE		FALSE		FALSE	0		0	Autoimmune Disease	ENSG00000124334
Open Targets Platform	2024.06	IQSEC3	IQ motif and Sec7 domain ArfGEF 3	0	FALSE		FALSE		FALSE	0		0		ENSG00000120645
Open Targets Platform	2024.06	ISLR2	immunoglobulin superfamily containing leucine rich repeat 2	0	FALSE		FALSE		FALSE	0		0		ENSG00000167178
Open Targets Platform	2024.06	LIMS3	LIM zinc finger domain containing 3	0	FALSE		FALSE		FALSE	0		0		ENSG00000256977
Open Targets Platform	2024.06	LIMS4	LIM zinc finger domain containing 4	0	FALSE		FALSE		FALSE	0		0		ENSG00000256671
Open Targets Platform	2024.06	LINC02203	long intergenic non-protein coding RNA 2203	0	FALSE		FALSE		FALSE	0		0		ENSG00000284988
Open Targets Platform	2024.06	LINC02210-CRHR1	LINC02210-CRHR1 readthrough	0	FALSE		FALSE		FALSE	0		0		ENSG00000263715
Open Targets Platform	2024.06	MAGED4	MAGE family member D4	0	FALSE		FALSE		FALSE	0		0		ENSG00000154545
Open Targets Platform	2024.06	MALL	mal, T cell differentiation protein like	0	FALSE		FALSE		FALSE	0		0		ENSG00000144063
Open Targets Platform	2024.06	MBD3L2	methyl-CpG binding domain protein 3 like 2	0	FALSE		FALSE		FALSE	0		0		ENSG00000230522
Open Targets Platform	2024.06	MBD3L2B	methyl-CpG binding domain protein 3 like 2B	0	FALSE		FALSE		FALSE	0		0		ENSG00000196589
Open Targets Platform	2024.06	MBD3L3	methyl-CpG binding domain protein 3 like 3	0	FALSE		FALSE		FALSE	0		0		ENSG00000182315
Open Targets Platform	2024.06	MBD3L4	methyl-CpG binding domain protein 3 like 4	0	FALSE		FALSE		FALSE	0		0		ENSG00000205718
Open Targets Platform	2024.06	MBD3L5	methyl-CpG binding domain protein 3 like 5	0	FALSE		FALSE		FALSE	0		0		ENSG00000237247
Open Targets Platform	2024.06	METTL15	methyltransferase 15, mitochondrial 12S rRNA N4-cytidine	0	FALSE		FALSE		FALSE	0		0		ENSG00000169519
Open Targets Platform	2024.06	MORC4	MORC family CW-type zinc finger 4	0	FALSE		FALSE		FALSE	0		0		ENSG00000133131
Open Targets Platform	2024.06	MST1	macrophage stimulating 1	0	FALSE		FALSE		FALSE	0		0.48	Inflammatory Bowel Disease, Ulcerative Colitis, Crohn's Disease, Sclerosing Cholangitis, Psoriasis	ENSG00000173531
Open Targets Platform	2024.06	MTLN	mitoregulin	0	FALSE		FALSE		FALSE	0		0		ENSG00000175701
Open Targets Platform	2024.06	MYRIP	myosin VIIA and Rab interacting protein	0	FALSE		FALSE		FALSE	0		0		ENSG00000170011
Open Targets Platform	2024.06	MZF1	myeloid zinc finger 1	0	FALSE		FALSE		FALSE	0		0		ENSG00000099326
Open Targets Platform	2024.06	NAIP	NLR family apoptosis inhibitory protein	0	FALSE		FALSE		FALSE	0		0		ENSG00000249437
Open Targets Platform	2024.06	NPIPB12	nuclear pore complex interacting protein family member B12	0	FALSE		FALSE		FALSE	0		0		ENSG00000169203
Open Targets Platform	2024.06	NXF2	nuclear RNA export factor 2	0	FALSE		FALSE		FALSE	0		0		ENSG00000269405
Open Targets Platform	2024.06	NXF2B	nuclear RNA export factor 2B	0	FALSE		FALSE		FALSE	0		0		ENSG00000269437
Open Targets Platform	2024.06	OCLN	occludin	0	FALSE		FALSE		FALSE	0		0.49	Pseudo-Torch Syndrome, Global Developmental Delay	ENSG00000197822
Open Targets Platform	2024.06	OR11H12	olfactory receptor family 11 subfamily H member 12	0	FALSE		FALSE		FALSE	0		0		ENSG00000257115
Open Targets Platform	2024.06	OR11H2	olfactory receptor family 11 subfamily H member 2	0	FALSE		FALSE		FALSE	0		0		ENSG00000258453
Open Targets Platform	2024.06	OR2A1	olfactory receptor family 2 subfamily A member 1	0	FALSE		FALSE		FALSE	0		0		ENSG00000221970
Open Targets Platform	2024.06	OR2A42	olfactory receptor family 2 subfamily A member 42	0	FALSE		FALSE		FALSE	0		0		ENSG00000212807
Open Targets Platform	2024.06	OR2A7	olfactory receptor family 2 subfamily A member 7	0	FALSE		FALSE		FALSE	0		0		ENSG00000243896
Open Targets Platform	2024.06	OR4F16	olfactory receptor family 4 subfamily F member 16	0	FALSE		FALSE		FALSE	0		0		ENSG00000284662
Open Targets Platform	2024.06	OR4F17	olfactory receptor family 4 subfamily F member 17	0	FALSE		FALSE		FALSE	0		0		ENSG00000176695
Open Targets Platform	2024.06	OR4F29	olfactory receptor family 4 subfamily F member 29	0	FALSE		FALSE		FALSE	0		0		ENSG00000284733
Open Targets Platform	2024.06	OR4F3	olfactory receptor family 4 subfamily F member 3	0	FALSE		FALSE		FALSE	0		0		ENSG00000230178
Open Targets Platform	2024.06	OR4F4	olfactory receptor family 4 subfamily F member 4	0	FALSE		FALSE		FALSE	0		0		ENSG00000177693
Open Targets Platform	2024.06	OR4F5	olfactory receptor family 4 subfamily F member 5	0	FALSE		FALSE		FALSE	0		0		ENSG00000186092
Open Targets Platform	2024.06	OR4M2	olfactory receptor family 4 subfamily M member 2	0	FALSE		FALSE		FALSE	0		0		ENSG00000274102
Open Targets Platform	2024.06	OR4M2-OT1	OR4M2 overlapping transcript 1	0	FALSE		FALSE		FALSE	0		0		NA
Open Targets Platform	2024.06	OR4M2B	olfactory receptor family 4 subfamily M member 2B	0	FALSE		FALSE		FALSE	0		0		ENSG00000182974
Open Targets Platform	2024.06	OR4N2	olfactory receptor family 4 subfamily N member 2	0	FALSE		FALSE		FALSE	0		0		ENSG00000176294
Open Targets Platform	2024.06	OR4N4	olfactory receptor family 4 subfamily N member 4	0	FALSE		FALSE		FALSE	0		0		ENSG00000183706
Open Targets Platform	2024.06	OR4N4C	olfactory receptor family 4 subfamily N member 4C	0	FALSE		FALSE		FALSE	0		0		ENSG00000279408
Open Targets Platform	2024.06	PABPC1L2B	poly(A) binding protein cytoplasmic 1 like 2B	0	FALSE		FALSE		FALSE	0		0		ENSG00000184388
Open Targets Platform	2024.06	PLCXD1	phosphatidylinositol specific phospholipase C X domain containing 1	0	FALSE		FALSE		FALSE	0		0		ENSG00000182378
Open Targets Platform	2024.06	PLGLB1	plasminogen like B1	0	FALSE		FALSE		FALSE	0		0		ENSG00000183281
Open Targets Platform	2024.06	PLGLB2	plasminogen like B2	0	FALSE		FALSE		FALSE	0		0		ENSG00000125551
Open Targets Platform	2024.06	POLR2J	RNA polymerase II subunit J	0	FALSE		FALSE		FALSE	0		0		ENSG00000005075
Open Targets Platform	2024.06	POLR2J2	RNA polymerase II subunit J2	0	FALSE		FALSE		FALSE	0		0		ENSG00000228049, ENSG00000267645
Open Targets Platform	2024.06	POLR2J3	RNA polymerase II subunit J3	0	FALSE		FALSE		FALSE	0		0		ENSG00000168255
Open Targets Platform	2024.06	POTEB	POTE ankyrin domain family member B	0	FALSE		FALSE		FALSE	0		0		ENSG00000233917
Open Targets Platform	2024.06	POTEB2	POTE ankyrin domain family member B2	0	FALSE		FALSE		FALSE	0		0		ENSG00000230031
Open Targets Platform	2024.06	POTEB3	POTE ankyrin domain family member B3	0	FALSE		FALSE		FALSE	0		0		ENSG00000278522
Open Targets Platform	2024.06	POTEG	POTE ankyrin domain family member G	0	FALSE		FALSE		FALSE	0		0		NA
Open Targets Platform	2024.06	POTEI	POTE ankyrin domain family member I	0	FALSE		FALSE		FALSE	0		0		ENSG00000196834
Open Targets Platform	2024.06	POTEJ	POTE ankyrin domain family member J	0	FALSE		FALSE		FALSE	0		0		ENSG00000222038
Open Targets Platform	2024.06	POTEM	POTE ankyrin domain family member M	0	FALSE		FALSE		FALSE	0		0		NA
Open Targets Platform	2024.06	PPP2R3B	protein phosphatase 2 regulatory subunit B''beta	0	FALSE		FALSE		FALSE	0		0		ENSG00000167393
Open Targets Platform	2024.06	PRODH	proline dehydrogenase 1	0	FALSE		FALSE		FALSE	0		0.6	Hyperprolinemia Type 1, Schizophrenia	ENSG00000100033
Open Targets Platform	2024.06	PRR20A	proline rich 20A	0	FALSE		FALSE		FALSE	0		0		ENSG00000204919
Open Targets Platform	2024.06	PRR20B	proline rich 20B	0	FALSE		FALSE		FALSE	0		0		ENSG00000204918
Open Targets Platform	2024.06	PRR20C	proline rich 20C	0	FALSE		FALSE		FALSE	0		0		ENSG00000229665
Open Targets Platform	2024.06	PRR20D	proline rich 20D	0	FALSE		FALSE		FALSE	0		0		ENSG00000227151
Open Targets Platform	2024.06	PRR20E	proline rich 20E	0	FALSE		FALSE		FALSE	0		0		ENSG00000234278
Open Targets Platform	2024.06	PRR23D1	proline rich 23 domain containing 1	0	FALSE		FALSE		FALSE	0		0		ENSG00000255251
Open Targets Platform	2024.06	PRR23D2	proline rich 23 domain containing 2	0	FALSE		FALSE		FALSE	0		0		ENSG00000255378
Open Targets Platform	2024.06	PWWP4	PWWP domain containing 4	0	FALSE		FALSE		FALSE	0		0		ENSG00000278803
Open Targets Platform	2024.06	RABL2A	RAB, member of RAS oncogene family like 2A	0	FALSE		FALSE		FALSE	0		0		ENSG00000144134
Open Targets Platform	2024.06	RACK1	receptor for activated C kinase 1	0	FALSE		FALSE		FALSE	0		0		ENSG00000204628
Open Targets Platform	2024.06	RASA4	RAS p21 protein activator 4	0	FALSE		FALSE		FALSE	0		0		ENSG00000105808
Open Targets Platform	2024.06	RASA4B	RAS p21 protein activator 4B	0	FALSE		FALSE		FALSE	0		0		ENSG00000170667
Open Targets Platform	2024.06	RGPD1	RANBP2 like and GRIP domain containing 1	0	FALSE		FALSE		FALSE	0		0		ENSG00000187627
Open Targets Platform	2024.06	RGPD2	RANBP2 like and GRIP domain containing 2	0	FALSE		FALSE		FALSE	0		0		ENSG00000185304
Open Targets Platform	2024.06	RGPD5	RANBP2 like and GRIP domain containing 5	0	FALSE		FALSE		FALSE	0		0		ENSG00000015568
Open Targets Platform	2024.06	RGPD6	RANBP2 like and GRIP domain containing 6	0	FALSE		FALSE		FALSE	0		0		ENSG00000183054
Open Targets Platform	2024.06	RGPD8	RANBP2 like and GRIP domain containing 8	0	FALSE		FALSE		FALSE	0		0		ENSG00000169629
Open Targets Platform	2024.06	RIMBP3	RIMS binding protein 3	0	FALSE		FALSE		FALSE	0		0		ENSG00000275793
Open Targets Platform	2024.06	RIMBP3B	RIMS binding protein 3B	0	FALSE		FALSE		FALSE	0		0		ENSG00000274600
Open Targets Platform	2024.06	RIMBP3C	RIMS binding protein 3C	0	FALSE		FALSE		FALSE	0		0.03	Azoospermia	ENSG00000183246
Open Targets Platform	2024.06	RNF123	ring finger protein 123	0	FALSE		FALSE		FALSE	0		0		ENSG00000164068
Open Targets Platform	2024.06	RPH3AL	rabphilin 3A like (without C2 domains)	0	FALSE		FALSE		FALSE	0		0		ENSG00000181031
Open Targets Platform	2024.06	RPL24	ribosomal protein L24	0	FALSE		FALSE		FALSE	0		0		ENSG00000114391
Open Targets Platform	2024.06	RPS17	ribosomal protein S17	0	FALSE		FALSE		FALSE	0		0.62	Blackfan-Diamond Anemia, Diamond-Blackfan Anemia	ENSG00000182774
Open Targets Platform	2024.06	RUBCN	rubicon autophagy regulator	0	FALSE		FALSE		FALSE	0		0.43	Autosomal Recessive Spinocerebellar Ataxia 15, Systemic Lupus Erythematosus	ENSG00000145016
Open Targets Platform	2024.06	SCGB1C1	secretoglobin family 1C member 1	0	FALSE		FALSE		FALSE	0		0		ENSG00000188076
Open Targets Platform	2024.06	SCGB1C2	secretoglobin family 1C member 2	0	FALSE		FALSE		FALSE	0		0		ENSG00000268320
Open Targets Platform	2024.06	SENP5	SUMO specific peptidase 5	0	FALSE		FALSE		FALSE	0		0		ENSG00000119231
Open Targets Platform	2024.06	SERF1A	small EDRK-rich factor 1A	0	FALSE		FALSE		FALSE	0		0		ENSG00000172058
Open Targets Platform	2024.06	SERF1B	small EDRK-rich factor 1B	0	FALSE		FALSE		FALSE	0		0		ENSG00000205572
Open Targets Platform	2024.06	SLC10A7	solute carrier family 10 member 7	0	FALSE		FALSE		FALSE	0		0.74	Short Stature, Amelogenesis Imperfecta, And Skeletal Dysplasia With Scoliosis, Skeletal Dysplasia, Skeletal Dysplasia, Scoliosis	ENSG00000120519
Open Targets Platform	2024.06	SLC25A38	solute carrier family 25 member 38	0	FALSE		FALSE		FALSE	0		0.55	Autosomal Recessive Sideroblastic Anemia, X-Linked Sideroblastic Anemia 1, Schizophrenia	ENSG00000144659
Open Targets Platform	2024.06	SLC25A6	solute carrier family 25 member 6	0	FALSE		FALSE		FALSE	0		0.18	Multiple Sclerosis	ENSG00000169100
Open Targets Platform	2024.06	SLC49A4	solute carrier family 49 member 4	0	FALSE		FALSE		FALSE	0		0		ENSG00000138463
Open Targets Platform	2024.06	SLX1B	SLX1 homolog B, structure-specific endonuclease subunit	0	FALSE		FALSE		FALSE	0		0		ENSG00000181625
Open Targets Platform	2024.06	SMN1	survival of motor neuron 1, telomeric	0	FALSE		FALSE		FALSE	0		0.95	Proximal Spinal Muscular Atrophy Type 3, Spinal Muscular Atrophy, Type Iii, Spinal Muscular Atrophy, Type 1, Spinal Muscular Atrophy, Type Ii, Proximal Spinal Muscular Atrophy Type 2, Spinal Muscular Atrophy, Type Iv, Spinal Muscular Atrophy, Proximal Spinal Muscular Atrophy, Neurodegenerative Disease, Osteoporosis	ENSG00000172062
Open Targets Platform	2024.06	SMN2	survival of motor neuron 2, centromeric	0	FALSE		FALSE		FALSE	0		0.92	Proximal Spinal Muscular Atrophy Type 3, Proximal Spinal Muscular Atrophy Type 2, Spinal Muscular Atrophy, Type Iii, Spinal Muscular Atrophy, Type Ii, Spinal Muscular Atrophy, Type 1, Spinal Muscular Atrophy, Neurodegenerative Disease, Proximal Spinal Muscular Atrophy, Spinal Muscular Atrophy, Type Iv, Atrophy, Distal Myopathy, Welander Type	ENSG00000205571
Open Targets Platform	2024.06	SNX16	sorting nexin 16	0	FALSE		FALSE		FALSE	0		0		ENSG00000104497
Open Targets Platform	2024.06	SNX6	sorting nexin 6	0	FALSE		FALSE		FALSE	0		0		ENSG00000129515
Open Targets Platform	2024.06	SPAAR	small regulatory polypeptide of amino acid response	0	FALSE		FALSE		FALSE	0		0		ENSG00000235387
Open Targets Platform	2024.06	SPAG11A	sperm associated antigen 11A	0	FALSE		FALSE		FALSE	0		0		ENSG00000178287
Open Targets Platform	2024.06	SPAG11B	sperm associated antigen 11B	0	FALSE		FALSE		FALSE	0		0		ENSG00000164871
Open Targets Platform	2024.06	SPANXB1	SPANX family member B1	0	FALSE		FALSE		FALSE	0		0		ENSG00000227234
Open Targets Platform	2024.06	SPATA31A3	SPATA31 subfamily A member 3	0	FALSE		FALSE		FALSE	0		0		ENSG00000275969
Open Targets Platform	2024.06	SPATA31A5	SPATA31 subfamily A member 5	0	FALSE		FALSE		FALSE	0		0		ENSG00000276581
Open Targets Platform	2024.06	SPATA31A7	SPATA31 subfamily A member 7	0	FALSE		FALSE		FALSE	0		0		ENSG00000276040
Open Targets Platform	2024.06	SPATA7	spermatogenesis associated 7	0	FALSE		FALSE		FALSE	0		0.8	Leber Congenital Amaurosis, Retinitis Pigmentosa, Retinal Dystrophy, Severe Early-Childhood-Onset Retinal Dystrophy	ENSG00000042317
Open Targets Platform	2024.06	SPDYE2	speedy/RINGO cell cycle regulator family member E2	0	FALSE		FALSE		FALSE	0		0		ENSG00000205238
Open Targets Platform	2024.06	SPDYE2B	speedy/RINGO cell cycle regulator family member E2B	0	FALSE		FALSE		FALSE	0		0		ENSG00000173678
Open Targets Platform	2024.06	SULT1A4	sulfotransferase family 1A member 4	0	FALSE		FALSE		FALSE	0		0		ENSG00000213648
Open Targets Platform	2024.06	TAF11L10	TATA-box binding protein associated factor 11 like 10	0	FALSE		FALSE		FALSE	0		0		ENSG00000284356
Open Targets Platform	2024.06	TAF11L3	TATA-box binding protein associated factor 11 like 3	0	FALSE		FALSE		FALSE	0		0		ENSG00000284439
Open Targets Platform	2024.06	TAF11L4	TATA-box binding protein associated factor 11 like 4	0	FALSE		FALSE		FALSE	0		0		ENSG00000284283
Open Targets Platform	2024.06	TAF11L5	TATA-box binding protein associated factor 11 like 5	0	FALSE		FALSE		FALSE	0		0		ENSG00000284234
Open Targets Platform	2024.06	TAF11L6	TATA-box binding protein associated factor 11 like 6	0	FALSE		FALSE		FALSE	0		0		ENSG00000284042
Open Targets Platform	2024.06	TAF11L7	TATA-box binding protein associated factor 11 like 7	0	FALSE		FALSE		FALSE	0		0		ENSG00000284465
Open Targets Platform	2024.06	TAF11L8	TATA-box binding protein associated factor 11 like 8	0	FALSE		FALSE		FALSE	0		0		ENSG00000283967
Open Targets Platform	2024.06	TAF11L9	TATA-box binding protein associated factor 11 like 9	0	FALSE		FALSE		FALSE	0		0		ENSG00000283988
Open Targets Platform	2024.06	TBC1D8B	TBC1 domain family member 8B	0	FALSE		FALSE		FALSE	0		0.17	Nephrotic Syndrome	ENSG00000133138
Open Targets Platform	2024.06	TCP11X1	t-complex 11 family, X-linked 1	0	FALSE		FALSE		FALSE	0		0		ENSG00000268235
Open Targets Platform	2024.06	TCP11X2	t-complex 11 family, X-linked 2	0	FALSE		FALSE		FALSE	0		0		ENSG00000215029
Open Targets Platform	2024.06	THOC3	THO complex subunit 3	0	FALSE		FALSE		FALSE	0		0		ENSG00000051596
Open Targets Platform	2024.06	TMEM191B	transmembrane protein 191B	0	FALSE		FALSE		FALSE	0		0		ENSG00000278558
Open Targets Platform	2024.06	TMEM191C	transmembrane protein 191C	0	FALSE		FALSE		FALSE	0		0		ENSG00000206140
Open Targets Platform	2024.06	TMEM242	transmembrane protein 242	0	FALSE		FALSE		FALSE	0		0		ENSG00000215712
Open Targets Platform	2024.06	TMF1	TATA element modulatory factor 1	0	FALSE		FALSE		FALSE	0		0		ENSG00000144747
Open Targets Platform	2024.06	TMLHE	trimethyllysine hydroxylase, epsilon	0	FALSE		FALSE		FALSE	0		0.05	Intellectual Disability	ENSG00000185973
Open Targets Platform	2024.06	TRIM41	tripartite motif containing 41	0	FALSE		FALSE		FALSE	0		0		ENSG00000146063
Open Targets Platform	2024.06	TRIM52	tripartite motif containing 52	0	FALSE		FALSE		FALSE	0		0		ENSG00000183718
Open Targets Platform	2024.06	TRIM7	tripartite motif containing 7	0	FALSE		FALSE		FALSE	0		0		ENSG00000146054
Open Targets Platform	2024.06	TUBB8B	tubulin beta 8B	0	FALSE		FALSE		FALSE	0		0		ENSG00000173213
Open Targets Platform	2024.06	UBC	ubiquitin C	0	FALSE		FALSE		FALSE	0		0		ENSG00000150991
Open Targets Platform	2024.06	UBE2L3	ubiquitin conjugating enzyme E2 L3	0	FALSE		FALSE		FALSE	0		0.71	Systemic Lupus Erythematosus, Hematocrit, Inflammatory Bowel Disease, Celiac Disease, Autoimmune Disease, Psoriasis, Hepatitis B Virus Infection, Ulcerative Colitis, Alzheimer Disease, Immune System Disease, Systemic Scleroderma	ENSG00000185651
Open Targets Platform	2024.06	UBE2M	ubiquitin conjugating enzyme E2 M	0	FALSE		FALSE		FALSE	0		0		ENSG00000130725
Open Targets Platform	2024.06	UPK3BL1	uroplakin 3B like 1	0	FALSE		FALSE		FALSE	0		0		ENSG00000267368
Open Targets Platform	2024.06	UPK3BL2	uroplakin 3B like 2	0	FALSE		FALSE		FALSE	0		0		ENSG00000284981
Open Targets Platform	2024.06	USP17L1	ubiquitin specific peptidase 17 like family member 1	0	FALSE		FALSE		FALSE	0		0		ENSG00000230549
Open Targets Platform	2024.06	USP17L11	ubiquitin specific peptidase 17 like family member 11	0	FALSE		FALSE		FALSE	0		0		ENSG00000233136
Open Targets Platform	2024.06	USP17L12	ubiquitin specific peptidase 17 like family member 12	0	FALSE		FALSE		FALSE	0		0		ENSG00000227551
Open Targets Platform	2024.06	USP17L13	ubiquitin specific peptidase 17 like family member 13	0	FALSE		FALSE		FALSE	0		0		ENSG00000232399
Open Targets Platform	2024.06	USP17L15	ubiquitin specific peptidase 17 like family member 15	0	FALSE		FALSE		FALSE	0		0		ENSG00000223569
Open Targets Platform	2024.06	USP17L17	ubiquitin specific peptidase 17 like family member 17	0	FALSE		FALSE		FALSE	0		0		ENSG00000249104
Open Targets Platform	2024.06	USP17L18	ubiquitin specific peptidase 17 like family member 18	0	FALSE		FALSE		FALSE	0		0		ENSG00000250844
Open Targets Platform	2024.06	USP17L19	ubiquitin specific peptidase 17 like family member 19	0	FALSE		FALSE		FALSE	0		0		ENSG00000248920
Open Targets Platform	2024.06	USP17L2	ubiquitin specific peptidase 17 like family member 2	0	FALSE		FALSE		FALSE	0		0		ENSG00000223443
Open Targets Platform	2024.06	USP17L20	ubiquitin specific peptidase 17 like family member 20	0	FALSE		FALSE		FALSE	0		0		ENSG00000250745
Open Targets Platform	2024.06	USP17L21	ubiquitin specific peptidase 17 like family member 21	0	FALSE		FALSE		FALSE	0		0		ENSG00000249811
Open Targets Platform	2024.06	USP17L22	ubiquitin specific peptidase 17 like family member 22	0	FALSE		FALSE		FALSE	0		0		ENSG00000248933
Open Targets Platform	2024.06	USP17L23	ubiquitin specific peptidase 17 like family member 23	0	FALSE		FALSE		FALSE	0		0		NA
Open Targets Platform	2024.06	USP17L24	ubiquitin specific peptidase 17 like family member 24	0	FALSE		FALSE		FALSE	0		0		ENSG00000232264
Open Targets Platform	2024.06	USP17L25	ubiquitin specific peptidase 17 like family member 25	0	FALSE		FALSE		FALSE	0		0		ENSG00000230430
Open Targets Platform	2024.06	USP17L26	ubiquitin specific peptidase 17 like family member 26	0	FALSE		FALSE		FALSE	0		0		ENSG00000229579
Open Targets Platform	2024.06	USP17L27	ubiquitin specific peptidase 17 like family member 27	0	FALSE		FALSE		FALSE	0		0		ENSG00000235780
Open Targets Platform	2024.06	USP17L28	ubiquitin specific peptidase 17 like family member 28	0	FALSE		FALSE		FALSE	0		0		ENSG00000231051
Open Targets Platform	2024.06	USP17L29	ubiquitin specific peptidase 17 like family member 29	0	FALSE		FALSE		FALSE	0		0		ENSG00000231637
Open Targets Platform	2024.06	USP17L3	ubiquitin specific peptidase 17 like family member 3	0	FALSE		FALSE		FALSE	0		0		ENSG00000225327
Open Targets Platform	2024.06	USP17L30	ubiquitin specific peptidase 17 like family member 30	0	FALSE		FALSE		FALSE	0		0		ENSG00000228856
Open Targets Platform	2024.06	USP17L4	ubiquitin specific peptidase 17 like family member 4	0	FALSE		FALSE		FALSE	0		0		ENSG00000236125
Open Targets Platform	2024.06	USP17L5	ubiquitin specific peptidase 17 like family member 5	0	FALSE		FALSE		FALSE	0		0		ENSG00000227140
Open Targets Platform	2024.06	USP17L8	ubiquitin specific peptidase 17 like family member 8	0	FALSE		FALSE		FALSE	0		0		ENSG00000237038
Open Targets Platform	2024.06	USP53	ubiquitin specific peptidase 53	0	FALSE		FALSE		FALSE	0		0.66	Cholestasis, Deafness, Cholestasis	ENSG00000145390
Open Targets Platform	2024.06	VAMP7	vesicle associated membrane protein 7	0	FALSE		FALSE		FALSE	0		0		ENSG00000124333
Open Targets Platform	2024.06	VPS37C	VPS37C subunit of ESCRT-I	0	FALSE		FALSE		FALSE	0		0		ENSG00000167987
Open Targets Platform	2024.06	VPS53	VPS53 subunit of GARP complex	0	FALSE		FALSE		FALSE	0		0.88	Pontocerebellar Hypoplasia Type 2e, Neurodegenerative Disease, Non-Syndromic Pontocerebellar Hypoplasia, Progressive Cerebello-Cerebral Atrophy, Global Developmental Delay, Intellectual Disability, Type 2 Diabetes Mellitus, Microcephaly	ENSG00000141252
Open Targets Platform	2024.06	WASH6P	WASP family homolog 6, pseudogene	0	FALSE		FALSE		FALSE	0		0		ENSG00000182484
Open Targets Platform	2024.06	WDR25	WD repeat domain 25	0	FALSE		FALSE		FALSE	0		0		ENSG00000176473
Open Targets Platform	2024.06	WDR5B	WD repeat domain 5B	0	FALSE		FALSE		FALSE	0		0		ENSG00000196981
Open Targets Platform	2024.06	XAGE1A	X antigen family member 1A	0	FALSE		FALSE		FALSE	0		0		ENSG00000204379
Open Targets Platform	2024.06	XAGE1B	X antigen family member 1B	0	FALSE		FALSE		FALSE	0		0		ENSG00000204382
Open Targets Platform	2024.06	XYLB	xylulokinase	0	FALSE		FALSE		FALSE	0		0		ENSG00000093217
Open Targets Platform	2024.06	ZBED1	zinc finger BED-type containing 1	0	FALSE		FALSE		FALSE	0		0		ENSG00000214717
Open Targets Platform	2024.06	ZBTB11	zinc finger and BTB domain containing 11	0	FALSE		FALSE		FALSE	0		0.22	Intellectual Disability, Covid-19	ENSG00000066422
Open Targets Platform	2024.06	ZBTB45	zinc finger and BTB domain containing 45	0	FALSE		FALSE		FALSE	0		0		ENSG00000119574
Open Targets Platform	2024.06	ZNF236	zinc finger protein 236	0	FALSE		FALSE		FALSE	0		0.05	Global Developmental Delay	ENSG00000130856
Open Targets Platform	2024.06	ZNF285	zinc finger protein 285	0	FALSE		FALSE		FALSE	0		0		ENSG00000267508
Open Targets Platform	2024.06	ZNF595	zinc finger protein 595	0	FALSE		FALSE		FALSE	0		0		ENSG00000272602
Open Targets Platform	2024.06	ZNF623	zinc finger protein 623	0	FALSE		FALSE		FALSE	0		0		ENSG00000183309
Open Targets Platform	2024.06	ZNF658	zinc finger protein 658	0	FALSE		FALSE		FALSE	0		0		ENSG00000274349
Open Targets Platform	2024.06	ZNF705B	zinc finger protein 705B	0	FALSE		FALSE		FALSE	0		0		ENSG00000215356
Open Targets Platform	2024.06	ZNF705G	zinc finger protein 705G	0	FALSE		FALSE		FALSE	0		0		ENSG00000215372
Open Targets Platform	2024.06	ZNF717	zinc finger protein 717	0	FALSE		FALSE		FALSE	0		0		ENSG00000227124
Open Targets Platform	2024.06	ZNG1B	Zn regulated GTPase metalloprotein activator 1B	0	FALSE		FALSE		FALSE	0		0		ENSG00000136682
Open Targets Platform	2024.06	ZNG1C	Zn regulated GTPase metalloprotein activator 1C	0	FALSE		FALSE		FALSE	0		0		ENSG00000196873
Open Targets Platform	2024.06	ZNG1E	Zn regulated GTPase metalloprotein activator 1E	0	FALSE		FALSE		FALSE	0		0		ENSG00000147996
Open Targets Platform	2024.06	ZNG1F	Zn regulated GTPase metalloprotein activator 1F	0	FALSE		FALSE		FALSE	0		0		ENSG00000215126

## Sheet: Generated Blacklist
annotation_source	version	symbol	genename	targetset_cancer_rank	oncogene	oncogene_confidence_level	tumor_suppressor	tsg_confidence_level	cancer_driver	global_cancer_rank	cancer_associations	targetset_disease_rank	disease_associations	ensembl_gene_id
Open Targets Platform	2024.06	MUC4	mucin 4, cell surface associated	0.94624	TRUE	Moderate	FALSE		FALSE	0.9663	Head And Neck Squamous Cell Carcinoma, Pancreatic Adenocarcinoma, Breast Adenocarcinoma, Oral Squamous Cell Carcinoma, Lung Adenocarcinoma, Breast Carcinoma, Non-Small Cell Lung Carcinoma, Gastric Adenocarcinoma, Urinary Bladder Carcinoma, Esophageal Squamous Cell Carcinoma, Melanoma, Diffuse Large B-Cell Lymphoma, Acute Lymphoblastic Leukemia, Lung Carcinoma, Prostate Carcinoma, Sarcomatoid Meso…	0		ENSG00000145113
Open Targets Platform	2024.06	SUZ12	SUZ12 polycomb repressive complex 2 subunit	0.95699	TRUE	Strong	TRUE	Strong	TRUE	0.96941	Prostate Adenocarcinoma, Melanoma, Breast Carcinoma, Endometrial Stromal Sarcoma, T-Cell Acute Lymphoblastic Leukemia, Esophageal Adenocarcinoma, Leiomyoma, Endometrial Stromal Nodule, Acute Myeloid Leukemia, Head And Neck Squamous Cell Carcinoma, Lung Adenocarcinoma, Gastric Adenocarcinoma, Clear Cell Renal Carcinoma, Hepatocellular Carcinoma, Malignant Peripheral Nerve Sheath Tumor, Chronic Lym…	0.76	Imagawa-Matsumoto Syndrome, Weaver Syndrome, Neurodegenerative Disease, Myelofibrosis, Neurodevelopmental Disorder, Global Developmental Delay	ENSG00000178691
Open Targets Platform	2024.06	PIK3CB	phosphatidylinositol-4,5-bisphosphate 3-kinase catalytic subunit beta	0.96774	TRUE	Strong	FALSE		TRUE	0.97656	Non-Small Cell Lung Carcinoma, Prostate Adenocarcinoma, Glioblastoma Multiforme, Head And Neck Squamous Cell Carcinoma, Breast Cancer, Esophageal Adenocarcinoma, Acute Myeloid Leukemia, Multiple Myeloma, Lung Adenocarcinoma, Breast Carcinoma, Cutaneous Melanoma, Gastric Adenocarcinoma, Endometrial Cancer, Squamous Cell Lung Carcinoma, Melanoma, Diffuse Large B-Cell Lymphoma, Chronic Lymphocytic L…	0.62	Neurodegenerative Disease, Infection, Ulcerative Colitis, Covid-19, Hypertrophic Cardiomyopathy, Type 2 Diabetes Mellitus	ENSG00000051382
Open Targets Platform	2024.06	P2RY8	P2Y receptor family member 8	0.82796	TRUE	Strong	FALSE		TRUE	0.87747	Burkitts Lymphoma, Diffuse Large B-Cell Lymphoma, Osteosarcoma, Clear Cell Renal Carcinoma, Head And Neck Squamous Cell Carcinoma, Hepatocellular Carcinoma, Chronic Lymphocytic Leukemia	0		ENSG00000182162
Open Targets Platform	2024.06	RAP1GDS1	Rap1 GTPase-GDP dissociation stimulator 1	0.68817	TRUE	Strong	FALSE		TRUE	0.73736	Acute Myeloid Leukemia, Non-Small Cell Lung Carcinoma, Ependymoma	0.11	Intellectual Disability	ENSG00000138698
Open Targets Platform	2024.06	CRLF2	cytokine receptor like factor 2	0.5914	TRUE	Strong	FALSE		TRUE	0.65092	Acute Lymphoblastic Leukemia, Multiple Myeloma, Myelodysplastic Syndrome	0		ENSG00000205755
Open Targets Platform	2024.06	SSX4	SSX family member 4	0	TRUE	Strong	FALSE		TRUE	0		0		ENSG00000268009
Open Targets Platform	2024.06	NOTCH2	notch receptor 2	0.97849	TRUE	Very strong	TRUE	Very strong	TRUE	0.97692	Diffuse Large B-Cell Lymphoma, Cutaneous Melanoma, Breast Carcinoma, Gastric Carcinoma, Head And Neck Squamous Cell Carcinoma, Skin Basal Cell Carcinoma, Melanoma, Lung Carcinoma, Marginal Zone B-Cell Lymphoma, Skin Squamous Cell Carcinoma, Merkel Cell Skin Cancer, Acute Myeloid Leukemia, Small Cell Lung Carcinoma, Acute Lymphoblastic Leukemia, Lung Adenocarcinoma, Squamous Cell Lung Carcinoma, B…	0.88	Acroosteolysis Dominant Type, Alagille Syndrome Due To A Notch2 Point Mutation, Alagille Syndrome, Type 2 Diabetes Mellitus, Diabetes Mellitus, Ulcerative Colitis, Type 1 Diabetes Mellitus, Myelofibrosis, Inflammatory Bowel Disease, Autosomal Recessive Spondylocostal Dysostosis	ENSG00000134250
Open Targets Platform	2024.06	KDM5A	lysine demethylase 5A	0.87097	TRUE	Very strong	FALSE		TRUE	0.93168	Acute Myeloid Leukemia, Esophageal Adenocarcinoma, Hepatocellular Carcinoma, Small Cell Lung Carcinoma, Lung Adenocarcinoma, Prostate Adenocarcinoma, Non-Small Cell Lung Carcinoma, Multiple Myeloma, Gastric Adenocarcinoma, Melanoma, Urinary Bladder Carcinoma, Oral Squamous Cell Carcinoma, Esophageal Squamous Cell Carcinoma, Hodgkins Lymphoma, Myelodysplastic Syndrome, Cutaneous Melanoma, Acute Ly…	0.37	Intellectual Disability	ENSG00000073614
Open Targets Platform	2024.06	SSX2	SSX family member 2	0.34409	TRUE	Very strong	FALSE		TRUE	0.41007	Synovial Sarcoma	0		ENSG00000241476
Open Targets Platform	2024.06	SDHA	succinate dehydrogenase complex flavoprotein subunit A	0.92473	FALSE		TRUE	Strong	TRUE	0.96044	Gastrointestinal Stromal Tumor, Paraganglioma, Paragangliomas 5, Adrenal Gland Pheochromocytoma, Hepatocellular Carcinoma, Hemangioblastoma, Oral Squamous Cell Carcinoma, Breast Carcinoma, Acute Myeloid Leukemia, Melanoma, Non-Small Cell Lung Carcinoma, Colon Adenocarcinoma, Lung Adenocarcinoma, Pancreatic Neuroendocrine Tumor, Gastric Adenocarcinoma, Head And Neck Squamous Cell Carcinoma, Small …	0.77	Mitochondrial Complex Ii Deficiency, Nuclear Type 1, Leigh Syndrome, Mitochondrial Disease	ENSG00000073578
Open Targets Platform	2024.06	CCNB1IP1	cyclin B1 interacting protein 1	0.77419	FALSE		TRUE	Strong	TRUE	0.80183	Head And Neck Squamous Cell Carcinoma, Hepatocellular Carcinoma, Multiple Myeloma, Non-Small Cell Lung Carcinoma	0		ENSG00000100814
Open Targets Platform	2024.06	RB1	RB transcriptional corepressor 1	1	FALSE		TRUE	Very strong	TRUE	0.99762	Retinoblastoma, Hereditary Retinoblastoma, Urinary Bladder Carcinoma, Small Cell Lung Carcinoma, Hepatocellular Carcinoma, Lung Adenocarcinoma, Urinary Bladder Cancer, Breast Adenocarcinoma, Glioblastoma Multiforme, Prostate Adenocarcinoma, Osteosarcoma, Hereditary Neoplastic Syndrome, Melanoma, Leiomyosarcoma, Non-Small Cell Lung Carcinoma, Cervical Squamous Cell Carcinoma, Squamous Cell Lung Ca…	0.81	Neurodegenerative Disease, Covid-19, Atypical Endometrial Hyperplasia, Myelofibrosis, Hematocrit, Ulcerative Colitis, Ovarian Endometriosis, Richter Syndrome, Miyoshi Myopathy	ENSG00000139687
Open Targets Platform	2024.06	DICER1	dicer 1, ribonuclease III	0.98925	FALSE		TRUE	Very strong	TRUE	0.98901	Dicer1-Related Tumor Predisposition, Global Developmental Delay - Lung Cysts - Overgrowth - Wilms Tumor Syndrome, Embryonal Rhabdomyosarcoma, Pleuropulmonary Blastoma, Pineoblastoma, Hereditary Neoplastic Syndrome, Global Developmental Delay-Lung Cysts-Overgrowth-Wilms Tumor Syndrome, Rhabdomyosarcoma, Melanoma, Ovarian Cancer, Cystic Nephroma, Cutaneous Melanoma, Skin Basal Cell Carcinoma, Ovari…	0.6	Familial Multinodular Goiter, Hiv Infection, Azoospermia, 22q11.2 Deletion Syndrome	ENSG00000100697
Open Targets Platform	2024.06	FHIT	fragile histidine triad diadenosine triphosphatase	0.93548	FALSE		TRUE	Very strong	TRUE	0.96209	Esophageal Adenocarcinoma, Pancreatic Ductal Adenocarcinoma, Pancreatic Carcinoma, Prostate Carcinoma, Breast Ductal Adenocarcinoma, Lip And Oral Cavity Carcinoma, Diffuse Large B-Cell Lymphoma, Non-Small Cell Lung Carcinoma, Hepatocellular Carcinoma, Melanoma, Myelodysplastic Syndrome, Head And Neck Squamous Cell Carcinoma, Breast Carcinoma, Acute Myeloid Leukemia, Gastric Carcinoma, Small Cell …	0.39	Major Depressive Disorder, Schizophrenia	ENSG00000189283
Open Targets Platform	2024.06	TFRC	transferrin receptor	0.91398	FALSE		FALSE		TRUE	0.95092	Lung Adenocarcinoma, Prostate Adenocarcinoma, Non-Small Cell Lung Carcinoma, Hepatocellular Carcinoma, Acute Myeloid Leukemia, Oral Squamous Cell Carcinoma, Gastrointestinal Stromal Tumor, Chronic Lymphocytic Leukemia, Osteosarcoma, Esophageal Squamous Cell Carcinoma, Head And Neck Squamous Cell Carcinoma, Bladder Transitional Cell Carcinoma, Urinary Bladder Carcinoma, Breast Carcinoma, Melanoma,…	0.86	Tfrc-Related Combined Immunodeficiency, Mucopolysaccharidosis Type 2, Type 2 Diabetes Mellitus, Combined Immunodeficiency, Respiratory System Disease, Neurodegenerative Disease, Platelet Crit, Beta-Thalassemia, Alpha-Thalassemia, X-Linked Sideroblastic Anemia 1, Irida Syndrome, Cryohydrocytosis, Hemoglobin H Disease, Congenital Dyserythropoietic Anemia Type I, Pernicious Anemia, Congenital Dysery…	ENSG00000072274
Open Targets Platform	2024.06	MSN	moesin	0.90323	FALSE		FALSE		TRUE	0.94487	Anaplastic Large Cell Lymphoma, Oral Squamous Cell Carcinoma, Lung Adenocarcinoma, Acute Lymphoblastic Leukemia, Acute Myeloid Leukemia, Hepatocellular Carcinoma, Head And Neck Squamous Cell Carcinoma, Gastric Adenocarcinoma, Non-Small Cell Lung Carcinoma, Cervical Squamous Cell Carcinoma, Breast Carcinoma, Bladder Transitional Cell Carcinoma, Ovarian Serous Adenocarcinoma, Prostate Adenocarcinom…	0.51	Combined Immunodeficiency Due To Moesin Deficiency, Atypical Endometrial Hyperplasia, Inflammatory Bowel Disease	ENSG00000147065
Open Targets Platform	2024.06	MUC6	mucin 6, oligomeric mucus/gel-forming	0.89247	FALSE		FALSE		TRUE	0.94176	Breast Adenocarcinoma, Colorectal Adenocarcinoma, Squamous Cell Lung Carcinoma, Lung Adenocarcinoma, Glioblastoma Multiforme, Head And Neck Squamous Cell Carcinoma, Gastric Adenocarcinoma, Acute Myeloid Leukemia, Prostate Carcinoma, Hepatocellular Carcinoma, Oral Squamous Cell Carcinoma, Gastric Carcinoma, Pancreatic Ductal Adenocarcinoma, Breast Carcinoma, Prostate Adenocarcinoma, Esophageal Ade…	0.13	Peptic Ulcer Disease	ENSG00000184956
Open Targets Platform	2024.06	DHFR	dihydrofolate reductase	0.88172	FALSE		FALSE		FALSE	0.93718	Acute Lymphoblastic Leukemia, Non-Small Cell Lung Carcinoma, Breast Cancer, Mesothelioma, Non-Hodgkins Lymphoma, Lung Adenocarcinoma, Central Nervous System Lymphoma, Acute Promyelocytic Leukemia, Breast Carcinoma, Malignant Pleural Mesothelioma, T-Cell Non-Hodgkin Lymphoma, Lymphoid Leukemia, Acute Myeloid Leukemia, Myelodysplastic Syndrome, Head And Neck Squamous Cell Carcinoma, Osteosarcoma, S…	0.9	Constitutional Megaloblastic Anemia With Severe Neurologic Disease, Rheumatoid Arthritis, Psoriasis, Juvenile Idiopathic Arthritis, Fungal Infectious Disease, Immune System Disease, Acute Graft Versus Host Disease, Neurodegenerative Disease, Myelofibrosis, Primary Myelofibrosis, Schizophrenia, Huntington Disease	ENSG00000228716
Open Targets Platform	2024.06	PDE4DIP	phosphodiesterase 4D interacting protein	0.86022	FALSE		FALSE		TRUE	0.9011	Esophageal Squamous Cell Carcinoma, Non-Small Cell Lung Carcinoma, Acute Myeloid Leukemia, Breast Carcinoma, Head And Neck Squamous Cell Carcinoma, Soft Tissue Sarcoma, Lung Adenocarcinoma, Urinary Bladder Carcinoma, Melanoma, Adrenal Cortex Carcinoma, Cervical Squamous Cell Carcinoma, Colon Adenocarcinoma, Esophageal Carcinoma, Pancreatic Carcinoma, Hepatocellular Carcinoma, Squamous Cell Lung C…	0		ENSG00000178104
Open Targets Platform	2024.06	CSF2RA	colony stimulating factor 2 receptor subunit alpha	0.84946	FALSE		FALSE		FALSE	0.89853	Melanoma, Acute Myeloid Leukemia, Cutaneous Melanoma, Multiple Myeloma, Glioblastoma Multiforme, Breast Adenocarcinoma, Myelodysplastic Syndrome, Pancreatic Carcinoma, Chronic Myelogenous Leukemia, Endometrial Cancer, Myeloid Leukemia, Gastric Adenocarcinoma, Non-Small Cell Lung Carcinoma, Triple-Negative Breast Cancer, Acute Lymphoblastic Leukemia, Diffuse Large B-Cell Lymphoma, Chronic Lymphocy…	0.91	Congenital Pulmonary Alveolar Proteinosis, Intraalveolar Phospholipid Accumulation, Pulmonary Alveolar Proteinosis, Sepsis, Covid-19, Hereditary Pulmonary Alveolar Proteinosis, Crohn's Disease, Infection, Neutropenia, Rheumatoid Arthritis, Autoimmune Pulmonary Alveolar Proteinosis, Temporal Arteritis	ENSG00000198223
Open Targets Platform	2024.06	PARP2	poly(ADP-ribose) polymerase 2	0.83871	FALSE		FALSE		FALSE	0.88938	Ovarian Cancer, Ovarian Carcinoma, Breast Cancer, Non-Small Cell Lung Carcinoma, Small Cell Lung Carcinoma, Peritoneum Cancer, Triple-Negative Breast Cancer, Head And Neck Squamous Cell Carcinoma, Acute Myeloid Leukemia, Melanoma, Lymphoma, Ewing Sarcoma, Hepatocellular Carcinoma, Osteosarcoma, Oral Squamous Cell Carcinoma, Lung Adenocarcinoma	0		ENSG00000129484
Open Targets Platform	2024.06	TFDP1	transcription factor Dp-1	0.8172	FALSE		FALSE		FALSE	0.85256	Lung Adenocarcinoma, Glioblastoma Multiforme, Head And Neck Squamous Cell Carcinoma, Squamous Cell Lung Carcinoma, Gastric Adenocarcinoma, Prostate Adenocarcinoma	0		ENSG00000198176
Open Targets Platform	2024.06	COL4A2	collagen type IV alpha 2 chain	0.80645	FALSE		FALSE		FALSE	0.83407	Colorectal Cancer, Glioblastoma Multiforme, Lung Adenocarcinoma, Head And Neck Squamous Cell Carcinoma, Gastric Adenocarcinoma, Clear Cell Renal Carcinoma, Hepatocellular Carcinoma	0.95	Porencephaly, Intracerebral Hemorrhage, Coronary Artery Disease, Myocardial Infarction, Angina Pectoris, Brain Small Vessel Disease 1 With Or Without Ocular Anomalies, Cerebral Palsy, Familial Porencephaly, Hematocrit, Cardiovascular Disease, Intellectual Disability, Otosclerosis, Stroke, Autosomal Dominant Familial Hematuria - Retinal Arteriolar Tortuosity - Contractures, Schizencephaly, Periphe…	ENSG00000134871
Open Targets Platform	2024.06	ROCK1	Rho associated coiled-coil containing protein kinase 1	0.7957	FALSE		FALSE		FALSE	0.81978	Breast Adenocarcinoma, Glioblastoma Multiforme, Lung Adenocarcinoma, Cutaneous Melanoma, Neuroblastoma, Multiple Myeloma	0.89	Open-Angle Glaucoma, Ocular Hypertension, Neurodegenerative Disease, Graft Versus Host Disease, Myocardial Infarction, Glaucoma, Cardiovascular Disease, Corneal Edema, Coronary Artery Disease, Erectile Dysfunction, Idiopathic Pulmonary Fibrosis, Parkinson Disease, Psoriasis, Atrial Fibrillation	ENSG00000067900
Open Targets Platform	2024.06	MUC2	mucin 2, oligomeric mucus/gel-forming	0.78495	FALSE		FALSE		FALSE	0.80586	Lung Adenocarcinoma, Pancreatic Adenocarcinoma, Head And Neck Squamous Cell Carcinoma, Gastric Adenocarcinoma, Barrett's Esophagus, Esophageal Adenocarcinoma, Lynch Syndrome	0.52	Interstitial Lung Disease, Inflammatory Bowel Disease, Ulcerative Colitis, Gastroesophageal Reflux Disease, Crohn's Disease, Hirschsprung Disease, Diarrhea, Respiratory System Disease, Eosinophilic Esophagitis	ENSG00000198788
Open Targets Platform	2024.06	HERC2	HECT and RLD domain containing E3 ubiquitin protein ligase 2	0.76344	FALSE		FALSE		FALSE	0.79542	Glioblastoma Multiforme, Lung Adenocarcinoma, Cutaneous Melanoma, Squamous Cell Lung Carcinoma, Hepatocellular Carcinoma	0.76	Prader-Willi Syndrome, Neurodevelopmental Disorder, Vitiligo, Glaucoma, Corneal Astigmatism, Age-Related Macular Degeneration, Astigmatism, Global Developmental Delay	ENSG00000128731
Open Targets Platform	2024.06	F8	coagulation factor VIII	0.75269	FALSE		FALSE		FALSE	0.78883	Lung Adenocarcinoma, Glioblastoma Multiforme, Cutaneous Melanoma, Head And Neck Squamous Cell Carcinoma	0.98	Hemophilia A, Hemophilia B, Severe Hemophilia A, Hemophilia, Immune System Disease, Sepsis, Abnormality Of Coagulation, Von Willebrand Disease, Von Willebrand Disease (Hereditary Or Acquired), Septic Shock, Thrombophilia, Abnormal Bleeding, Thrombocytopenia, Hemorrhagic Disease, Blood Coagulation Disease, Venous Thromboembolism, Chronic Kidney Disease, Stroke, Pulmonary Embolism, Adult Acute Resp…	ENSG00000185010
Open Targets Platform	2024.06	CLPTM1L	CLPTM1 like	0.74194	FALSE		FALSE		FALSE	0.7826	Basal Cell Carcinoma, Lung Carcinoma, Cutaneous Melanoma, Melanoma, Lung Adenocarcinoma, Non-Small Cell Lung Carcinoma, Urinary Bladder Carcinoma	0		ENSG00000049656
Open Targets Platform	2024.06	PTGER4	prostaglandin E receptor 4	0.73118	FALSE		FALSE		FALSE	0.78223	Glioblastoma Multiforme, Colorectal Cancer, Gastric Carcinoma, Neuroblastoma, Endometrial Cancer, Breast Carcinoma	0.75	Inflammatory Bowel Disease, Ulcerative Colitis, Multiple Sclerosis, Psoriasis, Allergic Rhinitis, Ankylosing Spondylitis, Type 1 Diabetes Mellitus, Chronic Obstructive Pulmonary Disease, Rheumatoid Arthritis, Interstitial Lung Disease, Autoimmune Disease, Chronic Kidney Disease	ENSG00000171522
Open Targets Platform	2024.06	CD177	CD177 molecule	0.72043	FALSE		FALSE		FALSE	0.76703	Glioblastoma Multiforme, Lung Adenocarcinoma, Squamous Cell Lung Carcinoma, Head And Neck Squamous Cell Carcinoma	0.36	Neurodegenerative Disease, Sepsis	ENSG00000204936
Open Targets Platform	2024.06	LIG4	DNA ligase 4	0.70968	FALSE		FALSE		FALSE	0.76667	Multiple Myeloma, Acute Lymphoblastic Leukemia, Lymphoma, Lung Adenocarcinoma, Hodgkins Lymphoma	0.9	Lig4 Syndrome, Severe Combined Immunodeficiency Due To Dclre1c Deficiency, Combined Immunodeficiency, Combined Immunodeficiency, Dubowitz Syndrome, Microcephalic Primordial Dwarfism, Omenn Syndrome, Severe Combined Immunodeficiency, Inborn Error Of Immunity, Wiskott-Aldrich Syndrome, Cernunnos-Xlf Deficiency	ENSG00000174405
Open Targets Platform	2024.06	MAP3K7	mitogen-activated protein kinase kinase kinase 7	0.69892	FALSE		FALSE		FALSE	0.76081	Glioblastoma Multiforme, Melanoma, Gastric Adenocarcinoma, Hepatocellular Carcinoma	0.84	Cardiospondylocarpofacial Syndrome, Frontometaphyseal Dysplasia 2, Frontometaphyseal Dysplasia, Covid-19, Multiple Sclerosis, Ulcerative Colitis	ENSG00000135341
Open Targets Platform	2024.06	HMGB1	high mobility group box 1	0.67742	FALSE		FALSE		FALSE	0.737	Ovarian Cancer, Breast Adenocarcinoma, Cutaneous Melanoma, Head And Neck Squamous Cell Carcinoma, Lung Adenocarcinoma	0.61	Neurodegenerative Disease, Type 2 Diabetes Mellitus, Covid-19, Systemic Scleroderma, Chronic Kidney Disease	ENSG00000189403
Open Targets Platform	2024.06	HTR2C	5-hydroxytryptamine receptor 2C	0.66667	FALSE		FALSE		FALSE	0.71923	Glioblastoma Multiforme, Lung Adenocarcinoma, Central Nervous System Cancer	1	Schizophrenia, Bipolar Disorder, Autism, Major Depressive Disorder, Bipolar I Disorder, Mental Or Behavioural Disorder, Psychosis, Dravet Syndrome, Post-Traumatic Stress Disorder, Anxiety, Insomnia, Parkinson Disease, Obsessive-Compulsive Disorder, Movement Disorder, Drug Dependence, Alcohol Abuse, Attention Deficit Hyperactivity Disorder, Migraine Disorder, Substance Abuse, Mood Disorder	ENSG00000147246
Open Targets Platform	2024.06	MUC20	mucin 20, cell surface associated	0.65591	FALSE		FALSE		FALSE	0.71355	Lung Adenocarcinoma, Head And Neck Squamous Cell Carcinoma, Non-Small Cell Lung Carcinoma	0		ENSG00000176945
Open Targets Platform	2024.06	ADCY2	adenylate cyclase 2	0.64516	FALSE		FALSE		FALSE	0.71172	Glioblastoma Multiforme, Neuroblastoma, Medulloblastoma, Head And Neck Squamous Cell Carcinoma	0.3	Bipolar Disorder	ENSG00000078295
Open Targets Platform	2024.06	H2BC21	H2B clustered histone 21	0.63441	FALSE		FALSE		FALSE	0.6978	Melanoma, Breast Carcinoma	0.34	Viral Disease	ENSG00000184678
Open Targets Platform	2024.06	H4C15	H4 clustered histone 15	0.62366	FALSE		FALSE		FALSE	0.69139	Melanoma, Breast Carcinoma	0.56	Infectious Disease, Viral Disease	ENSG00000270276
Open Targets Platform	2024.06	RASGRF2	Ras protein specific guanine nucleotide releasing factor 2	0.6129	FALSE		FALSE		FALSE	0.68425	Glioblastoma Multiforme, Multiple Myeloma	0		ENSG00000113319
Open Targets Platform	2024.06	ST3GAL6	ST3 beta-galactoside alpha-2,3-sialyltransferase 6	0.60215	FALSE		FALSE		FALSE	0.68077	Glioblastoma Multiforme, Lung Adenocarcinoma, Hepatocellular Carcinoma	0		ENSG00000064225
Open Targets Platform	2024.06	RPL22L1	ribosomal protein L22 like 1	0.58065	FALSE		FALSE		FALSE	0.62875	Clear Cell Renal Carcinoma, Glioblastoma Multiforme, Hepatocellular Carcinoma	0		ENSG00000163584
Open Targets Platform	2024.06	TRIM28	tripartite motif containing 28	0.56989	FALSE		FALSE		FALSE	0.62271	Wilms Tumor, Prostate Carcinoma	0.44	Viral Disease, Neuroinflammatory Disorder	ENSG00000130726
Open Targets Platform	2024.06	GAS6	growth arrest specific 6	0.55914	FALSE		FALSE		FALSE	0.61502	Lung Adenocarcinoma, Head And Neck Squamous Cell Carcinoma, Hepatocellular Carcinoma, Pancreatic Adenocarcinoma	0.54	Hematocrit, Myopia, Iga Glomerulonephritis, Sepsis	ENSG00000183087
Open Targets Platform	2024.06	TUBB8	tubulin beta 8 class VIII	0.54839	FALSE		FALSE		FALSE	0.59304	Non-Small Cell Lung Carcinoma	0.58	Covid-19, Viral Disease, Female Infertility	ENSG00000261456
Open Targets Platform	2024.06	TNFSF13B	TNF superfamily member 13b	0.53763	FALSE		FALSE		FALSE	0.59066	Chronic Lymphocytic Leukemia, Multiple Myeloma, Hodgkins Lymphoma, Classic Hodgkin Lymphoma	0.94	Systemic Lupus Erythematosus, Lupus Nephritis, Platelet Crit, Igg4-Related Disease, Immune System Disease, Iga Glomerulonephritis, Rheumatoid Arthritis, Autoimmune Thrombocytopenic Purpura, Vasculitis, Myositis, Systemic Scleroderma, Sjogren Syndrome, Inflammatory Bowel Disease, Neuromyelitis Optica, Membranous Glomerulonephritis, Multiple Sclerosis, Graft Versus Host Disease, Common Variable Imm…	ENSG00000102524
Open Targets Platform	2024.06	CCDC88C	coiled-coil domain containing 88C	0.52688	FALSE		FALSE		FALSE	0.5641	Breast Carcinoma	0.7	Congenital Hydrocephalus, Spinocerebellar Ataxia Type 40, Neurodegenerative Disease, Hydrocephalus	ENSG00000015133
Open Targets Platform	2024.06	CEP72	centrosomal protein 72	0.51613	FALSE		FALSE		FALSE	0.55586	Barrett's Esophagus, Esophageal Adenocarcinoma	0.23	Ulcerative Colitis	ENSG00000112877
Open Targets Platform	2024.06	GPI	glucose-6-phosphate isomerase	0.50538	FALSE		FALSE		FALSE	0.55495	Lung Adenocarcinoma, Squamous Cell Lung Carcinoma	0.64	Hemolytic Anemia Due To Glucophosphate Isomerase Deficiency, Hereditary Spherocytosis, Hemolytic Anemia	ENSG00000105220
Open Targets Platform	2024.06	H2AC20	H2A clustered histone 20	0.49462	FALSE		FALSE		FALSE	0.54084	Breast Carcinoma	0		ENSG00000184260
Open Targets Platform	2024.06	H4C14	H4 clustered histone 14	0.48387	FALSE		FALSE		FALSE	0.53242	Breast Carcinoma	0		ENSG00000270882
Open Targets Platform	2024.06	IL3RA	interleukin 3 receptor subunit alpha	0.47312	FALSE		FALSE		FALSE	0.52253	Acute Myeloid Leukemia, Myelodysplastic Syndrome	0		ENSG00000185291
Open Targets Platform	2024.06	ADGRV1	adhesion G protein-coupled receptor V1	0.46237	FALSE		FALSE		FALSE	0.51978	Cutaneous Melanoma, Melanoma	0.96	Usher Syndrome Type 2, Febrile Seizure (Within The Age Range Of 3 Months To 6 Years), Usher Syndrome, Rare Genetic Deafness, Retinal Dystrophy, Generalised Epilepsy, Usher Syndrome Type 2a, Retinitis Pigmentosa, Usher Syndrome Type 1, Deafness, Hearing Loss, Autosomal Recessive, Schizophrenia, Seizure, Febrile Seizures, Familial, 1, Meniere Disease, Juvenile Myoclonic Epilepsy, Autosomal Dominant…	ENSG00000164199
Open Targets Platform	2024.06	RGCC	regulator of cell cycle	0.45161	FALSE		FALSE		FALSE	0.50934	Lung Adenocarcinoma, Non-Small Cell Lung Carcinoma	0		ENSG00000102760
Open Targets Platform	2024.06	LGR6	leucine rich repeat containing G protein-coupled receptor 6	0.44086	FALSE		FALSE		FALSE	0.50531	Breast Carcinoma	0.1	Acne	ENSG00000133067
Open Targets Platform	2024.06	NDUFS4	NADH:ubiquinone oxidoreductase subunit S4	0.43011	FALSE		FALSE		FALSE	0.48846	Prostate Carcinoma, Hepatocellular Carcinoma, Melanoma, Small Cell Lung Carcinoma	0.99	Leigh Syndrome, Type 2 Diabetes Mellitus, Diabetes Mellitus, Schizophrenia, Insulin Resistance, Cognitive Impairment, Bipolar Disorder, Heart Failure, Hypertension, Coronary Artery Disease, Ischemia Reperfusion Injury, Acne, Multiple Sclerosis, Parkinson Disease, Lactic Acidosis, Alzheimer Disease, Metabolic Disease, Sepsis, Psoriasis, Huntington Disease	ENSG00000164258
Open Targets Platform	2024.06	MUC12	mucin 12, cell surface associated	0.41935	FALSE		FALSE		FALSE	0.48132	Lung Adenocarcinoma	0.19	Hemorrhoid	ENSG00000205277
Open Targets Platform	2024.06	PDS5B	PDS5 cohesin associated factor B	0.4086	FALSE		FALSE		FALSE	0.45421	Acute Myeloid Leukemia, Glioblastoma Multiforme	0.05	Cornelia De Lange Syndrome	ENSG00000083642
Open Targets Platform	2024.06	LPA	lipoprotein(a)	0.39785	FALSE		FALSE		TRUE	0.4511	Lung Adenocarcinoma, Glioblastoma Multiforme, Hepatocellular Carcinoma, Barrett's Esophagus	0.99	Cardiovascular Disease, Coronary Artery Disease, Myocardial Infarction, Angina Pectoris, Hypercholesterolemia, Myocardial Ischemia, Peripheral Arterial Disease, Coronary Atherosclerosis, Atherosclerosis, Aortic Stenosis, Heart Disease, Peripheral Vascular Disease, Aortic Valve Calcification, Metabolic Syndrome, Familial Hypercholesterolemia, Hyperlipoproteinemia, Stroke, Abdominal Aortic Aneurysm…	ENSG00000198670
Open Targets Platform	2024.06	ACSL4	acyl-CoA synthetase long chain family member 4	0.3871	FALSE		FALSE		FALSE	0.44597	Hepatocellular Carcinoma	0.82	Neurodegenerative Disease, Alport Syndrome-Intellectual Disability-Midface Hypoplasia-Elliptocytosis Syndrome, Alport Syndrome - Intellectual Disability - Midface Hypoplasia - Elliptocytosis, Parkinson Disease, Multiple Sclerosis, Intellectual Disability	ENSG00000068366
Open Targets Platform	2024.06	DLEC1	DLEC1 cilia and flagella associated protein	0.37634	FALSE		FALSE		FALSE	0.42381	Esophageal Squamous Cell Carcinoma	0		ENSG00000008226
Open Targets Platform	2024.06	FCGR1A	Fc gamma receptor Ia	0.36559	FALSE		FALSE		FALSE	0.42289	Head And Neck Squamous Cell Carcinoma	0.67	Viral Disease, Influenza, Neurodegenerative Disease, Inflammatory Bowel Disease, Sepsis, Systemic Lupus Erythematosus, Common Variable Immunodeficiency, Systemic Lupus Erythematosus	ENSG00000150337
Open Targets Platform	2024.06	XRCC4	X-ray repair cross complementing 4	0.35484	FALSE		FALSE		FALSE	0.42234	Lung Adenocarcinoma, Lung Carcinoma	0.48	Isolated Growth Hormone Deficiency Type Ia, Microcephalic Primordial Dwarfism	ENSG00000152422
Open Targets Platform	2024.06	LMO7	LIM domain 7	0.33333	FALSE		FALSE		FALSE	0.38168	Lung Adenocarcinoma	0.41	Type 1 Diabetes Mellitus, Glaucoma	ENSG00000136153
Open Targets Platform	2024.06	C6	complement C6	0.32258	FALSE		FALSE		FALSE	0.35696	Lung Adenocarcinoma	0		ENSG00000039537
Open Targets Platform	2024.06	SLC9C1	solute carrier family 9 member C1	0.31183	FALSE		FALSE		FALSE	0.33004	Glioblastoma Multiforme	0		ENSG00000172139
Open Targets Platform	2024.06	ARHGAP11A	Rho GTPase activating protein 11A	0.30108	FALSE		FALSE		FALSE	0.32582	Hepatocellular Carcinoma, Lung Adenocarcinoma	0		ENSG00000198826
Open Targets Platform	2024.06	KLHL13	kelch like family member 13	0.29032	FALSE		FALSE		FALSE	0.30696	Clear Cell Renal Carcinoma	0		ENSG00000003096
Open Targets Platform	2024.06	CHRNA7	cholinergic receptor nicotinic alpha 7 subunit	0.27957	FALSE		FALSE		FALSE	0.28828	Lung Adenocarcinoma	0.69	Alzheimer Disease, Neurodegenerative Disease, Parkinson Disease, Schizophrenia, Cognitive Impairment, Attention Deficit Hyperactivity Disorder, Chronic Obstructive Pulmonary Disease, Nicotine Dependence, Cough, Type 2 Diabetes Mellitus	ENSG00000175344
Open Targets Platform	2024.06	SLC25A15	solute carrier family 25 member 15	0.26882	FALSE		FALSE		FALSE	0.28223	Hepatocellular Carcinoma	0.7	Ornithine Translocase Deficiency, Hyperornithinemia-Hyperammonemia-Homocitrullinuria	ENSG00000102743
Open Targets Platform	2024.06	DOCK3	dedicator of cytokinesis 3	0.25806	FALSE		FALSE		FALSE	0.26978	Glioblastoma Multiforme	0.5	Global Developmental Delay, Schizophrenia, Hypertension	ENSG00000088538
Open Targets Platform	2024.06	MCCC1	methylcrotonyl-CoA carboxylase subunit 1	0.24731	FALSE		FALSE		FALSE	0.26392	Head And Neck Squamous Cell Carcinoma	0.73	Isolated 3-Methylcrotonyl-Coa Carboxylase Deficiency, 3-Methylcrotonyl-Coa Carboxylase Deficiency, Parkinson Disease	ENSG00000078070
Open Targets Platform	2024.06	DEFB4A	defensin beta 4A	0.23656	FALSE		FALSE		FALSE	0.25366	Head And Neck Squamous Cell Carcinoma	0.1	Psoriasis, Ulcerative Colitis	ENSG00000171711
Open Targets Platform	2024.06	PARD6G	par-6 family cell polarity regulator gamma	0.22581	FALSE		FALSE		FALSE	0.2522	Head And Neck Squamous Cell Carcinoma	0		ENSG00000178184
Open Targets Platform	2024.06	ATP11A	ATPase phospholipid transporting 11A	0.21505	FALSE		FALSE		FALSE	0.24853	Basal Cell Carcinoma	0		ENSG00000068650
Open Targets Platform	2024.06	GALNT9	polypeptide N-acetylgalactosaminyltransferase 9	0.2043	FALSE		FALSE		FALSE	0.24212	Glioblastoma Multiforme	0.22	Neurodegenerative Disease	ENSG00000182870
Open Targets Platform	2024.06	GPAT2	glycerol-3-phosphate acyltransferase 2, mitochondrial	0.19355	FALSE		FALSE		FALSE	0.23132	Breast Adenocarcinoma	0		ENSG00000186281
Open Targets Platform	2024.06	NDUFB4	NADH:ubiquinone oxidoreductase subunit B4	0.1828	FALSE		FALSE		FALSE	0.22143	Triple-Negative Breast Cancer, Multiple Myeloma	0.87	Type 2 Diabetes Mellitus, Type 1 Diabetes Mellitus, Cognitive Impairment, Multiple Sclerosis, Parkinson Disease, Alzheimer Disease, Huntington Disease, Pulmonary Arterial Hypertension	ENSG00000065518
Open Targets Platform	2024.06	CDHR2	cadherin related family member 2	0.17204	FALSE		FALSE		FALSE	0.22015	Hepatocellular Carcinoma	0		ENSG00000074276
Open Targets Platform	2024.06	USP18	ubiquitin specific peptidase 18	0.16129	FALSE		FALSE		FALSE	0.21209	Melanoma	0.16	Systemic Lupus Erythematosus	ENSG00000184979
Open Targets Platform	2024.06	MUC3A	mucin 3A, cell surface associated	0.15054	FALSE		FALSE		FALSE	0.18718	Non-Small Cell Lung Carcinoma	0		ENSG00000169894
Open Targets Platform	2024.06	GRK1	G protein-coupled receptor kinase 1	0.13978	FALSE		FALSE		FALSE	0.16832	Breast Adenocarcinoma	0.57	Oguchi Disease, Congenital Stationary Night Blindness, Age-Related Macular Degeneration, Retinitis Pigmentosa	ENSG00000185974
Open Targets Platform	2024.06	PCSK5	proprotein convertase subtilisin/kexin type 5	0.12903	FALSE		FALSE		FALSE	0.15769	Glioblastoma Multiforme	0		ENSG00000099139
Open Targets Platform	2024.06	CTAG1B	cancer/testis antigen 1B	0.11828	FALSE		FALSE		FALSE	0.11941	Non-Small Cell Lung Carcinoma, Cutaneous Melanoma	0		ENSG00000184033
Open Targets Platform	2024.06	PGM5	phosphoglucomutase 5	0.10753	FALSE		FALSE		FALSE	0.11264	Lung Adenocarcinoma	0		ENSG00000154330
Open Targets Platform	2024.06	UBL3	ubiquitin like 3	0.09677	FALSE		FALSE		FALSE	0.1119	Non-Small Cell Lung Carcinoma	0		ENSG00000122042
Open Targets Platform	2024.06	PFN2	profilin 2	0.08602	FALSE		FALSE		FALSE	0.11044	Head And Neck Squamous Cell Carcinoma, Non-Small Cell Lung Carcinoma	0.06	Myocardial Infarction	ENSG00000070087
Open Targets Platform	2024.06	GPR183	G protein-coupled receptor 183	0.07527	FALSE		FALSE		FALSE	0.09084	Prostate Adenocarcinoma	0.61	Multiple Sclerosis, Type 1 Diabetes Mellitus, Psoriasis, Inflammatory Bowel Disease, Crohn's Disease, Diabetes Mellitus, Ulcerative Colitis, Autoimmune Disease, Respiratory System Disease	ENSG00000169508
Open Targets Platform	2024.06	BSN	bassoon presynaptic cytomatrix protein	0.06452	FALSE		FALSE		FALSE	0.08901	Prostate Carcinoma	0.44	Neurodegenerative Disease, Inflammatory Bowel Disease, Ulcerative Colitis, Seizure, Type 1 Diabetes Mellitus	ENSG00000164061
Open Targets Platform	2024.06	SLC15A1	solute carrier family 15 member 1	0.05376	FALSE		FALSE		FALSE	0.08352	Hepatocellular Carcinoma	0		ENSG00000088386
Open Targets Platform	2024.06	SLC25A13	solute carrier family 25 member 13	0.04301	FALSE		FALSE		FALSE	0.08059	Lung Adenocarcinoma, Glioblastoma Multiforme	0.84	Neonatal Intrahepatic Cholestasis Due To Citrin Deficiency, Citrullinemia Type Ii, Citrin Deficiency, Citrullinemia, Citrullinemia Type I, Hyperinsulinemic Hypoglycemia, Familial, 4, Non-Alcoholic Fatty Liver Disease	ENSG00000004864
Open Targets Platform	2024.06	HEXB	hexosaminidase subunit beta	0.03226	FALSE		FALSE		FALSE	0.06465	Glioblastoma Multiforme	0.85	Sandhoff Disease, Sandhoff Disease, Adult Form, Gm2 Gangliosidosis, Neurodegenerative Disease, Parkinson Disease, Alzheimer Disease, Lysosomal Storage Disease	ENSG00000049860
Open Targets Platform	2024.06	PDZK1	PDZ domain containing 1	0.02151	FALSE		FALSE		FALSE	0.04927	Barrett's Esophagus	0.12	Gout	ENSG00000174827
Open Targets Platform	2024.06	ELF1	E74 like ETS transcription factor 1	0.01075	FALSE		FALSE		FALSE	0.00806	Hodgkins Lymphoma	0		ENSG00000120690
Open Targets Platform	2024.06	FCMR	Fc mu receptor	0	FALSE		FALSE		FALSE	0.00586	Chronic Lymphocytic Leukemia	0.01	Autoimmune Disease	ENSG00000162894
Open Targets Platform	2024.06	ABHD13	abhydrolase domain containing 13	0	FALSE		FALSE		FALSE	0		0		ENSG00000139826
Open Targets Platform	2024.06	ABHD4	abhydrolase domain containing 4, N-acyl phospholipase B	0	FALSE		FALSE		FALSE	0		0		ENSG00000100439
Open Targets Platform	2024.06	ACAD11	acyl-CoA dehydrogenase family member 11	0	FALSE		FALSE		FALSE	0		0		ENSG00000240303
Open Targets Platform	2024.06	ACKR4	atypical chemokine receptor 4	0	FALSE		FALSE		FALSE	0		0		ENSG00000129048
Open Targets Platform	2024.06	ACMSD	aminocarboxymuconate semialdehyde decarboxylase	0	FALSE		FALSE		FALSE	0		0.21	Parkinson Disease	ENSG00000153086
Open Targets Platform	2024.06	ADAP1	ArfGAP with dual PH domains 1	0	FALSE		FALSE		FALSE	0		0		ENSG00000105963
Open Targets Platform	2024.06	ADAT2	adenosine deaminase tRNA specific 2	0	FALSE		FALSE		FALSE	0		0		ENSG00000189007
Open Targets Platform	2024.06	ADPRHL1	ADP-ribosylhydrolase like 1	0	FALSE		FALSE		FALSE	0		0		ENSG00000153531
Open Targets Platform	2024.06	AKAP17A	A-kinase anchoring protein 17A	0	FALSE		FALSE		FALSE	0		0		ENSG00000197976
Open Targets Platform	2024.06	AKAP6	A-kinase anchoring protein 6	0	FALSE		FALSE		FALSE	0		0.46	Schizophrenia, Type 2 Diabetes Mellitus, Anorexia Nervosa, Intellectual Disability	ENSG00000151320
Open Targets Platform	2024.06	AMELY	amelogenin Y-linked	0	FALSE		FALSE		FALSE	0		0.14	Male Infertility, Amelogenesis Imperfecta	ENSG00000099721
Open Targets Platform	2024.06	AMPD3	adenosine monophosphate deaminase 3	0	FALSE		FALSE		FALSE	0		0		ENSG00000133805
Open Targets Platform	2024.06	AMY1A	amylase alpha 1A	0	FALSE		FALSE		FALSE	0		0		ENSG00000237763
Open Targets Platform	2024.06	AMY1B	amylase alpha 1B	0	FALSE		FALSE		FALSE	0		0		ENSG00000174876
Open Targets Platform	2024.06	AMY1C	amylase alpha 1C	0	FALSE		FALSE		FALSE	0		0		ENSG00000187733
Open Targets Platform	2024.06	AMY2A	amylase alpha 2A	0	FALSE		FALSE		FALSE	0		0.59	Type 2 Diabetes Mellitus, Diabetes Mellitus	ENSG00000243480
Open Targets Platform	2024.06	ANKRD20A1	ankyrin repeat domain 20 family member A1	0	FALSE		FALSE		FALSE	0		0		ENSG00000260691
Open Targets Platform	2024.06	ANKRD30BL	ankyrin repeat domain 30B like	0	FALSE		FALSE		FALSE	0		0		ENSG00000163046
Open Targets Platform	2024.06	ANKRD31	ankyrin repeat domain 31	0	FALSE		FALSE		FALSE	0		0		ENSG00000145700
Open Targets Platform	2024.06	ANKRD36	ankyrin repeat domain 36	0	FALSE		FALSE		FALSE	0		0		ENSG00000135976
Open Targets Platform	2024.06	ANKRD36B	ankyrin repeat domain 36B	0	FALSE		FALSE		FALSE	0		0		ENSG00000196912
Open Targets Platform	2024.06	ANKRD36C	ankyrin repeat domain 36C	0	FALSE		FALSE		FALSE	0		0		ENSG00000174501
Open Targets Platform	2024.06	ANKUB1	ankyrin repeat and ubiquitin domain containing 1	0	FALSE		FALSE		FALSE	0		0		ENSG00000206199
Open Targets Platform	2024.06	APEH	acylaminoacyl-peptide hydrolase	0	FALSE		FALSE		FALSE	0		0.29	Ulcerative Colitis, Psoriasis, Colitis	ENSG00000164062
Open Targets Platform	2024.06	AREL1	apoptosis resistant E3 ubiquitin protein ligase 1	0	FALSE		FALSE		FALSE	0		0		ENSG00000119682
Open Targets Platform	2024.06	ARHGAP11A-SCG5	ARHGAP11A-SCG5 readthrough	0	FALSE		FALSE		FALSE	0		0		ENSG00000288864
Open Targets Platform	2024.06	ARHGAP11B	Rho GTPase activating protein 11B	0	FALSE		FALSE		FALSE	0		0		ENSG00000285077
Open Targets Platform	2024.06	ARHGEF18	Rho/Rac guanine nucleotide exchange factor 18	0	FALSE		FALSE		FALSE	0		0.4	Retinitis Pigmentosa	ENSG00000104880
Open Targets Platform	2024.06	ARHGEF3	Rho guanine nucleotide exchange factor 3	0	FALSE		FALSE		FALSE	0		0		ENSG00000163947
Open Targets Platform	2024.06	ARMCX4	armadillo repeat containing X-linked 4	0	FALSE		FALSE		FALSE	0		0		ENSG00000196440
Open Targets Platform	2024.06	ARMCX6	armadillo repeat containing X-linked 6	0	FALSE		FALSE		FALSE	0		0		ENSG00000198960
Open Targets Platform	2024.06	ART1	ADP-ribosyltransferase 1	0	FALSE		FALSE		FALSE	0		0		ENSG00000129744
Open Targets Platform	2024.06	ASMT	acetylserotonin O-methyltransferase	0	FALSE		FALSE		FALSE	0		0		ENSG00000196433
Open Targets Platform	2024.06	ASMTL	acetylserotonin O-methyltransferase like	0	FALSE		FALSE		FALSE	0		0		ENSG00000169093
Open Targets Platform	2024.06	AZI2	5-azacytidine induced 2	0	FALSE		FALSE		FALSE	0		0		ENSG00000163512
Open Targets Platform	2024.06	BBS4	Bardet-Biedl syndrome 4	0	FALSE		FALSE		FALSE	0		0.81	Bardet-Biedl Syndrome, Retinitis Pigmentosa, Ciliopathy, Obesity, Retinal Dystrophy	ENSG00000140463
Open Targets Platform	2024.06	BET1L	Bet1 golgi vesicular membrane trafficking protein like	0	FALSE		FALSE		FALSE	0		0.36	Uterine Fibroid, Brain Aneurysm	ENSG00000177951
Open Targets Platform	2024.06	BOLA1	bolA family member 1	0	FALSE		FALSE		FALSE	0		0		ENSG00000178096
Open Targets Platform	2024.06	BRF1	BRF1 RNA polymerase III transcription initiation factor subunit	0	FALSE		FALSE		FALSE	0		0		ENSG00000185024
Open Targets Platform	2024.06	BTBD9	BTB domain containing 9	0	FALSE		FALSE		FALSE	0		0.33	Restless Legs Syndrome	ENSG00000183826
Open Targets Platform	2024.06	C4orf3	chromosome 4 open reading frame 3	0	FALSE		FALSE		FALSE	0		0		ENSG00000164096
Open Targets Platform	2024.06	CAPN11	calpain 11	0	FALSE		FALSE		FALSE	0		0		ENSG00000137225
Open Targets Platform	2024.06	CCDC192	coiled-coil domain containing 192	0	FALSE		FALSE		FALSE	0		0		ENSG00000230561
Open Targets Platform	2024.06	CCDC200	coiled-coil domain containing 200	0	FALSE		FALSE		FALSE	0		0		ENSG00000236383
Open Targets Platform	2024.06	CCDC66	coiled-coil domain containing 66	0	FALSE		FALSE		FALSE	0		0		ENSG00000180376
Open Targets Platform	2024.06	CCDC77	coiled-coil domain containing 77	0	FALSE		FALSE		FALSE	0		0		ENSG00000120647
Open Targets Platform	2024.06	CCDC80	coiled-coil domain containing 80	0	FALSE		FALSE		FALSE	0		0.27	Atopic Eczema	ENSG00000091986
Open Targets Platform	2024.06	CCNYL1B	cyclin Y like 1B	0	FALSE		FALSE		FALSE	0		0		ENSG00000284209
Open Targets Platform	2024.06	CD99	CD99 molecule (Xg blood group)	0	FALSE		FALSE		FALSE	0		0		ENSG00000002586
Open Targets Platform	2024.06	CDC42SE2	CDC42 small effector 2	0	FALSE		FALSE		FALSE	0		0		ENSG00000158985
Open Targets Platform	2024.06	CDV3	CDV3 homolog	0	FALSE		FALSE		FALSE	0		0		ENSG00000091527
Open Targets Platform	2024.06	CFAP20DC	CFAP20 domain containing	0	FALSE		FALSE		FALSE	0		0		ENSG00000163689
Open Targets Platform	2024.06	CFC1	cryptic, EGF-CFC family member 1	0	FALSE		FALSE		FALSE	0		0.55	Heterotaxia, Visceral Heterotaxy, Right Atrial Isomerism, Congenital Heart Disease, Congenital Heart Malformation	ENSG00000136698
Open Targets Platform	2024.06	CHAMP1	chromosome alignment maintaining phosphoprotein 1	0	FALSE		FALSE		FALSE	0		0.73	Intellectual Disability, Autosomal Dominant 40, Intellectual Disability, Neurodevelopmental Disorder, Global Developmental Delay	ENSG00000198824
Open Targets Platform	2024.06	CHMP2A	charged multivesicular body protein 2A	0	FALSE		FALSE		FALSE	0		0		ENSG00000130724
Open Targets Platform	2024.06	CHRFAM7A	CHRNA7 (exons 5-10) and FAM7A (exons A-E) fusion	0	FALSE		FALSE		FALSE	0		0		ENSG00000166664
Open Targets Platform	2024.06	CLASP2	cytoplasmic linker associated protein 2	0	FALSE		FALSE		FALSE	0		0		ENSG00000163539
Open Targets Platform	2024.06	CNTNAP3	contactin associated protein family member 3	0	FALSE		FALSE		FALSE	0		0		ENSG00000106714
Open Targets Platform	2024.06	CNTNAP3B	contactin associated protein family member 3B	0	FALSE		FALSE		FALSE	0		0		ENSG00000154529
Open Targets Platform	2024.06	CNTNAP3C	contactin associated protein family member 3C	0	FALSE		FALSE		FALSE	0		0		ENSG00000283378
Open Targets Platform	2024.06	COX19	cytochrome c oxidase assembly factor COX19	0	FALSE		FALSE		FALSE	0		0		ENSG00000240230
Open Targets Platform	2024.06	CROCC	ciliary rootlet coiled-coil, rootletin	0	FALSE		FALSE		FALSE	0		0		ENSG00000058453
Open Targets Platform	2024.06	CRYBG3	crystallin beta-gamma domain containing 3	0	FALSE		FALSE		FALSE	0		0		ENSG00000080200
Open Targets Platform	2024.06	CT45A1	cancer/testis antigen family 45 member A1	0	FALSE		FALSE		FALSE	0		0		ENSG00000268940
Open Targets Platform	2024.06	CT45A10	cancer/testis antigen family 45 member A10	0	FALSE		FALSE		FALSE	0		0		ENSG00000269586
Open Targets Platform	2024.06	CT45A2	cancer/testis antigen family 45 member A2	0	FALSE		FALSE		FALSE	0		0		ENSG00000271449
Open Targets Platform	2024.06	CT45A3	cancer/testis antigen family 45 member A3	0	FALSE		FALSE		FALSE	0		0		ENSG00000269096
Open Targets Platform	2024.06	CT45A5	cancer/testis antigen family 45 member A5	0	FALSE		FALSE		FALSE	0		0		ENSG00000228836
Open Targets Platform	2024.06	CT45A6	cancer/testis antigen family 45 member A6	0	FALSE		FALSE		FALSE	0		0		ENSG00000278289
Open Targets Platform	2024.06	CT45A7	cancer/testis antigen family 45 member A7	0	FALSE		FALSE		FALSE	0		0		ENSG00000273696
Open Targets Platform	2024.06	CT45A8	cancer/testis antigen family 45 member A8	0	FALSE		FALSE		FALSE	0		0		ENSG00000278085
Open Targets Platform	2024.06	CT45A9	cancer/testis antigen family 45 member A9	0	FALSE		FALSE		FALSE	0		0		ENSG00000270946
Open Targets Platform	2024.06	CT55	cancer/testis antigen 55	0	FALSE		FALSE		FALSE	0		0.27	Male Infertility With Azoospermia Or Oligozoospermia Due To Single Gene Mutation	ENSG00000169551
Open Targets Platform	2024.06	CTAG2	cancer/testis antigen 2	0	FALSE		FALSE		FALSE	0		0		ENSG00000126890
Open Targets Platform	2024.06	DAD1	defender against cell death 1	0	FALSE		FALSE		FALSE	0		0.24	Covid-19	ENSG00000129562
Open Targets Platform	2024.06	DCBLD2	discoidin, CUB and LCCL domain containing 2	0	FALSE		FALSE		FALSE	0		0		ENSG00000057019
Open Targets Platform	2024.06	DEFB103A	defensin beta 103A	0	FALSE		FALSE		FALSE	0		0		ENSG00000176797
Open Targets Platform	2024.06	DEFB103B	defensin beta 103B	0	FALSE		FALSE		FALSE	0		0		ENSG00000177243
Open Targets Platform	2024.06	DEFB104A	defensin beta 104A	0	FALSE		FALSE		FALSE	0		0		ENSG00000176782
Open Targets Platform	2024.06	DEFB104B	defensin beta 104B	0	FALSE		FALSE		FALSE	0		0		ENSG00000177023
Open Targets Platform	2024.06	DEFB105A	defensin beta 105A	0	FALSE		FALSE		FALSE	0		0		ENSG00000186562
Open Targets Platform	2024.06	DEFB105B	defensin beta 105B	0	FALSE		FALSE		FALSE	0		0		ENSG00000186599
Open Targets Platform	2024.06	DEFB106A	defensin beta 106A	0	FALSE		FALSE		FALSE	0		0		ENSG00000186579
Open Targets Platform	2024.06	DEFB106B	defensin beta 106B	0	FALSE		FALSE		FALSE	0		0		ENSG00000187082
Open Targets Platform	2024.06	DEFB107A	defensin beta 107A	0	FALSE		FALSE		FALSE	0		0		ENSG00000186572
Open Targets Platform	2024.06	DEFB107B	defensin beta 107B	0	FALSE		FALSE		FALSE	0		0		ENSG00000198129
Open Targets Platform	2024.06	DEFB108C	defensin beta 108C	0	FALSE		FALSE		FALSE	0		0		NA
Open Targets Platform	2024.06	DEFB109D	defensin beta 109D (pseudogene)	0	FALSE		FALSE		FALSE	0		0		ENSG00000254866
Open Targets Platform	2024.06	DEFB115	defensin beta 115	0	FALSE		FALSE		FALSE	0		0		ENSG00000215547
Open Targets Platform	2024.06	DEFB4B	defensin beta 4B	0	FALSE		FALSE		FALSE	0		0.03	Psoriasis	ENSG00000177257
Open Targets Platform	2024.06	DGKH	diacylglycerol kinase eta	0	FALSE		FALSE		FALSE	0		0.67	Urolithiasis, Nephrolithiasis, Bipolar Disorder, Coronary Artery Disease, Attention Deficit Hyperactivity Disorder	ENSG00000102780
Open Targets Platform	2024.06	DHRSX	dehydrogenase/reductase X-linked	0	FALSE		FALSE		FALSE	0		0		ENSG00000169084
Open Targets Platform	2024.06	DLEU7	deleted in lymphocytic leukemia 7	0	FALSE		FALSE		FALSE	0		0		ENSG00000186047
Open Targets Platform	2024.06	DMRTC1	DMRT like family C1	0	FALSE		FALSE		FALSE	0		0		ENSG00000269502
Open Targets Platform	2024.06	DMRTC1B	DMRT like family C1B	0	FALSE		FALSE		FALSE	0		0		ENSG00000184911
Open Targets Platform	2024.06	DUSP22	dual specificity phosphatase 22	0	FALSE		FALSE		FALSE	0		0.24	Iga Glomerulonephritis, Rheumatoid Arthritis, Autoimmune Disease	ENSG00000112679
Open Targets Platform	2024.06	DUX4	double homeobox 4	0	FALSE		FALSE		FALSE	0		0.28	Facioscapulohumeral Dystrophy	ENSG00000260596
Open Targets Platform	2024.06	DYNC2I1	dynein 2 intermediate chain 1	0	FALSE		FALSE		FALSE	0		0.35	Jeune Syndrome	ENSG00000126870
Open Targets Platform	2024.06	EAPP	E2F associated phosphoprotein	0	FALSE		FALSE		FALSE	0		0		ENSG00000129518
Open Targets Platform	2024.06	EHMT1	euchromatic histone lysine methyltransferase 1	0	FALSE		FALSE		FALSE	0		0.83	Kleefstra Syndrome 1, Kleefstra Syndrome, Intellectual Disability, Global Developmental Delay, Schizophrenia, Neurodevelopmental Disorder	ENSG00000181090
Open Targets Platform	2024.06	EMILIN2	elastin microfibril interfacer 2	0	FALSE		FALSE		FALSE	0		0.08	Inflammatory Bowel Disease	ENSG00000132205
Open Targets Platform	2024.06	EPM2A	EPM2A glucan phosphatase, laforin	0	FALSE		FALSE		FALSE	0		0.78	Lafora Disease, Progressive Myoclonic Epilepsy, Neurodegenerative Disease, Lysosomal Storage Disease	ENSG00000112425
Open Targets Platform	2024.06	ETDA	embryonic testis differentiation homolog A	0	FALSE		FALSE		FALSE	0		0		ENSG00000238210
Open Targets Platform	2024.06	F8A1	coagulation factor VIII associated 1	0	FALSE		FALSE		FALSE	0		0		ENSG00000288722
Open Targets Platform	2024.06	FAHD2B	fumarylacetoacetate hydrolase domain containing 2B	0	FALSE		FALSE		FALSE	0		0.04	Bipolar Disorder	ENSG00000144199
Open Targets Platform	2024.06	FAM120B	family with sequence similarity 120 member B	0	FALSE		FALSE		FALSE	0		0		ENSG00000112584
Open Targets Platform	2024.06	FAM120C	family with sequence similarity 120 member C	0	FALSE		FALSE		FALSE	0		0		ENSG00000184083
Open Targets Platform	2024.06	FAM153A	family with sequence similarity 153 member A	0	FALSE		FALSE		FALSE	0		0		ENSG00000170074
Open Targets Platform	2024.06	FAM174A	family with sequence similarity 174 member A	0	FALSE		FALSE		FALSE	0		0		ENSG00000174132
Open Targets Platform	2024.06	FAM236A	family with sequence similarity 236 member A	0	FALSE		FALSE		FALSE	0		0		ENSG00000275520
Open Targets Platform	2024.06	FAM236B	family with sequence similarity 236 member B	0	FALSE		FALSE		FALSE	0		0		ENSG00000268994
Open Targets Platform	2024.06	FAM236C	family with sequence similarity 236 member C	0	FALSE		FALSE		FALSE	0		0		ENSG00000283594
Open Targets Platform	2024.06	FAM236D	family with sequence similarity 236 member D	0	FALSE		FALSE		FALSE	0		0		ENSG00000225396
Open Targets Platform	2024.06	FAM246A	family with sequence similarity 246 member A	0	FALSE		FALSE		FALSE	0		0		ENSG00000286102
Open Targets Platform	2024.06	FAM246B	family with sequence similarity 246 member B	0	FALSE		FALSE		FALSE	0		0		ENSG00000286175
Open Targets Platform	2024.06	FAM72B	family with sequence similarity 72 member B	0	FALSE		FALSE		FALSE	0		0		ENSG00000188610
Open Targets Platform	2024.06	FAM72C	family with sequence similarity 72 member C	0	FALSE		FALSE		FALSE	0		0		ENSG00000263513
Open Targets Platform	2024.06	FAM72D	family with sequence similarity 72 member D	0	FALSE		FALSE		FALSE	0		0		ENSG00000215784
Open Targets Platform	2024.06	FAM86B1	family with sequence similarity 86 member B1	0	FALSE		FALSE		FALSE	0		0		ENSG00000186523
Open Targets Platform	2024.06	FAM86B2	family with sequence similarity 86 member B2	0	FALSE		FALSE		FALSE	0		0		ENSG00000145002
Open Targets Platform	2024.06	FAM90A10	family with sequence similarity 90 member A10	0	FALSE		FALSE		FALSE	0		0		ENSG00000285950
Open Targets Platform	2024.06	FAM90A12	family with sequence similarity 90 member A12	0	FALSE		FALSE		FALSE	0		0		ENSG00000254229
Open Targets Platform	2024.06	FAM90A14	family with sequence similarity 90 member A14	0	FALSE		FALSE		FALSE	0		0		ENSG00000285814
Open Targets Platform	2024.06	FAM90A16	family with sequence similarity 90 member A16	0	FALSE		FALSE		FALSE	0		0		ENSG00000285620
Open Targets Platform	2024.06	FAM90A17	family with sequence similarity 90 member A17	0	FALSE		FALSE		FALSE	0		0		ENSG00000285720
Open Targets Platform	2024.06	FAM90A18	family with sequence similarity 90 member A18	0	FALSE		FALSE		FALSE	0		0		ENSG00000285913
Open Targets Platform	2024.06	FAM90A19	family with sequence similarity 90 member A19	0	FALSE		FALSE		FALSE	0		0		ENSG00000285657
Open Targets Platform	2024.06	FAM90A22	family with sequence similarity 90 member A22	0	FALSE		FALSE		FALSE	0		0		ENSG00000285687
Open Targets Platform	2024.06	FAM90A23	family with sequence similarity 90 member A23	0	FALSE		FALSE		FALSE	0		0		ENSG00000285765
Open Targets Platform	2024.06	FAM90A24	family with sequence similarity 90 member A24	0	FALSE		FALSE		FALSE	0		0		ENSG00000215354
Open Targets Platform	2024.06	FAM90A7	family with sequence similarity 90 member A7	0	FALSE		FALSE		FALSE	0		0		ENSG00000285975
Open Targets Platform	2024.06	FAM90A8	family with sequence similarity 90 member A8	0	FALSE		FALSE		FALSE	0		0		ENSG00000285937
Open Targets Platform	2024.06	FAM90A9	family with sequence similarity 90 member A9	0	FALSE		FALSE		FALSE	0		0		ENSG00000285607
Open Targets Platform	2024.06	FCF1	FCF1 rRNA-processing protein	0	FALSE		FALSE		FALSE	0		0.31	Parkinson Disease	ENSG00000119616
Open Targets Platform	2024.06	FNDC3A	fibronectin type III domain containing 3A	0	FALSE		FALSE		FALSE	0		0		ENSG00000102531
Open Targets Platform	2024.06	FOXD4L1	forkhead box D4 like 1	0	FALSE		FALSE		FALSE	0		0		ENSG00000184492
Open Targets Platform	2024.06	FOXD4L3	forkhead box D4 like 3	0	FALSE		FALSE		FALSE	0		0		ENSG00000187559
Open Targets Platform	2024.06	FOXD4L4	forkhead box D4 like 4	0	FALSE		FALSE		FALSE	0		0		ENSG00000184659
Open Targets Platform	2024.06	FOXD4L5	forkhead box D4 like 5	0	FALSE		FALSE		FALSE	0		0		ENSG00000204779
Open Targets Platform	2024.06	FOXD4L6	forkhead box D4 like 6	0	FALSE		FALSE		FALSE	0		0		ENSG00000273514
Open Targets Platform	2024.06	FRG1	FSHD region gene 1	0	FALSE		FALSE		FALSE	0		0.13	Facioscapulohumeral Dystrophy	ENSG00000109536
Open Targets Platform	2024.06	FRG2B	FSHD region gene 2 family member B	0	FALSE		FALSE		FALSE	0		0		ENSG00000225899
Open Targets Platform	2024.06	FRG2C	FSHD region gene 2 family member C	0	FALSE		FALSE		FALSE	0		0		ENSG00000172969
Open Targets Platform	2024.06	GAB3	GRB2 associated binding protein 3	0	FALSE		FALSE		FALSE	0		0		ENSG00000160219
Open Targets Platform	2024.06	GAGE1	G antigen 1	0	FALSE		FALSE		FALSE	0		0		ENSG00000205777
Open Targets Platform	2024.06	GAGE10	G antigen 10	0	FALSE		FALSE		FALSE	0		0		ENSG00000215274
Open Targets Platform	2024.06	GAGE12B	G antigen 12B	0	FALSE		FALSE		FALSE	0		0		NA
Open Targets Platform	2024.06	GAGE12C	G antigen 12C	0	FALSE		FALSE		FALSE	0		0		ENSG00000237671
Open Targets Platform	2024.06	GAGE12D	G antigen 12D	0	FALSE		FALSE		FALSE	0		0		ENSG00000227488
Open Targets Platform	2024.06	GAGE12E	G antigen 12E	0	FALSE		FALSE		FALSE	0		0		ENSG00000216649
Open Targets Platform	2024.06	GAGE12F	G antigen 12F	0	FALSE		FALSE		FALSE	0		0		ENSG00000236362
Open Targets Platform	2024.06	GAGE12G	G antigen 12G	0	FALSE		FALSE		FALSE	0		0		ENSG00000215269
Open Targets Platform	2024.06	GAGE12H	G antigen 12H	0	FALSE		FALSE		FALSE	0		0		ENSG00000224902
Open Targets Platform	2024.06	GAGE12J	G antigen 12J	0	FALSE		FALSE		FALSE	0		0		ENSG00000224659
Open Targets Platform	2024.06	GAGE13	G antigen 13	0	FALSE		FALSE		FALSE	0		0		ENSG00000274274
Open Targets Platform	2024.06	GAGE2A	G antigen 2A	0	FALSE		FALSE		FALSE	0		0		ENSG00000189064
Open Targets Platform	2024.06	GAGE2E	G antigen 2E	0	FALSE		FALSE		FALSE	0		0		ENSG00000275113
Open Targets Platform	2024.06	GCH1	GTP cyclohydrolase 1	0	FALSE		FALSE		FALSE	0		0.93	Dystonia 5, Gtp Cyclohydrolase I Deficiency With Hyperphenylalaninemia, Hyperphenylalaninemia, Dopa-Responsive Dystonia, Dystonia, Spastic Paraplegia, Parkinson Disease, Intellectual Disability, Sleep Disorder, 6-Pyruvoyl-Tetrahydropterin Synthase Deficiency	ENSG00000131979
Open Targets Platform	2024.06	GGTLC3	gamma-glutamyltransferase light chain family member 3	0	FALSE		FALSE		FALSE	0		0		ENSG00000274252
Open Targets Platform	2024.06	GOLGA6A	golgin A6 family member A	0	FALSE		FALSE		FALSE	0		0		ENSG00000159289
Open Targets Platform	2024.06	GOLGA6B	golgin A6 family member B	0	FALSE		FALSE		FALSE	0		0		ENSG00000215186
Open Targets Platform	2024.06	GOLGA6C	golgin A6 family member C	0	FALSE		FALSE		FALSE	0		0		ENSG00000167195
Open Targets Platform	2024.06	GOLGA6D	golgin A6 family member D	0	FALSE		FALSE		FALSE	0		0		ENSG00000140478
Open Targets Platform	2024.06	GOLGA6L1	golgin A6 family like 1	0	FALSE		FALSE		FALSE	0		0		ENSG00000273976
Open Targets Platform	2024.06	GOLGA6L10	golgin A6 family like 10	0	FALSE		FALSE		FALSE	0		0		ENSG00000278662
Open Targets Platform	2024.06	GOLGA6L22	golgin A6 family like 22	0	FALSE		FALSE		FALSE	0		0		ENSG00000277865
Open Targets Platform	2024.06	GOLGA6L24	golgin A6 family like 24	0	FALSE		FALSE		FALSE	0		0		ENSG00000237850
Open Targets Platform	2024.06	GOLGA6L25	golgin A6 family like 25	0	FALSE		FALSE		FALSE	0		0		ENSG00000227717
Open Targets Platform	2024.06	GOLGA6L26	golgin A6 family like 26	0	FALSE		FALSE		FALSE	0		0		ENSG00000273756
Open Targets Platform	2024.06	GOLGA6L4	golgin A6 family like 4	0	FALSE		FALSE		FALSE	0		0		ENSG00000184206
Open Targets Platform	2024.06	GOLGA6L6	golgin A6 family like 6	0	FALSE		FALSE		FALSE	0		0		ENSG00000277322
Open Targets Platform	2024.06	GOLGA6L9	golgin A6 family like 9	0	FALSE		FALSE		FALSE	0		0		ENSG00000197978
Open Targets Platform	2024.06	GOLGA8B	golgin A8 family member B	0	FALSE		FALSE		FALSE	0		0		ENSG00000215252
Open Targets Platform	2024.06	GOLGA8F	golgin A8 family member F	0	FALSE		FALSE		FALSE	0		0		ENSG00000153684
Open Targets Platform	2024.06	GOLGA8G	golgin A8 family member G	0	FALSE		FALSE		FALSE	0		0		ENSG00000183629
Open Targets Platform	2024.06	GOLGA8H	golgin A8 family member H	0	FALSE		FALSE		FALSE	0		0		ENSG00000261794
Open Targets Platform	2024.06	GOLGA8J	golgin A8 family member J	0	FALSE		FALSE		FALSE	0		0		ENSG00000179938
Open Targets Platform	2024.06	GOLGA8K	golgin A8 family member K	0	FALSE		FALSE		FALSE	0		0		ENSG00000249931
Open Targets Platform	2024.06	GOLGA8M	golgin A8 family member M	0	FALSE		FALSE		FALSE	0		0		ENSG00000188626
Open Targets Platform	2024.06	GOLGA8N	golgin A8 family member N	0	FALSE		FALSE		FALSE	0		0		ENSG00000232653
Open Targets Platform	2024.06	GOLGA8O	golgin A8 family member O	0	FALSE		FALSE		FALSE	0		0		ENSG00000206127
Open Targets Platform	2024.06	GOLGA8Q	golgin A8 family member Q	0	FALSE		FALSE		FALSE	0		0		ENSG00000178115
Open Targets Platform	2024.06	GOLGA8R	golgin A8 family member R	0	FALSE		FALSE		FALSE	0		0		ENSG00000186399
Open Targets Platform	2024.06	GOLGA8S	golgin A8 family member S	0	FALSE		FALSE		FALSE	0		0		ENSG00000261739
Open Targets Platform	2024.06	GOLGA8T	golgin A8 family member T	0	FALSE		FALSE		FALSE	0		0		ENSG00000261247
Open Targets Platform	2024.06	GOLGB1	golgin B1	0	FALSE		FALSE		FALSE	0		0.04	Cleft Palate	ENSG00000173230
Open Targets Platform	2024.06	GPR18	G protein-coupled receptor 18	0	FALSE		FALSE		FALSE	0		0.43	Inflammatory Bowel Disease, Psoriasis, Ulcerative Colitis, Diabetes Mellitus	ENSG00000125245
Open Targets Platform	2024.06	GPR89A	G protein-coupled receptor 89A	0	FALSE		FALSE		FALSE	0		0		ENSG00000117262
Open Targets Platform	2024.06	GTF2E1	general transcription factor IIE subunit 1	0	FALSE		FALSE		FALSE	0		0		ENSG00000153767
Open Targets Platform	2024.06	GTF2H2	general transcription factor IIH subunit 2	0	FALSE		FALSE		FALSE	0		0.59	Hiv Infection, Neurodegenerative Disease	ENSG00000145736
Open Targets Platform	2024.06	GTF2H2C	GTF2H2 family member C	0	FALSE		FALSE		FALSE	0		0		ENSG00000183474
Open Targets Platform	2024.06	GTPBP6	GTP binding protein 6 (putative)	0	FALSE		FALSE		FALSE	0		0		ENSG00000178605
Open Targets Platform	2024.06	H2AB1	H2A.B variant histone 1	0	FALSE		FALSE		FALSE	0		0		ENSG00000274183
Open Targets Platform	2024.06	H2AC18	H2A clustered histone 18	0	FALSE		FALSE		FALSE	0		0		ENSG00000288825
Open Targets Platform	2024.06	H2AC19	H2A clustered histone 19	0	FALSE		FALSE		FALSE	0		0		ENSG00000288859
Open Targets Platform	2024.06	H2AC21	H2A clustered histone 21	0	FALSE		FALSE		FALSE	0		0		ENSG00000184270
Open Targets Platform	2024.06	H2BC18	H2B clustered histone 18	0	FALSE		FALSE		FALSE	0		0		ENSG00000203814
Open Targets Platform	2024.06	H3-7	H3.7 histone (putative)	0	FALSE		FALSE		FALSE	0		0		ENSG00000273213
Open Targets Platform	2024.06	H3C13	H3 clustered histone 13	0	FALSE		FALSE		FALSE	0		0		ENSG00000183598
Open Targets Platform	2024.06	H3C14	H3 clustered histone 14	0	FALSE		FALSE		FALSE	0		0		ENSG00000203811
Open Targets Platform	2024.06	H3C15	H3 clustered histone 15	0	FALSE		FALSE		FALSE	0		0		ENSG00000203852
Open Targets Platform	2024.06	HFM1	helicase for meiosis 1	0	FALSE		FALSE		FALSE	0		0.79	Primary Ovarian Insufficiency, Habitual Abortion, Neurodegenerative Disease, Premature Menopause, Azoospermia	ENSG00000162669
Open Targets Platform	2024.06	HIC2	HIC ZBTB transcriptional repressor 2	0	FALSE		FALSE		FALSE	0		0		ENSG00000169635
Open Targets Platform	2024.06	HIGD2B	HIG1 hypoxia inducible domain family member 2B	0	FALSE		FALSE		FALSE	0		0		ENSG00000175202
Open Targets Platform	2024.06	HJV	hemojuvelin BMP co-receptor	0	FALSE		FALSE		FALSE	0		0.64	Hemochromatosis Type 2a, Hemochromatosis Type 2, Hereditary Hyperferritinemia With Congenital Cataracts, Hemochromatosis Type 3	ENSG00000168509
Open Targets Platform	2024.06	HRNR	hornerin	0	FALSE		FALSE		FALSE	0		0.5	Skin Disease, Allergic Disease, Psoriasis, Seasonal Allergic Rhinitis	ENSG00000197915
Open Targets Platform	2024.06	IL9R	interleukin 9 receptor	0	FALSE		FALSE		FALSE	0		0	Autoimmune Disease	ENSG00000124334
Open Targets Platform	2024.06	IQSEC3	IQ motif and Sec7 domain ArfGEF 3	0	FALSE		FALSE		FALSE	0		0		ENSG00000120645
Open Targets Platform	2024.06	ISLR2	immunoglobulin superfamily containing leucine rich repeat 2	0	FALSE		FALSE		FALSE	0		0		ENSG00000167178
Open Targets Platform	2024.06	KATNAL1	katanin catalytic subunit A1 like 1	0	FALSE		FALSE		FALSE	0		0		ENSG00000102781
Open Targets Platform	2024.06	LIMS3	LIM zinc finger domain containing 3	0	FALSE		FALSE		FALSE	0		0		ENSG00000256977
Open Targets Platform	2024.06	LIMS4	LIM zinc finger domain containing 4	0	FALSE		FALSE		FALSE	0		0		ENSG00000256671
Open Targets Platform	2024.06	LINC02203	long intergenic non-protein coding RNA 2203	0	FALSE		FALSE		FALSE	0		0		ENSG00000284988
Open Targets Platform	2024.06	LINC02210-CRHR1	LINC02210-CRHR1 readthrough	0	FALSE		FALSE		FALSE	0		0		ENSG00000263715
Open Targets Platform	2024.06	LPAR6	lysophosphatidic acid receptor 6	0	FALSE		FALSE		FALSE	0		0.49	Hypotrichosis Simplex, Hematocrit	ENSG00000139679
Open Targets Platform	2024.06	LRRC49	leucine rich repeat containing 49	0	FALSE		FALSE		FALSE	0		0		ENSG00000137821
Open Targets Platform	2024.06	LRRC9	leucine rich repeat containing 9	0	FALSE		FALSE		FALSE	0		0		ENSG00000131951
Open Targets Platform	2024.06	LSG1	large 60S subunit nuclear export GTPase 1	0	FALSE		FALSE		FALSE	0		0		ENSG00000041802
Open Targets Platform	2024.06	MAMLD1	mastermind like domain containing 1	0	FALSE		FALSE		FALSE	0		0.47	Hypospadias, Disorder Of Sexual Differentiation	ENSG00000013619
Open Targets Platform	2024.06	MANF	mesencephalic astrocyte derived neurotrophic factor	0	FALSE		FALSE		FALSE	0		0.33	Neurodegenerative Disease	ENSG00000145050
Open Targets Platform	2024.06	MARCHF3	membrane associated ring-CH-type finger 3	0	FALSE		FALSE		FALSE	0		0		ENSG00000173926
Open Targets Platform	2024.06	MARS2	methionyl-tRNA synthetase 2, mitochondrial	0	FALSE		FALSE		FALSE	0		0.79	Spastic Ataxia 3, Autosomal Recessive Spastic Ataxia With Leukoencephalopathy, Autosomal Recessive Spastic Ataxia, Mitochondrial Disease	ENSG00000247626
Open Targets Platform	2024.06	MBD3L2	methyl-CpG binding domain protein 3 like 2	0	FALSE		FALSE		FALSE	0		0		ENSG00000230522
Open Targets Platform	2024.06	MBD3L2B	methyl-CpG binding domain protein 3 like 2B	0	FALSE		FALSE		FALSE	0		0		ENSG00000196589
Open Targets Platform	2024.06	MBD3L3	methyl-CpG binding domain protein 3 like 3	0	FALSE		FALSE		FALSE	0		0		ENSG00000182315
Open Targets Platform	2024.06	MBD3L4	methyl-CpG binding domain protein 3 like 4	0	FALSE		FALSE		FALSE	0		0		ENSG00000205718
Open Targets Platform	2024.06	MBD3L5	methyl-CpG binding domain protein 3 like 5	0	FALSE		FALSE		FALSE	0		0		ENSG00000237247
Open Targets Platform	2024.06	MBNL1	muscleblind like splicing regulator 1	0	FALSE		FALSE		FALSE	0		0.66	Fuchs Endothelial Corneal Dystrophy, Infantile Hypertrophic Pyloric Stenosis, Diabetes Mellitus, Steinert Myotonic Dystrophy, Myotonic Dystrophy Type 1	ENSG00000152601
Open Targets Platform	2024.06	MED4	mediator complex subunit 4	0	FALSE		FALSE		FALSE	0		0		ENSG00000136146
Open Targets Platform	2024.06	MIER2	MIER family member 2	0	FALSE		FALSE		FALSE	0		0		ENSG00000105556
Open Targets Platform	2024.06	MIPOL1	mirror-image polydactyly 1	0	FALSE		FALSE		FALSE	0		0		ENSG00000151338
Open Targets Platform	2024.06	MORC4	MORC family CW-type zinc finger 4	0	FALSE		FALSE		FALSE	0		0		ENSG00000133131
Open Targets Platform	2024.06	MPHOSPH8	M-phase phosphoprotein 8	0	FALSE		FALSE		FALSE	0		0		ENSG00000196199
Open Targets Platform	2024.06	MRPS28	mitochondrial ribosomal protein S28	0	FALSE		FALSE		FALSE	0		0		ENSG00000147586
Open Targets Platform	2024.06	MRPS31	mitochondrial ribosomal protein S31	0	FALSE		FALSE		FALSE	0		0		ENSG00000102738
Open Targets Platform	2024.06	MST1	macrophage stimulating 1	0	FALSE		FALSE		FALSE	0		0.45	Inflammatory Bowel Disease, Ulcerative Colitis, Crohn's Disease, Sclerosing Cholangitis, Psoriasis	ENSG00000173531
Open Targets Platform	2024.06	MYRIP	myosin VIIA and Rab interacting protein	0	FALSE		FALSE		FALSE	0		0		ENSG00000170011
Open Targets Platform	2024.06	MZF1	myeloid zinc finger 1	0	FALSE		FALSE		FALSE	0		0		ENSG00000099326
Open Targets Platform	2024.06	N4BP2L2	NEDD4 binding protein 2 like 2	0	FALSE		FALSE		FALSE	0		0.15	Coronary Artery Disease	ENSG00000244754
Open Targets Platform	2024.06	NAIP	NLR family apoptosis inhibitory protein	0	FALSE		FALSE		FALSE	0		0		ENSG00000249437
Open Targets Platform	2024.06	NBPF1	NBPF member 1	0	FALSE		FALSE		FALSE	0		0		ENSG00000219481
Open Targets Platform	2024.06	NBPF10	NBPF member 10	0	FALSE		FALSE		FALSE	0		0		ENSG00000271425
Open Targets Platform	2024.06	NBPF11	NBPF member 11	0	FALSE		FALSE		FALSE	0		0		ENSG00000263956
Open Targets Platform	2024.06	NBPF12	NBPF member 12	0	FALSE		FALSE		FALSE	0		0		ENSG00000268043
Open Targets Platform	2024.06	NBPF14	NBPF member 14	0	FALSE		FALSE		FALSE	0		0		ENSG00000270629
Open Targets Platform	2024.06	NBPF15	NBPF member 15	0	FALSE		FALSE		FALSE	0		0		ENSG00000266338
Open Targets Platform	2024.06	NBPF19	NBPF member 19	0	FALSE		FALSE		FALSE	0		0		ENSG00000271383
Open Targets Platform	2024.06	NBPF20	NBPF member 20	0	FALSE		FALSE		FALSE	0		0		ENSG00000162825
Open Targets Platform	2024.06	NBPF26	NBPF member 26	0	FALSE		FALSE		FALSE	0		0		ENSG00000273136
Open Targets Platform	2024.06	NBPF8	NBPF member 8	0	FALSE		FALSE		FALSE	0		0		ENSG00000270231
Open Targets Platform	2024.06	NBPF9	NBPF member 9	0	FALSE		FALSE		FALSE	0		0		ENSG00000269713
Open Targets Platform	2024.06	NEPRO	nucleolus and neural progenitor protein	0	FALSE		FALSE		FALSE	0		0		ENSG00000163608
Open Targets Platform	2024.06	NKD2	NKD inhibitor of WNT signaling pathway 2	0	FALSE		FALSE		FALSE	0		0		ENSG00000145506
Open Targets Platform	2024.06	NLRP11	NLR family pyrin domain containing 11	0	FALSE		FALSE		FALSE	0		0		ENSG00000179873
Open Targets Platform	2024.06	NLRP4	NLR family pyrin domain containing 4	0	FALSE		FALSE		FALSE	0		0		ENSG00000160505
Open Targets Platform	2024.06	NMNAT3	nicotinamide nucleotide adenylyltransferase 3	0	FALSE		FALSE		FALSE	0		0		ENSG00000163864
Open Targets Platform	2024.06	NOMO1	NODAL modulator 1	0	FALSE		FALSE		FALSE	0		0		ENSG00000103512
Open Targets Platform	2024.06	NOTCH2NLA	notch 2 N-terminal like A	0	FALSE		FALSE		FALSE	0		0		ENSG00000264343
Open Targets Platform	2024.06	NOTCH2NLB	notch 2 N-terminal like B	0	FALSE		FALSE		FALSE	0		0		ENSG00000286019
Open Targets Platform	2024.06	NOTCH2NLC	notch 2 N-terminal like C	0	FALSE		FALSE		FALSE	0		0.56	Neuronal Intranuclear Inclusion Disease, Oculopharyngodistal Myopathy	ENSG00000286219
Open Targets Platform	2024.06	NOTCH2NLR	notch 2 N-terminal like R	0	FALSE		FALSE		FALSE	0		0		ENSG00000286106
Open Targets Platform	2024.06	NPHP3-ACAD11	NPHP3-ACAD11 readthrough (NMD candidate)	0	FALSE		FALSE		FALSE	0		0		ENSG00000274810
Open Targets Platform	2024.06	NPIPA1	nuclear pore complex interacting protein family member A1	0	FALSE		FALSE		FALSE	0		0		ENSG00000183426
Open Targets Platform	2024.06	NPIPB4	nuclear pore complex interacting protein family member B4	0	FALSE		FALSE		FALSE	0		0		ENSG00000185864
Open Targets Platform	2024.06	NUDT15	nudix hydrolase 15	0	FALSE		FALSE		FALSE	0		0.39	Leukopenia, Alopecia	ENSG00000136159
Open Targets Platform	2024.06	NUDT4B	nudix hydrolase 4B	0	FALSE		FALSE		FALSE	0		0		ENSG00000177144
Open Targets Platform	2024.06	NXF2	nuclear RNA export factor 2	0	FALSE		FALSE		FALSE	0		0		ENSG00000269405
Open Targets Platform	2024.06	NXF2B	nuclear RNA export factor 2B	0	FALSE		FALSE		FALSE	0		0		ENSG00000269437
Open Targets Platform	2024.06	OCLN	occludin	0	FALSE		FALSE		FALSE	0		0.47	Pseudo-Torch Syndrome, Global Developmental Delay	ENSG00000197822
Open Targets Platform	2024.06	OR11H1	olfactory receptor family 11 subfamily H member 1	0	FALSE		FALSE		FALSE	0		0		ENSG00000130538
Open Targets Platform	2024.06	OR11H12	olfactory receptor family 11 subfamily H member 12	0	FALSE		FALSE		FALSE	0		0		ENSG00000257115
Open Targets Platform	2024.06	OR11H2	olfactory receptor family 11 subfamily H member 2	0	FALSE		FALSE		FALSE	0		0		ENSG00000258453
Open Targets Platform	2024.06	OR11H4	olfactory receptor family 11 subfamily H member 4	0	FALSE		FALSE		FALSE	0		0		ENSG00000176198
Open Targets Platform	2024.06	OR4F16	olfactory receptor family 4 subfamily F member 16	0	FALSE		FALSE		FALSE	0		0		ENSG00000284662
Open Targets Platform	2024.06	OR4F17	olfactory receptor family 4 subfamily F member 17	0	FALSE		FALSE		FALSE	0		0		ENSG00000176695
Open Targets Platform	2024.06	OR4F29	olfactory receptor family 4 subfamily F member 29	0	FALSE		FALSE		FALSE	0		0		ENSG00000284733
Open Targets Platform	2024.06	OR4F3	olfactory receptor family 4 subfamily F member 3	0	FALSE		FALSE		FALSE	0		0		ENSG00000230178
Open Targets Platform	2024.06	OR4F4	olfactory receptor family 4 subfamily F member 4	0	FALSE		FALSE		FALSE	0		0		ENSG00000177693
Open Targets Platform	2024.06	OR4F5	olfactory receptor family 4 subfamily F member 5	0	FALSE		FALSE		FALSE	0		0		ENSG00000186092
Open Targets Platform	2024.06	OR4M2	olfactory receptor family 4 subfamily M member 2	0	FALSE		FALSE		FALSE	0		0		ENSG00000274102
Open Targets Platform	2024.06	OR4M2-OT1	OR4M2 overlapping transcript 1	0	FALSE		FALSE		FALSE	0		0		NA
Open Targets Platform	2024.06	OR4M2B	olfactory receptor family 4 subfamily M member 2B	0	FALSE		FALSE		FALSE	0		0		ENSG00000182974
Open Targets Platform	2024.06	OR4N2	olfactory receptor family 4 subfamily N member 2	0	FALSE		FALSE		FALSE	0		0		ENSG00000176294
Open Targets Platform	2024.06	OR4N4	olfactory receptor family 4 subfamily N member 4	0	FALSE		FALSE		FALSE	0		0		ENSG00000183706
Open Targets Platform	2024.06	OR4N4C	olfactory receptor family 4 subfamily N member 4C	0	FALSE		FALSE		FALSE	0		0		ENSG00000279408
Open Targets Platform	2024.06	OR6J1	olfactory receptor family 6 subfamily J member 1	0	FALSE		FALSE		FALSE	0		0		ENSG00000255804
Open Targets Platform	2024.06	PABPC1L2B	poly(A) binding protein cytoplasmic 1 like 2B	0	FALSE		FALSE		FALSE	0		0		ENSG00000184388
Open Targets Platform	2024.06	PCDH11Y	protocadherin 11 Y-linked	0	FALSE		FALSE		FALSE	0		0		ENSG00000099715
Open Targets Platform	2024.06	PDCD6	programmed cell death 6	0	FALSE		FALSE		FALSE	0		0		ENSG00000249915
Open Targets Platform	2024.06	PDCD6-AHRR	PDCD6-AHRR readthrough (NMD candidate)	0	FALSE		FALSE		FALSE	0		0		ENSG00000288622
Open Targets Platform	2024.06	PDXDC1	pyridoxal dependent decarboxylase domain containing 1	0	FALSE		FALSE		FALSE	0		0.32	Metabolic Syndrome, Schizophrenia, Type 2 Diabetes Mellitus	ENSG00000179889
Open Targets Platform	2024.06	PEX3	peroxisomal biogenesis factor 3	0	FALSE		FALSE		FALSE	0		0.71	Zellweger Syndrome, Peroxisome Biogenesis Disorder, Peroxisome Biogenesis Disorder 1b	ENSG00000034693
Open Targets Platform	2024.06	PGAP1	post-GPI attachment to proteins inositol deacylase 1	0	FALSE		FALSE		FALSE	0		0.53	Autosomal Recessive Non-Syndromic Intellectual Disability, Hereditary Spastic Paraplegia, Holoprosencephaly	ENSG00000197121
Open Targets Platform	2024.06	PGBD2	piggyBac transposable element derived 2	0	FALSE		FALSE		FALSE	0		0		ENSG00000185220
Open Targets Platform	2024.06	PLCXD1	phosphatidylinositol specific phospholipase C X domain containing 1	0	FALSE		FALSE		FALSE	0		0		ENSG00000182378
Open Targets Platform	2024.06	PLGLB2	plasminogen like B2	0	FALSE		FALSE		FALSE	0		0		ENSG00000125551
Open Targets Platform	2024.06	POLR2J	RNA polymerase II subunit J	0	FALSE		FALSE		FALSE	0		0		ENSG00000005075
Open Targets Platform	2024.06	POLR2J2	RNA polymerase II subunit J2	0	FALSE		FALSE		FALSE	0		0		ENSG00000228049, ENSG00000267645
Open Targets Platform	2024.06	POLR2J3	RNA polymerase II subunit J3	0	FALSE		FALSE		FALSE	0		0		ENSG00000168255
Open Targets Platform	2024.06	POM121	POM121 transmembrane nucleoporin	0	FALSE		FALSE		FALSE	0		0		ENSG00000196313
Open Targets Platform	2024.06	POTEB	POTE ankyrin domain family member B	0	FALSE		FALSE		FALSE	0		0		ENSG00000233917
Open Targets Platform	2024.06	POTEB2	POTE ankyrin domain family member B2	0	FALSE		FALSE		FALSE	0		0		ENSG00000230031
Open Targets Platform	2024.06	POTEB3	POTE ankyrin domain family member B3	0	FALSE		FALSE		FALSE	0		0		ENSG00000278522
Open Targets Platform	2024.06	POTEG	POTE ankyrin domain family member G	0	FALSE		FALSE		FALSE	0		0		NA
Open Targets Platform	2024.06	POTEH	POTE ankyrin domain family member H	0	FALSE		FALSE		FALSE	0		0		ENSG00000198062
Open Targets Platform	2024.06	POTEJ	POTE ankyrin domain family member J	0	FALSE		FALSE		FALSE	0		0		ENSG00000222038
Open Targets Platform	2024.06	POTEM	POTE ankyrin domain family member M	0	FALSE		FALSE		FALSE	0		0		NA
Open Targets Platform	2024.06	PPIAL4C	peptidylprolyl isomerase A like 4C	0	FALSE		FALSE		FALSE	0		0		ENSG00000288867
Open Targets Platform	2024.06	PPIAL4D	peptidylprolyl isomerase A like 4D	0	FALSE		FALSE		FALSE	0		0		ENSG00000289549
Open Targets Platform	2024.06	PPIAL4E	peptidylprolyl isomerase A like 4E	0	FALSE		FALSE		FALSE	0		0		ENSG00000271567
Open Targets Platform	2024.06	PPIAL4F	peptidylprolyl isomerase A like 4F	0	FALSE		FALSE		FALSE	0		0		ENSG00000279782
Open Targets Platform	2024.06	PPIAL4G	peptidylprolyl isomerase A like 4G	0	FALSE		FALSE		FALSE	0		0		ENSG00000236334
Open Targets Platform	2024.06	PPIAL4H	peptidylprolyl isomerase A like 4H	0	FALSE		FALSE		FALSE	0		0		ENSG00000270339
Open Targets Platform	2024.06	PPM1L	protein phosphatase, Mg2+/Mn2+ dependent 1L	0	FALSE		FALSE		FALSE	0		0		ENSG00000163590
Open Targets Platform	2024.06	PPP2R3B	protein phosphatase 2 regulatory subunit B''beta	0	FALSE		FALSE		FALSE	0		0		ENSG00000167393
Open Targets Platform	2024.06	PRR20A	proline rich 20A	0	FALSE		FALSE		FALSE	0		0		ENSG00000204919
Open Targets Platform	2024.06	PRR20B	proline rich 20B	0	FALSE		FALSE		FALSE	0		0		ENSG00000204918
Open Targets Platform	2024.06	PRR20C	proline rich 20C	0	FALSE		FALSE		FALSE	0		0		ENSG00000229665
Open Targets Platform	2024.06	PRR20D	proline rich 20D	0	FALSE		FALSE		FALSE	0		0		ENSG00000227151
Open Targets Platform	2024.06	PRR20E	proline rich 20E	0	FALSE		FALSE		FALSE	0		0		ENSG00000234278
Open Targets Platform	2024.06	PRR23D1	proline rich 23 domain containing 1	0	FALSE		FALSE		FALSE	0		0		ENSG00000255251
Open Targets Platform	2024.06	PRR23D2	proline rich 23 domain containing 2	0	FALSE		FALSE		FALSE	0		0		ENSG00000255378
Open Targets Platform	2024.06	PWWP4	PWWP domain containing 4	0	FALSE		FALSE		FALSE	0		0		ENSG00000278803
Open Targets Platform	2024.06	PXYLP1	2-phosphoxylose phosphatase 1	0	FALSE		FALSE		FALSE	0		0		ENSG00000155893
Open Targets Platform	2024.06	RABGAP1L	RAB GTPase activating protein 1 like	0	FALSE		FALSE		FALSE	0		0		ENSG00000152061
Open Targets Platform	2024.06	RABL2A	RAB, member of RAS oncogene family like 2A	0	FALSE		FALSE		FALSE	0		0		ENSG00000144134
Open Targets Platform	2024.06	RABL3	RAB, member of RAS oncogene family like 3	0	FALSE		FALSE		FALSE	0		0		ENSG00000144840
Open Targets Platform	2024.06	RASA4	RAS p21 protein activator 4	0	FALSE		FALSE		FALSE	0		0		ENSG00000105808
Open Targets Platform	2024.06	RASA4B	RAS p21 protein activator 4B	0	FALSE		FALSE		FALSE	0		0		ENSG00000170667
Open Targets Platform	2024.06	RGPD2	RANBP2 like and GRIP domain containing 2	0	FALSE		FALSE		FALSE	0		0		ENSG00000185304
Open Targets Platform	2024.06	RGPD5	RANBP2 like and GRIP domain containing 5	0	FALSE		FALSE		FALSE	0		0		ENSG00000015568
Open Targets Platform	2024.06	RGPD6	RANBP2 like and GRIP domain containing 6	0	FALSE		FALSE		FALSE	0		0		ENSG00000183054
Open Targets Platform	2024.06	RGPD8	RANBP2 like and GRIP domain containing 8	0	FALSE		FALSE		FALSE	0		0		ENSG00000169629
Open Targets Platform	2024.06	RIMBP3	RIMS binding protein 3	0	FALSE		FALSE		FALSE	0		0		ENSG00000275793
Open Targets Platform	2024.06	RIMBP3B	RIMS binding protein 3B	0	FALSE		FALSE		FALSE	0		0		ENSG00000274600
Open Targets Platform	2024.06	RNASEH2B	ribonuclease H2 subunit B	0	FALSE		FALSE		FALSE	0		0.53	Aicardi-Goutieres Syndrome, Benign Prostatic Hyperplasia, Global Developmental Delay	ENSG00000136104
Open Targets Platform	2024.06	RNF123	ring finger protein 123	0	FALSE		FALSE		FALSE	0		0		ENSG00000164068
Open Targets Platform	2024.06	RNF13	ring finger protein 13	0	FALSE		FALSE		FALSE	0		0.3	Myocardial Infarction, Attention Deficit Hyperactivity Disorder	ENSG00000082996
Open Targets Platform	2024.06	RPH3AL	rabphilin 3A like (without C2 domains)	0	FALSE		FALSE		FALSE	0		0		ENSG00000181031
Open Targets Platform	2024.06	RPL24	ribosomal protein L24	0	FALSE		FALSE		FALSE	0		0		ENSG00000114391
Open Targets Platform	2024.06	RPS4Y1	ribosomal protein S4 Y-linked 1	0	FALSE		FALSE		FALSE	0		0.24	Covid-19	ENSG00000129824
Open Targets Platform	2024.06	RTL4	retrotransposon Gag like 4	0	FALSE		FALSE		FALSE	0		0.02	Attention Deficit Hyperactivity Disorder	ENSG00000187823
Open Targets Platform	2024.06	RUBCN	rubicon autophagy regulator	0	FALSE		FALSE		FALSE	0		0.42	Autosomal Recessive Spinocerebellar Ataxia 15, Systemic Lupus Erythematosus	ENSG00000145016
Open Targets Platform	2024.06	SCGB1C1	secretoglobin family 1C member 1	0	FALSE		FALSE		FALSE	0		0		ENSG00000188076
Open Targets Platform	2024.06	SEC22B	SEC22 homolog B, vesicle trafficking protein	0	FALSE		FALSE		FALSE	0		0		ENSG00000265808
Open Targets Platform	2024.06	SELENOT	selenoprotein T	0	FALSE		FALSE		FALSE	0		0		ENSG00000198843
Open Targets Platform	2024.06	SENP5	SUMO specific peptidase 5	0	FALSE		FALSE		FALSE	0		0		ENSG00000119231
Open Targets Platform	2024.06	SERF1A	small EDRK-rich factor 1A	0	FALSE		FALSE		FALSE	0		0		ENSG00000172058
Open Targets Platform	2024.06	SERF1B	small EDRK-rich factor 1B	0	FALSE		FALSE		FALSE	0		0		ENSG00000205572
Open Targets Platform	2024.06	SERP1	stress associated endoplasmic reticulum protein 1	0	FALSE		FALSE		FALSE	0		0		ENSG00000120742
Open Targets Platform	2024.06	SHOX	SHOX homeobox	0	FALSE		FALSE		FALSE	0		0		ENSG00000185960
Open Targets Platform	2024.06	SIMC1	SUMO interacting motifs containing 1	0	FALSE		FALSE		FALSE	0		0		ENSG00000170085
Open Targets Platform	2024.06	SLC10A7	solute carrier family 10 member 7	0	FALSE		FALSE		FALSE	0		0.72	Short Stature, Amelogenesis Imperfecta, And Skeletal Dysplasia With Scoliosis, Skeletal Dysplasia, Skeletal Dysplasia, Scoliosis	ENSG00000120519
Open Targets Platform	2024.06	SLC12A2	solute carrier family 12 member 2	0	FALSE		FALSE		FALSE	0		0.92	Hearing Loss, Autosomal Dominant 78, Delpire-Mcneill Syndrome, Kilquist Syndrome, Intellectual Disability, Deafness, Sensorineural Hearing Loss, Edema, Diabetes Mellitus, Multiple Sclerosis, Neurodegenerative Disease, Hematocrit, Schizophrenia, Meniere Disease, Autosomal Dominant Nonsyndromic Hearing Loss	ENSG00000064651
Open Targets Platform	2024.06	SLC25A26	solute carrier family 25 member 26	0	FALSE		FALSE		FALSE	0		0.26	Mitochondrial Disease	ENSG00000144741
Open Targets Platform	2024.06	SLC25A6	solute carrier family 25 member 6	0	FALSE		FALSE		FALSE	0		0.18	Multiple Sclerosis	ENSG00000169100
Open Targets Platform	2024.06	SLC30A10	solute carrier family 30 member 10	0	FALSE		FALSE		FALSE	0		0.41	Cirrhosis - Dystonia - Polycythemia - Hypermanganesemia Syndrome	ENSG00000196660
Open Targets Platform	2024.06	SLC38A6	solute carrier family 38 member 6	0	FALSE		FALSE		FALSE	0		0		ENSG00000139974
Open Targets Platform	2024.06	SLC66A2	solute carrier family 66 member 2	0	FALSE		FALSE		FALSE	0		0		ENSG00000122490
Open Targets Platform	2024.06	SMN1	survival of motor neuron 1, telomeric	0	FALSE		FALSE		FALSE	0		0.97	Proximal Spinal Muscular Atrophy Type 3, Spinal Muscular Atrophy, Type Iii, Spinal Muscular Atrophy, Type 1, Spinal Muscular Atrophy, Type Ii, Proximal Spinal Muscular Atrophy Type 2, Spinal Muscular Atrophy, Type Iv, Spinal Muscular Atrophy, Proximal Spinal Muscular Atrophy, Neurodegenerative Disease, Osteoporosis	ENSG00000172062
Open Targets Platform	2024.06	SMN2	survival of motor neuron 2, centromeric	0	FALSE		FALSE		FALSE	0		0.96	Proximal Spinal Muscular Atrophy Type 3, Proximal Spinal Muscular Atrophy Type 2, Spinal Muscular Atrophy, Type Iii, Spinal Muscular Atrophy, Type Ii, Spinal Muscular Atrophy, Type 1, Spinal Muscular Atrophy, Neurodegenerative Disease, Proximal Spinal Muscular Atrophy, Spinal Muscular Atrophy, Type Iv, Atrophy, Distal Myopathy, Welander Type	ENSG00000205571
Open Targets Platform	2024.06	SNTG2	syntrophin gamma 2	0	FALSE		FALSE		FALSE	0		0		ENSG00000172554
Open Targets Platform	2024.06	SNX6	sorting nexin 6	0	FALSE		FALSE		FALSE	0		0		ENSG00000129515
Open Targets Platform	2024.06	SPAAR	small regulatory polypeptide of amino acid response	0	FALSE		FALSE		FALSE	0		0		ENSG00000235387
Open Targets Platform	2024.06	SPAG11A	sperm associated antigen 11A	0	FALSE		FALSE		FALSE	0		0		ENSG00000178287
Open Targets Platform	2024.06	SPAG11B	sperm associated antigen 11B	0	FALSE		FALSE		FALSE	0		0		ENSG00000164871
Open Targets Platform	2024.06	SPANXA1	sperm protein associated with the nucleus, X-linked, family member A1	0	FALSE		FALSE		FALSE	0		0		ENSG00000198021
Open Targets Platform	2024.06	SPANXA2	SPANX family member A2	0	FALSE		FALSE		FALSE	0		0		ENSG00000203926
Open Targets Platform	2024.06	SPANXB1	SPANX family member B1	0	FALSE		FALSE		FALSE	0		0		ENSG00000227234
Open Targets Platform	2024.06	SPATA31A1	SPATA31 subfamily A member 1	0	FALSE		FALSE		FALSE	0		0		ENSG00000204849
Open Targets Platform	2024.06	SPATA31A3	SPATA31 subfamily A member 3	0	FALSE		FALSE		FALSE	0		0		ENSG00000275969
Open Targets Platform	2024.06	SPATA31A5	SPATA31 subfamily A member 5	0	FALSE		FALSE		FALSE	0		0		ENSG00000276581
Open Targets Platform	2024.06	SPATA31A7	SPATA31 subfamily A member 7	0	FALSE		FALSE		FALSE	0		0		ENSG00000276040
Open Targets Platform	2024.06	SPATA7	spermatogenesis associated 7	0	FALSE		FALSE		FALSE	0		0.8	Leber Congenital Amaurosis, Retinitis Pigmentosa, Retinal Dystrophy, Severe Early-Childhood-Onset Retinal Dystrophy	ENSG00000042317
Open Targets Platform	2024.06	SPDYE10	speedy/RINGO cell cycle regulator family member E10	0	FALSE		FALSE		FALSE	0		0		ENSG00000274570
Open Targets Platform	2024.06	SPDYE11	speedy/RINGO cell cycle regulator family member E11	0	FALSE		FALSE		FALSE	0		0		ENSG00000275976
Open Targets Platform	2024.06	SPDYE2	speedy/RINGO cell cycle regulator family member E2	0	FALSE		FALSE		FALSE	0		0		ENSG00000205238
Open Targets Platform	2024.06	SPDYE2B	speedy/RINGO cell cycle regulator family member E2B	0	FALSE		FALSE		FALSE	0		0		ENSG00000173678
Open Targets Platform	2024.06	SPDYE8	speedy/RINGO cell cycle regulator family member E8	0	FALSE		FALSE		FALSE	0		0		ENSG00000273520
Open Targets Platform	2024.06	SPDYE9	speedy/RINGO cell cycle regulator family member E9	0	FALSE		FALSE		FALSE	0		0		ENSG00000262461
Open Targets Platform	2024.06	SPOCK1	SPARC (osteonectin), cwcv and kazal like domains proteoglycan 1	0	FALSE		FALSE		FALSE	0		0.07	Microcephaly	ENSG00000152377
Open Targets Platform	2024.06	SPPL2B	signal peptide peptidase like 2B	0	FALSE		FALSE		FALSE	0		0.09	Parkinson Disease	ENSG00000005206
Open Targets Platform	2024.06	SPRY3	sprouty RTK signaling antagonist 3	0	FALSE		FALSE		FALSE	0		0		ENSG00000168939
Open Targets Platform	2024.06	SRGAP2B	SLIT-ROBO Rho GTPase activating protein 2B	0	FALSE		FALSE		FALSE	0		0		ENSG00000196369
Open Targets Platform	2024.06	SRGAP2C	SLIT-ROBO Rho GTPase activating protein 2C	0	FALSE		FALSE		FALSE	0		0		ENSG00000171943
Open Targets Platform	2024.06	SRY	sex determining region Y	0	FALSE		FALSE		FALSE	0		0.87	46,Xy Sex Reversal 1, 46,Xy Complete Gonadal Dysgenesis, 46,Xx Sex Reversal 1, 46,Xy Partial Gonadal Dysgenesis, 46,Xx Testicular Disorder Of Sex Development, 46,Xx Ovotesticular Disorder Of Sex Development, Testicular Regression Syndrome, Kallmann Syndrome, Testicular Agenesis	ENSG00000184895
Open Targets Platform	2024.06	SSBP2	single stranded DNA binding protein 2	0	FALSE		FALSE		FALSE	0		0		ENSG00000145687
Open Targets Platform	2024.06	SSX2B	SSX family member 2B	0	FALSE		FALSE		FALSE	0		0		ENSG00000268447
Open Targets Platform	2024.06	SSX4B	SSX family member 4B	0	FALSE		FALSE		FALSE	0		0		ENSG00000269791
Open Targets Platform	2024.06	SUCLA2	succinate-CoA ligase ADP-forming subunit beta	0	FALSE		FALSE		FALSE	0		0.74	Mitochondrial Dna Depletion Syndrome, Encephalomyopathic Form With Methylmalonic Aciduria, Mitochondrial Dna Depletion Syndrome, Leigh Syndrome, Global Developmental Delay	ENSG00000136143
Open Targets Platform	2024.06	TAF11L10	TATA-box binding protein associated factor 11 like 10	0	FALSE		FALSE		FALSE	0		0		ENSG00000284356
Open Targets Platform	2024.06	TAF11L3	TATA-box binding protein associated factor 11 like 3	0	FALSE		FALSE		FALSE	0		0		ENSG00000284439
Open Targets Platform	2024.06	TAF11L4	TATA-box binding protein associated factor 11 like 4	0	FALSE		FALSE		FALSE	0		0		ENSG00000284283
Open Targets Platform	2024.06	TAF11L5	TATA-box binding protein associated factor 11 like 5	0	FALSE		FALSE		FALSE	0		0		ENSG00000284234
Open Targets Platform	2024.06	TAF11L6	TATA-box binding protein associated factor 11 like 6	0	FALSE		FALSE		FALSE	0		0		ENSG00000284042
Open Targets Platform	2024.06	TAF11L7	TATA-box binding protein associated factor 11 like 7	0	FALSE		FALSE		FALSE	0		0		ENSG00000284465
Open Targets Platform	2024.06	TAF11L8	TATA-box binding protein associated factor 11 like 8	0	FALSE		FALSE		FALSE	0		0		ENSG00000283967
Open Targets Platform	2024.06	TAF11L9	TATA-box binding protein associated factor 11 like 9	0	FALSE		FALSE		FALSE	0		0		ENSG00000283988
Open Targets Platform	2024.06	TARS1	threonyl-tRNA synthetase 1	0	FALSE		FALSE		FALSE	0		0		ENSG00000113407
Open Targets Platform	2024.06	TBC1D5	TBC1 domain family member 5	0	FALSE		FALSE		FALSE	0		0.2	Parkinson Disease	ENSG00000131374
Open Targets Platform	2024.06	TBC1D8B	TBC1 domain family member 8B	0	FALSE		FALSE		FALSE	0		0.17	Nephrotic Syndrome	ENSG00000133138
Open Targets Platform	2024.06	TBL1Y	transducin beta like 1 Y-linked	0	FALSE		FALSE		FALSE	0		0		ENSG00000092377
Open Targets Platform	2024.06	TCP11X1	t-complex 11 family, X-linked 1	0	FALSE		FALSE		FALSE	0		0		ENSG00000268235
Open Targets Platform	2024.06	TCP11X2	t-complex 11 family, X-linked 2	0	FALSE		FALSE		FALSE	0		0		ENSG00000215029
Open Targets Platform	2024.06	TEX11	testis expressed 11	0	FALSE		FALSE		FALSE	0		0.68	Spermatogenic Failure, X-Linked, 2, Azoospermia, Male Infertility With Azoospermia Or Oligozoospermia Due To Single Gene Mutation	ENSG00000120498
Open Targets Platform	2024.06	TGIF2LY	TGFB induced factor homeobox 2 like Y-linked	0	FALSE		FALSE		FALSE	0		0		ENSG00000176679
Open Targets Platform	2024.06	THOC3	THO complex subunit 3	0	FALSE		FALSE		FALSE	0		0		ENSG00000051596
Open Targets Platform	2024.06	TMEM132B	transmembrane protein 132B	0	FALSE		FALSE		FALSE	0		0.19	Attention Deficit Hyperactivity Disorder	ENSG00000139364
Open Targets Platform	2024.06	TMEM191B	transmembrane protein 191B	0	FALSE		FALSE		FALSE	0		0		ENSG00000278558
Open Targets Platform	2024.06	TMEM255B	transmembrane protein 255B	0	FALSE		FALSE		FALSE	0		0		ENSG00000184497
Open Targets Platform	2024.06	TMLHE	trimethyllysine hydroxylase, epsilon	0	FALSE		FALSE		FALSE	0		0.07	Intellectual Disability	ENSG00000185973
Open Targets Platform	2024.06	TMPRSS9	transmembrane serine protease 9	0	FALSE		FALSE		FALSE	0		0		ENSG00000178297
Open Targets Platform	2024.06	TNK2	tyrosine kinase non receptor 2	0	FALSE		FALSE		FALSE	0		0.38	Parkinson Disease, Neurodegenerative Disease	ENSG00000061938
Open Targets Platform	2024.06	TP53TG3B	TP53 target 3B	0	FALSE		FALSE		FALSE	0		0		ENSG00000261509
Open Targets Platform	2024.06	TP53TG3C	TP53 target 3C	0	FALSE		FALSE		FALSE	0		0		ENSG00000205457
Open Targets Platform	2024.06	TP53TG3E	TP53 target 3 family member E	0	FALSE		FALSE		FALSE	0		0		ENSG00000275034
Open Targets Platform	2024.06	TP53TG3F	TP53 target 3 family member F	0	FALSE		FALSE		FALSE	0		0		ENSG00000278848
Open Targets Platform	2024.06	TRIM74	tripartite motif containing 74	0	FALSE		FALSE		FALSE	0		0		ENSG00000155428
Open Targets Platform	2024.06	TSPY1	testis specific protein Y-linked 1	0	FALSE		FALSE		FALSE	0		0		ENSG00000258992
Open Targets Platform	2024.06	TSPY10	testis specific protein Y-linked 10	0	FALSE		FALSE		FALSE	0		0		ENSG00000236424
Open Targets Platform	2024.06	TSPY2	testis specific protein Y-linked 2	0	FALSE		FALSE		FALSE	0		0		ENSG00000168757
Open Targets Platform	2024.06	TSPY3	testis specific protein Y-linked 3	0	FALSE		FALSE		FALSE	0		0		ENSG00000228927
Open Targets Platform	2024.06	TSPY4	testis specific protein Y-linked 4	0	FALSE		FALSE		FALSE	0		0		ENSG00000233803
Open Targets Platform	2024.06	TSPY8	testis specific protein Y-linked 8	0	FALSE		FALSE		FALSE	0		0		ENSG00000229549
Open Targets Platform	2024.06	TSPY9	testis specific protein Y-linked 9	0	FALSE		FALSE		FALSE	0		0		ENSG00000238074
Open Targets Platform	2024.06	TTC5	tetratricopeptide repeat domain 5	0	FALSE		FALSE		FALSE	0		0.63	Global Developmental Delay, Intellectual Disability, Autosomal Recessive Non-Syndromic Intellectual Disability	ENSG00000136319
Open Targets Platform	2024.06	TUBB8B	tubulin beta 8B	0	FALSE		FALSE		FALSE	0		0		ENSG00000173213
Open Targets Platform	2024.06	TUBGCP3	tubulin gamma complex component 3	0	FALSE		FALSE		FALSE	0		0		ENSG00000126216
Open Targets Platform	2024.06	UBAC2	UBA domain containing 2	0	FALSE		FALSE		FALSE	0		0		ENSG00000134882
Open Targets Platform	2024.06	UBC	ubiquitin C	0	FALSE		FALSE		FALSE	0		0		ENSG00000150991
Open Targets Platform	2024.06	UBE2L5	ubiquitin conjugating enzyme E2 L5	0	FALSE		FALSE		FALSE	0		0		ENSG00000236444
Open Targets Platform	2024.06	UBE2M	ubiquitin conjugating enzyme E2 M	0	FALSE		FALSE		FALSE	0		0		ENSG00000130725
Open Targets Platform	2024.06	UGGT2	UDP-glucose glycoprotein glucosyltransferase 2	0	FALSE		FALSE		FALSE	0		0		ENSG00000102595
Open Targets Platform	2024.06	UPF3A	UPF3A regulator of nonsense mediated mRNA decay	0	FALSE		FALSE		FALSE	0		0		ENSG00000169062
Open Targets Platform	2024.06	UPK3BL1	uroplakin 3B like 1	0	FALSE		FALSE		FALSE	0		0		ENSG00000267368
Open Targets Platform	2024.06	UPK3BL2	uroplakin 3B like 2	0	FALSE		FALSE		FALSE	0		0		ENSG00000284981
Open Targets Platform	2024.06	USP17L1	ubiquitin specific peptidase 17 like family member 1	0	FALSE		FALSE		FALSE	0		0		ENSG00000230549
Open Targets Platform	2024.06	USP17L10	ubiquitin specific peptidase 17 like family member 10	0	FALSE		FALSE		FALSE	0		0		ENSG00000231396
Open Targets Platform	2024.06	USP17L11	ubiquitin specific peptidase 17 like family member 11	0	FALSE		FALSE		FALSE	0		0		ENSG00000233136
Open Targets Platform	2024.06	USP17L12	ubiquitin specific peptidase 17 like family member 12	0	FALSE		FALSE		FALSE	0		0		ENSG00000227551
Open Targets Platform	2024.06	USP17L13	ubiquitin specific peptidase 17 like family member 13	0	FALSE		FALSE		FALSE	0		0		ENSG00000232399
Open Targets Platform	2024.06	USP17L15	ubiquitin specific peptidase 17 like family member 15	0	FALSE		FALSE		FALSE	0		0		ENSG00000223569
Open Targets Platform	2024.06	USP17L17	ubiquitin specific peptidase 17 like family member 17	0	FALSE		FALSE		FALSE	0		0		ENSG00000249104
Open Targets Platform	2024.06	USP17L18	ubiquitin specific peptidase 17 like family member 18	0	FALSE		FALSE		FALSE	0		0		ENSG00000250844
Open Targets Platform	2024.06	USP17L19	ubiquitin specific peptidase 17 like family member 19	0	FALSE		FALSE		FALSE	0		0		ENSG00000248920
Open Targets Platform	2024.06	USP17L2	ubiquitin specific peptidase 17 like family member 2	0	FALSE		FALSE		FALSE	0		0		ENSG00000223443
Open Targets Platform	2024.06	USP17L20	ubiquitin specific peptidase 17 like family member 20	0	FALSE		FALSE		FALSE	0		0		ENSG00000250745
Open Targets Platform	2024.06	USP17L21	ubiquitin specific peptidase 17 like family member 21	0	FALSE		FALSE		FALSE	0		0		ENSG00000249811
Open Targets Platform	2024.06	USP17L22	ubiquitin specific peptidase 17 like family member 22	0	FALSE		FALSE		FALSE	0		0		ENSG00000248933
Open Targets Platform	2024.06	USP17L23	ubiquitin specific peptidase 17 like family member 23	0	FALSE		FALSE		FALSE	0		0		NA
Open Targets Platform	2024.06	USP17L24	ubiquitin specific peptidase 17 like family member 24	0	FALSE		FALSE		FALSE	0		0		ENSG00000232264
Open Targets Platform	2024.06	USP17L25	ubiquitin specific peptidase 17 like family member 25	0	FALSE		FALSE		FALSE	0		0		ENSG00000230430
Open Targets Platform	2024.06	USP17L26	ubiquitin specific peptidase 17 like family member 26	0	FALSE		FALSE		FALSE	0		0		ENSG00000229579
Open Targets Platform	2024.06	USP17L27	ubiquitin specific peptidase 17 like family member 27	0	FALSE		FALSE		FALSE	0		0		ENSG00000235780
Open Targets Platform	2024.06	USP17L28	ubiquitin specific peptidase 17 like family member 28	0	FALSE		FALSE		FALSE	0		0		ENSG00000231051
Open Targets Platform	2024.06	USP17L29	ubiquitin specific peptidase 17 like family member 29	0	FALSE		FALSE		FALSE	0		0		ENSG00000231637
Open Targets Platform	2024.06	USP17L30	ubiquitin specific peptidase 17 like family member 30	0	FALSE		FALSE		FALSE	0		0		ENSG00000228856
Open Targets Platform	2024.06	USP17L4	ubiquitin specific peptidase 17 like family member 4	0	FALSE		FALSE		FALSE	0		0		ENSG00000236125
Open Targets Platform	2024.06	USP17L5	ubiquitin specific peptidase 17 like family member 5	0	FALSE		FALSE		FALSE	0		0		ENSG00000227140
Open Targets Platform	2024.06	USP53	ubiquitin specific peptidase 53	0	FALSE		FALSE		FALSE	0		0.65	Cholestasis, Deafness, Cholestasis	ENSG00000145390
Open Targets Platform	2024.06	VAMP7	vesicle associated membrane protein 7	0	FALSE		FALSE		FALSE	0		0		ENSG00000124333
Open Targets Platform	2024.06	VPS13B	vacuolar protein sorting 13 homolog B	0	FALSE		FALSE		FALSE	0		0.93	Cohen Syndrome, Intellectual Disability, Microcephaly, Retinal Dystrophy, Retinitis Pigmentosa, Neutropenia, Global Developmental Delay, Obesity, Myopia, Myopia	ENSG00000132549
Open Targets Platform	2024.06	VWA8	von Willebrand factor A domain containing 8	0	FALSE		FALSE		FALSE	0		0.01	Bipolar Disorder	ENSG00000102763
Open Targets Platform	2024.06	WASH6P	WASP family homolog 6, pseudogene	0	FALSE		FALSE		FALSE	0		0		ENSG00000182484
Open Targets Platform	2024.06	WDFY2	WD repeat and FYVE domain containing 2	0	FALSE		FALSE		FALSE	0		0		ENSG00000139668
Open Targets Platform	2024.06	WDR70	WD repeat domain 70	0	FALSE		FALSE		FALSE	0		0		ENSG00000082068
Open Targets Platform	2024.06	XAGE1A	X antigen family member 1A	0	FALSE		FALSE		FALSE	0		0		ENSG00000204379
Open Targets Platform	2024.06	XAGE1B	X antigen family member 1B	0	FALSE		FALSE		FALSE	0		0		ENSG00000204382
Open Targets Platform	2024.06	XG	Xg glycoprotein (Xg blood group)	0	FALSE		FALSE		FALSE	0		0		ENSG00000124343
Open Targets Platform	2024.06	XYLB	xylulokinase	0	FALSE		FALSE		FALSE	0		0		ENSG00000093217
Open Targets Platform	2024.06	ZBED1	zinc finger BED-type containing 1	0	FALSE		FALSE		FALSE	0		0		ENSG00000214717
Open Targets Platform	2024.06	ZBTB11	zinc finger and BTB domain containing 11	0	FALSE		FALSE		FALSE	0		0.21	Intellectual Disability, Covid-19	ENSG00000066422
Open Targets Platform	2024.06	ZBTB45	zinc finger and BTB domain containing 45	0	FALSE		FALSE		FALSE	0		0		ENSG00000119574
Open Targets Platform	2024.06	ZCWPW2	zinc finger CW-type and PWWP domain containing 2	0	FALSE		FALSE		FALSE	0		0		ENSG00000206559
Open Targets Platform	2024.06	ZDHHC20	zinc finger DHHC-type palmitoyltransferase 20	0	FALSE		FALSE		FALSE	0		0		ENSG00000180776
Open Targets Platform	2024.06	ZFY	zinc finger protein Y-linked	0	FALSE		FALSE		FALSE	0		0		ENSG00000067646
Open Targets Platform	2024.06	ZNF285	zinc finger protein 285	0	FALSE		FALSE		FALSE	0		0		ENSG00000267508
Open Targets Platform	2024.06	ZNF595	zinc finger protein 595	0	FALSE		FALSE		FALSE	0		0		ENSG00000272602
Open Targets Platform	2024.06	ZNF658	zinc finger protein 658	0	FALSE		FALSE		FALSE	0		0		ENSG00000274349
Open Targets Platform	2024.06	ZNF705G	zinc finger protein 705G	0	FALSE		FALSE		FALSE	0		0		ENSG00000215372
Open Targets Platform	2024.06	ZNF717	zinc finger protein 717	0	FALSE		FALSE		FALSE	0		0		ENSG00000227124
Open Targets Platform	2024.06	ZNF75D	zinc finger protein 75D	0	FALSE		FALSE		FALSE	0		0		ENSG00000186376
Open Targets Platform	2024.06	ZNF860	zinc finger protein 860	0	FALSE		FALSE		FALSE	0		0.16	Schizophrenia	ENSG00000197385
Open Targets Platform	2024.06	ZNG1B	Zn regulated GTPase metalloprotein activator 1B	0	FALSE		FALSE		FALSE	0		0		ENSG00000136682
Open Targets Platform	2024.06	ZNG1C	Zn regulated GTPase metalloprotein activator 1C	0	FALSE		FALSE		FALSE	0		0		ENSG00000196873
Open Targets Platform	2024.06	ZNG1E	Zn regulated GTPase metalloprotein activator 1E	0	FALSE		FALSE		FALSE	0		0		ENSG00000147996
Open Targets Platform	2024.06	ZNG1F	Zn regulated GTPase metalloprotein activator 1F	0	FALSE		FALSE		FALSE	0		0		ENSG00000215126
Open Targets Platform	2024.06	ZXDB	zinc finger X-linked duplicated B	0	FALSE		FALSE		FALSE	0		0		ENSG00000198455

## Sheet: Kundaje Unified
annotation_source	version	symbol	genename	targetset_cancer_rank	oncogene	oncogene_confidence_level	tumor_suppressor	tsg_confidence_level	cancer_driver	global_cancer_rank	cancer_associations	targetset_disease_rank	disease_associations	ensembl_gene_id
Open Targets Platform	2024.06	GSK3B	glycogen synthase kinase 3 beta	1	FALSE		FALSE		FALSE	0.97509	Osteosarcoma, Chronic Myelogenous Leukemia, Breast Adenocarcinoma, Lung Adenocarcinoma, Glioblastoma Multiforme, Ovarian Cancer, Colorectal Adenocarcinoma, Gastric Adenocarcinoma, Squamous Cell Lung Carcinoma, Hepatocellular Carcinoma, Head And Neck Squamous Cell Carcinoma, Prostate Adenocarcinoma, Clear Cell Renal Carcinoma, Esophageal Squamous Cell Carcinoma, Melanoma, Chronic Lymphocytic Leuke…	0.91	Bipolar Disorder, Bipolar I Disorder, Major Depressive Disorder, Alzheimer Disease, Parkinson Disease, Multiple Sclerosis, Neurodegenerative Disease, Schizophrenia, Cognitive Impairment, Covid-19, Insomnia, Acute Kidney Injury, Severe Acute Respiratory Syndrome, Hiv Infection, Neuroinflammatory Disorder, Anxiety, Treatment Resistant Depression, Stroke, Alcohol Dependence, Neutropenia	ENSG00000082701
Open Targets Platform	2024.06	CAMK4	calcium/calmodulin dependent protein kinase IV	0.75	FALSE		FALSE		FALSE	0.65256	Lung Adenocarcinoma, Glioblastoma Multiforme	0.64	Intellectual Disability, Autism, Dystonia, Ataxia, Global Developmental Delay, Hypothyroidism, Diabetes Mellitus	ENSG00000152495
Open Targets Platform	2024.06	KHDRBS1	KH RNA binding domain containing, signal transduction associated 1	0.5	FALSE		FALSE		FALSE	0.52949	Lung Adenocarcinoma, Breast Adenocarcinoma	0		ENSG00000121774
Open Targets Platform	2024.06	CACNA1A	calcium voltage-gated channel subunit alpha1 A	0.25	FALSE		FALSE		FALSE	0.35806	Lung Adenocarcinoma	1	Familial Paroxysmal Ataxia, Migraine, Familial Hemiplegic, 1, Episodic Ataxia Type 2, Spinocerebellar Ataxia Type 6, Developmental And Epileptic Encephalopathy, 42, Familial Or Sporadic Hemiplegic Migraine, Developmental And Epileptic Encephalopathy, Developmental And Epileptic Encephalopathy, 52, Epileptic Encephalopathy, Neurodevelopmental Delay, Cardiovascular Disease, Developmental Delay And …	ENSG00000141837
Open Targets Platform	2024.06	SLC9A4	solute carrier family 9 member A4	0	FALSE		FALSE		FALSE	0.24707	Lung Adenocarcinoma	0.18	Celiac Disease	ENSG00000180251
Open Targets Platform	2024.06	ARHGAP15	Rho GTPase activating protein 15	0	FALSE		FALSE		FALSE	0		0.55	Diverticular Disease, Allergic Rhinitis, Diverticulitis, Schizophrenia	ENSG00000075884
Open Targets Platform	2024.06	BHMT2	betaine--homocysteine S-methyltransferase 2	0	FALSE		FALSE		FALSE	0		0		ENSG00000132840
Open Targets Platform	2024.06	CPLANE1	ciliogenesis and planar polarity effector complex subunit 1	0	FALSE		FALSE		FALSE	0		0.73	Orofaciodigital Syndrome Type 6, Joubert Syndrome 17, Joubert Syndrome, Joubert Syndrome With Orofaciodigital Defect, Joubert Syndrome And Related Disorders, Global Developmental Delay	ENSG00000197603
Open Targets Platform	2024.06	CTR9	CTR9 homolog, Paf1/RNA polymerase II complex component	0	FALSE		FALSE		FALSE	0		0.36	Macrocephaly, Intellectual Disability, Neurodevelopmental Disorder	ENSG00000198730
Open Targets Platform	2024.06	ERCC6L2	ERCC excision repair 6 like 2	0	FALSE		FALSE		FALSE	0		0	Pancytopenia	ENSG00000182150
Open Targets Platform	2024.06	MADD	MAP kinase activating death domain	0	FALSE		FALSE		FALSE	0		0.09	Diabetes Mellitus, Multiple Sclerosis	ENSG00000110514
Open Targets Platform	2024.06	NBPF12	NBPF member 12	0	FALSE		FALSE		FALSE	0		0		ENSG00000268043
Open Targets Platform	2024.06	SPIC	Spi-C transcription factor	0	FALSE		FALSE		FALSE	0		0		ENSG00000166211
Open Targets Platform	2024.06	SPTLC3	serine palmitoyltransferase long chain base subunit 3	0	FALSE		FALSE		FALSE	0		0		ENSG00000172296
Open Targets Platform	2024.06	TFCP2L1	transcription factor CP2 like 1	0	FALSE		FALSE		FALSE	0		0.45	Multiple Sclerosis, Behcet's Syndrome, Chronic Kidney Disease	ENSG00000115112
Open Targets Platform	2024.06	THUMPD1	THUMP domain containing 1	0	FALSE		FALSE		FALSE	0		0.27	Neurodevelopmental Disorder	ENSG00000066654
Open Targets Platform	2024.06	TMC1	transmembrane channel like 1	0	FALSE		FALSE		FALSE	0		0.82	Deafness, Autosomal Recessive Nonsyndromic Hearing Loss 7, Autosomal Dominant Nonsyndromic Hearing Loss, Hearing Loss, Autosomal Recessive, Hearing Loss, Rare Genetic Deafness, Autosomal Dominant Nonsyndromic Hearing Loss 36, Sensorineural Hearing Impairment, Nonsyndromic Deafness	ENSG00000165091
Open Targets Platform	2024.06	ZNF727	zinc finger protein 727	0	FALSE		FALSE		FALSE	0		0		ENSG00000214652
Open Targets Platform	2024.06	ZNF75D	zinc finger protein 75D	0	FALSE		FALSE		FALSE	0		0		ENSG00000186376

## Sheet: High Signal
annotation_source	version	symbol	genename	targetset_cancer_rank	oncogene	oncogene_confidence_level	tumor_suppressor	tsg_confidence_level	cancer_driver	global_cancer_rank	cancer_associations	targetset_disease_rank	disease_associations	ensembl_gene_id
Open Targets Platform	2024.06	APC	APC regulator of WNT signaling pathway	0.99539	TRUE	Moderate	TRUE	Very strong	TRUE	0.99744	Familial Adenomatous Polyposis 1, Familial Adenomatous Polyposis, Classic Familial Adenomatous Polyposis, Desmoid-Type Fibromatosis, Colorectal Adenocarcinoma, Colon Carcinoma, Colorectal Cancer, Gastric Adenocarcinoma And Proximal Polyposis Of The Stomach, Hepatocellular Carcinoma, Gastric Cancer, Prostate Adenocarcinoma, Adenomatous Colon Polyp, Hereditary Neoplastic Syndrome, Esophageal Cancer…	0.95	Attenuated Familial Adenomatous Polyposis, Stomach Polyp, Adenoma, Intestinal Disease, Apc-Related Attenuated Familial Adenomatous Polyposis, Intestinal Polyp, Ulcerative Colitis, Crohn's Disease, Adenoma Of Small Intestine, Hyperplastic Polyp, Epidermal Inclusion Cyst, Glycogen Storage Disease Vi	ENSG00000134982
Open Targets Platform	2024.06	SKP2	S-phase kinase associated protein 2	0.71889	TRUE	Moderate	FALSE		FALSE	0.81081	Glioblastoma Multiforme, Endometrial Cancer, Head And Neck Squamous Cell Carcinoma, Hepatocellular Carcinoma	0		ENSG00000145604
Open Targets Platform	2024.06	FUBP1	far upstream element binding protein 1	0.90783	TRUE	Strong	TRUE	Strong	TRUE	0.95421	Glioma, Colon Adenocarcinoma, Anaplastic Oligodendroglioma, Gastric Carcinoma, Cutaneous Melanoma, Lung Carcinoma, Hepatocellular Carcinoma, Esophageal Squamous Cell Carcinoma, Lung Adenocarcinoma, Oligoastrocytoma, Diffuse Large B-Cell Lymphoma, Bladder Transitional Cell Carcinoma, Cervical Squamous Cell Carcinoma, Uterine Carcinosarcoma, Squamous Cell Lung Carcinoma, Gastric Adenocarcinoma, Hea…	0.13	Psoriasis	ENSG00000162613
Open Targets Platform	2024.06	ARNT	aryl hydrocarbon receptor nuclear translocator	0.86636	TRUE	Strong	TRUE	Strong	TRUE	0.92381	Cutaneous Melanoma, Clear Cell Renal Carcinoma, Head And Neck Squamous Cell Carcinoma, Prostate Carcinoma, Melanoma, Hepatocellular Carcinoma, Multiple Myeloma, Acute Myeloid Leukemia, Esophageal Squamous Cell Carcinoma, Gastrointestinal Stromal Tumor, Chronic Lymphocytic Leukemia, Breast Carcinoma, Non-Small Cell Lung Carcinoma, Urinary Bladder Carcinoma, Oral Squamous Cell Carcinoma, Neuroblast…	0		ENSG00000143437
Open Targets Platform	2024.06	XPO1	exportin 1	0.95392	TRUE	Strong	FALSE		TRUE	0.97454	Chronic Lymphocytic Leukemia, Diffuse Large B-Cell Lymphoma, Multiple Myeloma, Prostate Adenocarcinoma, Acute Myeloid Leukemia, Hodgkins Lymphoma, Gastric Carcinoma, Endometrial Cancer, Clear Cell Renal Carcinoma, Hepatocellular Carcinoma, Non-Small Cell Lung Carcinoma, Myelodysplastic Syndrome, Melanoma, Small Cell Lung Carcinoma, Urinary Bladder Carcinoma, Urothelial Carcinoma, Lung Adenocarcin…	0.86	Hiv Infection, Influenza, Parkinson Disease, Multiple Sclerosis, Richter Syndrome, Covid-19	ENSG00000082898
Open Targets Platform	2024.06	ETV5	ETS variant transcription factor 5	0.91705	TRUE	Strong	FALSE		TRUE	0.95861	Breast Ductal Adenocarcinoma, Gastric Carcinoma, Acute Myeloid Leukemia, Esophageal Squamous Cell Carcinoma, Small Cell Lung Carcinoma, Hepatocellular Carcinoma, Head And Neck Squamous Cell Carcinoma, Urinary Bladder Carcinoma, Melanoma, Non-Small Cell Lung Carcinoma, Cervical Squamous Cell Carcinoma, Breast Carcinoma, Lung Adenocarcinoma, Colon Adenocarcinoma, Ovarian Serous Adenocarcinoma, Oral…	0.4	Bipolar Disorder, Type 2 Diabetes Mellitus	ENSG00000244405
Open Targets Platform	2024.06	SF3B1	splicing factor 3b subunit 1	0.87558	TRUE	Strong	FALSE		TRUE	0.93278	Chronic Lymphocytic Leukemia, Myelodysplastic Syndrome, Acute Myeloid Leukemia, Breast Adenocarcinoma, Cutaneous Melanoma, Bladder Transitional Cell Carcinoma, Chronic Myelogenous Leukemia, Hepatocellular Carcinoma, Rectum Malignant Melanoma, Melanoma, Essential Thrombocythemia, Polycythemia Vera, Non-Small Cell Lung Carcinoma, Esophageal Squamous Cell Carcinoma, Myeloproliferative Disorder, Inva…	0.67	Neurodegenerative Disease, Alzheimer Disease, Schizophrenia	ENSG00000115524
Open Targets Platform	2024.06	STIL	STIL centriolar assembly protein	0.83871	TRUE	Strong	FALSE		TRUE	0.91319	T-Cell Acute Lymphoblastic Leukemia, Hepatocellular Carcinoma, Bladder Transitional Cell Carcinoma, Urinary Bladder Carcinoma, Diffuse Large B-Cell Lymphoma, Non-Small Cell Lung Carcinoma, Lung Adenocarcinoma, Esophageal Squamous Cell Carcinoma, Acute Lymphoblastic Leukemia, Prostate Carcinoma, Gastric Adenocarcinoma, Small Cell Lung Carcinoma, Melanoma, Oral Squamous Cell Carcinoma, Acute Myeloi…	0.52	Autosomal Recessive Primary Microcephaly	ENSG00000123473
Open Targets Platform	2024.06	RHOA	ras homolog family member A	0.94931	TRUE	Very strong	TRUE	Strong	TRUE	0.97198	Gastric Adenocarcinoma, Burkitts Lymphoma, Head And Neck Squamous Cell Carcinoma, Urinary Bladder Cancer, Non-Hodgkins Lymphoma, Lung Adenocarcinoma, Esophageal Carcinoma, Angioimmunoblastic T-Cell Lymphoma, Gastric Carcinoma, Adult T-Cell Leukemia/Lymphoma, Diffuse Gastric Adenocarcinoma, Unspecified Peripheral T-Cell Lymphoma, Diffuse Large B-Cell Lymphoma, Acute Myeloid Leukemia, Cutaneous Mel…	0.65	Ectodermal Dysplasia With Facial Dysmorphism And Acral, Ocular, And Brain Anomalies, Neurodegenerative Disease, Endometriosis, Ulcerative Colitis, Osteoporosis, Hematocrit	ENSG00000067560
Open Targets Platform	2024.06	PIK3CA	phosphatidylinositol-4,5-bisphosphate 3-kinase catalytic subunit alpha	1	TRUE	Very strong	FALSE		TRUE	0.99963	Breast Adenocarcinoma, Ovarian Cancer, Seborrheic Keratosis, Hepatocellular Carcinoma, Head And Neck Squamous Cell Carcinoma, Colorectal Adenocarcinoma, Non-Small Cell Lung Carcinoma, Gastric Adenocarcinoma, Hereditary Breast Carcinoma, Cowden Disease, Cowden Syndrome 5, Cervical Squamous Cell Carcinoma, Lung Adenocarcinoma, Endometrial Cancer, Squamous Cell Lung Carcinoma, Esophageal Cancer, Gli…	1	Megalencephaly-Capillary Malformation-Polymicrogyria Syndrome, Cloves Syndrome, Clove Syndrome, Pik3ca Related Overgrowth Spectrum, Clapo Syndrome, Pik3ca-Related Overgrowth Syndrome, Megalodactyly, Nevus, Epidermal, Capillary Malformation, Lymphatic Malformation, Vascular Malformation, Overgrowth Syndrome, Papillary Hidradenoma, Polydactyly, Global Developmental Delay, Macrocephaly, Hemihypertro…	ENSG00000121879
Open Targets Platform	2024.06	MTOR	mechanistic target of rapamycin kinase	0.99078	TRUE	Very strong	FALSE		TRUE	0.99524	Clear Cell Renal Carcinoma, Papillary Renal Cell Carcinoma, Cutaneous Melanoma, Renal Cell Carcinoma, Renal Carcinoma, Gastric Adenocarcinoma, Colorectal Adenocarcinoma, Glioblastoma, Bladder Transitional Cell Carcinoma, Cervical Adenocarcinoma, Merkel Cell Skin Cancer, Skin Squamous Cell Carcinoma, Skin Basal Cell Carcinoma, Esophageal Adenocarcinoma, Prostate Carcinoma, Head And Neck Squamous C…	0.99	Macrocephaly-Intellectual Disability-Neurodevelopmental Disorder-Small Thorax Syndrome, Isolated Focal Cortical Dysplasia Type Ii, Neurodegenerative Disease, Multiple Sclerosis, Parkinson Disease, Alzheimer Disease, Lysosomal Storage Disease, Intellectual Disability, Ulcerative Colitis, Cardiovascular Disease, Neuroinflammatory Disorder, Hemimegalencephaly, Infection, Macrocephaly, Cerebral Corti…	ENSG00000198793
Open Targets Platform	2024.06	RAF1	Raf-1 proto-oncogene, serine/threonine kinase	0.97696	TRUE	Very strong	FALSE		TRUE	0.98443	Hepatocellular Carcinoma, Renal Cell Carcinoma, Thyroid Carcinoma, Cutaneous Melanoma, Melanoma, Colorectal Adenocarcinoma, Pancreatic Carcinoma, Carcinoma Of Liver And Intrahepatic Biliary Tract, Lung Adenocarcinoma, Non-Small Cell Lung Carcinoma, Acute Myeloid Leukemia, Gastric Adenocarcinoma, Clear Cell Renal Carcinoma, Liver Cancer, Gastrointestinal Stromal Tumor, Bile Duct Carcinoma, Gliobla…	0.91	Noonan Syndrome With Multiple Lentigines, Dilated Cardiomyopathy, Rasopathy, Hypertrophic Cardiomyopathy, Left Ventricular Noncompaction	ENSG00000132155
Open Targets Platform	2024.06	IDH1	isocitrate dehydrogenase (NADP(+)) 1	0.97235	TRUE	Very strong	FALSE		TRUE	0.98352	Acute Myeloid Leukemia, Glioblastoma Multiforme, Enchondromatosis, Cholangiocarcinoma, Melanoma, Low Grade Glioma, Prostate Adenocarcinoma, Ollier Disease, Hepatocellular Carcinoma, Glioma Susceptibility 1, Multiple Myeloma, Astrocytoma, Oligodendroglioma, Myelodysplastic Syndrome, Lung Adenocarcinoma, Cutaneous Melanoma, Bladder Transitional Cell Carcinoma, Glioma, Osteosarcoma, Glioblastoma	0.67	Maffucci Syndrome, Atrial Fibrillation, Myelofibrosis	ENSG00000138413
Open Targets Platform	2024.06	NPM1	nucleophosmin 1	0.96774	TRUE	Very strong	FALSE		TRUE	0.98205	Acute Myeloid Leukemia, Non-Small Cell Lung Carcinoma, Anaplastic Large Cell Lymphoma, Inflammatory Myofibroblastic Tumor, Diffuse Large B-Cell Lymphoma, Lung Adenocarcinoma, Lymphoma, Hodgkins Lymphoma, Lymphomatoid Papulosis, Head And Neck Squamous Cell Carcinoma, Gastric Adenocarcinoma, Uveal Melanoma, Hepatocellular Carcinoma, Urinary Bladder Carcinoma, Melanoma, Cutaneous Melanoma, Bile Duct…	0.82	Neurodegenerative Disease, Hiv Infection, Dyskeratosis Congenita, Myelofibrosis	ENSG00000181163
Open Targets Platform	2024.06	BCL6	BCL6 transcription repressor	0.94009	TRUE	Very strong	FALSE		TRUE	0.97051	Diffuse Large B-Cell Lymphoma, Lymphoma, Lung Carcinoma, Colorectal Adenocarcinoma, Skin Squamous Cell Carcinoma, Head And Neck Squamous Cell Carcinoma, Gastric Adenocarcinoma, Lung Adenocarcinoma, Squamous Cell Lung Carcinoma, Prostate Adenocarcinoma, Cutaneous Melanoma, Chronic Lymphocytic Leukemia, Chronic Myelogenous Leukemia, Breast Carcinoma, Hodgkins Lymphoma, Non-Small Cell Lung Carcinoma…	0.84	Neurodegenerative Disease, Allergic Rhinitis, Hematocrit, Allergic Disease, Type 2 Diabetes Mellitus, Richter Syndrome, Common Variable Immunodeficiency, Autoimmune Lymphoproliferative Syndrome Type 2b, Lymphoproliferative Syndrome, Autoimmune Disease	ENSG00000113916
Open Targets Platform	2024.06	JUN	Jun proto-oncogene, AP-1 transcription factor subunit	0.93548	TRUE	Very strong	FALSE		TRUE	0.97033	Colorectal Adenocarcinoma, Colon Adenocarcinoma, Skin Squamous Cell Carcinoma, Squamous Cell Lung Carcinoma, Lung Adenocarcinoma, Gastric Adenocarcinoma, Urinary Bladder Carcinoma, Melanoma, Hepatocellular Carcinoma, Esophageal Squamous Cell Carcinoma, Skin Basal Cell Carcinoma, Small Cell Lung Carcinoma, Head And Neck Squamous Cell Carcinoma, Breast Adenocarcinoma, Gastric Carcinoma, Bladder Tra…	0.49	Neurodegenerative Disease, Non-Alcoholic Steatohepatitis, Psoriasis	ENSG00000177606
Open Targets Platform	2024.06	CREB1	cAMP responsive element binding protein 1	0.92627	TRUE	Very strong	FALSE		TRUE	0.96264	Clear Cell Sarcoma, Esophageal Adenocarcinoma, Gastric Carcinoma, Breast Ductal Adenocarcinoma, Lung Adenocarcinoma, Chronic Lymphocytic Leukemia, Glioblastoma Multiforme, Hepatocellular Carcinoma, Osteosarcoma, Esophageal Squamous Cell Carcinoma, Oral Squamous Cell Carcinoma, Urinary Bladder Carcinoma, Pancreatic Ductal Adenocarcinoma, Gastric Adenocarcinoma, Breast Carcinoma, Bladder Transition…	0.89	Infectious Disease, Neurodegenerative Disease, Alzheimer Disease, Multiple Sclerosis, Parkinson Disease, Hypertension, Bipolar Disorder, Schizophrenia, Refractive Error, Ulcerative Colitis	ENSG00000118260
Open Targets Platform	2024.06	MYD88	MYD88 innate immune signal transduction adaptor	0.89401	TRUE	Very strong	FALSE		TRUE	0.94377	Chronic Lymphocytic Leukemia, Diffuse Large B-Cell Lymphoma, Non-Hodgkins Lymphoma, Lymphoma, Central Nervous System Lymphoma, Lymphoplasmacytic Lymphoma, Breast Diffuse Large B-Cell Lymphoma, Diffuse Large B-Cell Lymphoma Of The Central Nervous System, Lung Adenocarcinoma, Cutaneous Melanoma, Hepatocellular Carcinoma, Oral Squamous Cell Carcinoma, Non-Small Cell Lung Carcinoma, Melanoma, Acute M…	0.66	Inborn Error Of Immunity, Ulcerative Colitis, Macroglobulinemia, Osteoarthritis, Wiskott-Aldrich Syndrome, X-Linked Agammaglobulinemia, Common Variable Immunodeficiency, Autoimmune Disease	ENSG00000172936
Open Targets Platform	2024.06	RAD50	RAD50 double strand break repair protein	0.92166	FALSE		TRUE	Moderate	FALSE	0.95934	Hereditary Breast And Ovarian Cancer Syndrome, Hereditary Breast Ovarian Cancer Syndrome, Breast Carcinoma, Ovarian Cancer, Hepatocellular Carcinoma, Lung Adenocarcinoma, Head And Neck Squamous Cell Carcinoma, Squamous Cell Lung Carcinoma, Gastric Adenocarcinoma, Clear Cell Renal Carcinoma, Chronic Lymphocytic Leukemia, Acute Lymphoblastic Leukemia, Glioblastoma Multiforme, Melanoma, Merkel Cell …	0.65	Nijmegen Breakage Syndrome-Like Disorder, Childhood Onset Asthma, Psoriasis, Eosinophilic Esophagitis, Seasonal Allergic Rhinitis	ENSG00000113522
Open Targets Platform	2024.06	SDHB	succinate dehydrogenase complex iron sulfur subunit B	0.93088	FALSE		TRUE	Strong	TRUE	0.96722	Adrenal Gland Pheochromocytoma, Gastrointestinal Stromal Tumor, Paraganglioma, Hereditary Neoplastic Syndrome, Cowden Disease, Hemangioblastoma, Renal Cell Carcinoma, Von Hippel-Lindau Disease, Breast Carcinoma, Papillary Thyroid Carcinoma, Hepatocellular Carcinoma, Oral Squamous Cell Carcinoma, Acute Myeloid Leukemia, Melanoma, Pancreatic Neuroendocrine Tumor, Ovarian Serous Adenocarcinoma, Head…	0.63	Mitochondrial Complex Ii Deficiency, Nuclear Type 1, Mitochondrial Disease, Carney Triad	ENSG00000117118
Open Targets Platform	2024.06	FH	fumarate hydratase	0.90323	FALSE		TRUE	Strong	TRUE	0.95073	Hereditary Leiomyomatosis And Renal Cell Cancer, Hereditary Neoplastic Syndrome, Renal Carcinoma, Hepatocellular Carcinoma, Non-Small Cell Lung Carcinoma, Renal Cell Carcinoma, Lung Adenocarcinoma, Acute Myeloid Leukemia, Clear Cell Renal Carcinoma, Mantle Cell Lymphoma, Breast Carcinoma, Colon Adenocarcinoma, Melanoma, Papillary Renal Cell Carcinoma, Unclassified Renal Cell Carcinoma, Urinary Bl…	0.6	Fumaric Aciduria, Microcephaly	ENSG00000091483
Open Targets Platform	2024.06	TPM3	tropomyosin 3	0.8894	FALSE		TRUE	Strong	TRUE	0.94084	Anaplastic Large Cell Lymphoma, Papillary Thyroid Carcinoma, Inflammatory Myofibroblastic Tumor, Non-Small Cell Lung Carcinoma, Colon Adenocarcinoma, Lung Adenocarcinoma, Head And Neck Squamous Cell Carcinoma, Esophageal Squamous Cell Carcinoma, Hepatocellular Carcinoma, Urinary Bladder Carcinoma, Oral Squamous Cell Carcinoma, Acute Myeloid Leukemia, Cervical Squamous Cell Carcinoma, Gastric Aden…	0.92	Congenital Myopathy 4b, Autosomal Recessive, Congenital Fiber-Type Disproportion Myopathy, Cap Myopathy, Nemaline Myopathy, Spitz Nevus, Myopathy	ENSG00000143549
Open Targets Platform	2024.06	CASP9	caspase 9	0.88479	FALSE		TRUE	Strong	TRUE	0.93773	Glioblastoma Multiforme, Lung Adenocarcinoma, Squamous Cell Lung Carcinoma, Cutaneous Melanoma, Non-Small Cell Lung Carcinoma, Hepatocellular Carcinoma, Acute Myeloid Leukemia, Gastric Carcinoma, Head And Neck Squamous Cell Carcinoma, Small Cell Lung Carcinoma, Chronic Lymphocytic Leukemia, Urinary Bladder Carcinoma, Breast Carcinoma, Melanoma, Esophageal Squamous Cell Carcinoma, Skin Basal Cell …	0.48	Neurodegenerative Disease, Non-Alcoholic Steatohepatitis, Hepatitis C Virus Infection	ENSG00000132906
Open Targets Platform	2024.06	BCL10	BCL10 immune signaling adaptor	0.88018	FALSE		TRUE	Strong	TRUE	0.93462	Malt Lymphoma, Follicular Lymphoma, Diffuse Large B-Cell Lymphoma, Testicular Germ Cell Tumor, Colon Carcinoma, Hepatocellular Carcinoma, Chronic Lymphocytic Leukemia, Pancreatic Ductal Adenocarcinoma, Small Cell Lung Carcinoma, Non-Small Cell Lung Carcinoma, Breast Carcinoma, Lung Adenocarcinoma, Melanoma, Gastric Carcinoma, Glioblastoma Multiforme, Acute Lymphoblastic Leukemia, Oral Squamous Ce…	0.49	Immunodeficiency 37, Inborn Error Of Immunity	ENSG00000142867
Open Targets Platform	2024.06	XPC	XPC complex subunit, DNA damage recognition and repair factor	0.87097	FALSE		TRUE	Strong	TRUE	0.93077	Xeroderma Pigmentosum Group C, Xeroderma Pigmentosum Complementation Group C, Ovarian Cancer, Lung Carcinoma, Urinary Bladder Carcinoma, Non-Small Cell Lung Carcinoma, Melanoma, Hepatocellular Carcinoma, Skin Basal Cell Carcinoma, Cutaneous Melanoma, Head And Neck Squamous Cell Carcinoma, Squamous Cell Lung Carcinoma, Acute Myeloid Leukemia, Bladder Transitional Cell Carcinoma, Skin Squamous Cell…	0.47	Xeroderma Pigmentosum	ENSG00000154767
Open Targets Platform	2024.06	RANBP2	RAN binding protein 2	0.86175	FALSE		TRUE	Strong	TRUE	0.92326	Hepatocellular Carcinoma, Inflammatory Myofibroblastic Tumor, Hemangioblastoma, Gastric Adenocarcinoma, Clear Cell Renal Carcinoma, Breast Carcinoma, Oral Squamous Cell Carcinoma, Multiple Myeloma, Acute Myeloid Leukemia, Non-Small Cell Lung Carcinoma, Small Cell Lung Carcinoma, Acute Lymphoblastic Leukemia, Myelodysplastic Syndrome, Plasmacytoma, Juvenile Myelomonocytic Leukemia, Neuroblastoma	0.92	Familial Acute Necrotizing Encephalopathy, Influenza, Hiv Infection, Viral Disease, Neurodegenerative Disease, Covid-19	ENSG00000153201
Open Targets Platform	2024.06	RPL22	ribosomal protein L22	0.85714	FALSE		TRUE	Strong	TRUE	0.91648	Gastric Carcinoma, Colon Adenocarcinoma, Gastric Adenocarcinoma, Clear Cell Renal Carcinoma, Hepatocellular Carcinoma, Non-Small Cell Lung Carcinoma, Acute Myeloid Leukemia, Head And Neck Squamous Cell Carcinoma, T-Cell Acute Lymphoblastic Leukemia, Melanoma, Breast Carcinoma, Diffuse Large B-Cell Lymphoma, Chronic Lymphocytic Leukemia, Glioblastoma Multiforme	0.37	Influenza	ENSG00000116251
Open Targets Platform	2024.06	RPL5	ribosomal protein L5	0.84793	FALSE		TRUE	Strong	TRUE	0.91465	Cutaneous Melanoma, Clear Cell Renal Carcinoma, Glioblastoma Multiforme, Lung Adenocarcinoma, Hepatocellular Carcinoma, Acute Myeloid Leukemia, T-Cell Acute Lymphoblastic Leukemia, Non-Small Cell Lung Carcinoma, Soft Tissue Sarcoma, Colorectal Adenocarcinoma, Urinary Bladder Carcinoma, Breast Carcinoma, Colon Adenocarcinoma, Lung Carcinoma, Melanoma, Multiple Myeloma	0.86	Blackfan-Diamond Anemia, Diamond-Blackfan Anemia, Cleft Palate, Cleft Palate	ENSG00000122406
Open Targets Platform	2024.06	SPEN	spen family transcriptional repressor	0.82488	FALSE		TRUE	Strong	TRUE	0.90641	Diffuse Large B-Cell Lymphoma, Melanoma, Colorectal Adenocarcinoma, Prostate Adenocarcinoma, Lung Adenocarcinoma, Acute Myeloid Leukemia, Bladder Transitional Cell Carcinoma, Gastric Adenocarcinoma, Hepatocellular Carcinoma, Astrocytoma, Mantle Cell Lymphoma	0.23	Parkinson Disease	ENSG00000065526
Open Targets Platform	2024.06	STAG1	STAG1 cohesin complex component	0.81567	FALSE		TRUE	Strong	TRUE	0.88956	Urinary Bladder Carcinoma, Head And Neck Squamous Cell Carcinoma, Glioblastoma Multiforme, Squamous Cell Lung Carcinoma, Gastric Adenocarcinoma, Hepatocellular Carcinoma, Chronic Lymphocytic Leukemia, Esophageal Adenocarcinoma, Oral Squamous Cell Carcinoma, Bladder Transitional Cell Carcinoma, Hodgkins Lymphoma, Multiple Myeloma, Colon Carcinoma	0.11	Myocardial Infarction	ENSG00000118007
Open Targets Platform	2024.06	MLF1	myeloid leukemia factor 1	0.80184	FALSE		TRUE	Strong	TRUE	0.88205	Acute Myeloid Leukemia, Acute Lymphoblastic Leukemia, Breast Carcinoma, Hepatocellular Carcinoma, Lung Adenocarcinoma, Squamous Cell Lung Carcinoma, Colorectal Adenocarcinoma, Oral Squamous Cell Carcinoma, Mantle Cell Lymphoma, Neuroblastoma	0.07	Chronic Obstructive Pulmonary Disease	ENSG00000178053
Open Targets Platform	2024.06	CBLB	Cbl proto-oncogene B	0.78341	FALSE		TRUE	Strong	TRUE	0.87179	Pancreatic Ductal Adenocarcinoma, Esophageal Adenocarcinoma, Clear Cell Renal Carcinoma, Oral Squamous Cell Carcinoma, Hepatocellular Carcinoma, Pancreatic Carcinoma, Melanoma	0.33	Autoimmune Disease, Diabetes Mellitus	ENSG00000114423
Open Targets Platform	2024.06	ASXL2	ASXL transcriptional regulator 2	0.77419	FALSE		TRUE	Strong	TRUE	0.86905	Acute Myeloid Leukemia, Pancreatic Adenocarcinoma, Clear Cell Renal Carcinoma, Hepatocellular Carcinoma, Esophageal Squamous Cell Carcinoma, Small Cell Lung Carcinoma, Pancreatic Carcinoma, Melanoma, Chromophobe Renal Cell Carcinoma, T-Cell Acute Lymphoblastic Leukemia, Chronic Neutrophilic Leukemia	0.62	Shashi-Pena Syndrome, Hematocrit, Neurodevelopmental Disorder	ENSG00000143970
Open Targets Platform	2024.06	TMEM127	transmembrane protein 127	0.75576	FALSE		TRUE	Strong	TRUE	0.84249	Adrenal Gland Pheochromocytoma, Acute Myeloid Leukemia, Osteosarcoma, Renal Cell Carcinoma	0		ENSG00000135956
Open Targets Platform	2024.06	SFPQ	splicing factor proline and glutamine rich	0.70507	FALSE		TRUE	Strong	TRUE	0.79634	Lung Adenocarcinoma, Hepatocellular Carcinoma, Melanoma, Pecoma	0		ENSG00000116560
Open Targets Platform	2024.06	FBXW7	F-box and WD repeat domain containing 7	0.98618	FALSE		TRUE	Very strong	TRUE	0.98993	Colorectal Adenocarcinoma, Cervical Squamous Cell Carcinoma, Head And Neck Squamous Cell Carcinoma, Gastric Adenocarcinoma, Uterine Carcinosarcoma, Endometrial Cancer, Esophageal Cancer, Squamous Cell Lung Carcinoma, Urinary Bladder Cancer, Chronic Lymphocytic Leukemia, Lung Adenocarcinoma, Bladder Transitional Cell Carcinoma, Medulloblastoma, Colon Adenocarcinoma, Glioblastoma, T-Cell Acute Lymp…	0.65	Type 2 Diabetes Mellitus, Neurodevelopmental Disorder, Diabetes Mellitus	ENSG00000109670
Open Targets Platform	2024.06	MLH1	mutL homolog 1	0.98157	FALSE		TRUE	Very strong	TRUE	0.98956	Lynch Syndrome, Colon Carcinoma, Mismatch Repair Cancer Syndrome 1, Colorectal Cancer, Endometrial Carcinoma, Hereditary Neoplastic Syndrome, Hereditary Nonpolyposis Colon Cancer, Hereditary Nonpolyposis Colorectal Carcinoma, Hereditary Breast And Ovarian Cancer Syndrome, Ovarian Cancer, Gastric Cancer, Colorectal Carcinoma, Colorectal Adenocarcinoma, Breast Carcinoma, Lung Adenocarcinoma, Skin B…	0.74	Constitutional Mismatch Repair Deficiency Syndrome, Ovarian Endometriosis, Ulcerative Colitis, Atypical Endometrial Hyperplasia, Azoospermia, Hereditary Mixed Polyposis Syndrome	ENSG00000076242
Open Targets Platform	2024.06	PBRM1	polybromo 1	0.96313	FALSE		TRUE	Very strong	TRUE	0.97637	Clear Cell Renal Carcinoma, Melanoma, Renal Cell Carcinoma, Cholangiocarcinoma, Renal Carcinoma, Pleural Mesothelioma, Nonpapillary Renal Cell Carcinoma, Bladder Transitional Cell Carcinoma, Cervical Squamous Cell Carcinoma, Gastric Adenocarcinoma, Lung Adenocarcinoma, Urinary Bladder Carcinoma, Non-Small Cell Lung Carcinoma, Acute Myeloid Leukemia, Esophageal Squamous Cell Carcinoma, Prostate Ad…	0.28	Schizophrenia, Bipolar Disorder	ENSG00000163939
Open Targets Platform	2024.06	CDC73	cell division cycle 73	0.91244	FALSE		TRUE	Very strong	TRUE	0.95458	Parathyroid Adenoma, Hyperparathyroidism 2 With Jaw Tumors, Hyperparathyroidism-Jaw Tumor Syndrome, Parathyroid Gland Carcinoma, Hereditary Neoplastic Syndrome, Ossifying Fibroma Of The Jaw, Gastric Carcinoma, Lung Carcinoma, Malignant Tumor Of Parathyroid Gland, Pancreatic Carcinoma, Head And Neck Squamous Cell Carcinoma, Hepatocellular Carcinoma, Acute Myeloid Leukemia, Oral Squamous Cell Carci…	0.77	Hyperparathyroidism, Familial Isolated Hyperparathyroidism, Ossifying Fibroma	ENSG00000134371
Open Targets Platform	2024.06	GSK3B	glycogen synthase kinase 3 beta	0.95853	FALSE		FALSE		FALSE	0.97509	Osteosarcoma, Chronic Myelogenous Leukemia, Breast Adenocarcinoma, Lung Adenocarcinoma, Glioblastoma Multiforme, Ovarian Cancer, Colorectal Adenocarcinoma, Gastric Adenocarcinoma, Squamous Cell Lung Carcinoma, Hepatocellular Carcinoma, Head And Neck Squamous Cell Carcinoma, Prostate Adenocarcinoma, Clear Cell Renal Carcinoma, Esophageal Squamous Cell Carcinoma, Melanoma, Chronic Lymphocytic Leuke…	0.99	Bipolar Disorder, Bipolar I Disorder, Major Depressive Disorder, Alzheimer Disease, Parkinson Disease, Multiple Sclerosis, Neurodegenerative Disease, Schizophrenia, Cognitive Impairment, Covid-19, Insomnia, Acute Kidney Injury, Severe Acute Respiratory Syndrome, Hiv Infection, Neuroinflammatory Disorder, Anxiety, Treatment Resistant Depression, Stroke, Alcohol Dependence, Neutropenia	ENSG00000082701
Open Targets Platform	2024.06	TUBB	tubulin beta class I	0.9447	FALSE		FALSE		FALSE	0.97161	Non-Small Cell Lung Carcinoma, Breast Cancer, Breast Carcinoma, Acute Lymphoblastic Leukemia, Hodgkins Lymphoma, Diffuse Large B-Cell Lymphoma, Non-Hodgkins Lymphoma, Multiple Myeloma, Follicular Lymphoma, Head And Neck Squamous Cell Carcinoma, Esophageal Squamous Cell Carcinoma, Squamous Cell Lung Carcinoma, Mantle Cell Lymphoma, Breast Adenocarcinoma, Lung Cancer, Neuroblastoma, Medulloblastoma…	0.9	Coronary Artery Disease, Atrial Fibrillation, Autoimmune Thrombocytopenic Purpura, Neuropathy, Lissencephaly, Alzheimer Disease, Parkinson Disease, Aids, Benign Prostatic Hyperplasia, Schizophrenia, Atherosclerosis, Chronic Obstructive Pulmonary Disease	ENSG00000196230
Open Targets Platform	2024.06	ITK	IL2 inducible T cell kinase	0.89862	FALSE		FALSE		FALSE	0.94799	Renal Cell Carcinoma, Sarcoma, Hodgkins Lymphoma, Soft Tissue Sarcoma, Clear Cell Renal Carcinoma, Angiosarcoma, Melanoma, Non-Small Cell Lung Carcinoma, Lung Adenocarcinoma, Small Cell Lung Carcinoma, Breast Carcinoma, Urinary Bladder Carcinoma, Acute Myeloid Leukemia, Prostate Carcinoma, Cutaneous Melanoma, Uterine Carcinosarcoma, Hepatocellular Carcinoma, Head And Neck Squamous Cell Carcinoma,…	0.67	Lymphoproliferative Syndrome, Rheumatoid Arthritis, Myelofibrosis, Sepsis, Ulcerative Colitis, Crohn's Disease, Type 1 Diabetes Mellitus, Common Variable Immunodeficiency, Wiskott-Aldrich Syndrome, Autosomal Recessive Hyper-Ige Syndrome, Inborn Error Of Immunity, Hepatitis B Virus Infection	ENSG00000113263
Open Targets Platform	2024.06	HDAC4	histone deacetylase 4	0.85253	FALSE		FALSE		FALSE	0.91557	Multiple Myeloma, Cutaneous T-Cell Lymphoma, Thymic Carcinoma, Lymphoma, Breast Adenocarcinoma, Breast Cancer, Head And Neck Squamous Cell Carcinoma, Pancreatic Adenocarcinoma, Ovarian Cancer, Glioblastoma Multiforme, Non-Small Cell Lung Carcinoma, Acute Myeloid Leukemia, Myelodysplastic Syndrome, Diffuse Large B-Cell Lymphoma, Non-Hodgkins Lymphoma, Melanoma, Small Cell Lung Carcinoma, Gastric C…	0.83	2q37 Microdeletion Syndrome, Intellectual Disability, Neurodegenerative Disease, Syndromic Intellectual Disability, Microcephaly, Chronic Obstructive Pulmonary Disease	ENSG00000068024
Open Targets Platform	2024.06	RBM15	RNA binding motif protein 15	0.84332	FALSE		FALSE		TRUE	0.9141	Head And Neck Squamous Cell Carcinoma, Lung Adenocarcinoma, Osteosarcoma, Hepatocellular Carcinoma, Esophageal Squamous Cell Carcinoma, Acute Lymphoblastic Leukemia, Urinary Bladder Carcinoma, Chronic Lymphocytic Leukemia, Gastric Adenocarcinoma, Thyroid Carcinoma, Melanoma, Prostate Adenocarcinoma, Cervical Squamous Cell Carcinoma, Diffuse Large B-Cell Lymphoma, Cutaneous Melanoma, Small Cell Lu…	0		ENSG00000162775
Open Targets Platform	2024.06	TPR	translocated promoter region, nuclear basket protein	0.8341	FALSE		FALSE		TRUE	0.91154	Papillary Thyroid Carcinoma, Thyroid Gland Oncocytic Adenoma, Clear Cell Renal Carcinoma, Hepatocellular Carcinoma, Glioblastoma Multiforme, Small Cell Lung Carcinoma, Gastric Carcinoma, Acute Myeloid Leukemia, Non-Small Cell Lung Carcinoma, Colorectal Adenocarcinoma, Melanoma, Urinary Bladder Carcinoma, Diffuse Large B-Cell Lymphoma, Prostate Carcinoma, Multiple Myeloma, Gastric Adenocarcinoma, …	0.48	Hiv Infection, Intellectual Disability	ENSG00000047410
Open Targets Platform	2024.06	TOP2B	DNA topoisomerase II beta	0.82949	FALSE		FALSE		FALSE	0.90714	Acute Lymphoblastic Leukemia, Small Cell Lung Carcinoma, Acute Myeloid Leukemia, Breast Cancer, Ovarian Cancer, Neuroblastoma, Non-Small Cell Lung Carcinoma, Diffuse Large B-Cell Lymphoma, Myelodysplastic Syndrome, Multiple Myeloma, Lung Adenocarcinoma, Glioblastoma Multiforme, Prostate Adenocarcinoma, Thymoma	0.61	Cardiomyopathy, Hiv-1 Infection, Neurodevelopmental Disorder, Covid-19	ENSG00000077097
Open Targets Platform	2024.06	TFG	trafficking from ER to golgi regulator	0.82028	FALSE		FALSE		TRUE	0.89011	Anaplastic Large Cell Lymphoma, Papillary Thyroid Carcinoma, Follicular Variant Thyroid Gland Papillary Carcinoma, Extraskeletal Myxoid Chondrosarcoma, Hepatocellular Carcinoma, Non-Small Cell Lung Carcinoma, Head And Neck Squamous Cell Carcinoma, Acute Myeloid Leukemia, Ovarian Serous Adenocarcinoma, Melanoma, Oral Squamous Cell Carcinoma	0.91	Autosomal Recessive Spastic Paraplegia Type 57, Hereditary Motor And Sensory Neuropathy, Okinawa Type, Hereditary Spastic Paraplegia 57, Neurodegenerative Disease, Charcot-Marie-Tooth Disease	ENSG00000114354
Open Targets Platform	2024.06	PIK3R3	phosphoinositide-3-kinase regulatory subunit 3	0.81106	FALSE		FALSE		FALSE	0.88736	Glioblastoma Multiforme, Breast Cancer, Endometrial Cancer, Head And Neck Squamous Cell Carcinoma, Lung Adenocarcinoma, Breast Carcinoma, Gastric Adenocarcinoma, Non-Small Cell Lung Carcinoma, Melanoma, Hepatocellular Carcinoma, Metastatic Colorectal Cancer, Gastrointestinal Stromal Tumor, Triple-Negative Breast Cancer, Renal Cell Carcinoma, Lung Cancer	0.31	Infection, Covid-19	ENSG00000117461
Open Targets Platform	2024.06	PMS1	PMS1 homolog 1, mismatch repair system component	0.80645	FALSE		FALSE		TRUE	0.88462	Colorectal Cancer, Hepatocellular Carcinoma, Oral Squamous Cell Carcinoma, Pancreatic Ductal Adenocarcinoma, Esophageal Squamous Cell Carcinoma, Non-Small Cell Lung Carcinoma, Melanoma, Urinary Bladder Carcinoma, Head And Neck Squamous Cell Carcinoma, Chronic Lymphocytic Leukemia, Lynch Syndrome, Renal Cell Carcinoma, Diffuse Large B-Cell Lymphoma, Mantle Cell Lymphoma	0		ENSG00000064933
Open Targets Platform	2024.06	FDPS	farnesyl diphosphate synthase	0.79724	FALSE		FALSE		FALSE	0.87949	Multiple Myeloma, Breast Cancer, Non-Small Cell Lung Carcinoma, Hepatocellular Carcinoma, Sarcoma, Metastatic Prostate Cancer, Osteosarcoma, Pancreatic Adenocarcinoma	0.82	Osteopenia, Bone Disease, Paget Disease, Osteogenesis Imperfecta Type 3, Type 2 Diabetes Mellitus	ENSG00000160752
Open Targets Platform	2024.06	PRCC	proline rich mitotic checkpoint control factor	0.79263	FALSE		FALSE		FALSE	0.87381	Renal Carcinoma, Papillary Renal Cell Carcinoma, Hepatocellular Carcinoma, Renal Cell Carcinoma Associated With Xp11.2 Translocations/Tfe3 Gene Fusions, Pecoma, Head And Neck Squamous Cell Carcinoma, Melanoma, Lung Adenocarcinoma, Urinary Bladder Carcinoma, Acute Myeloid Leukemia, Squamous Cell Lung Carcinoma, Non-Small Cell Lung Carcinoma, Oral Squamous Cell Carcinoma	0		ENSG00000143294
Open Targets Platform	2024.06	THRAP3	thyroid hormone receptor associated protein 3	0.78802	FALSE		FALSE		TRUE	0.87289	Lung Adenocarcinoma, Urinary Bladder Carcinoma, Chronic Lymphocytic Leukemia, Hepatocellular Carcinoma, Melanoma, Acute Myeloid Leukemia, Colon Adenocarcinoma, Esophageal Squamous Cell Carcinoma, Head And Neck Squamous Cell Carcinoma, Squamous Cell Lung Carcinoma, Cutaneous Melanoma, Breast Adenocarcinoma	0.04	Type 2 Diabetes Mellitus	ENSG00000054118
Open Targets Platform	2024.06	CDK7	cyclin dependent kinase 7	0.7788	FALSE		FALSE		FALSE	0.86978	Glioblastoma Multiforme, Endometrial Cancer, Lung Adenocarcinoma, Squamous Cell Lung Carcinoma, Esophageal Cancer, Non-Small Cell Lung Carcinoma, Acute Myeloid Leukemia, Chronic Lymphocytic Leukemia, Breast Cancer, Hepatocellular Carcinoma, Mantle Cell Lymphoma, Multiple Myeloma, Small Cell Lung Carcinoma, Pancreatic Adenocarcinoma, Sarcoma	0		ENSG00000134058
Open Targets Platform	2024.06	HMGCR	3-hydroxy-3-methylglutaryl-CoA reductase	0.76959	FALSE		FALSE		FALSE	0.86227	Breast Cancer, Hepatocellular Carcinoma, Glioblastoma Multiforme, Multiple Myeloma, Small Cell Lung Carcinoma, Melanoma, Renal Cell Carcinoma, Neurofibromatosis Type 1, Cutaneous Melanoma, Non-Small Cell Lung Carcinoma, Breast Carcinoma, Metastatic Colorectal Cancer, Prostate Carcinoma, Pancreatic Carcinoma, Pancreatic Adenocarcinoma, Acute Myeloid Leukemia	1	Hypercholesterolemia, Cardiovascular Disease, Hyperlipidemia, Coronary Artery Disease, Familial Hypercholesterolemia, Stroke, Disorder Of Lipid Metabolism, Metabolic Syndrome, Multiple Sclerosis, Type 2 Diabetes Mellitus, Alzheimer Disease, Myocardial Infarction, Angina Pectoris, Diabetes Mellitus, Atherosclerosis, Heart Failure, Acute Coronary Syndrome, Hypertension, Chronic Kidney Disease, Isch…	ENSG00000113161
Open Targets Platform	2024.06	SHC1	SHC adaptor protein 1	0.76498	FALSE		FALSE		FALSE	0.84579	Lung Adenocarcinoma, Acute Myeloid Leukemia, Head And Neck Squamous Cell Carcinoma, Colorectal Carcinoma, Pancreatic Carcinoma, Neuroblastoma, Squamous Cell Lung Carcinoma, Prostate Carcinoma, Hepatocellular Carcinoma	0		ENSG00000160691
Open Targets Platform	2024.06	NOTCH4	notch receptor 4	0.76037	FALSE		FALSE		FALSE	0.84286	Head And Neck Squamous Cell Carcinoma, Breast Adenocarcinoma, Glioblastoma Multiforme, Lung Adenocarcinoma, Squamous Cell Lung Carcinoma, Gastric Adenocarcinoma, Non-Small Cell Lung Carcinoma	0.59	Systemic Scleroderma, Chronic Hepatitis B Virus Infection, Age-Related Macular Degeneration, Migraine Disorder, Schizophrenia	ENSG00000204301
Open Targets Platform	2024.06	EXO1	exonuclease 1	0.75115	FALSE		FALSE		FALSE	0.83864	Breast Carcinoma, Breast Cancer, Lung Adenocarcinoma, Breast Adenocarcinoma, Head And Neck Squamous Cell Carcinoma, Small Cell Lung Carcinoma, Hepatocellular Carcinoma	0		ENSG00000174371
Open Targets Platform	2024.06	RBBP4	RB binding protein 4, chromatin remodeling factor	0.74654	FALSE		FALSE		FALSE	0.8381	Melanoma, Acute Myeloid Leukemia, Glioblastoma Multiforme, Lung Adenocarcinoma, Gastric Adenocarcinoma	0		ENSG00000162521
Open Targets Platform	2024.06	HAVCR2	hepatitis A virus cellular receptor 2	0.74194	FALSE		FALSE		FALSE	0.83443	Subcutaneous Panniculitis-Like T-Cell Lymphoma, Myelodysplastic Syndrome, Non-Small Cell Lung Carcinoma, Chronic Myelomonocytic Leukemia, Acute Myeloid Leukemia, Melanoma, Glioblastoma Multiforme, Esophageal Squamous Cell Carcinoma, Cervical Carcinoma, Liver Cancer	0.18	Inflammatory Bowel Disease, Sepsis	ENSG00000135077
Open Targets Platform	2024.06	CCNB1	cyclin B1	0.73733	FALSE		FALSE		FALSE	0.83242	Lung Adenocarcinoma, Breast Adenocarcinoma, Head And Neck Squamous Cell Carcinoma, Squamous Cell Lung Carcinoma, Hepatocellular Carcinoma, Non-Small Cell Lung Carcinoma, Glioblastoma Multiforme	0.29	Neurodegenerative Disease, Psoriasis	ENSG00000134057
Open Targets Platform	2024.06	PARP3	poly(ADP-ribose) polymerase family member 3	0.73272	FALSE		FALSE		FALSE	0.82875	Breast Cancer, Non-Small Cell Lung Carcinoma, Pancreatic Adenocarcinoma, Triple-Negative Breast Cancer, Glioblastoma Multiforme, Melanoma, Acute Myeloid Leukemia, Sarcoma, Oral Squamous Cell Carcinoma	0		ENSG00000041880
Open Targets Platform	2024.06	PROS1	protein S	0.72811	FALSE		FALSE		FALSE	0.81905	Glioblastoma Multiforme, Breast Adenocarcinoma, Lung Adenocarcinoma, Head And Neck Squamous Cell Carcinoma, Papillary Thyroid Carcinoma, Gastric Carcinoma	0.93	Thrombophilia Due To Protein S Deficiency, Autosomal Dominant, Protein S Deficiency, Venous Thromboembolism, Deep Vein Thrombosis, Blood Coagulation Disease, Hematologic Disease, Portal Vein Thrombosis, Thromboembolism, Venous Thrombosis	ENSG00000184500
Open Targets Platform	2024.06	PPP2CA	protein phosphatase 2 catalytic subunit alpha	0.7235	FALSE		FALSE		FALSE	0.81209	Chronic Myelogenous Leukemia, Lung Adenocarcinoma, Small Cell Lung Carcinoma, Neuroblastoma, Prostate Carcinoma	0.87	Neurodegenerative Disease, Seizure, Intellectual Disability, Global Developmental Delay, Alzheimer Disease, Parkinson Disease	ENSG00000113575
Open Targets Platform	2024.06	CCT3	chaperonin containing TCP1 subunit 3	0.71429	FALSE		FALSE		FALSE	0.8011	Lung Adenocarcinoma, Head And Neck Squamous Cell Carcinoma, Squamous Cell Lung Carcinoma, Multiple Myeloma, Hepatocellular Carcinoma	0		ENSG00000163468
Open Targets Platform	2024.06	NDUFS1	NADH:ubiquinone oxidoreductase core subunit S1	0.70968	FALSE		FALSE		FALSE	0.80018	Breast Cancer, Non-Small Cell Lung Carcinoma, Lung Adenocarcinoma, Hepatocellular Carcinoma, Melanoma, Metastatic Melanoma	0.99	Type 2 Diabetes Mellitus, Diabetes Mellitus, Obesity, Neurodegenerative Disease, Schizophrenia, Leigh Syndrome, Multiple Sclerosis, Parkinson Disease, Alzheimer Disease, Heart Failure, Non-Alcoholic Fatty Liver Disease, Myocardial Fibrosis, Mitochondrial Disease, Covid-19, Metabolic Disease, Intellectual Disability, Melas, Huntington Disease, Mental Deterioration	ENSG00000023228
Open Targets Platform	2024.06	NDUFS6	NADH:ubiquinone oxidoreductase subunit S6	0.70046	FALSE		FALSE		FALSE	0.78919	Breast Cancer, Non-Small Cell Lung Carcinoma, Lung Adenocarcinoma, Triple-Negative Breast Cancer, Hepatocellular Carcinoma, Melanoma	0.91	Non-Alcoholic Fatty Liver Disease, Coronary Artery Disease, Mitochondrial Disease, Multiple Sclerosis, Parkinson Disease, Alzheimer Disease, Intellectual Disability, Huntington Disease, Mental Deterioration	ENSG00000145494
Open Targets Platform	2024.06	CLPTM1L	CLPTM1 like	0.69585	FALSE		FALSE		FALSE	0.7826	Basal Cell Carcinoma, Lung Carcinoma, Cutaneous Melanoma, Melanoma, Lung Adenocarcinoma, Non-Small Cell Lung Carcinoma, Urinary Bladder Carcinoma	0		ENSG00000049656
Open Targets Platform	2024.06	LRPPRC	leucine rich pentatricopeptide repeat containing	0.69124	FALSE		FALSE		FALSE	0.78077	Glioblastoma Multiforme, Lung Adenocarcinoma, Head And Neck Squamous Cell Carcinoma, Gastric Adenocarcinoma, Prostate Adenocarcinoma	0.8	Congenital Lactic Acidosis, Saguenay-Lac-Saint-Jean Type, Neurodegenerative Disease, Leigh Syndrome	ENSG00000138095
Open Targets Platform	2024.06	NDUFA2	NADH:ubiquinone oxidoreductase subunit A2	0.68664	FALSE		FALSE		FALSE	0.7641	Breast Cancer, Colorectal Cancer, Glioblastoma Multiforme, Breast Carcinoma, Melanoma, Multiple Myeloma	0.96	Type 2 Diabetes Mellitus, Polycystic Ovary Syndrome, Leigh Syndrome, Schizophrenia, Insulin Resistance, Cognitive Impairment, Covid-19, Huntington Disease, Mental Deterioration, Glaucoma, Parkinson Disease	ENSG00000131495
Open Targets Platform	2024.06	RBPJ	recombination signal binding protein for immunoglobulin kappa J region	0.68203	FALSE		FALSE		FALSE	0.75769	Head And Neck Squamous Cell Carcinoma, Glioblastoma Multiforme, Acute Lymphoblastic Leukemia	0.8	Adams-Oliver Syndrome, Type 2 Diabetes Mellitus, Type 1 Diabetes Mellitus, Diabetes Mellitus, Inflammatory Bowel Disease	ENSG00000168214
Open Targets Platform	2024.06	BUB1	BUB1 mitotic checkpoint serine/threonine kinase	0.67742	FALSE		FALSE		FALSE	0.75275	Colon Carcinoma, Acute Myeloid Leukemia, Colorectal Cancer, Lung Adenocarcinoma, Hepatocellular Carcinoma, Glioblastoma Multiforme, Chronic Lymphocytic Leukemia	0		ENSG00000169679
Open Targets Platform	2024.06	OMA1	OMA1 zinc metallopeptidase	0.67281	FALSE		FALSE		FALSE	0.75238	Glioblastoma Multiforme, Breast Adenocarcinoma, Hepatocellular Carcinoma	0		ENSG00000162600
Open Targets Platform	2024.06	PRKCI	protein kinase C iota	0.6682	FALSE		FALSE		FALSE	0.75183	Prostate Carcinoma, Head And Neck Squamous Cell Carcinoma, Pancreatic Carcinoma, Small Cell Lung Carcinoma, Laryngeal Squamous Cell Carcinoma, Non-Small Cell Lung Carcinoma, Melanoma, Triple-Negative Breast Cancer	0		ENSG00000163558
Open Targets Platform	2024.06	RPN1	ribophorin I	0.66359	FALSE		FALSE		FALSE	0.75055	Hepatocellular Carcinoma, Acute Myeloid Leukemia, Lung Adenocarcinoma, Multiple Myeloma	0		ENSG00000163902
Open Targets Platform	2024.06	CDC25C	cell division cycle 25C	0.65899	FALSE		FALSE		FALSE	0.74835	Lung Adenocarcinoma, Gastric Adenocarcinoma, Non-Small Cell Lung Carcinoma, Hepatocellular Carcinoma	0		ENSG00000158402
Open Targets Platform	2024.06	HMMR	hyaluronan mediated motility receptor	0.65438	FALSE		FALSE		FALSE	0.74762	Breast Adenocarcinoma, Pancreatic Adenocarcinoma, Hepatocellular Carcinoma, Lung Adenocarcinoma, Non-Small Cell Lung Carcinoma, Glioblastoma Multiforme	0.22	Parkinson Disease	ENSG00000072571
Open Targets Platform	2024.06	MBD4	methyl-CpG binding domain 4, DNA glycosylase	0.64977	FALSE		FALSE		FALSE	0.73993	Uveal Melanoma, Acute Myeloid Leukemia	0.06	Systemic Lupus Erythematosus	ENSG00000129071
Open Targets Platform	2024.06	PSMD4	proteasome 26S subunit ubiquitin receptor, non-ATPase 4	0.64516	FALSE		FALSE		FALSE	0.73938	Glioblastoma Multiforme, Lung Adenocarcinoma, Multiple Myeloma	0		ENSG00000159352
Open Targets Platform	2024.06	DDX41	DEAD-box helicase 41	0.64055	FALSE		FALSE		FALSE	0.73828	Acute Myeloid Leukemia, Myelodysplastic Syndrome, Myeloid Leukemia, Chronic Myelogenous Leukemia, Lung Adenocarcinoma	0.4	Hematologic Disease, Aplastic Anemia	ENSG00000183258
Open Targets Platform	2024.06	CNOT6	CCR4-NOT transcription complex subunit 6	0.63594	FALSE		FALSE		FALSE	0.73645	Acute Myeloid Leukemia, Gastric Adenocarcinoma, Squamous Cell Lung Carcinoma	0		ENSG00000113300
Open Targets Platform	2024.06	MCM6	minichromosome maintenance complex component 6	0.63134	FALSE		FALSE		FALSE	0.72985	Lung Adenocarcinoma, Breast Adenocarcinoma, Hepatocellular Carcinoma, Urinary Bladder Cancer	0.25	Lactose Intolerance	ENSG00000076003
Open Targets Platform	2024.06	SFN	stratifin	0.62673	FALSE		FALSE		FALSE	0.71905	Head And Neck Squamous Cell Carcinoma, Hepatocellular Carcinoma	0.3	Covid-19	ENSG00000175793
Open Targets Platform	2024.06	NCAPG	non-SMC condensin I complex subunit G	0.62212	FALSE		FALSE		FALSE	0.71136	Squamous Cell Lung Carcinoma, Hepatocellular Carcinoma, Lung Adenocarcinoma, Non-Small Cell Lung Carcinoma	0.12	Type 2 Diabetes Mellitus	ENSG00000109805
Open Targets Platform	2024.06	ATG7	autophagy related 7	0.61751	FALSE		FALSE		TRUE	0.70971	Lung Adenocarcinoma, Breast Adenocarcinoma, Clear Cell Renal Carcinoma	0.87	Neurodegenerative Disease, Non-Alcoholic Fatty Liver Disease, Ataxia, Global Developmental Delay, Lysosomal Storage Disease, Hypertension, Cardiovascular Disease	ENSG00000197548
Open Targets Platform	2024.06	PSMA5	proteasome 20S subunit alpha 5	0.6129	FALSE		FALSE		FALSE	0.70147	Glioblastoma Multiforme, Multiple Myeloma, Hepatocellular Carcinoma	0		ENSG00000143106
Open Targets Platform	2024.06	NUF2	NUF2 component of NDC80 kinetochore complex	0.60829	FALSE		FALSE		FALSE	0.69744	Prostate Carcinoma, Hepatocellular Carcinoma, Lung Adenocarcinoma, Non-Small Cell Lung Carcinoma	0.27	Microcephaly	ENSG00000143228
Open Targets Platform	2024.06	GADD45A	growth arrest and DNA damage inducible alpha	0.60369	FALSE		FALSE		FALSE	0.69615	Squamous Cell Lung Carcinoma, Lung Adenocarcinoma, Ovarian Cancer, Glioblastoma Multiforme, Breast Carcinoma	0.04	Systemic Lupus Erythematosus	ENSG00000116717
Open Targets Platform	2024.06	E2F3	E2F transcription factor 3	0.59908	FALSE		FALSE		FALSE	0.69469	Breast Adenocarcinoma, Lung Adenocarcinoma, Small Cell Lung Carcinoma	0.21	Coronary Artery Disease	ENSG00000112242
Open Targets Platform	2024.06	XRCC5	X-ray repair cross complementing 5	0.59447	FALSE		FALSE		FALSE	0.68993	Lung Adenocarcinoma, Glioblastoma Multiforme, Chronic Lymphocytic Leukemia	0		ENSG00000079246
Open Targets Platform	2024.06	MKNK1	MAPK interacting serine/threonine kinase 1	0.58986	FALSE		FALSE		FALSE	0.68681	Cutaneous Melanoma, Lung Adenocarcinoma, Non-Small Cell Lung Carcinoma	0	Sepsis	ENSG00000079277
Open Targets Platform	2024.06	NCBP2	nuclear cap binding protein subunit 2	0.58525	FALSE		FALSE		FALSE	0.68059	Lung Adenocarcinoma, Head And Neck Squamous Cell Carcinoma	0.45	Hiv Infection	ENSG00000114503
Open Targets Platform	2024.06	ECT2	epithelial cell transforming 2	0.58065	FALSE		FALSE		FALSE	0.67985	Glioblastoma Multiforme, Lung Adenocarcinoma, Non-Small Cell Lung Carcinoma, Hepatocellular Carcinoma, Oral Squamous Cell Carcinoma	0		ENSG00000114346
Open Targets Platform	2024.06	CDCA8	cell division cycle associated 8	0.57604	FALSE		FALSE		FALSE	0.66465	Glioblastoma Multiforme, Hepatocellular Carcinoma	0.31	Atrophy Of Thyroid, Congenital Hypothyroidism	ENSG00000134690
Open Targets Platform	2024.06	UGDH	UDP-glucose 6-dehydrogenase	0.57143	FALSE		FALSE		FALSE	0.66355	Glioblastoma Multiforme, Lung Adenocarcinoma, Squamous Cell Lung Carcinoma	0.76	Developmental And Epileptic Encephalopathy, 84, Epileptic Encephalopathy, Herpes Zoster	ENSG00000109814
Open Targets Platform	2024.06	SMARCA5	SWI/SNF related, matrix associated, actin dependent regulator of chromatin, subfamily a, member 5	0.56682	FALSE		FALSE		FALSE	0.66172	Glioblastoma Multiforme, Gastric Adenocarcinoma	0.79	Failure To Thrive, Intellectual Disability, Microcephaly, Global Developmental Delay	ENSG00000153147
Open Targets Platform	2024.06	LAMTOR5	late endosomal/lysosomal adaptor, MAPK and MTOR activator 5	0.56221	FALSE		FALSE		FALSE	0.64542	Squamous Cell Lung Carcinoma, Multiple Myeloma, Gastric Adenocarcinoma	0		ENSG00000134248
Open Targets Platform	2024.06	PPAT	phosphoribosyl pyrophosphate amidotransferase	0.5576	FALSE		FALSE		FALSE	0.63535	Hepatocellular Carcinoma	0.4	Chronic Kidney Disease, Thrombocytopenia	ENSG00000128059
Open Targets Platform	2024.06	HSPA9	heat shock protein family A (Hsp70) member 9	0.553	FALSE		FALSE		FALSE	0.63223	Sideroblastic Anemia, Breast Adenocarcinoma, Lung Adenocarcinoma	0.77	Even-Plus Syndrome, Autosomal Recessive Sideroblastic Anemia, Neurodegenerative Disease, Schizophrenia	ENSG00000113013
Open Targets Platform	2024.06	PSMB4	proteasome 20S subunit beta 4	0.54839	FALSE		FALSE		FALSE	0.62949	Glioblastoma Multiforme, Multiple Myeloma	0.26	Proteosome-Associated Autoinflammatory Syndrome	ENSG00000159377
Open Targets Platform	2024.06	RPL22L1	ribosomal protein L22 like 1	0.54378	FALSE		FALSE		FALSE	0.62875	Clear Cell Renal Carcinoma, Glioblastoma Multiforme, Hepatocellular Carcinoma	0		ENSG00000163584
Open Targets Platform	2024.06	MAD2L1	mitotic arrest deficient 2 like 1	0.53917	FALSE		FALSE		FALSE	0.62692	Lung Adenocarcinoma, Hepatocellular Carcinoma	0		ENSG00000164109
Open Targets Platform	2024.06	MFN2	mitofusin 2	0.53456	FALSE		FALSE		FALSE	0.61886	Multiple Symmetric Lipomatosis, Glioblastoma Multiforme	0.98	Charcot-Marie-Tooth Disease Type 2a2, Charcot-Marie-Tooth Disease, Axonal, Autosomal Recessive, Type 2a2b;, Neuropathy, Hereditary Motor And Sensory, Type 6a, Autosomal Dominant Charcot-Marie-Tooth Disease Type 2a2, Hereditary Motor And Sensory Neuropathy Type 6, Charcot-Marie-Tooth Disease Type 2, Charcot-Marie-Tooth Disease, Peripheral Neuropathy, Axonal Neuropathy, Microcephaly, Multiple Syste…	ENSG00000116688
Open Targets Platform	2024.06	MTR	5-methyltetrahydrofolate-homocysteine methyltransferase	0.52995	FALSE		FALSE		FALSE	0.60513	Head And Neck Squamous Cell Carcinoma, Glioblastoma Multiforme	0.78	Methylcobalamin Deficiency Type Cblg, Neurodegenerative Disease, Epilepsy, Headache	ENSG00000116984
Open Targets Platform	2024.06	COX5B	cytochrome c oxidase subunit 5B	0.52535	FALSE		FALSE		FALSE	0.60366	Lung Adenocarcinoma, Head And Neck Squamous Cell Carcinoma, Colorectal Cancer	0.35	Neurodegenerative Disease	ENSG00000135940
Open Targets Platform	2024.06	MRPS30	mitochondrial ribosomal protein S30	0.52074	FALSE		FALSE		FALSE	0.59908	Breast Carcinoma, Breast Cancer	0		ENSG00000112996
Open Targets Platform	2024.06	PLK4	polo like kinase 4	0.51613	FALSE		FALSE		FALSE	0.59799	Breast Cancer, Hepatocellular Carcinoma, Non-Small Cell Lung Carcinoma	0.43	Autosomal Recessive Primary Microcephaly, Microcephaly, Azoospermia	ENSG00000142731
Open Targets Platform	2024.06	CNOT9	CCR4-NOT transcription complex subunit 9	0.51152	FALSE		FALSE		TRUE	0.58718	Melanoma, Cutaneous Melanoma	0		ENSG00000144580
Open Targets Platform	2024.06	MDC1	mediator of DNA damage checkpoint 1	0.50691	FALSE		FALSE		FALSE	0.58242	Glioblastoma Multiforme	0.05	Azoospermia	ENSG00000137337
Open Targets Platform	2024.06	NDUFB3	NADH:ubiquinone oxidoreductase subunit B3	0.5023	FALSE		FALSE		FALSE	0.58205	Hepatocellular Carcinoma, Melanoma, Chronic Lymphocytic Leukemia	0.95	Type 2 Diabetes Mellitus, Insulin Resistance, Non-Alcoholic Fatty Liver Disease, Systemic Lupus Erythematosus, Mitochondrial Disease, Covid-19, Sepsis, Glaucoma, Huntington Disease, Non-Alcoholic Steatohepatitis, Ulcerative Colitis, Parkinson Disease	ENSG00000119013
Open Targets Platform	2024.06	POLR2B	RNA polymerase II subunit B	0.4977	FALSE		FALSE		FALSE	0.57271	Glioblastoma Multiforme	0.29	Influenza	ENSG00000047315
Open Targets Platform	2024.06	ULK4	unc-51 like kinase 4	0.49309	FALSE		FALSE		FALSE	0.55165	Multiple Myeloma, Monoclonal Gammopathy	0.26	Hypertension	ENSG00000168038
Open Targets Platform	2024.06	SGO1	shugoshin 1	0.48848	FALSE		FALSE		FALSE	0.54615	Hepatocellular Carcinoma, Lung Adenocarcinoma, Non-Small Cell Lung Carcinoma	0.41	Chronic Atrial And Intestinal Dysrhythmia	ENSG00000129810
Open Targets Platform	2024.06	ADAR	adenosine deaminase RNA specific	0.48387	FALSE		FALSE		FALSE	0.54066	Breast Carcinoma, Ovarian Carcinoma, Acute Lymphoblastic Leukemia	0.84	Aicardi-Goutieres Syndrome 6, Dyschromatosis Symmetrica Hereditaria, Aicardi-Goutieres Syndrome, Microcephaly	ENSG00000160710
Open Targets Platform	2024.06	KHDRBS1	KH RNA binding domain containing, signal transduction associated 1	0.47926	FALSE		FALSE		FALSE	0.52949	Lung Adenocarcinoma, Breast Adenocarcinoma	0		ENSG00000121774
Open Targets Platform	2024.06	TIPARP	TCDD inducible poly(ADP-ribose) polymerase	0.47465	FALSE		FALSE		FALSE	0.52381	Ovarian Carcinoma	0.02	Chronic Obstructive Pulmonary Disease	ENSG00000163659
Open Targets Platform	2024.06	H2BC15	H2B clustered histone 15	0.47005	FALSE		FALSE		FALSE	0.52271	Breast Carcinoma	0		ENSG00000233822
Open Targets Platform	2024.06	H2BC4	H2B clustered histone 4	0.46544	FALSE		FALSE		FALSE	0.52216	Breast Carcinoma	0.09	Type 1 Diabetes Mellitus, Diabetes Mellitus	ENSG00000180596
Open Targets Platform	2024.06	FBXL5	F-box and leucine rich repeat protein 5	0.46083	FALSE		FALSE		FALSE	0.52161	Glioblastoma Multiforme	0.03	Cryohydrocytosis	ENSG00000118564
Open Targets Platform	2024.06	H2AC6	H2A clustered histone 6	0.45622	FALSE		FALSE		FALSE	0.52106	Breast Carcinoma	0		ENSG00000180573
Open Targets Platform	2024.06	PIKFYVE	phosphoinositide kinase, FYVE-type zinc finger containing	0.45161	FALSE		FALSE		FALSE	0.5011	Glioblastoma Multiforme	0.86	Fleck Corneal Dystrophy, Neurodegenerative Disease, Parkinson Disease, Alzheimer Disease, Covid-19	ENSG00000115020
Open Targets Platform	2024.06	HSPA4	heat shock protein family A (Hsp70) member 4	0.447	FALSE		FALSE		FALSE	0.49212	Breast Carcinoma	0.34	Neurodegenerative Disease, Azoospermia	ENSG00000170606
Open Targets Platform	2024.06	ARF4	ADP ribosylation factor 4	0.4424	FALSE		FALSE		FALSE	0.49194	Hepatocellular Carcinoma	0		ENSG00000168374
Open Targets Platform	2024.06	IL5	interleukin 5	0.43779	FALSE		FALSE		FALSE	0.49103	Head And Neck Squamous Cell Carcinoma, Chronic Myeloproliferative Disorder	0.98	Asthma, Hypereosinophilic Syndrome, Chronic Rhinosinusitis With Nasal Polyps, Airway Obstruction, Chronic Obstructive Pulmonary Disease, Nasal Cavity Polyp, Chronic Rhinosinusitis, Vasculitis, Churg-Strauss Syndrome, Granulomatosis With Polyangiitis, Eosinophilic Esophagitis, Eosinophilia, Sinusitis, Substance Dependence, Bronchitis, Loiasis, Atopic Eczema, Common Variable Immunodeficiency, Psori…	ENSG00000113525
Open Targets Platform	2024.06	ATF2	activating transcription factor 2	0.43318	FALSE		FALSE		FALSE	0.48773	Lung Adenocarcinoma, Prostate Adenocarcinoma	0		ENSG00000115966
Open Targets Platform	2024.06	CLCN3	chloride voltage-gated channel 3	0.42857	FALSE		FALSE		FALSE	0.48755	Glioblastoma Multiforme, Breast Adenocarcinoma	0.63	Neurodevelopmental Delay, Schizophrenia, Neurodevelopmental Disorder	ENSG00000109572
Open Targets Platform	2024.06	CNOT8	CCR4-NOT transcription complex subunit 8	0.42396	FALSE		FALSE		FALSE	0.47198	Head And Neck Squamous Cell Carcinoma	0		ENSG00000155508
Open Targets Platform	2024.06	KDM4A	lysine demethylase 4A	0.41935	FALSE		FALSE		FALSE	0.47125	Head And Neck Squamous Cell Carcinoma	0.39	Attention Deficit Hyperactivity Disorder, Schizophrenia, Opioid Use Disorder	ENSG00000066135
Open Targets Platform	2024.06	CCT7	chaperonin containing TCP1 subunit 7	0.41475	FALSE		FALSE		FALSE	0.46612	Lung Adenocarcinoma	0.26	Myocardial Infarction	ENSG00000135624
Open Targets Platform	2024.06	OTUD3	OTU deubiquitinase 3	0.41014	FALSE		FALSE		FALSE	0.46319	Low Grade Glioma	0.44	Ulcerative Colitis, Inflammatory Bowel Disease	ENSG00000169914
Open Targets Platform	2024.06	ORC1	origin recognition complex subunit 1	0.40553	FALSE		FALSE		FALSE	0.46282	Lung Adenocarcinoma	0.31	Meier-Gorlin Syndrome	ENSG00000085840
Open Targets Platform	2024.06	KIF15	kinesin family member 15	0.40092	FALSE		FALSE		FALSE	0.45806	Glioblastoma Multiforme, Hepatocellular Carcinoma	0.23	Pulmonary Fibrosis, Idiopathic Pulmonary Fibrosis	ENSG00000163808
Open Targets Platform	2024.06	HMGB2	high mobility group box 2	0.39631	FALSE		FALSE		FALSE	0.44304	Head And Neck Squamous Cell Carcinoma, Hepatocellular Carcinoma, Glioblastoma Multiforme	0		ENSG00000164104
Open Targets Platform	2024.06	CENPA	centromere protein A	0.39171	FALSE		FALSE		FALSE	0.44249	Hepatocellular Carcinoma, Glioblastoma Multiforme	0		ENSG00000115163
Open Targets Platform	2024.06	ORC4	origin recognition complex subunit 4	0.3871	FALSE		FALSE		FALSE	0.43498	Lung Adenocarcinoma	0.07	Neurotic Disorder	ENSG00000115947
Open Targets Platform	2024.06	SCN11A	sodium voltage-gated channel alpha subunit 11	0.38249	FALSE		FALSE		FALSE	0.4304	Glioblastoma Multiforme	1	Familial Episodic Pain Syndrome With Predominantly Lower Limb Involvement, Familial Episodic Pain Syndrome, Pain, Bipolar Disorder, Migraine Disorder, Pruritus, Trigeminal Neuralgia, Injury, Pulpitis, Alcohol Dependence, Neuropathic Pain, Headache, Diabetic Neuropathy, Multiple Sclerosis, Major Depressive Disorder, Alcohol Abuse, Anxiety, Infection, Benign Prostatic Hyperplasia, Erythromelalgia	ENSG00000168356
Open Targets Platform	2024.06	MYNN	myoneurin	0.37788	FALSE		FALSE		FALSE	0.42656	Non-Small Cell Lung Carcinoma	0		ENSG00000085274
Open Targets Platform	2024.06	DFFB	DNA fragmentation factor subunit beta	0.37327	FALSE		FALSE		FALSE	0.42582	Neuroblastoma	0		ENSG00000169598
Open Targets Platform	2024.06	XRCC4	X-ray repair cross complementing 4	0.36866	FALSE		FALSE		FALSE	0.42234	Lung Adenocarcinoma, Lung Carcinoma	0.57	Isolated Growth Hormone Deficiency Type Ia, Microcephalic Primordial Dwarfism	ENSG00000152422
Open Targets Platform	2024.06	SLC26A2	solute carrier family 26 member 2	0.36406	FALSE		FALSE		FALSE	0.41886	Glioblastoma Multiforme, Cutaneous Melanoma	0.97	Multiple Epiphyseal Dysplasia Type 4, Atelosteogenesis Type Ii, Diastrophic Dysplasia, Achondrogenesis Type 1b, Achondrogenesis Type Ib, Multiple Epiphyseal Dysplasia, Osteochondrodysplasia, Achondrogenesis, Atelosteogenesis	ENSG00000155850
Open Targets Platform	2024.06	CKS1B	CDC28 protein kinase regulatory subunit 1B	0.35945	FALSE		FALSE		FALSE	0.41685	Head And Neck Squamous Cell Carcinoma	0		ENSG00000173207
Open Targets Platform	2024.06	SOCS5	suppressor of cytokine signaling 5	0.35484	FALSE		FALSE		FALSE	0.4163	Glioblastoma Multiforme	0		ENSG00000171150
Open Targets Platform	2024.06	HSPD1	heat shock protein family D (Hsp60) member 1	0.35023	FALSE		FALSE		FALSE	0.41264	Cervical Carcinoma, Lung Adenocarcinoma, Breast Adenocarcinoma	0.94	Hypomyelinating Leukodystrophy 4, Autosomal Dominant Spastic Paraplegia Type 13, Hereditary Spastic Paraplegia 13, Neurodegenerative Disease, Schizophrenia, Spastic Paraplegia, Hereditary Spastic Paraplegia, Bipolar Disorder, Allergic Rhinitis	ENSG00000144381
Open Targets Platform	2024.06	AHCYL1	adenosylhomocysteinase like 1	0.34562	FALSE		FALSE		FALSE	0.41099	Lung Adenocarcinoma	0		ENSG00000168710
Open Targets Platform	2024.06	SPDL1	spindle apparatus coiled-coil protein 1	0.34101	FALSE		FALSE		FALSE	0.40366	Breast Cancer, Hepatocellular Carcinoma, Non-Small Cell Lung Carcinoma	0.54	Interstitial Lung Disease, Pulmonary Fibrosis	ENSG00000040275
Open Targets Platform	2024.06	PAICS	phosphoribosylaminoimidazole carboxylase and phosphoribosylaminoimidazolesuccinocarboxamide synthase	0.33641	FALSE		FALSE		FALSE	0.40348	Acute Myeloid Leukemia, Non-Small Cell Lung Carcinoma	0		ENSG00000128050
Open Targets Platform	2024.06	SPRTN	SprT-like N-terminal domain	0.3318	FALSE		FALSE		FALSE	0.4022	Progeroid Features-Hepatocellular Carcinoma Predisposition Syndrome	0		ENSG00000010072
Open Targets Platform	2024.06	TCERG1	transcription elongation regulator 1	0.32719	FALSE		FALSE		FALSE	0.39634	Colorectal Cancer	0.4	Neurodegenerative Disease	ENSG00000113649
Open Targets Platform	2024.06	CAMK2D	calcium/calmodulin dependent protein kinase II delta	0.32258	FALSE		FALSE		FALSE	0.39396	Lung Adenocarcinoma	0.59	Neurodevelopmental Disorder, Atrial Fibrillation	ENSG00000145349
Open Targets Platform	2024.06	POU2F1	POU class 2 homeobox 1	0.31797	FALSE		FALSE		FALSE	0.39267	Head And Neck Squamous Cell Carcinoma	0.22	Neurodegenerative Disease	ENSG00000143190
Open Targets Platform	2024.06	CCNH	cyclin H	0.31336	FALSE		FALSE		FALSE	0.3881	Lung Adenocarcinoma	0		ENSG00000134480
Open Targets Platform	2024.06	CENPU	centromere protein U	0.30876	FALSE		FALSE		FALSE	0.38114	Hepatocellular Carcinoma, Non-Small Cell Lung Carcinoma, Breast Carcinoma	0		ENSG00000151725
Open Targets Platform	2024.06	CENPL	centromere protein L	0.30415	FALSE		FALSE		FALSE	0.36337	Hepatocellular Carcinoma	0		ENSG00000120334
Open Targets Platform	2024.06	RAB5A	RAB5A, member RAS oncogene family	0.29954	FALSE		FALSE		FALSE	0.35495	Head And Neck Squamous Cell Carcinoma	0		ENSG00000144566
Open Targets Platform	2024.06	RPS3A	ribosomal protein S3A	0.29493	FALSE		FALSE		FALSE	0.3467	Acute Myeloid Leukemia	0.3	Covid-19	ENSG00000145425
Open Targets Platform	2024.06	CCNT2	cyclin T2	0.29032	FALSE		FALSE		FALSE	0.33993	Gastric Adenocarcinoma	0.01	Alzheimer Disease	ENSG00000082258
Open Targets Platform	2024.06	BRD2	bromodomain containing 2	0.28571	FALSE		FALSE		FALSE	0.33864	Multiple Myeloma, Breast Cancer, Non-Small Cell Lung Carcinoma, Lymphoma, Acute Myeloid Leukemia	0.92	Neurodegenerative Disease, Parkinson Disease, Alzheimer Disease, Multiple Sclerosis, Neuroinflammatory Disorder, Coronary Artery Disease, Covid-19, Schizophrenia, Inflammatory Bowel Disease, Diabetes Mellitus, Pulmonary Arterial Hypertension, Fabry Disease, Bipolar Disorder, Ulcerative Colitis, Type 1 Diabetes Mellitus	ENSG00000204256
Open Targets Platform	2024.06	ACTL6A	actin like 6A	0.28111	FALSE		FALSE		FALSE	0.33846	Hepatocellular Carcinoma	0.32	Intellectual Disability	ENSG00000136518
Open Targets Platform	2024.06	CD55	CD55 molecule (Cromer blood group)	0.2765	FALSE		FALSE		FALSE	0.32766	Glioblastoma Multiforme, Non-Small Cell Lung Carcinoma	0.55	Protein-Losing Enteropathy, Autoimmune Disease, Focal Segmental Glomerulosclerosis, Nephrotic Syndrome	ENSG00000196352
Open Targets Platform	2024.06	UBAP2L	ubiquitin associated protein 2 like	0.27189	FALSE		FALSE		FALSE	0.32747	Hepatocellular Carcinoma	0.14	Neurodevelopmental Disorder	ENSG00000143569
Open Targets Platform	2024.06	PDCD10	programmed cell death 10	0.26728	FALSE		FALSE		FALSE	0.32216	Cavernous Hemangioma	0.75	Famililal Cerebral Cavernous Malformations, Cerebral Cavernous Malformation, Cerebral Cavernous Malformation 1	ENSG00000114209
Open Targets Platform	2024.06	PI4K2B	phosphatidylinositol 4-kinase type 2 beta	0.26267	FALSE		FALSE		FALSE	0.32161	Lung Adenocarcinoma	0		ENSG00000038210
Open Targets Platform	2024.06	DTL	denticleless E3 ubiquitin protein ligase homolog	0.25806	FALSE		FALSE		FALSE	0.30495	Hepatocellular Carcinoma	0		ENSG00000143476
Open Targets Platform	2024.06	KIF3A	kinesin family member 3A	0.25346	FALSE		FALSE		FALSE	0.29542	Glioblastoma Multiforme	0.44	Childhood Onset Asthma, Allergic Disease, Asthma	ENSG00000131437
Open Targets Platform	2024.06	PPM1K	protein phosphatase, Mg2+/Mn2+ dependent 1K	0.24885	FALSE		FALSE		FALSE	0.29029	Breast Carcinoma	0.19	Maple Syrup Urine Disease	ENSG00000163644
Open Targets Platform	2024.06	DOCK3	dedicator of cytokinesis 3	0.24424	FALSE		FALSE		FALSE	0.26978	Glioblastoma Multiforme	0.58	Global Developmental Delay, Schizophrenia, Hypertension	ENSG00000088538
Open Targets Platform	2024.06	MCCC1	methylcrotonyl-CoA carboxylase subunit 1	0.23963	FALSE		FALSE		FALSE	0.26392	Head And Neck Squamous Cell Carcinoma	0.81	Isolated 3-Methylcrotonyl-Coa Carboxylase Deficiency, 3-Methylcrotonyl-Coa Carboxylase Deficiency, Parkinson Disease	ENSG00000078070
Open Targets Platform	2024.06	KIF9	kinesin family member 9	0.23041	FALSE		FALSE		FALSE	0.26044	Glioblastoma Multiforme	0.2	Inflammatory Bowel Disease, Azoospermia	ENSG00000088727
Open Targets Platform	2024.06	RBSN	rabenosyn, RAB effector	0.23041	FALSE		FALSE		FALSE	0.26044	Glioblastoma Multiforme	0.29	Intellectual Disability	ENSG00000131381
Open Targets Platform	2024.06	GIPC2	GIPC PDZ domain containing family member 2	0.22581	FALSE		FALSE		FALSE	0.25806	Lung Carcinoma	0		ENSG00000137960
Open Targets Platform	2024.06	SMARCC1	SWI/SNF related, matrix associated, actin dependent regulator of chromatin subfamily c member 1	0.2212	FALSE		FALSE		FALSE	0.2544	Gastric Adenocarcinoma	0.69	Congenital Hydrocephalus, Aqueductal Stenosis, Global Developmental Delay	ENSG00000173473
Open Targets Platform	2024.06	FAM13A	family with sequence similarity 13 member A	0.21659	FALSE		FALSE		FALSE	0.2456	Lung Adenocarcinoma	0.74	Chronic Obstructive Pulmonary Disease, Interstitial Lung Disease, Idiopathic Pulmonary Fibrosis, Type 2 Diabetes Mellitus	ENSG00000138640
Open Targets Platform	2024.06	MFN1	mitofusin 1	0.21198	FALSE		FALSE		FALSE	0.24194	Hepatocellular Carcinoma	0.39	Neurodegenerative Disease	ENSG00000171109
Open Targets Platform	2024.06	KCNN3	potassium calcium-activated channel subfamily N member 3	0.20737	FALSE		FALSE		FALSE	0.24029	Prostate Carcinoma	0.83	Zimmermann-Laband Syndrome, Atrial Fibrillation, Chronic Obstructive Pulmonary Disease, Heart Disease, Hypertension	ENSG00000143603
Open Targets Platform	2024.06	CCNG2	cyclin G2	0.20276	FALSE		FALSE		FALSE	0.23168	Oral Squamous Cell Carcinoma	0		ENSG00000138764
Open Targets Platform	2024.06	LPIN1	lipin 1	0.19816	FALSE		FALSE		FALSE	0.23132	Breast Adenocarcinoma	0		ENSG00000134324
Open Targets Platform	2024.06	PDE6D	phosphodiesterase 6D	0.19355	FALSE		FALSE		FALSE	0.22289	Breast Cancer, Non-Small Cell Lung Carcinoma, Pancreatic Carcinoma	0.61	Cardiovascular Disease, Joubert Syndrome, Epilepsy, Retinitis Pigmentosa, Cone Rod Dystrophy	ENSG00000156973
Open Targets Platform	2024.06	CENPO	centromere protein O	0.18894	FALSE		FALSE		FALSE	0.22179	Hepatocellular Carcinoma	0		ENSG00000138092
Open Targets Platform	2024.06	NDUFB4	NADH:ubiquinone oxidoreductase subunit B4	0.18433	FALSE		FALSE		FALSE	0.22143	Triple-Negative Breast Cancer, Multiple Myeloma	0.93	Type 2 Diabetes Mellitus, Type 1 Diabetes Mellitus, Cognitive Impairment, Multiple Sclerosis, Parkinson Disease, Alzheimer Disease, Huntington Disease, Pulmonary Arterial Hypertension	ENSG00000065518
Open Targets Platform	2024.06	CDHR2	cadherin related family member 2	0.17972	FALSE		FALSE		FALSE	0.22015	Hepatocellular Carcinoma	0		ENSG00000074276
Open Targets Platform	2024.06	TRIP12	thyroid hormone receptor interactor 12	0.17512	FALSE		FALSE		FALSE	0.21538	Pancreatic Adenocarcinoma	0.83	Clark-Baraitser Syndrome, Intellectual Disability, Neurodevelopmental Disorder, Neurodevelopmental Delay	ENSG00000153827
Open Targets Platform	2024.06	MTHFR	methylenetetrahydrofolate reductase	0.17051	FALSE		FALSE		FALSE	0.19048	Prostate Carcinoma	0.95	Homocystinuria Due To Methylene Tetrahydrofolate Reductase Deficiency, Schizophrenia, Global Developmental Delay, Stroke, Seizure, Mental Deterioration, Neural Tube Defect, Multiple Sclerosis, Moyamoya Disease, Hypertension, Vascular Dementia, Cardiovascular Disease, Psoriasis, Non-Alcoholic Fatty Liver Disease, Myocardial Ischemia, Hypertension, Pregnancy-Induced	ENSG00000177000
Open Targets Platform	2024.06	COPB2	COPI coat complex subunit beta 2	0.1659	FALSE		FALSE		FALSE	0.18773	Hepatocellular Carcinoma	0.58	Osteoporosis, Global Developmental Delay	ENSG00000184432
Open Targets Platform	2024.06	HELQ	helicase, POLQ like	0.16129	FALSE		FALSE		FALSE	0.1859	Breast Carcinoma	0		ENSG00000163312
Open Targets Platform	2024.06	EIF2AK3	eukaryotic translation initiation factor 2 alpha kinase 3	0.15668	FALSE		FALSE		FALSE	0.17729	Pancreatic Adenocarcinoma	0.76	Wolcott-Rallison Syndrome, Neurodegenerative Disease, Mody, Type 2 Diabetes Mellitus, Type 1 Diabetes Mellitus	ENSG00000172071
Open Targets Platform	2024.06	CCHCR1	coiled-coil alpha-helical rod protein 1	0.15207	FALSE		FALSE		FALSE	0.17454	Head And Neck Squamous Cell Carcinoma	0.51	Allergic Rhinitis, Type 2 Diabetes Mellitus, Psoriasis, Covid-19, Hypotrichosis	ENSG00000204536
Open Targets Platform	2024.06	SLC30A6	solute carrier family 30 member 6	0.14747	FALSE		FALSE		FALSE	0.17198	Acute Myeloid Leukemia	0		ENSG00000152683
Open Targets Platform	2024.06	DARS2	aspartyl-tRNA synthetase 2, mitochondrial	0.14286	FALSE		FALSE		FALSE	0.16447	Hepatocellular Carcinoma	0.83	Leukoencephalopathy With Brain Stem And Spinal Cord Involvement-High Lactate Syndrome, Leukoencephalopathy With Brain Stem And Spinal Cord Involvement - High Lactate, Mitochondrial Disease	ENSG00000117593
Open Targets Platform	2024.06	HORMAD1	HORMA domain containing 1	0.13825	FALSE		FALSE		FALSE	0.15971	Lung Adenocarcinoma, Breast Carcinoma	0.27	Male Infertility	ENSG00000143452
Open Targets Platform	2024.06	MXD1	MAX dimerization protein 1	0.13364	FALSE		FALSE		FALSE	0.14963	Esophageal Squamous Cell Carcinoma	0		ENSG00000059728
Open Targets Platform	2024.06	MAP4	microtubule associated protein 4	0.12903	FALSE		FALSE		FALSE	0.14762	Hepatocellular Carcinoma	0.48	Neurodegenerative Disease, Schizophrenia, Type 2 Diabetes Mellitus	ENSG00000047849
Open Targets Platform	2024.06	FAM72A	family with sequence similarity 72 member A	0.12442	FALSE		FALSE		FALSE	0.14414	Hepatocellular Carcinoma	0		ENSG00000196550
Open Targets Platform	2024.06	LAP3	leucine aminopeptidase 3	0.11982	FALSE		FALSE		FALSE	0.14377	Acute Myeloid Leukemia	0		ENSG00000002549
Open Targets Platform	2024.06	DAB1	DAB adaptor protein 1	0.11521	FALSE		FALSE		FALSE	0.13974	Glioblastoma Multiforme	0.44	Spinocerebellar Ataxia Type 37, Autosomal Dominant Cerebellar Ataxia	ENSG00000173406
Open Targets Platform	2024.06	MTTP	microsomal triglyceride transfer protein	0.1106	FALSE		FALSE		FALSE	0.13626	Glioblastoma Multiforme	0.9	Abetalipoproteinemia, Familial Hypercholesterolemia, Hypercholesterolemia, Homozygous Familial Hypercholesterolemia, Cardiovascular Disease, Hyperlipidemia, Hypertriglyceridemia, Hyperlipoproteinemia Type 1, Type 2 Diabetes Mellitus	ENSG00000138823
Open Targets Platform	2024.06	SETD5	SET domain containing 5	0.10599	FALSE		FALSE		FALSE	0.12821	Hepatocellular Carcinoma	0.93	Intellectual Disability-Facial Dysmorphism Syndrome Due To Setd5 Haploinsufficiency, Intellectual Disability, Neurodevelopmental Disorder, Global Developmental Delay, Kbg Syndrome, Autism Spectrum Disorder, Neurodevelopmental Delay, Microcephaly	ENSG00000168137
Open Targets Platform	2024.06	RCC1	regulator of chromosome condensation 1	0.10138	FALSE		FALSE		FALSE	0.12253	Lung Adenocarcinoma	0		ENSG00000180198
Open Targets Platform	2024.06	NDUFB5	NADH:ubiquinone oxidoreductase subunit B5	0.09677	FALSE		FALSE		FALSE	0.12106	Multiple Myeloma	0.83	Type 2 Diabetes Mellitus, Insulin Resistance, Non-Alcoholic Fatty Liver Disease, Huntington Disease, Parkinson Disease	ENSG00000136521
Open Targets Platform	2024.06	HNRNPH1	heterogeneous nuclear ribonucleoprotein H1	0.09217	FALSE		FALSE		FALSE	0.11923	Chronic Myelogenous Leukemia	0.46	Neurodevelopmental Disorder, Intellectual Disability, X-Linked, Syndromic, Bain Type	ENSG00000169045
Open Targets Platform	2024.06	SLC39A10	solute carrier family 39 member 10	0.08756	FALSE		FALSE		FALSE	0.1163	Hepatocellular Carcinoma	0.34	Alzheimer Disease, Viral Disease	ENSG00000196950
Open Targets Platform	2024.06	NADK2	NAD kinase 2, mitochondrial	0.08295	FALSE		FALSE		FALSE	0.11319	Hepatocellular Carcinoma	0.59	Progressive Encephalopathy With Leukodystrophy Due To Decr Deficiency, Type 2 Diabetes Mellitus	ENSG00000152620
Open Targets Platform	2024.06	BTNL9	butyrophilin like 9	0.07834	FALSE		FALSE		FALSE	0.10806	Lung Adenocarcinoma	0		ENSG00000165810
Open Targets Platform	2024.06	ERAP1	endoplasmic reticulum aminopeptidase 1	0.07373	FALSE		FALSE		FALSE	0.10037	Non-Small Cell Lung Carcinoma	0.9	Psoriasis, Ankylosing Spondylitis, Behcet's Syndrome, Ulcerative Colitis, Sclerosing Cholangitis, Type 2 Diabetes Mellitus, Anterior Uveitis, Cardiovascular Disease, Juvenile Idiopathic Arthritis	ENSG00000164307
Open Targets Platform	2024.06	RPL15	ribosomal protein L15	0.06912	FALSE		FALSE		FALSE	0.09872	Diffuse Large B-Cell Lymphoma	0.78	Blackfan-Diamond Anemia, Diamond-Blackfan Anemia, Influenza	ENSG00000174748
Open Targets Platform	2024.06	DNAJB4	DnaJ heat shock protein family (Hsp40) member B4	0.06452	FALSE		FALSE		FALSE	0.08223	Non-Small Cell Lung Carcinoma	0.33	Psoriasis, Myopathy, Inclusion Body Myositis, Distal Myopathy, Miyoshi Myopathy	ENSG00000162616
Open Targets Platform	2024.06	HSPA1B	heat shock protein family A (Hsp70) member 1B	0.05991	FALSE		FALSE		FALSE	0.07234	Hepatocellular Carcinoma	0.57	Chronic Obstructive Pulmonary Disease, Covid-19, Coronary Artery Disease	ENSG00000204388
Open Targets Platform	2024.06	PTPN23	protein tyrosine phosphatase non-receptor type 23	0.0553	FALSE		FALSE		FALSE	0.0685	Urinary Bladder Carcinoma	0.77	Global Developmental Delay, Brain Atrophy, Intellectual Disability, Hereditary Spastic Paraplegia, Neurodevelopmental Disorder	ENSG00000076201
Open Targets Platform	2024.06	IPO11	importin 11	0.05069	FALSE		FALSE		FALSE	0.06685	Acute Myeloid Leukemia	0		ENSG00000086200
Open Targets Platform	2024.06	PFKFB4	6-phosphofructo-2-kinase/fructose-2,6-biphosphatase 4	0.04608	FALSE		FALSE		FALSE	0.05897	Oral Squamous Cell Carcinoma	0		ENSG00000114268
Open Targets Platform	2024.06	ITGB3BP	integrin subunit beta 3 binding protein	0.04147	FALSE		FALSE		FALSE	0.05678	Hepatocellular Carcinoma	0.2	Type 2 Diabetes Mellitus, Type 1 Diabetes Mellitus	ENSG00000142856
Open Targets Platform	2024.06	DNAJC19	DnaJ heat shock protein family (Hsp40) member C19	0.03687	FALSE		FALSE		FALSE	0.04963	Non-Small Cell Lung Carcinoma	0.79	3-Methylglutaconic Aciduria Type 5, Dilated Cardiomyopathy With Ataxia, Schizophrenia	ENSG00000205981
Open Targets Platform	2024.06	HLA-E	major histocompatibility complex, class I, E	0.03226	FALSE		FALSE		FALSE	0.0337	Lung Carcinoma	0.56	Covid-19, Mucocutaneous Lymph Node Syndrome, Autoimmune Disease, Pemphigus Vulgaris	ENSG00000204592
Open Targets Platform	2024.06	TDRKH	tudor and KH domain containing	0.02765	FALSE		FALSE		FALSE	0.02418	Hepatocellular Carcinoma	0.45	Azoospermia, Distal Hereditary Motor Neuropathy	ENSG00000182134
Open Targets Platform	2024.06	EPB41L4A	erythrocyte membrane protein band 4.1 like 4A	0.02304	FALSE		FALSE		FALSE	0.02125	Non-Small Cell Lung Carcinoma	0		ENSG00000129595
Open Targets Platform	2024.06	FLVCR1	FLVCR choline and heme transporter 1	0.01843	FALSE		FALSE		FALSE	0.00769	Hepatocellular Carcinoma	0.92	Posterior Column Ataxia-Retinitis Pigmentosa Syndrome, Posterior Column Ataxia - Retinitis Pigmentosa, Retinitis Pigmentosa, Neurodegenerative Disease, Hereditary Sensory And Autonomic Neuropathy, Jeune Syndrome, Sensory Neuropathy, Blackfan-Diamond Anemia	ENSG00000162769
Open Targets Platform	2024.06	NRDC	nardilysin convertase	0.01382	FALSE		FALSE		FALSE	0.00641	Pancreatic Ductal Adenocarcinoma	0		ENSG00000078618
Open Targets Platform	2024.06	FCMR	Fc mu receptor	0.00922	FALSE		FALSE		FALSE	0.00586	Chronic Lymphocytic Leukemia	0.01	Autoimmune Disease	ENSG00000162894
Open Targets Platform	2024.06	NUP155	nucleoporin 155	0.00461	FALSE		FALSE		FALSE	0.00165	Hepatocellular Carcinoma	0.74	Hiv Infection, Atrial Fibrillation, Familial Atrial Fibrillation	ENSG00000113569
Open Targets Platform	2024.06	AAMP	angio associated migratory cell protein	0	FALSE		FALSE		FALSE	0		0		ENSG00000127837
Open Targets Platform	2024.06	ABCB10	ATP binding cassette subfamily B member 10	0	FALSE		FALSE		FALSE	0		0.45	Type 2 Diabetes Mellitus, Anxiety, Diabetes Mellitus	ENSG00000135776
Open Targets Platform	2024.06	ABCE1	ATP binding cassette subfamily E member 1	0	FALSE		FALSE		FALSE	0		0		ENSG00000164163
Open Targets Platform	2024.06	ABCF3	ATP binding cassette subfamily F member 3	0	FALSE		FALSE		FALSE	0		0		ENSG00000161204
Open Targets Platform	2024.06	ABHD10	abhydrolase domain containing 10, depalmitoylase	0	FALSE		FALSE		FALSE	0		0		ENSG00000144827
Open Targets Platform	2024.06	ABHD18	abhydrolase domain containing 18	0	FALSE		FALSE		FALSE	0		0		ENSG00000164074
Open Targets Platform	2024.06	ABT1	activator of basal transcription 1	0	FALSE		FALSE		FALSE	0		0.35	Neurodegenerative Disease	ENSG00000146109
Open Targets Platform	2024.06	ACAA1	acetyl-CoA acyltransferase 1	0	FALSE		FALSE		FALSE	0		0		ENSG00000060971
Open Targets Platform	2024.06	ACAD9	acyl-CoA dehydrogenase family member 9	0	FALSE		FALSE		FALSE	0		0		ENSG00000177646
Open Targets Platform	2024.06	ACADM	acyl-CoA dehydrogenase medium chain	0	FALSE		FALSE		FALSE	0		0.67	Medium Chain Acyl-Coa Dehydrogenase Deficiency, Rhabdomyolysis	ENSG00000117054
Open Targets Platform	2024.06	ACAP2	ArfGAP with coiled-coil, ankyrin repeat and PH domains 2	0	FALSE		FALSE		FALSE	0		0		ENSG00000114331
Open Targets Platform	2024.06	ACKR2	atypical chemokine receptor 2	0	FALSE		FALSE		FALSE	0		0.02	Psoriasis	ENSG00000144648
Open Targets Platform	2024.06	ACOT13	acyl-CoA thioesterase 13	0	FALSE		FALSE		FALSE	0		0		ENSG00000112304
Open Targets Platform	2024.06	ACP1	acid phosphatase 1	0	FALSE		FALSE		FALSE	0		0.11	Myopia	ENSG00000143727
Open Targets Platform	2024.06	ACTR1B	actin related protein 1B	0	FALSE		FALSE		FALSE	0		0		ENSG00000115073
Open Targets Platform	2024.06	ACTR3	actin related protein 3	0	FALSE		FALSE		FALSE	0		0		ENSG00000115091
Open Targets Platform	2024.06	ACYP2	acylphosphatase 2	0	FALSE		FALSE		FALSE	0		0.24	Sudden Cardiac Arrest	ENSG00000170634
Open Targets Platform	2024.06	ADGRF3	adhesion G protein-coupled receptor F3	0	FALSE		FALSE		FALSE	0		0		ENSG00000173567
Open Targets Platform	2024.06	ADSS2	adenylosuccinate synthase 2	0	FALSE		FALSE		FALSE	0		0		ENSG00000035687
Open Targets Platform	2024.06	AFTPH	aftiphilin	0	FALSE		FALSE		FALSE	0		0		ENSG00000119844
Open Targets Platform	2024.06	AGBL5	AGBL carboxypeptidase 5	0	FALSE		FALSE		FALSE	0		0.71	Retinitis Pigmentosa, Retinal Dystrophy, Autosomal Recessive Retinitis Pigmentosa	ENSG00000084693
Open Targets Platform	2024.06	AGGF1	angiogenic factor with G-patch and FHA domains 1	0	FALSE		FALSE		FALSE	0		0.1	Varicose Veins	ENSG00000164252
Open Targets Platform	2024.06	AGPAT1	1-acylglycerol-3-phosphate O-acyltransferase 1	0	FALSE		FALSE		FALSE	0		0		ENSG00000204310
Open Targets Platform	2024.06	AHCTF1	AT-hook containing transcription factor 1	0	FALSE		FALSE		FALSE	0		0		ENSG00000153207
Open Targets Platform	2024.06	AIMP1	aminoacyl tRNA synthetase complex interacting multifunctional protein 1	0	FALSE		FALSE		FALSE	0		0.53	Hypomyelinating Leukodystrophy 3	ENSG00000164022
Open Targets Platform	2024.06	AIRIM	AFG2 interacting ribosome maturation factor	0	FALSE		FALSE		FALSE	0		0		ENSG00000116922
Open Targets Platform	2024.06	AK2	adenylate kinase 2	0	FALSE		FALSE		FALSE	0		0.68	Reticular Dysgenesis, Severe Combined Immunodeficiency	ENSG00000004455
Open Targets Platform	2024.06	ALG14	ALG14 UDP-N-acetylglucosaminyltransferase subunit	0	FALSE		FALSE		FALSE	0		0.55	Congenital Myasthenic Syndromes, Intellectual Disability	ENSG00000172339
Open Targets Platform	2024.06	ALG1L2	ALG1 chitobiosyldiphosphodolichol beta-mannosyltransferase like 2	0	FALSE		FALSE		FALSE	0		0		ENSG00000251287
Open Targets Platform	2024.06	AMMECR1L	AMMECR1 like	0	FALSE		FALSE		FALSE	0		0		ENSG00000144233
Open Targets Platform	2024.06	ANAPC10	anaphase promoting complex subunit 10	0	FALSE		FALSE		FALSE	0		0		ENSG00000164162
Open Targets Platform	2024.06	ANGEL2	angel homolog 2	0	FALSE		FALSE		FALSE	0		0		ENSG00000174606
Open Targets Platform	2024.06	ANKHD1	ankyrin repeat and KH domain containing 1	0	FALSE		FALSE		FALSE	0		0		ENSG00000131503
Open Targets Platform	2024.06	ANKHD1-EIF4EBP3	ANKHD1-EIF4EBP3 readthrough	0	FALSE		FALSE		FALSE	0		0		ENSG00000254996
Open Targets Platform	2024.06	ANKRA2	ankyrin repeat family A member 2	0	FALSE		FALSE		FALSE	0		0		ENSG00000164331
Open Targets Platform	2024.06	ANKRD13C	ankyrin repeat domain 13C	0	FALSE		FALSE		FALSE	0		0		ENSG00000118454
Open Targets Platform	2024.06	ANKZF1	ankyrin repeat and zinc finger peptidyl tRNA hydrolase 1	0	FALSE		FALSE		FALSE	0		0.16	Inflammatory Bowel Disease	ENSG00000163516
Open Targets Platform	2024.06	ANP32E	acidic nuclear phosphoprotein 32 family member E	0	FALSE		FALSE		FALSE	0		0		ENSG00000143401
Open Targets Platform	2024.06	AP1AR	adaptor related protein complex 1 associated regulatory protein	0	FALSE		FALSE		FALSE	0		0		ENSG00000138660
Open Targets Platform	2024.06	AP3S1	adaptor related protein complex 3 subunit sigma 1	0	FALSE		FALSE		FALSE	0		0		ENSG00000177879
Open Targets Platform	2024.06	AP4B1	adaptor related protein complex 4 subunit beta 1	0	FALSE		FALSE		FALSE	0		0.79	Spastic Paraplegia, Ap-4 Deficiency Syndrome, Hereditary Spastic Paraplegia, Type 1 Diabetes Mellitus, Intellectual Disability	ENSG00000134262
Open Targets Platform	2024.06	APBB3	amyloid beta precursor protein binding family B member 3	0	FALSE		FALSE		FALSE	0		0		ENSG00000113108
Open Targets Platform	2024.06	APOM	apolipoprotein M	0	FALSE		FALSE		FALSE	0		0		ENSG00000204444
Open Targets Platform	2024.06	ARFIP1	ADP ribosylation factor interacting protein 1	0	FALSE		FALSE		FALSE	0		0		ENSG00000164144
Open Targets Platform	2024.06	ARHGAP30	Rho GTPase activating protein 30	0	FALSE		FALSE		FALSE	0		0		ENSG00000186517
Open Targets Platform	2024.06	ARHGEF37	Rho guanine nucleotide exchange factor 37	0	FALSE		FALSE		FALSE	0		0		ENSG00000183111
Open Targets Platform	2024.06	ARL10	ADP ribosylation factor like GTPase 10	0	FALSE		FALSE		FALSE	0		0		ENSG00000175414
Open Targets Platform	2024.06	ARL13B	ADP ribosylation factor like GTPase 13B	0	FALSE		FALSE		FALSE	0		0.76	Joubert Syndrome, Joubert Syndrome And Related Disorders, Intellectual Disability	ENSG00000169379
Open Targets Platform	2024.06	ARL15	ADP ribosylation factor like GTPase 15	0	FALSE		FALSE		FALSE	0		0.66	Type 2 Diabetes Mellitus, Cardiovascular Disease, Diabetes Mellitus	ENSG00000185305
Open Targets Platform	2024.06	ARL6IP6	ADP ribosylation factor like GTPase 6 interacting protein 6	0	FALSE		FALSE		FALSE	0		0		ENSG00000177917
Open Targets Platform	2024.06	ARMH1	armadillo like helical domain containing 1	0	FALSE		FALSE		FALSE	0		0		ENSG00000198520
Open Targets Platform	2024.06	ARPC5	actin related protein 2/3 complex subunit 5	0	FALSE		FALSE		FALSE	0		0		ENSG00000162704
Open Targets Platform	2024.06	ARSK	arylsulfatase family member K	0	FALSE		FALSE		FALSE	0		0		ENSG00000164291
Open Targets Platform	2024.06	ARV1	ARV1 homolog, fatty acid homeostasis modulator	0	FALSE		FALSE		FALSE	0		0.41	Developmental And Epileptic Encephalopathy	ENSG00000173409
Open Targets Platform	2024.06	ASDURF	ASNSD1 upstream open reading frame	0	FALSE		FALSE		FALSE	0		0		ENSG00000286053
Open Targets Platform	2024.06	ASH1L	ASH1 like histone lysine methyltransferase	0	FALSE		FALSE		FALSE	0		0.88	Intellectual Disability, Autosomal Dominant 52, Intellectual Disability, Neurodevelopmental Disorder, Neurodevelopmental Delay, Global Developmental Delay, Lewy Body Dementia, Autoimmune Disease	ENSG00000116539
Open Targets Platform	2024.06	ASNSD1	asparagine synthetase domain containing 1	0	FALSE		FALSE		FALSE	0		0		ENSG00000138381
Open Targets Platform	2024.06	ATAD3A	ATPase family AAA domain containing 3A	0	FALSE		FALSE		FALSE	0		0.78	Harel-Yoon Syndrome, Neurodegenerative Disease, Global Developmental Delay, Systemic Scleroderma, Dystonia	ENSG00000197785
Open Targets Platform	2024.06	ATG12	autophagy related 12	0	FALSE		FALSE		FALSE	0		0.41	Neurodegenerative Disease	ENSG00000145782
Open Targets Platform	2024.06	ATG16L1	autophagy related 16 like 1	0	FALSE		FALSE		FALSE	0		0.81	Inflammatory Bowel Disease, Ulcerative Colitis, Psoriasis, Ankylosing Spondylitis, Common Variable Immunodeficiency, Celiac Disease, Autoimmune Disease	ENSG00000085978
Open Targets Platform	2024.06	ATG3	autophagy related 3	0	FALSE		FALSE		FALSE	0		0		ENSG00000144848
Open Targets Platform	2024.06	ATG4C	autophagy related 4C cysteine peptidase	0	FALSE		FALSE		FALSE	0		0		ENSG00000125703
Open Targets Platform	2024.06	ATG9A	autophagy related 9A	0	FALSE		FALSE		FALSE	0		0		ENSG00000198925
Open Targets Platform	2024.06	ATP13A4	ATPase 13A4	0	FALSE		FALSE		FALSE	0		0		ENSG00000127249
Open Targets Platform	2024.06	ATP5IF1	ATP synthase inhibitory factor subunit 1	0	FALSE		FALSE		FALSE	0		0		ENSG00000130770
Open Targets Platform	2024.06	ATP5ME	ATP synthase membrane subunit e	0	FALSE		FALSE		FALSE	0		0		ENSG00000169020
Open Targets Platform	2024.06	AURKAIP1	aurora kinase A interacting protein 1	0	FALSE		FALSE		FALSE	0		0		ENSG00000175756
Open Targets Platform	2024.06	AZI2	5-azacytidine induced 2	0	FALSE		FALSE		FALSE	0		0		ENSG00000163512
Open Targets Platform	2024.06	B3GALNT2	beta-1,3-N-acetylgalactosaminyltransferase 2	0	FALSE		FALSE		FALSE	0		0.52	Muscular Dystrophy-Dystroglycanopathy, Type A, Muscle-Eye-Brain Disease	ENSG00000162885
Open Targets Platform	2024.06	BAG6	BAG cochaperone 6	0	FALSE		FALSE		FALSE	0		0		ENSG00000204463
Open Targets Platform	2024.06	BCAS2	BCAS2 pre-mRNA processing factor	0	FALSE		FALSE		FALSE	0		0		ENSG00000116752
Open Targets Platform	2024.06	BLZF1	basic leucine zipper nuclear factor 1	0	FALSE		FALSE		FALSE	0		0.12	Venous Thromboembolism	ENSG00000117475
Open Targets Platform	2024.06	BOD1	biorientation of chromosomes in cell division 1	0	FALSE		FALSE		FALSE	0		0.09	Intellectual Disability	ENSG00000145919
Open Targets Platform	2024.06	BPHL	biphenyl hydrolase like	0	FALSE		FALSE		FALSE	0		0		ENSG00000137274
Open Targets Platform	2024.06	BRIX1	biogenesis of ribosomes BRX1	0	FALSE		FALSE		FALSE	0		0		ENSG00000113460
Open Targets Platform	2024.06	BRK1	BRICK1 subunit of SCAR/WAVE actin nucleating complex	0	FALSE		FALSE		FALSE	0		0		ENSG00000254999
Open Targets Platform	2024.06	BSDC1	BSD domain containing 1	0	FALSE		FALSE		FALSE	0		0		ENSG00000160058
Open Targets Platform	2024.06	BTD	biotinidase	0	FALSE		FALSE		FALSE	0		0.71	Biotinidase Deficiency, Leigh Syndrome, Optic Atrophy, Global Developmental Delay	ENSG00000169814
Open Targets Platform	2024.06	C1orf174	chromosome 1 open reading frame 174	0	FALSE		FALSE		FALSE	0		0		ENSG00000198912
Open Targets Platform	2024.06	C1orf43	chromosome 1 open reading frame 43	0	FALSE		FALSE		FALSE	0		0		ENSG00000143612
Open Targets Platform	2024.06	C1orf50	chromosome 1 open reading frame 50	0	FALSE		FALSE		FALSE	0		0		ENSG00000164008
Open Targets Platform	2024.06	C1orf74	chromosome 1 open reading frame 74	0	FALSE		FALSE		FALSE	0		0		ENSG00000162757
Open Targets Platform	2024.06	C2orf42	chromosome 2 open reading frame 42	0	FALSE		FALSE		FALSE	0		0		ENSG00000115998
Open Targets Platform	2024.06	C2orf49	chromosome 2 open reading frame 49	0	FALSE		FALSE		FALSE	0		0		ENSG00000135974
Open Targets Platform	2024.06	C2orf76	chromosome 2 open reading frame 76	0	FALSE		FALSE		FALSE	0		0		ENSG00000186132
Open Targets Platform	2024.06	C2orf92	chromosome 2 open reading frame 92	0	FALSE		FALSE		FALSE	0		0		ENSG00000228486
Open Targets Platform	2024.06	C4orf33	chromosome 4 open reading frame 33	0	FALSE		FALSE		FALSE	0		0		ENSG00000151470
Open Targets Platform	2024.06	C4orf46	chromosome 4 open reading frame 46	0	FALSE		FALSE		FALSE	0		0		ENSG00000205208
Open Targets Platform	2024.06	C6orf52	chromosome 6 open reading frame 52	0	FALSE		FALSE		FALSE	0		0		ENSG00000137434
Open Targets Platform	2024.06	C6orf62	chromosome 6 open reading frame 62	0	FALSE		FALSE		FALSE	0		0		ENSG00000112308
Open Targets Platform	2024.06	CACYBP	calcyclin binding protein	0	FALSE		FALSE		FALSE	0		0		ENSG00000116161
Open Targets Platform	2024.06	CALM2	calmodulin 2	0	FALSE		FALSE		FALSE	0		0.75	Long Qt Syndrome 15, Familial Long Qt Syndrome, Catecholaminergic Polymorphic Ventricular Tachycardia	ENSG00000143933
Open Targets Platform	2024.06	CAMKMT	calmodulin-lysine N-methyltransferase	0	FALSE		FALSE		FALSE	0		0.64	Hypotonia-Cystinuria Syndrome, Hypotonia - Cystinuria Syndrome, Atypical Hypotonia - Cystinuria Syndrome	ENSG00000143919
Open Targets Platform	2024.06	CAP1	cyclase associated actin cytoskeleton regulatory protein 1	0	FALSE		FALSE		FALSE	0		0		ENSG00000131236
Open Targets Platform	2024.06	CBR4	carbonyl reductase 4	0	FALSE		FALSE		FALSE	0		0		ENSG00000145439
Open Targets Platform	2024.06	CC2D1B	coiled-coil and C2 domain containing 1B	0	FALSE		FALSE		FALSE	0		0		ENSG00000154222
Open Targets Platform	2024.06	CCDC115	coiled-coil domain containing 115	0	FALSE		FALSE		FALSE	0		0		ENSG00000136710
Open Targets Platform	2024.06	CCDC12	coiled-coil domain containing 12	0	FALSE		FALSE		FALSE	0		0		ENSG00000160799
Open Targets Platform	2024.06	CCDC163	CCDC163 homolog	0	FALSE		FALSE		FALSE	0		0.09	Methylmalonic Aciduria And Homocystinuria Type Cblc	ENSG00000280670
Open Targets Platform	2024.06	CCDC174	coiled-coil domain containing 174	0	FALSE		FALSE		FALSE	0		0		ENSG00000154781
Open Targets Platform	2024.06	CCDC18	coiled-coil domain containing 18	0	FALSE		FALSE		FALSE	0		0		ENSG00000122483
Open Targets Platform	2024.06	CCDC191	coiled-coil domain containing 191	0	FALSE		FALSE		FALSE	0		0		ENSG00000163617
Open Targets Platform	2024.06	CCDC51	coiled-coil domain containing 51	0	FALSE		FALSE		FALSE	0		0.19	Neurodegenerative Disease	ENSG00000164051
Open Targets Platform	2024.06	CCDC66	coiled-coil domain containing 66	0	FALSE		FALSE		FALSE	0		0		ENSG00000180376
Open Targets Platform	2024.06	CCNI	cyclin I	0	FALSE		FALSE		FALSE	0		0		ENSG00000118816
Open Targets Platform	2024.06	CCNL1	cyclin L1	0	FALSE		FALSE		FALSE	0		0		ENSG00000163660
Open Targets Platform	2024.06	CCNL2	cyclin L2	0	FALSE		FALSE		FALSE	0		0		ENSG00000221978
Open Targets Platform	2024.06	CCNYL1	cyclin Y like 1	0	FALSE		FALSE		FALSE	0		0		ENSG00000163249
Open Targets Platform	2024.06	CDC23	cell division cycle 23	0	FALSE		FALSE		FALSE	0		0		ENSG00000094880
Open Targets Platform	2024.06	CDK11A	cyclin dependent kinase 11A	0	FALSE		FALSE		FALSE	0		0		ENSG00000008128
Open Targets Platform	2024.06	CDK11B	cyclin dependent kinase 11B	0	FALSE		FALSE		FALSE	0		0		ENSG00000248333
Open Targets Platform	2024.06	CDKL3	cyclin dependent kinase like 3	0	FALSE		FALSE		FALSE	0		0		ENSG00000006837
Open Targets Platform	2024.06	CDV3	CDV3 homolog	0	FALSE		FALSE		FALSE	0		0		ENSG00000091527
Open Targets Platform	2024.06	CENPK	centromere protein K	0	FALSE		FALSE		FALSE	0		0		ENSG00000123219
Open Targets Platform	2024.06	CEP104	centrosomal protein 104	0	FALSE		FALSE		FALSE	0		0.64	Joubert Syndrome, Global Developmental Delay	ENSG00000116198
Open Targets Platform	2024.06	CEP120	centrosomal protein 120	0	FALSE		FALSE		FALSE	0		0.75	Jeune Syndrome, Joubert Syndrome	ENSG00000168944
Open Targets Platform	2024.06	CEP135	centrosomal protein 135	0	FALSE		FALSE		FALSE	0		0.5	Autosomal Recessive Primary Microcephaly	ENSG00000174799
Open Targets Platform	2024.06	CEP170	centrosomal protein 170	0	FALSE		FALSE		FALSE	0		0.19	Schizophrenia	ENSG00000143702
Open Targets Platform	2024.06	CEP350	centrosomal protein 350	0	FALSE		FALSE		FALSE	0		0		ENSG00000135837
Open Targets Platform	2024.06	CEP44	centrosomal protein 44	0	FALSE		FALSE		FALSE	0		0		ENSG00000164118
Open Targets Platform	2024.06	CEP68	centrosomal protein 68	0	FALSE		FALSE		FALSE	0		0		ENSG00000011523
Open Targets Platform	2024.06	CEP85	centrosomal protein 85	0	FALSE		FALSE		FALSE	0		0		ENSG00000130695
Open Targets Platform	2024.06	CETN3	centrin 3	0	FALSE		FALSE		FALSE	0		0		ENSG00000153140
Open Targets Platform	2024.06	CFAP184	cilia and flagella associated protein 184	0	FALSE		FALSE		FALSE	0		0		ENSG00000173013
Open Targets Platform	2024.06	CFAP210	cilia and flagella associated protein 210	0	FALSE		FALSE		FALSE	0		0		ENSG00000154479
Open Targets Platform	2024.06	CFAP36	cilia and flagella associated protein 36	0	FALSE		FALSE		FALSE	0		0		ENSG00000163001
Open Targets Platform	2024.06	CGGBP1	CGG triplet repeat binding protein 1	0	FALSE		FALSE		FALSE	0		0		ENSG00000163320
Open Targets Platform	2024.06	CHCHD4	coiled-coil-helix-coiled-coil-helix domain containing 4	0	FALSE		FALSE		FALSE	0		0	Obesity	ENSG00000163528
Open Targets Platform	2024.06	CHCHD6	coiled-coil-helix-coiled-coil-helix domain containing 6	0	FALSE		FALSE		FALSE	0		0		ENSG00000159685
Open Targets Platform	2024.06	CHD1	chromodomain helicase DNA binding protein 1	0	FALSE		FALSE		FALSE	0		0.19	Intellectual Disability, Neurodevelopmental Disorder	ENSG00000153922
Open Targets Platform	2024.06	CHMP3	charged multivesicular body protein 3	0	FALSE		FALSE		FALSE	0		0.3	Covid-19	ENSG00000115561
Open Targets Platform	2024.06	CHTOP	chromatin target of PRMT1	0	FALSE		FALSE		FALSE	0		0		ENSG00000160679
Open Targets Platform	2024.06	CIAO1	cytosolic iron-sulfur assembly component 1	0	FALSE		FALSE		FALSE	0		0		ENSG00000144021
Open Targets Platform	2024.06	CIMIP6	ciliary microtubule inner protein 6	0	FALSE		FALSE		FALSE	0		0		ENSG00000177994
Open Targets Platform	2024.06	CLCN6	chloride voltage-gated channel 6	0	FALSE		FALSE		FALSE	0		0.6	Global Developmental Delay, Neurogenic Bladder, Cardiovascular Disease	ENSG00000011021
Open Targets Platform	2024.06	CLHC1	clathrin heavy chain linker domain containing 1	0	FALSE		FALSE		FALSE	0		0		ENSG00000162994
Open Targets Platform	2024.06	CLK1	CDC like kinase 1	0	FALSE		FALSE		FALSE	0		0.16	Neurodegenerative Disease	ENSG00000013441
Open Targets Platform	2024.06	CLK4	CDC like kinase 4	0	FALSE		FALSE		FALSE	0		0		ENSG00000113240
Open Targets Platform	2024.06	CMC1	C-X9-C motif containing 1	0	FALSE		FALSE		FALSE	0		0		ENSG00000187118
Open Targets Platform	2024.06	CNST	consortin, connexin sorting protein	0	FALSE		FALSE		FALSE	0		0		ENSG00000162852
Open Targets Platform	2024.06	COA6	cytochrome c oxidase assembly factor 6	0	FALSE		FALSE		FALSE	0		0		ENSG00000168275
Open Targets Platform	2024.06	COMMD8	COMM domain containing 8	0	FALSE		FALSE		FALSE	0		0		ENSG00000169019
Open Targets Platform	2024.06	COP1	COP1 E3 ubiquitin ligase	0	FALSE		FALSE		FALSE	0		0		ENSG00000143207
Open Targets Platform	2024.06	COPS4	COP9 signalosome subunit 4	0	FALSE		FALSE		FALSE	0		0		ENSG00000138663
Open Targets Platform	2024.06	COPS7B	COP9 signalosome subunit 7B	0	FALSE		FALSE		FALSE	0		0		ENSG00000144524
Open Targets Platform	2024.06	COQ10B	coenzyme Q10B	0	FALSE		FALSE		FALSE	0		0.11	Schizophrenia	ENSG00000115520
Open Targets Platform	2024.06	COQ8A	coenzyme Q8A	0	FALSE		FALSE		FALSE	0		0.88	Autosomal Recessive Ataxia Due To Ubiquinone Deficiency, Coenzyme Q10 Deficiency, Mitochondrial Disease, Cerebellar Atrophy, Autosomal Recessive Cerebellar Ataxia, Global Developmental Delay	ENSG00000163050
Open Targets Platform	2024.06	COX18	cytochrome c oxidase assembly factor COX18	0	FALSE		FALSE		FALSE	0		0.09	Cytochrome-C Oxidase Deficiency Disease	ENSG00000163626
Open Targets Platform	2024.06	COX7A2L	cytochrome c oxidase subunit 7A2 like	0	FALSE		FALSE		FALSE	0		0		ENSG00000115944
Open Targets Platform	2024.06	COX7C	cytochrome c oxidase subunit 7C	0	FALSE		FALSE		FALSE	0		0.3	Parkinson Disease	ENSG00000127184
Open Targets Platform	2024.06	CRIPT	CXXC repeat containing interactor of PDZ3 domain	0	FALSE		FALSE		FALSE	0		0		ENSG00000119878
Open Targets Platform	2024.06	CROCC	ciliary rootlet coiled-coil, rootletin	0	FALSE		FALSE		FALSE	0		0		ENSG00000058453
Open Targets Platform	2024.06	CSDE1	cold shock domain containing E1	0	FALSE		FALSE		FALSE	0		0.79	Neurodegenerative Disease, Autism, Intellectual Disability, Global Developmental Delay	ENSG00000009307
Open Targets Platform	2024.06	CSNK1A1	casein kinase 1 alpha 1	0	FALSE		FALSE		FALSE	0		0.62	Neurodegenerative Disease, Alzheimer Disease	ENSG00000113712
Open Targets Platform	2024.06	CSNK1G3	casein kinase 1 gamma 3	0	FALSE		FALSE		FALSE	0		0		ENSG00000151292
Open Targets Platform	2024.06	CTH	cystathionine gamma-lyase	0	FALSE		FALSE		FALSE	0		0.58	Cystathioninuria, Inflammatory Bowel Disease	ENSG00000116761
Open Targets Platform	2024.06	CWC22	CWC22 spliceosome associated protein homolog	0	FALSE		FALSE		FALSE	0		0		ENSG00000163510
Open Targets Platform	2024.06	CYP20A1	cytochrome P450 family 20 subfamily A member 1	0	FALSE		FALSE		FALSE	0		0		ENSG00000119004
Open Targets Platform	2024.06	CZIB	CXXC motif containing zinc binding protein	0	FALSE		FALSE		FALSE	0		0		ENSG00000162384
Open Targets Platform	2024.06	DAP3	death associated protein 3	0	FALSE		FALSE		FALSE	0		0		ENSG00000132676
Open Targets Platform	2024.06	DBI	diazepam binding inhibitor, acyl-CoA binding protein	0	FALSE		FALSE		FALSE	0		0		ENSG00000155368
Open Targets Platform	2024.06	DBT	dihydrolipoamide branched chain transacylase E2	0	FALSE		FALSE		FALSE	0		0.5	Maple Syrup Urine Disease	ENSG00000137992
Open Targets Platform	2024.06	DCAF1	DDB1 and CUL4 associated factor 1	0	FALSE		FALSE		FALSE	0		0		ENSG00000145041
Open Targets Platform	2024.06	DCAF16	DDB1 and CUL4 associated factor 16	0	FALSE		FALSE		FALSE	0		0		ENSG00000163257
Open Targets Platform	2024.06	DCAF6	DDB1 and CUL4 associated factor 6	0	FALSE		FALSE		FALSE	0		0.1	Schizophrenia	ENSG00000143164
Open Targets Platform	2024.06	DCAF8	DDB1 and CUL4 associated factor 8	0	FALSE		FALSE		FALSE	0		0		ENSG00000132716
Open Targets Platform	2024.06	DCBLD2	discoidin, CUB and LCCL domain containing 2	0	FALSE		FALSE		FALSE	0		0		ENSG00000057019
Open Targets Platform	2024.06	DCLRE1B	DNA cross-link repair 1B	0	FALSE		FALSE		FALSE	0		0.37	Type 1 Diabetes Mellitus, Hoyeraal-Hreidarsson Syndrome	ENSG00000118655
Open Targets Platform	2024.06	DCP1A	decapping mRNA 1A	0	FALSE		FALSE		FALSE	0		0		ENSG00000272886
Open Targets Platform	2024.06	DCP2	decapping mRNA 2	0	FALSE		FALSE		FALSE	0		0		ENSG00000172795
Open Targets Platform	2024.06	DCUN1D4	defective in cullin neddylation 1 domain containing 4	0	FALSE		FALSE		FALSE	0		0.22	Type 2 Diabetes Mellitus	ENSG00000109184
Open Targets Platform	2024.06	DDX18	DEAD-box helicase 18	0	FALSE		FALSE		FALSE	0		0		ENSG00000088205
Open Targets Platform	2024.06	DELE1	DAP3 binding cell death enhancer 1	0	FALSE		FALSE		FALSE	0		0		ENSG00000081791
Open Targets Platform	2024.06	DGUOK	deoxyguanosine kinase	0	FALSE		FALSE		FALSE	0		0.88	Mitochondrial Dna Depletion Syndrome 3 (Hepatocerebral Type), Portal Hypertension, Mitochondrial Dna Depletion Syndrome, Cholestasis, Cerebral Atrophy	ENSG00000114956
Open Targets Platform	2024.06	DHDDS	dehydrodolichyl diphosphate synthase subunit	0	FALSE		FALSE		FALSE	0		0.53	Retinitis Pigmentosa	ENSG00000117682
Open Targets Platform	2024.06	DHFR2	dihydrofolate reductase 2	0	FALSE		FALSE		FALSE	0		0		ENSG00000178700
Open Targets Platform	2024.06	DIMT1	DIM1 rRNA methyltransferase and ribosome maturation factor	0	FALSE		FALSE		FALSE	0		0		ENSG00000086189
Open Targets Platform	2024.06	DIPK1A	divergent protein kinase domain 1A	0	FALSE		FALSE		FALSE	0		0.2	Multiple Sclerosis	ENSG00000154511
Open Targets Platform	2024.06	DIPK2A	divergent protein kinase domain 2A	0	FALSE		FALSE		FALSE	0		0		ENSG00000181744
Open Targets Platform	2024.06	DMXL1	Dmx like 1	0	FALSE		FALSE		FALSE	0		0		ENSG00000172869
Open Targets Platform	2024.06	DNAAF10	dynein axonemal assembly factor 10	0	FALSE		FALSE		FALSE	0		0		ENSG00000243667
Open Targets Platform	2024.06	DNAI4	dynein axonemal intermediate chain 4	0	FALSE		FALSE		FALSE	0		0		ENSG00000152763
Open Targets Platform	2024.06	DNAJB11	DnaJ heat shock protein family (Hsp40) member B11	0	FALSE		FALSE		FALSE	0		0.73	Autosomal Dominant Polycystic Kidney Disease, Cystic Kidney Disease, Renal Cyst	ENSG00000090520
Open Targets Platform	2024.06	DNAJC16	DnaJ heat shock protein family (Hsp40) member C16	0	FALSE		FALSE		FALSE	0		0.15	Hereditary Spastic Paraplegia	ENSG00000116138
Open Targets Platform	2024.06	DNAJC21	DnaJ heat shock protein family (Hsp40) member C21	0	FALSE		FALSE		FALSE	0		0		ENSG00000168724
Open Targets Platform	2024.06	DNAJC27	DnaJ heat shock protein family (Hsp40) member C27	0	FALSE		FALSE		FALSE	0		0		ENSG00000115137
Open Targets Platform	2024.06	DPH3	diphthamide biosynthesis 3	0	FALSE		FALSE		FALSE	0		0		ENSG00000154813
Open Targets Platform	2024.06	DUSP23	dual specificity phosphatase 23	0	FALSE		FALSE		FALSE	0		0		ENSG00000158716
Open Targets Platform	2024.06	DUX4	double homeobox 4	0	FALSE		FALSE		FALSE	0		0.32	Facioscapulohumeral Dystrophy	ENSG00000260596
Open Targets Platform	2024.06	DXO	decapping exoribonuclease	0	FALSE		FALSE		FALSE	0		0		ENSG00000204348
Open Targets Platform	2024.06	DYNC2LI1	dynein cytoplasmic 2 light intermediate chain 1	0	FALSE		FALSE		FALSE	0		0.69	Ellis Van Creveld Syndrome, Jeune Syndrome	ENSG00000138036
Open Targets Platform	2024.06	EAF2	ELL associated factor 2	0	FALSE		FALSE		FALSE	0		0.04	Autoimmune Disease	ENSG00000145088
Open Targets Platform	2024.06	EDEM3	ER degradation enhancing alpha-mannosidase like protein 3	0	FALSE		FALSE		FALSE	0		0.17	Gastroesophageal Reflux Disease	ENSG00000116406
Open Targets Platform	2024.06	EEF1B2	eukaryotic translation elongation factor 1 beta 2	0	FALSE		FALSE		FALSE	0		0.52	Autosomal Recessive Non-Syndromic Intellectual Disability, Intellectual Disability	ENSG00000114942
Open Targets Platform	2024.06	EFCAB7	EF-hand calcium binding domain 7	0	FALSE		FALSE		FALSE	0		0		ENSG00000203965
Open Targets Platform	2024.06	EFHB	EF-hand domain family member B	0	FALSE		FALSE		FALSE	0		0		ENSG00000163576
Open Targets Platform	2024.06	EHBP1	EH domain binding protein 1	0	FALSE		FALSE		FALSE	0		0.18	Coronary Artery Disease	ENSG00000115504
Open Targets Platform	2024.06	EIF2A	eukaryotic translation initiation factor 2A	0	FALSE		FALSE		FALSE	0		0		ENSG00000144895
Open Targets Platform	2024.06	EIF2B3	eukaryotic translation initiation factor 2B subunit gamma	0	FALSE		FALSE		FALSE	0		0.72	Leukoencephalopathy With Vanishing White Matter, Leukoencephalopathy With Vanishing White Matter 1, Ovarioleukodystrophy	ENSG00000070785
Open Targets Platform	2024.06	EIF2B4	eukaryotic translation initiation factor 2B subunit delta	0	FALSE		FALSE		FALSE	0		0.68	Ovarioleukodystrophy, Leukoencephalopathy With Vanishing White Matter, Type 2 Diabetes Mellitus	ENSG00000115211
Open Targets Platform	2024.06	EIF5B	eukaryotic translation initiation factor 5B	0	FALSE		FALSE		FALSE	0		0		ENSG00000158417
Open Targets Platform	2024.06	EIPR1	EARP complex and GARP complex interacting protein 1	0	FALSE		FALSE		FALSE	0		0		ENSG00000032389
Open Targets Platform	2024.06	ELMOD2	ELMO domain containing 2	0	FALSE		FALSE		FALSE	0		0		ENSG00000179387
Open Targets Platform	2024.06	ELMOD3	ELMO domain containing 3	0	FALSE		FALSE		FALSE	0		0.57	Hearing Loss, Autosomal Recessive, Deafness	ENSG00000115459
Open Targets Platform	2024.06	ELP6	elongator acetyltransferase complex subunit 6	0	FALSE		FALSE		FALSE	0		0		ENSG00000163832
Open Targets Platform	2024.06	EMC1	ER membrane protein complex subunit 1	0	FALSE		FALSE		FALSE	0		0.7	Global Developmental Delay, Cerebellar Atrophy, Retinal Dystrophy, Microcephaly	ENSG00000127463
Open Targets Platform	2024.06	EML6	EMAP like 6	0	FALSE		FALSE		FALSE	0		0.21	Keratoconus	ENSG00000214595
Open Targets Platform	2024.06	ENSA	endosulfine alpha	0	FALSE		FALSE		FALSE	0		0		ENSG00000143420
Open Targets Platform	2024.06	EPC2	enhancer of polycomb homolog 2	0	FALSE		FALSE		FALSE	0		0		ENSG00000135999
Open Targets Platform	2024.06	EPM2AIP1	EPM2A interacting protein 1	0	FALSE		FALSE		FALSE	0		0		ENSG00000178567
Open Targets Platform	2024.06	EPRS1	glutamyl-prolyl-tRNA synthetase 1	0	FALSE		FALSE		FALSE	0		0.7	Leukodystrophy, Hypomyelinating, 15, Leukodystrophy, Global Developmental Delay	ENSG00000136628
Open Targets Platform	2024.06	ERBIN	erbb2 interacting protein	0	FALSE		FALSE		FALSE	0		0.05	Sepsis	ENSG00000112851
Open Targets Platform	2024.06	ERMAP	erythroblast membrane associated protein (Scianna blood group)	0	FALSE		FALSE		FALSE	0		0		ENSG00000164010
Open Targets Platform	2024.06	ETF1	eukaryotic translation termination factor 1	0	FALSE		FALSE		FALSE	0		0.24	Schizophrenia	ENSG00000120705
Open Targets Platform	2024.06	ETFDH	electron transfer flavoprotein dehydrogenase	0	FALSE		FALSE		FALSE	0		0.85	Multiple Acyl-Coa Dehydrogenase Deficiency, Elevated Circulating Glutaric Acid Concentration, Glutaric Aciduria, Myopathy	ENSG00000171503
Open Targets Platform	2024.06	EXOC1	exocyst complex component 1	0	FALSE		FALSE		FALSE	0		0		ENSG00000090989
Open Targets Platform	2024.06	EXOC8	exocyst complex component 8	0	FALSE		FALSE		FALSE	0		0.36	Neurodevelopmental Disorder With Microcephaly, Seizures, And Brain Atrophy	ENSG00000116903
Open Targets Platform	2024.06	EYA3	EYA transcriptional coactivator and phosphatase 3	0	FALSE		FALSE		FALSE	0		0		ENSG00000158161
Open Targets Platform	2024.06	FAF2	Fas associated factor family member 2	0	FALSE		FALSE		FALSE	0		0		ENSG00000113194
Open Targets Platform	2024.06	FAM114A2	family with sequence similarity 114 member A2	0	FALSE		FALSE		FALSE	0		0		ENSG00000055147
Open Targets Platform	2024.06	FAM174A	family with sequence similarity 174 member A	0	FALSE		FALSE		FALSE	0		0		ENSG00000174132
Open Targets Platform	2024.06	FAM200B	family with sequence similarity 200 member B	0	FALSE		FALSE		FALSE	0		0		ENSG00000237765
Open Targets Platform	2024.06	FAM228B	family with sequence similarity 228 member B	0	FALSE		FALSE		FALSE	0		0		ENSG00000219626
Open Targets Platform	2024.06	FAM53C	family with sequence similarity 53 member C	0	FALSE		FALSE		FALSE	0		0		ENSG00000120709
Open Targets Platform	2024.06	FAM72B	family with sequence similarity 72 member B	0	FALSE		FALSE		FALSE	0		0		ENSG00000188610
Open Targets Platform	2024.06	FAM72C	family with sequence similarity 72 member C	0	FALSE		FALSE		FALSE	0		0		ENSG00000263513
Open Targets Platform	2024.06	FAM72D	family with sequence similarity 72 member D	0	FALSE		FALSE		FALSE	0		0		ENSG00000215784
Open Targets Platform	2024.06	FAM76A	family with sequence similarity 76 member A	0	FALSE		FALSE		FALSE	0		0		ENSG00000009780
Open Targets Platform	2024.06	FAM98A	family with sequence similarity 98 member A	0	FALSE		FALSE		FALSE	0		0		ENSG00000119812
Open Targets Platform	2024.06	FARSB	phenylalanyl-tRNA synthetase subunit beta	0	FALSE		FALSE		FALSE	0		0.57	Interstitial Lung Disease, Microcephaly	ENSG00000116120
Open Targets Platform	2024.06	FAXDC2	fatty acid hydroxylase domain containing 2	0	FALSE		FALSE		FALSE	0		0		ENSG00000170271
Open Targets Platform	2024.06	FBXO36	F-box protein 36	0	FALSE		FALSE		FALSE	0		0		ENSG00000153832
Open Targets Platform	2024.06	FBXO38	F-box protein 38	0	FALSE		FALSE		FALSE	0		0.46	Chronic Obstructive Pulmonary Disease, Charcot-Marie-Tooth Disease	ENSG00000145868
Open Targets Platform	2024.06	FBXO8	F-box protein 8	0	FALSE		FALSE		FALSE	0		0		ENSG00000164117
Open Targets Platform	2024.06	FBXW11	F-box and WD repeat domain containing 11	0	FALSE		FALSE		FALSE	0		0		ENSG00000072803
Open Targets Platform	2024.06	FCHO2	FCH and mu domain containing endocytic adaptor 2	0	FALSE		FALSE		FALSE	0		0		ENSG00000157107
Open Targets Platform	2024.06	FER	FER tyrosine kinase	0	FALSE		FALSE		FALSE	0		0		ENSG00000151422
Open Targets Platform	2024.06	FMO4	flavin containing dimethylaniline monoxygenase 4	0	FALSE		FALSE		FALSE	0		0		ENSG00000076258
Open Targets Platform	2024.06	FNIP1	folliculin interacting protein 1	0	FALSE		FALSE		FALSE	0		0.73	Hypertrophic Cardiomyopathy, Agammaglobulinemia, Neutropenia, Wolff-Parkinson-White Syndrome	ENSG00000217128
Open Targets Platform	2024.06	G3BP1	G3BP stress granule assembly factor 1	0	FALSE		FALSE		FALSE	0		0.55	Neurodegenerative Disease, Covid-19	ENSG00000145907
Open Targets Platform	2024.06	G3BP2	G3BP stress granule assembly factor 2	0	FALSE		FALSE		FALSE	0		0		ENSG00000138757
Open Targets Platform	2024.06	GAK	cyclin G associated kinase	0	FALSE		FALSE		FALSE	0		0.51	Parkinson Disease, Neurodegenerative Disease	ENSG00000178950
Open Targets Platform	2024.06	GAR1	GAR1 ribonucleoprotein	0	FALSE		FALSE		FALSE	0		0		ENSG00000109534
Open Targets Platform	2024.06	GBA1	glucosylceramidase beta 1	0	FALSE		FALSE		FALSE	0		0.99	Gaucher Disease Type 1, Gaucher Disease Type 2, Gaucher Disease Type I, Gaucher Disease Type 3, Gaucher Disease Type Ii, Gaucher Disease Type Iii, Parkinson Disease, Gaucher Disease-Ophthalmoplegia-Cardiovascular Calcification Syndrome, Gaucher Disease, Lewy Body Dementia, Thrombocytopenia, Gaucher Disease - Ophthalmoplegia - Cardiovascular Calcification, Late-Onset Parkinson Disease, Tremor, Inf…	ENSG00000177628
Open Targets Platform	2024.06	GCC2	GRIP and coiled-coil domain containing 2	0	FALSE		FALSE		FALSE	0		0		ENSG00000135968
Open Targets Platform	2024.06	GDF9	growth differentiation factor 9	0	FALSE		FALSE		FALSE	0		0.71	46,Xx Gonadal Dysgenesis, Genetic Non-Acquired Premature Ovarian Failure, Primary Ovarian Insufficiency, Polycystic Ovary Syndrome	ENSG00000164404
Open Targets Platform	2024.06	GEMIN6	gem nuclear organelle associated protein 6	0	FALSE		FALSE		FALSE	0		0.39	Neurodegenerative Disease	ENSG00000152147
Open Targets Platform	2024.06	GFM1	G elongation factor mitochondrial 1	0	FALSE		FALSE		FALSE	0		0.15	Leigh Syndrome	ENSG00000168827
Open Targets Platform	2024.06	GIN1	gypsy retrotransposon integrase 1	0	FALSE		FALSE		FALSE	0		0.22	Type 2 Diabetes Mellitus	ENSG00000145723
Open Targets Platform	2024.06	GJA9	gap junction protein alpha 9	0	FALSE		FALSE		FALSE	0		0		ENSG00000131233
Open Targets Platform	2024.06	GLYCTK	glycerate kinase	0	FALSE		FALSE		FALSE	0		0.61	D-Glyceric Aciduria, Schizophrenia, Bipolar Disorder	ENSG00000168237
Open Targets Platform	2024.06	GM2A	ganglioside GM2 activator	0	FALSE		FALSE		FALSE	0		0.91	Gm2-Gangliosidosis, Ab Variant, Neurodegenerative Disease, Lysosomal Storage Disease, Parkinson Disease, Tay-Sachs Disease, Chronic Obstructive Pulmonary Disease	ENSG00000196743
Open Targets Platform	2024.06	GMCL1	germ cell-less 1, spermatogenesis associated	0	FALSE		FALSE		FALSE	0		0		ENSG00000087338
Open Targets Platform	2024.06	GMNN	geminin DNA replication inhibitor	0	FALSE		FALSE		FALSE	0		0.29	Neurodegenerative Disease	ENSG00000112312
Open Targets Platform	2024.06	GMPPB	GDP-mannose pyrophosphorylase B	0	FALSE		FALSE		FALSE	0		0.85	Autosomal Recessive Limb-Girdle Muscular Dystrophy Type 2t, Muscular Dystrophy-Dystroglycanopathy, Type A, Muscular Dystrophy, Muscular Dystrophy-Dystroglycanopathy	ENSG00000173540
Open Targets Platform	2024.06	GNL2	G protein nucleolar 2	0	FALSE		FALSE		FALSE	0		0		ENSG00000134697
Open Targets Platform	2024.06	GNL3	G protein nucleolar 3	0	FALSE		FALSE		FALSE	0		0.33	Bipolar Disorder, Schizophrenia, Osteoarthritis, Mood Disorder	ENSG00000163938
Open Targets Platform	2024.06	GOLGB1	golgin B1	0	FALSE		FALSE		FALSE	0		0.05	Cleft Palate	ENSG00000173230
Open Targets Platform	2024.06	GOLPH3L	golgi phosphoprotein 3 like	0	FALSE		FALSE		FALSE	0		0.05	Schizophrenia	ENSG00000143457
Open Targets Platform	2024.06	GON4L	gon-4 like	0	FALSE		FALSE		FALSE	0		0		ENSG00000116580
Open Targets Platform	2024.06	GORAB	golgin, RAB6 interacting	0	FALSE		FALSE		FALSE	0		0.74	Geroderma Osteodysplastica, Skeletal Dysplasia, Atrial Fibrillation	ENSG00000120370
Open Targets Platform	2024.06	GORASP2	golgi reassembly stacking protein 2	0	FALSE		FALSE		FALSE	0		0.14	Type 1 Diabetes Mellitus	ENSG00000115806
Open Targets Platform	2024.06	GPATCH11	G-patch domain containing 11	0	FALSE		FALSE		FALSE	0		0		ENSG00000152133
Open Targets Platform	2024.06	GPBP1	GC-rich promoter binding protein 1	0	FALSE		FALSE		FALSE	0		0.02	Hypertrophic Cardiomyopathy	ENSG00000062194
Open Targets Platform	2024.06	GPBP1L1	GC-rich promoter binding protein 1 like 1	0	FALSE		FALSE		FALSE	0		0		ENSG00000159592
Open Targets Platform	2024.06	GPSM3	G protein signaling modulator 3	0	FALSE		FALSE		FALSE	0		0		ENSG00000213654
Open Targets Platform	2024.06	GRK4	G protein-coupled receptor kinase 4	0	FALSE		FALSE		FALSE	0		0		ENSG00000125388
Open Targets Platform	2024.06	GTF2E1	general transcription factor IIE subunit 1	0	FALSE		FALSE		FALSE	0		0		ENSG00000153767
Open Targets Platform	2024.06	GTF2H2C	GTF2H2 family member C	0	FALSE		FALSE		FALSE	0		0		ENSG00000183474
Open Targets Platform	2024.06	GTF2H4	general transcription factor IIH subunit 4	0	FALSE		FALSE		FALSE	0		0.02	Age-Related Macular Degeneration	ENSG00000213780
Open Targets Platform	2024.06	GUK1	guanylate kinase 1	0	FALSE		FALSE		FALSE	0		0		ENSG00000143774
Open Targets Platform	2024.06	H2AC12	H2A clustered histone 12	0	FALSE		FALSE		FALSE	0		0		ENSG00000274997
Open Targets Platform	2024.06	H2AC15	H2A clustered histone 15	0	FALSE		FALSE		FALSE	0		0		ENSG00000275221
Open Targets Platform	2024.06	H2BC12	H2B clustered histone 12	0	FALSE		FALSE		FALSE	0		0.61	Viral Disease, Infectious Disease	ENSG00000197903
Open Targets Platform	2024.06	HACD2	3-hydroxyacyl-CoA dehydratase 2	0	FALSE		FALSE		FALSE	0		0		ENSG00000206527
Open Targets Platform	2024.06	HACL1	2-hydroxyacyl-CoA lyase 1	0	FALSE		FALSE		FALSE	0		0		ENSG00000131373
Open Targets Platform	2024.06	HAT1	histone acetyltransferase 1	0	FALSE		FALSE		FALSE	0		0.12	Type 2 Diabetes Mellitus	ENSG00000128708
Open Targets Platform	2024.06	HAUS3	HAUS augmin like complex subunit 3	0	FALSE		FALSE		FALSE	0		0		ENSG00000214367
Open Targets Platform	2024.06	HAX1	HCLS1 associated protein X-1	0	FALSE		FALSE		FALSE	0		0.84	Kostmann Syndrome, Severe Congenital Neutropenia, Constitutional Neutropenia, Neutropenia	ENSG00000143575
Open Targets Platform	2024.06	HDGF	heparin binding growth factor	0	FALSE		FALSE		FALSE	0		0.23	Neurodegenerative Disease	ENSG00000143321
Open Targets Platform	2024.06	HDLBP	high density lipoprotein binding protein	0	FALSE		FALSE		FALSE	0		0.06	Autism Spectrum Disorder	ENSG00000115677
Open Targets Platform	2024.06	HEATR1	HEAT repeat containing 1	0	FALSE		FALSE		FALSE	0		0		ENSG00000119285
Open Targets Platform	2024.06	HEATR5B	HEAT repeat containing 5B	0	FALSE		FALSE		FALSE	0		0.32	Pontocerebellar Hypoplasia	ENSG00000008869
Open Targets Platform	2024.06	HIBCH	3-hydroxyisobutyryl-CoA hydrolase	0	FALSE		FALSE		FALSE	0		0.82	Neurodegeneration Due To 3-Hydroxyisobutyryl-Coa Hydrolase Deficiency, 3-Hydroxyisobutyryl-Coa Hydrolase Deficiency, Leigh Syndrome	ENSG00000198130
Open Targets Platform	2024.06	HIGD1A	HIG1 hypoxia inducible domain family member 1A	0	FALSE		FALSE		FALSE	0		0		ENSG00000181061
Open Targets Platform	2024.06	HIGD2A	HIG1 hypoxia inducible domain family member 2A	0	FALSE		FALSE		FALSE	0		0		ENSG00000146066
Open Targets Platform	2024.06	HINT1	histidine triad nucleotide binding protein 1	0	FALSE		FALSE		FALSE	0		0.85	Autosomal Recessive Axonal Neuropathy With Neuromyotonia, Gamstorp-Wohlfart Syndrome, Charcot-Marie-Tooth Disease, Neurodegenerative Disease	ENSG00000169567
Open Targets Platform	2024.06	HLA-DMA	major histocompatibility complex, class II, DM alpha	0	FALSE		FALSE		FALSE	0		0.8	Type 1 Diabetes Mellitus, Diabetes Mellitus, Autoimmune Disease, Inflammatory Bowel Disease, Crohn's Disease, Schizophrenia, Sarcoidosis, Ulcerative Colitis	ENSG00000204257
Open Targets Platform	2024.06	HMGCS1	3-hydroxy-3-methylglutaryl-CoA synthase 1	0	FALSE		FALSE		FALSE	0		0.17	Alzheimer Disease	ENSG00000112972
Open Targets Platform	2024.06	HNRNPA0	heterogeneous nuclear ribonucleoprotein A0	0	FALSE		FALSE		FALSE	0		0		ENSG00000177733
Open Targets Platform	2024.06	HNRNPAB	heterogeneous nuclear ribonucleoprotein A/B	0	FALSE		FALSE		FALSE	0		0		ENSG00000197451
Open Targets Platform	2024.06	HNRNPLL	heterogeneous nuclear ribonucleoprotein L like	0	FALSE		FALSE		FALSE	0		0		ENSG00000143889
Open Targets Platform	2024.06	HRNR	hornerin	0	FALSE		FALSE		FALSE	0		0.57	Skin Disease, Allergic Disease, Psoriasis, Seasonal Allergic Rhinitis	ENSG00000197915
Open Targets Platform	2024.06	HS2ST1	heparan sulfate 2-O-sulfotransferase 1	0	FALSE		FALSE		FALSE	0		0.41	Intellectual Disability	ENSG00000153936
Open Targets Platform	2024.06	HSD17B7	hydroxysteroid 17-beta dehydrogenase 7	0	FALSE		FALSE		FALSE	0		0		ENSG00000132196
Open Targets Platform	2024.06	HTD2	hydroxyacyl-thioester dehydratase type 2	0	FALSE		FALSE		FALSE	0		0		ENSG00000255154
Open Targets Platform	2024.06	HYCC2	hyccin PI4KA lipid kinase complex subunit 2	0	FALSE		FALSE		FALSE	0		0		ENSG00000155744
Open Targets Platform	2024.06	ICE1	interactor of little elongation complex ELL subunit 1	0	FALSE		FALSE		FALSE	0		0		ENSG00000164151
Open Targets Platform	2024.06	IFT122	intraflagellar transport 122	0	FALSE		FALSE		FALSE	0		0.56	Cranioectodermal Dysplasia	ENSG00000163913
Open Targets Platform	2024.06	IFT172	intraflagellar transport 172	0	FALSE		FALSE		FALSE	0		0.96	Retinitis Pigmentosa 71, Short-Rib Thoracic Dysplasia 9 With Or Without Polydactyly, Jeune Syndrome, Bardet-Biedl Syndrome, Retinitis Pigmentosa, Retinal Dystrophy, Short Rib Dysplasia, Short-Rib Thoracic Dysplasia 6 With Or Without Polydactyly, Neurodevelopmental Disorder, Type 2 Diabetes Mellitus	ENSG00000138002
Open Targets Platform	2024.06	IFT57	intraflagellar transport 57	0	FALSE		FALSE		FALSE	0		0.34	Orofaciodigital Syndrome	ENSG00000114446
Open Targets Platform	2024.06	IFT70A	intraflagellar transport 70A	0	FALSE		FALSE		FALSE	0		0		ENSG00000197557
Open Targets Platform	2024.06	IK	IK cytokine	0	FALSE		FALSE		FALSE	0		0		ENSG00000113141
Open Targets Platform	2024.06	ILF2	interleukin enhancer binding factor 2	0	FALSE		FALSE		FALSE	0		0		ENSG00000143621
Open Targets Platform	2024.06	IMMT	inner membrane mitochondrial protein	0	FALSE		FALSE		FALSE	0		0.39	Neurodegenerative Disease	ENSG00000132305
Open Targets Platform	2024.06	IMP4	IMP U3 small nucleolar ribonucleoprotein 4	0	FALSE		FALSE		FALSE	0		0		ENSG00000136718
Open Targets Platform	2024.06	INO80B	INO80 complex subunit B	0	FALSE		FALSE		FALSE	0		0		ENSG00000115274
Open Targets Platform	2024.06	INO80B-WBP1	INO80B-WBP1 readthrough (NMD candidate)	0	FALSE		FALSE		FALSE	0		0		ENSG00000274049
Open Targets Platform	2024.06	INPP5B	inositol polyphosphate-5-phosphatase B	0	FALSE		FALSE		FALSE	0		0.21	Dent Disease Type 2	ENSG00000204084
Open Targets Platform	2024.06	INSIG2	insulin induced gene 2	0	FALSE		FALSE		FALSE	0		0		ENSG00000125629
Open Targets Platform	2024.06	INTS7	integrator complex subunit 7	0	FALSE		FALSE		FALSE	0		0		ENSG00000143493
Open Targets Platform	2024.06	IP6K1	inositol hexakisphosphate kinase 1	0	FALSE		FALSE		FALSE	0		0		ENSG00000176095
Open Targets Platform	2024.06	IP6K2	inositol hexakisphosphate kinase 2	0	FALSE		FALSE		FALSE	0		0.1	Parkinson Disease	ENSG00000068745
Open Targets Platform	2024.06	IPO13	importin 13	0	FALSE		FALSE		FALSE	0		0.03	Schizophrenia	ENSG00000117408
Open Targets Platform	2024.06	IPP	intracisternal A particle-promoted polypeptide	0	FALSE		FALSE		FALSE	0		0		ENSG00000197429
Open Targets Platform	2024.06	IQCB1	IQ motif containing B1	0	FALSE		FALSE		FALSE	0		0.88	Senior-Loken Syndrome, Leber Congenital Amaurosis, Retinal Dystrophy, Retinitis Pigmentosa, Bardet-Biedl Syndrome	ENSG00000173226
Open Targets Platform	2024.06	IQCG	IQ motif containing G	0	FALSE		FALSE		FALSE	0		0		ENSG00000114473
Open Targets Platform	2024.06	IRF6	interferon regulatory factor 6	0	FALSE		FALSE		FALSE	0		0.96	Van Der Woude Syndrome, Popliteal Pterygium Syndrome, Van Der Woude Syndrome 1, Cleft Palate, Tooth Agenesis, Cleft Palate, Cleft Lip, Orofacial Cleft, Dentin Dysplasia Type I	ENSG00000117595
Open Targets Platform	2024.06	KBTBD8	kelch repeat and BTB domain containing 8	0	FALSE		FALSE		FALSE	0		0		ENSG00000163376
Open Targets Platform	2024.06	KCNAB2	potassium voltage-gated channel subfamily A regulatory beta subunit 2	0	FALSE		FALSE		FALSE	0		0		ENSG00000069424
Open Targets Platform	2024.06	KCTD16	potassium channel tetramerization domain containing 16	0	FALSE		FALSE		FALSE	0		0		ENSG00000183775
Open Targets Platform	2024.06	KDM3A	lysine demethylase 3A	0	FALSE		FALSE		FALSE	0		0.42	Type 2 Diabetes Mellitus, Atrial Fibrillation, Azoospermia, Obesity	ENSG00000115548
Open Targets Platform	2024.06	KHDC4	KH domain containing 4, pre-mRNA splicing factor	0	FALSE		FALSE		FALSE	0		0		ENSG00000132680
Open Targets Platform	2024.06	KIAA0319L	KIAA0319 like	0	FALSE		FALSE		FALSE	0		0.06	Systemic Scleroderma	ENSG00000142687
Open Targets Platform	2024.06	KIAA1143	KIAA1143	0	FALSE		FALSE		FALSE	0		0		ENSG00000163807
Open Targets Platform	2024.06	KIFAP3	kinesin associated protein 3	0	FALSE		FALSE		FALSE	0		0		ENSG00000075945
Open Targets Platform	2024.06	KLHL18	kelch like family member 18	0	FALSE		FALSE		FALSE	0		0		ENSG00000114648
Open Targets Platform	2024.06	KLHL23	kelch like family member 23	0	FALSE		FALSE		FALSE	0		0		ENSG00000213160
Open Targets Platform	2024.06	KPNA4	karyopherin subunit alpha 4	0	FALSE		FALSE		FALSE	0		0.04	Cardiovascular Disease	ENSG00000186432
Open Targets Platform	2024.06	KYAT3	kynurenine aminotransferase 3	0	FALSE		FALSE		FALSE	0		0		ENSG00000137944
Open Targets Platform	2024.06	LAPTM4A	lysosomal protein transmembrane 4 alpha	0	FALSE		FALSE		FALSE	0		0		ENSG00000068697
Open Targets Platform	2024.06	LARP7	La ribonucleoprotein 7, transcriptional regulator	0	FALSE		FALSE		FALSE	0		0.73	Microcephalic Primordial Dwarfism, Alazami Type, Isolated Growth Hormone Deficiency Type Ia, Intellectual Disability	ENSG00000174720
Open Targets Platform	2024.06	LARS1	leucyl-tRNA synthetase 1	0	FALSE		FALSE		FALSE	0		0.56	Infantile Liver Failure Syndrome 1, Global Developmental Delay, Microcephaly	ENSG00000133706
Open Targets Platform	2024.06	LCORL	ligand dependent nuclear receptor corepressor like	0	FALSE		FALSE		FALSE	0		0.54	Type 2 Diabetes Mellitus, Neurodegenerative Disease	ENSG00000178177
Open Targets Platform	2024.06	LIAS	lipoic acid synthetase	0	FALSE		FALSE		FALSE	0		0.53	Lipoic Acid Synthetase Deficiency	ENSG00000121897
Open Targets Platform	2024.06	LIN54	lin-54 DREAM MuvB core complex component	0	FALSE		FALSE		FALSE	0		0		ENSG00000189308
Open Targets Platform	2024.06	LMAN2	lectin, mannose binding 2	0	FALSE		FALSE		FALSE	0		0.1	Chronic Kidney Disease, Ulcerative Colitis	ENSG00000169223
Open Targets Platform	2024.06	LMAN2L	lectin, mannose binding 2 like	0	FALSE		FALSE		FALSE	0		0.7	Bipolar Disorder, Schizophrenia, Attention Deficit Hyperactivity Disorder, Intellectual Disability, Neurodevelopmental Disorder	ENSG00000114988
Open Targets Platform	2024.06	LMBRD2	LMBR1 domain containing 2	0	FALSE		FALSE		FALSE	0		0.72	Global Developmental Delay, Microcephaly, Intellectual Disability	ENSG00000164187
Open Targets Platform	2024.06	LMLN	leishmanolysin like peptidase	0	FALSE		FALSE		FALSE	0		0		ENSG00000185621
Open Targets Platform	2024.06	LNP1	leukemia NUP98 fusion partner 1	0	FALSE		FALSE		FALSE	0		0		ENSG00000206535
Open Targets Platform	2024.06	LRIF1	ligand dependent nuclear receptor interacting factor 1	0	FALSE		FALSE		FALSE	0		0.18	Facioscapulohumeral Muscular Dystrophy	ENSG00000121931
Open Targets Platform	2024.06	LRIG2	leucine rich repeats and immunoglobulin like domains 2	0	FALSE		FALSE		FALSE	0		0.52	Ochoa Syndrome	ENSG00000198799
Open Targets Platform	2024.06	LRRC40	leucine rich repeat containing 40	0	FALSE		FALSE		FALSE	0		0		ENSG00000066557
Open Targets Platform	2024.06	LSM3	LSM3 homolog, U6 small nuclear RNA and mRNA degradation associated	0	FALSE		FALSE		FALSE	0		0		ENSG00000170860
Open Targets Platform	2024.06	LYAR	Ly1 antibody reactive	0	FALSE		FALSE		FALSE	0		0		ENSG00000145220
Open Targets Platform	2024.06	LYRM7	LYR motif containing 7	0	FALSE		FALSE		FALSE	0		0.3	Mitochondrial Disease	ENSG00000186687
Open Targets Platform	2024.06	LYSMD1	LysM domain containing 1	0	FALSE		FALSE		FALSE	0		0		ENSG00000163155
Open Targets Platform	2024.06	MAEA	macrophage erythroblast attacher, E3 ubiquitin ligase	0	FALSE		FALSE		FALSE	0		0.16	Type 2 Diabetes Mellitus	ENSG00000090316
Open Targets Platform	2024.06	MAGI3	membrane associated guanylate kinase, WW and PDZ domain containing 3	0	FALSE		FALSE		FALSE	0		0.38	Autoimmune Thyroid Disease, Hypothyroidism, Type 1 Diabetes Mellitus	ENSG00000081026
Open Targets Platform	2024.06	MANF	mesencephalic astrocyte derived neurotrophic factor	0	FALSE		FALSE		FALSE	0		0.38	Neurodegenerative Disease	ENSG00000145050
Open Targets Platform	2024.06	MBD5	methyl-CpG binding domain protein 5	0	FALSE		FALSE		FALSE	0		0.51	Intellectual Disability, Seizure, Microcephaly	ENSG00000204406
Open Targets Platform	2024.06	MCCC2	methylcrotonyl-CoA carboxylase subunit 2	0	FALSE		FALSE		FALSE	0		0.71	Isolated 3-Methylcrotonyl-Coa Carboxylase Deficiency, 3-Methylcrotonyl-Coa Carboxylase Deficiency	ENSG00000131844
Open Targets Platform	2024.06	MDH1	malate dehydrogenase 1	0	FALSE		FALSE		FALSE	0		0		ENSG00000014641
Open Targets Platform	2024.06	MED18	mediator complex subunit 18	0	FALSE		FALSE		FALSE	0		0		ENSG00000130772
Open Targets Platform	2024.06	MED7	mediator complex subunit 7	0	FALSE		FALSE		FALSE	0		0		ENSG00000155868
Open Targets Platform	2024.06	METTL13	methyltransferase 13, eEF1A N-terminus and K55	0	FALSE		FALSE		FALSE	0		0		ENSG00000010165
Open Targets Platform	2024.06	MFAP3	microfibril associated protein 3	0	FALSE		FALSE		FALSE	0		0		ENSG00000037749
Open Targets Platform	2024.06	MFSD8	major facilitator superfamily domain containing 8	0	FALSE		FALSE		FALSE	0		0.97	Neuronal Ceroid Lipofuscinosis 7, Cln7 Disease, Macular Dystrophy With Central Cone Involvement, Late Infantile Neuronal Ceroid Lipofuscinosis, Neuronal Ceroid Lipofuscinosis, Age-Related Macular Degeneration, Retinal Dystrophy, Retinitis Pigmentosa, Severe Early-Childhood-Onset Retinal Dystrophy, Stargardt Disease, Cone Rod Dystrophy	ENSG00000164073
Open Targets Platform	2024.06	MGAT1	alpha-1,3-mannosyl-glycoprotein 2-beta-N-acetylglucosaminyltransferase	0	FALSE		FALSE		FALSE	0		0.15	Type 2 Diabetes Mellitus	ENSG00000131446
Open Targets Platform	2024.06	MGST3	microsomal glutathione S-transferase 3	0	FALSE		FALSE		FALSE	0		0.39	Neurodegenerative Disease	ENSG00000143198
Open Targets Platform	2024.06	MIA3	MIA SH3 domain ER export factor 3	0	FALSE		FALSE		FALSE	0		0.46	Coronary Artery Disease, Myocardial Infarction	ENSG00000154305
Open Targets Platform	2024.06	MICOS10	mitochondrial contact site and cristae organizing system subunit 10	0	FALSE		FALSE		FALSE	0		0		ENSG00000173436
Open Targets Platform	2024.06	MICOS10-NBL1	MICOS10-NBL1 readthrough	0	FALSE		FALSE		FALSE	0		0		ENSG00000270136
Open Targets Platform	2024.06	MIER1	MIER1 transcriptional regulator	0	FALSE		FALSE		FALSE	0		0		ENSG00000198160
Open Targets Platform	2024.06	MIIP	migration and invasion inhibitory protein	0	FALSE		FALSE		FALSE	0		0		ENSG00000116691
Open Targets Platform	2024.06	MMACHC	metabolism of cobalamin associated C	0	FALSE		FALSE		FALSE	0		0.82	Methylmalonic Acidemia With Homocystinuria, Type Cblc, Methylmalonic Aciduria And Homocystinuria Type Cblc, Methylmalonic Acidemia	ENSG00000132763
Open Targets Platform	2024.06	MMADHC	metabolism of cobalamin associated D	0	FALSE		FALSE		FALSE	0		0.56	Methylmalonic Acidemia With Homocystinuria, Type Cbld	ENSG00000168288
Open Targets Platform	2024.06	MOB4	MOB family member 4, phocein	0	FALSE		FALSE		FALSE	0		0		ENSG00000115540
Open Targets Platform	2024.06	MORN1	MORN repeat containing 1	0	FALSE		FALSE		FALSE	0		0		ENSG00000116151
Open Targets Platform	2024.06	MPC2	mitochondrial pyruvate carrier 2	0	FALSE		FALSE		FALSE	0		0.23	Mitochondrial Pyruvate Carrier Deficiency, Schizophrenia	ENSG00000143158
Open Targets Platform	2024.06	MRPL24	mitochondrial ribosomal protein L24	0	FALSE		FALSE		FALSE	0		0		ENSG00000143314
Open Targets Platform	2024.06	MRPL36	mitochondrial ribosomal protein L36	0	FALSE		FALSE		FALSE	0		0.25	Alzheimer Disease	ENSG00000171421
Open Targets Platform	2024.06	MRPL47	mitochondrial ribosomal protein L47	0	FALSE		FALSE		FALSE	0		0		ENSG00000136522
Open Targets Platform	2024.06	MRPS18B	mitochondrial ribosomal protein S18B	0	FALSE		FALSE		FALSE	0		0		ENSG00000204568
Open Targets Platform	2024.06	MRPS18C	mitochondrial ribosomal protein S18C	0	FALSE		FALSE		FALSE	0		0		ENSG00000163319
Open Targets Platform	2024.06	MRPS27	mitochondrial ribosomal protein S27	0	FALSE		FALSE		FALSE	0		0		ENSG00000113048
Open Targets Platform	2024.06	MRPS9	mitochondrial ribosomal protein S9	0	FALSE		FALSE		FALSE	0		0		ENSG00000135972
Open Targets Platform	2024.06	MRTO4	MRT4 homolog, ribosome maturation factor	0	FALSE		FALSE		FALSE	0		0		ENSG00000053372
Open Targets Platform	2024.06	MSL2	MSL complex subunit 2	0	FALSE		FALSE		FALSE	0		0.14	Autism	ENSG00000174579
Open Targets Platform	2024.06	MSMO1	methylsterol monooxygenase 1	0	FALSE		FALSE		FALSE	0		0.28	Insulin Resistance, Type 1 Diabetes Mellitus	ENSG00000052802
Open Targets Platform	2024.06	MSTO1	misato mitochondrial distribution and morphology regulator 1	0	FALSE		FALSE		FALSE	0		0.64	Mitochondrial Myopathy, Mitochondrial Disease	ENSG00000125459
Open Targets Platform	2024.06	MTF1	metal regulatory transcription factor 1	0	FALSE		FALSE		FALSE	0		0		ENSG00000188786
Open Targets Platform	2024.06	MTMR12	myotubularin related protein 12	0	FALSE		FALSE		FALSE	0		0		ENSG00000150712
Open Targets Platform	2024.06	MTMR14	myotubularin related protein 14	0	FALSE		FALSE		FALSE	0		0.26	Centronuclear Myopathy	ENSG00000163719
Open Targets Platform	2024.06	MXD4	MAX dimerization protein 4	0	FALSE		FALSE		FALSE	0		0		ENSG00000123933
Open Targets Platform	2024.06	MYCBP	MYC binding protein	0	FALSE		FALSE		FALSE	0		0		ENSG00000214114
Open Targets Platform	2024.06	MYL5	myosin light chain 5	0	FALSE		FALSE		FALSE	0		0		ENSG00000215375
Open Targets Platform	2024.06	MZT2A	mitotic spindle organizing protein 2A	0	FALSE		FALSE		FALSE	0		0		ENSG00000173272
Open Targets Platform	2024.06	MZT2B	mitotic spindle organizing protein 2B	0	FALSE		FALSE		FALSE	0		0		ENSG00000152082
Open Targets Platform	2024.06	NABP1	nucleic acid binding protein 1	0	FALSE		FALSE		FALSE	0		0		ENSG00000173559
Open Targets Platform	2024.06	NAGK	N-acetylglucosamine kinase	0	FALSE		FALSE		FALSE	0		0		ENSG00000124357
Open Targets Platform	2024.06	NBEAL1	neurobeachin like 1	0	FALSE		FALSE		FALSE	0		0.13	Coronary Artery Disease, Myocardial Infarction	ENSG00000144426
Open Targets Platform	2024.06	NBL1	NBL1, DAN family BMP antagonist	0	FALSE		FALSE		FALSE	0		0		ENSG00000158747
Open Targets Platform	2024.06	NBPF1	NBPF member 1	0	FALSE		FALSE		FALSE	0		0		ENSG00000219481
Open Targets Platform	2024.06	NBPF10	NBPF member 10	0	FALSE		FALSE		FALSE	0		0		ENSG00000271425
Open Targets Platform	2024.06	NBPF12	NBPF member 12	0	FALSE		FALSE		FALSE	0		0		ENSG00000268043
Open Targets Platform	2024.06	NCBP2AS2	NCBP2 antisense 2 (head to head)	0	FALSE		FALSE		FALSE	0		0		ENSG00000270170
Open Targets Platform	2024.06	NCDN	neurochondrin	0	FALSE		FALSE		FALSE	0		0.58	Intellectual Disability, Neurodevelopmental Delay	ENSG00000020129
Open Targets Platform	2024.06	NCL	nucleolin	0	FALSE		FALSE		FALSE	0		0.37	Neurodegenerative Disease	ENSG00000115053
Open Targets Platform	2024.06	NDC1	NDC1 transmembrane nucleoporin	0	FALSE		FALSE		FALSE	0		0		ENSG00000058804
Open Targets Platform	2024.06	NELFA	negative elongation factor complex member A	0	FALSE		FALSE		FALSE	0		0		ENSG00000185049
Open Targets Platform	2024.06	NELFE	negative elongation factor complex member E	0	FALSE		FALSE		FALSE	0		0.04	Age-Related Macular Degeneration	ENSG00000204356
Open Targets Platform	2024.06	NGLY1	N-glycanase 1	0	FALSE		FALSE		FALSE	0		0.91	Congenital Disorder Of Deglycosylation, Congenital Disorder Of Deglycosylation 1, Neurodegenerative Disease, Alzheimer Disease, Lysosomal Storage Disease, Intellectual Disability, Global Developmental Delay	ENSG00000151092
Open Targets Platform	2024.06	NHP2	NHP2 ribonucleoprotein	0	FALSE		FALSE		FALSE	0		0.53	Dyskeratosis Congenita	ENSG00000145912
Open Targets Platform	2024.06	NIPAL3	NIPA like domain containing 3	0	FALSE		FALSE		FALSE	0		0		ENSG00000001461
Open Targets Platform	2024.06	NKIRAS1	NFKB inhibitor interacting Ras like 1	0	FALSE		FALSE		FALSE	0		0		ENSG00000197885
Open Targets Platform	2024.06	NKTR	natural killer cell triggering receptor	0	FALSE		FALSE		FALSE	0		0		ENSG00000114857
Open Targets Platform	2024.06	NME7	NME/NM23 family member 7	0	FALSE		FALSE		FALSE	0		0.34	Venous Thromboembolism, Coronary Artery Disease	ENSG00000143156
Open Targets Platform	2024.06	NOA1	nitric oxide associated 1	0	FALSE		FALSE		FALSE	0		0		ENSG00000084092
Open Targets Platform	2024.06	NOL7	nucleolar protein 7	0	FALSE		FALSE		FALSE	0		0.16	Alzheimer Disease	ENSG00000225921
Open Targets Platform	2024.06	NOP14	NOP14 nucleolar protein	0	FALSE		FALSE		FALSE	0		0		ENSG00000087269
Open Targets Platform	2024.06	NOP16	NOP16 nucleolar protein	0	FALSE		FALSE		FALSE	0		0		ENSG00000048162
Open Targets Platform	2024.06	NOP58	NOP58 ribonucleoprotein	0	FALSE		FALSE		FALSE	0		0		ENSG00000055044
Open Targets Platform	2024.06	NOTCH2NLA	notch 2 N-terminal like A	0	FALSE		FALSE		FALSE	0		0		ENSG00000264343
Open Targets Platform	2024.06	NPHP4	nephrocystin 4	0	FALSE		FALSE		FALSE	0		0.94	Senior-Loken Syndrome, Nephronophthisis, Nephronophthisis, Kidney Disease, Retinal Dystrophy, Retinitis Pigmentosa, Bardet-Biedl Syndrome, Leber Congenital Amaurosis, X-Linked Retinoschisis, Cone Rod Dystrophy	ENSG00000131697
Open Targets Platform	2024.06	NSUN3	NOP2/Sun RNA methyltransferase 3	0	FALSE		FALSE		FALSE	0		0		ENSG00000178694
Open Targets Platform	2024.06	NT5DC2	5'-nucleotidase domain containing 2	0	FALSE		FALSE		FALSE	0		0.28	Schizophrenia, Bipolar Disorder, Attention Deficit Hyperactivity Disorder, Major Depressive Disorder	ENSG00000168268
Open Targets Platform	2024.06	NUCKS1	nuclear casein kinase and cyclin dependent kinase substrate 1	0	FALSE		FALSE		FALSE	0		0.27	Parkinson Disease	ENSG00000069275
Open Targets Platform	2024.06	NUDC	nuclear distribution C, dynein complex regulator	0	FALSE		FALSE		FALSE	0		0		ENSG00000090273
Open Targets Platform	2024.06	NUDCD2	NudC domain containing 2	0	FALSE		FALSE		FALSE	0		0		ENSG00000170584
Open Targets Platform	2024.06	NUDT16	nudix hydrolase 16	0	FALSE		FALSE		FALSE	0		0		ENSG00000198585
Open Targets Platform	2024.06	NUDT9	nudix hydrolase 9	0	FALSE		FALSE		FALSE	0		0		ENSG00000170502
Open Targets Platform	2024.06	NUP133	nucleoporin 133	0	FALSE		FALSE		FALSE	0		0.7	Nephrotic Syndrome, Galloway-Mowat Syndrome, Microcephaly	ENSG00000069248
Open Targets Platform	2024.06	NUP153	nucleoporin 153	0	FALSE		FALSE		FALSE	0		0.78	Hiv Infection, Influenza, Viral Disease	ENSG00000124789
Open Targets Platform	2024.06	OCIAD1	OCIA domain containing 1	0	FALSE		FALSE		FALSE	0		0		ENSG00000109180
Open Targets Platform	2024.06	ODR4	odr-4 GPCR localization factor homolog	0	FALSE		FALSE		FALSE	0		0		ENSG00000157181
Open Targets Platform	2024.06	OPA1	OPA1 mitochondrial dynamin like GTPase	0	FALSE		FALSE		FALSE	0		0.98	Autosomal Dominant Optic Atrophy, Classic Type, Behr Syndrome, Autosomal Dominant Optic Atrophy, Classic Form, Mitochondrial Dna Depletion Syndrome 14 (Cardioencephalomyopathic Type), Autosomal Dominant Optic Atrophy Plus Syndrome, Neurodegenerative Disease, Mitochondrial Disease, Open-Angle Glaucoma, Autosomal Dominant Optic Atrophy, Optic Atrophy, Stargardt Disease, Retinitis Pigmentosa, Cone R…	ENSG00000198836
Open Targets Platform	2024.06	ORMDL1	ORMDL sphingolipid biosynthesis regulator 1	0	FALSE		FALSE		FALSE	0		0		ENSG00000128699
Open Targets Platform	2024.06	OXNAD1	oxidoreductase NAD binding domain containing 1	0	FALSE		FALSE		FALSE	0		0		ENSG00000154814
Open Targets Platform	2024.06	OXSM	3-oxoacyl-ACP synthase, mitochondrial	0	FALSE		FALSE		FALSE	0		0		ENSG00000151093
Open Targets Platform	2024.06	OXSR1	oxidative stress responsive kinase 1	0	FALSE		FALSE		FALSE	0		0		ENSG00000172939
Open Targets Platform	2024.06	P3H1	prolyl 3-hydroxylase 1	0	FALSE		FALSE		FALSE	0		0.73	Osteogenesis Imperfecta, Osteogenesis Imperfecta Type 3, Osteogenesis Imperfecta Type 2	ENSG00000117385
Open Targets Platform	2024.06	PAFAH2	platelet activating factor acetylhydrolase 2	0	FALSE		FALSE		FALSE	0		0		ENSG00000158006
Open Targets Platform	2024.06	PAIP2B	poly(A) binding protein interacting protein 2B	0	FALSE		FALSE		FALSE	0		0		ENSG00000124374
Open Targets Platform	2024.06	PAK1IP1	PAK1 interacting protein 1	0	FALSE		FALSE		FALSE	0		0		ENSG00000111845
Open Targets Platform	2024.06	PANK3	pantothenate kinase 3	0	FALSE		FALSE		FALSE	0		0		ENSG00000120137
Open Targets Platform	2024.06	PARK7	Parkinsonism associated deglycase	0	FALSE		FALSE		FALSE	0		0.94	Young Adult-Onset Parkinsonism, Parkinson Disease, Young-Onset Parkinson Disease, Ulcerative Colitis, Inflammatory Bowel Disease, Psoriasis, Neurodegenerative Disease, Sclerosing Cholangitis, Hereditary Late-Onset Parkinson Disease, Motor Neuron Disease, Osteoporosis	ENSG00000116288
Open Targets Platform	2024.06	PARS2	prolyl-tRNA synthetase 2, mitochondrial	0	FALSE		FALSE		FALSE	0		0.78	Neurodegenerative Disease, Alpers Syndrome, Developmental And Epileptic Encephalopathy, Mitochondrial Disease	ENSG00000162396
Open Targets Platform	2024.06	PASK	PAS domain containing serine/threonine kinase	0	FALSE		FALSE		FALSE	0		0		ENSG00000115687
Open Targets Platform	2024.06	PCCB	propionyl-CoA carboxylase subunit beta	0	FALSE		FALSE		FALSE	0		0.62	Propionic Acidemia, Schizophrenia	ENSG00000114054
Open Targets Platform	2024.06	PCGF1	polycomb group ring finger 1	0	FALSE		FALSE		FALSE	0		0		ENSG00000115289
Open Targets Platform	2024.06	PCNP	PEST proteolytic signal containing nuclear protein	0	FALSE		FALSE		FALSE	0		0		ENSG00000081154
Open Targets Platform	2024.06	PDCD6	programmed cell death 6	0	FALSE		FALSE		FALSE	0		0		ENSG00000249915
Open Targets Platform	2024.06	PDCD6-AHRR	PDCD6-AHRR readthrough (NMD candidate)	0	FALSE		FALSE		FALSE	0		0		ENSG00000288622
Open Targets Platform	2024.06	PDCL3	phosducin like 3	0	FALSE		FALSE		FALSE	0		0		ENSG00000115539
Open Targets Platform	2024.06	PDE12	phosphodiesterase 12	0	FALSE		FALSE		FALSE	0		0.36	Neurodegenerative Disease	ENSG00000174840
Open Targets Platform	2024.06	PEF1	penta-EF-hand domain containing 1	0	FALSE		FALSE		FALSE	0		0		ENSG00000162517
Open Targets Platform	2024.06	PGAP1	post-GPI attachment to proteins inositol deacylase 1	0	FALSE		FALSE		FALSE	0		0.59	Autosomal Recessive Non-Syndromic Intellectual Disability, Hereditary Spastic Paraplegia, Holoprosencephaly	ENSG00000197121
Open Targets Platform	2024.06	PGRMC2	progesterone receptor membrane component 2	0	FALSE		FALSE		FALSE	0		0.18	Type 2 Diabetes Mellitus	ENSG00000164040
Open Targets Platform	2024.06	PHOSPHO2	phosphatase, orphan 2	0	FALSE		FALSE		FALSE	0		0		ENSG00000144362
Open Targets Platform	2024.06	PIGF	phosphatidylinositol glycan anchor biosynthesis class F	0	FALSE		FALSE		FALSE	0		0		ENSG00000151665
Open Targets Platform	2024.06	PIGG	phosphatidylinositol glycan anchor biosynthesis class G (EMM blood group)	0	FALSE		FALSE		FALSE	0		0.63	Intellectual Disability, Autosomal Recessive 53, Seizure	ENSG00000174227
Open Targets Platform	2024.06	PJA2	praja ring finger ubiquitin ligase 2	0	FALSE		FALSE		FALSE	0		0		ENSG00000198961
Open Targets Platform	2024.06	PKN2	protein kinase N2	0	FALSE		FALSE		FALSE	0		0.11	Hypertension	ENSG00000065243
Open Targets Platform	2024.06	PLCD1	phospholipase C delta 1	0	FALSE		FALSE		FALSE	0		0.08	Epidermal Inclusion Cyst	ENSG00000187091
Open Targets Platform	2024.06	PLEKHO1	pleckstrin homology domain containing O1	0	FALSE		FALSE		FALSE	0		0		ENSG00000023902
Open Targets Platform	2024.06	PMF1	polyamine modulated factor 1	0	FALSE		FALSE		FALSE	0		0.07	Intracerebral Hemorrhage	ENSG00000160783
Open Targets Platform	2024.06	PMF1-BGLAP	PMF1-BGLAP readthrough	0	FALSE		FALSE		FALSE	0		0		ENSG00000260238
Open Targets Platform	2024.06	PNKD	PNKD metallo-beta-lactamase domain containing	0	FALSE		FALSE		FALSE	0		0.72	Paroxysmal Nonkinesigenic Dyskinesia 1, Paroxysmal Nonkinesigenic Dyskinesia	ENSG00000127838
Open Targets Platform	2024.06	PNO1	partner of NOB1 homolog	0	FALSE		FALSE		FALSE	0		0		ENSG00000115946
Open Targets Platform	2024.06	PNPT1	polyribonucleotide nucleotidyltransferase 1	0	FALSE		FALSE		FALSE	0		0.8	Hearing Loss, Autosomal Recessive, Spinocerebellar Ataxia Type 25, Open-Angle Glaucoma, Leigh Syndrome	ENSG00000138035
Open Targets Platform	2024.06	PNRC2	proline rich nuclear receptor coactivator 2	0	FALSE		FALSE		FALSE	0		0		ENSG00000189266
Open Targets Platform	2024.06	POC5	POC5 centriolar protein	0	FALSE		FALSE		FALSE	0		0.51	Type 2 Diabetes Mellitus, Migraine Disorder, Scoliosis, Retinitis Pigmentosa	ENSG00000152359
Open Targets Platform	2024.06	POLN	DNA polymerase nu	0	FALSE		FALSE		FALSE	0		0		ENSG00000130997
Open Targets Platform	2024.06	POLR1A	RNA polymerase I subunit A	0	FALSE		FALSE		FALSE	0		0.31	Acrofacial Dysostosis	ENSG00000068654
Open Targets Platform	2024.06	PPIP5K2	diphosphoinositol pentakisphosphate kinase 2	0	FALSE		FALSE		FALSE	0		0.65	Hearing Loss, Autosomal Recessive, Type 2 Diabetes Mellitus, Diabetes Mellitus	ENSG00000145725
Open Targets Platform	2024.06	PPM1B	protein phosphatase, Mg2+/Mn2+ dependent 1B	0	FALSE		FALSE		FALSE	0		0		ENSG00000138032
Open Targets Platform	2024.06	PPP1R10	protein phosphatase 1 regulatory subunit 10	0	FALSE		FALSE		FALSE	0		0.37	Alzheimer Disease	ENSG00000204569
Open Targets Platform	2024.06	PPP1R11	protein phosphatase 1 regulatory inhibitor subunit 11	0	FALSE		FALSE		FALSE	0		0		ENSG00000204619
Open Targets Platform	2024.06	PPP1R12B	protein phosphatase 1 regulatory subunit 12B	0	FALSE		FALSE		FALSE	0		0		ENSG00000077157
Open Targets Platform	2024.06	PPP1R7	protein phosphatase 1 regulatory subunit 7	0	FALSE		FALSE		FALSE	0		0		ENSG00000115685
Open Targets Platform	2024.06	PPP2R5A	protein phosphatase 2 regulatory subunit B'alpha	0	FALSE		FALSE		FALSE	0		0		ENSG00000066027
Open Targets Platform	2024.06	PPP3CA	protein phosphatase 3 catalytic subunit alpha	0	FALSE		FALSE		FALSE	0		0.68	Seizure, Psoriasis, Epileptic Encephalopathy, Systemic Lupus Erythematosus, Focal Segmental Glomerulosclerosis	ENSG00000138814
Open Targets Platform	2024.06	PPP4R3B	protein phosphatase 4 regulatory subunit 3B	0	FALSE		FALSE		FALSE	0		0		ENSG00000275052
Open Targets Platform	2024.06	PPWD1	peptidylprolyl isomerase domain and WD repeat containing 1	0	FALSE		FALSE		FALSE	0		0		ENSG00000113593
Open Targets Platform	2024.06	PRADC1	protease associated domain containing 1	0	FALSE		FALSE		FALSE	0		0		ENSG00000135617
Open Targets Platform	2024.06	PREPL	prolyl endopeptidase like	0	FALSE		FALSE		FALSE	0		0.9	Congenital Myasthenic Syndromes, Cystinuria, Hypotonia-Cystinuria Syndrome, Hypotonia - Cystinuria Syndrome, Atypical Hypotonia - Cystinuria Syndrome, Intellectual Disability	ENSG00000138078
Open Targets Platform	2024.06	PRPF38A	pre-mRNA processing factor 38A	0	FALSE		FALSE		FALSE	0		0		ENSG00000134748
Open Targets Platform	2024.06	PRPF38B	pre-mRNA processing factor 38B	0	FALSE		FALSE		FALSE	0		0		ENSG00000134186
Open Targets Platform	2024.06	PRPF40A	pre-mRNA processing factor 40 homolog A	0	FALSE		FALSE		FALSE	0		0		ENSG00000196504
Open Targets Platform	2024.06	PRRC2A	proline rich coiled-coil 2A	0	FALSE		FALSE		FALSE	0		0		ENSG00000204469
Open Targets Platform	2024.06	PRRC2C	proline rich coiled-coil 2C	0	FALSE		FALSE		FALSE	0		0		ENSG00000117523
Open Targets Platform	2024.06	PTCD3	pentatricopeptide repeat domain 3	0	FALSE		FALSE		FALSE	0		0		ENSG00000132300
Open Targets Platform	2024.06	PTMA	prothymosin alpha	0	FALSE		FALSE		TRUE	0		0		ENSG00000187514
Open Targets Platform	2024.06	PTPN22	protein tyrosine phosphatase non-receptor type 22	0	FALSE		FALSE		FALSE	0	Thymoma	0.98	Rheumatoid Arthritis, Type 1 Diabetes Mellitus, Systemic Lupus Erythematosus, Vitiligo, Hypothyroidism, Autoimmune Disease, Diabetes Mellitus, Hashimoto's Thyroiditis, Type 2 Diabetes Mellitus, Autoimmune Thyroid Disease, Graves Disease, Systemic Scleroderma, Ulcerative Colitis, Hyperthyroidism, Psoriasis, Ankylosing Spondylitis, Rheumatic Disease, Pernicious Anemia, Juvenile Idiopathic Arthritis…	ENSG00000134242
Open Targets Platform	2024.06	PTPN4	protein tyrosine phosphatase non-receptor type 4	0	FALSE		FALSE		FALSE	0		0.54	Intellectual Disability, Neurodevelopmental Disorder	ENSG00000088179
Open Targets Platform	2024.06	PTRHD1	peptidyl-tRNA hydrolase domain containing 1	0	FALSE		FALSE		FALSE	0		0.27	Parkinson Disease	ENSG00000184924
Open Targets Platform	2024.06	PWWP2A	PWWP domain containing 2A	0	FALSE		FALSE		TRUE	0		0		ENSG00000170234
Open Targets Platform	2024.06	QRICH1	glutamine rich 1	0	FALSE		FALSE		FALSE	0		0.69	Ververi-Brady Syndrome, Intellectual Disability	ENSG00000198218
Open Targets Platform	2024.06	QTRT2	queuine tRNA-ribosyltransferase accessory subunit 2	0	FALSE		FALSE		FALSE	0		0		ENSG00000151576
Open Targets Platform	2024.06	R3HDM1	R3H domain containing 1	0	FALSE		FALSE		FALSE	0		0		ENSG00000048991
Open Targets Platform	2024.06	RAB10	RAB10, member RAS oncogene family	0	FALSE		FALSE		FALSE	0		0.43	Neurodegenerative Disease	ENSG00000084733
Open Targets Platform	2024.06	RAB33B	RAB33B, member RAS oncogene family	0	FALSE		FALSE		FALSE	0		0.63	Smith-Mccort Dysplasia, Skeletal Dysplasia	ENSG00000172007
Open Targets Platform	2024.06	RAB7A	RAB7A, member RAS oncogene family	0	FALSE		FALSE		FALSE	0		0.89	Charcot-Marie-Tooth Disease Type 2b, Autosomal Dominant Charcot-Marie-Tooth Disease Type 2b, Neurodegenerative Disease, Parkinson Disease, Charcot-Marie-Tooth Disease	ENSG00000075785
Open Targets Platform	2024.06	RABGGTB	Rab geranylgeranyltransferase subunit beta	0	FALSE		FALSE		FALSE	0		0		ENSG00000137955
Open Targets Platform	2024.06	RABIF	RAB interacting factor	0	FALSE		FALSE		FALSE	0		0		ENSG00000183155
Open Targets Platform	2024.06	RABL3	RAB, member of RAS oncogene family like 3	0	FALSE		FALSE		FALSE	0		0		ENSG00000144840
Open Targets Platform	2024.06	RAD1	RAD1 checkpoint DNA exonuclease	0	FALSE		FALSE		FALSE	0		0		ENSG00000113456
Open Targets Platform	2024.06	RAPGEF6	Rap guanine nucleotide exchange factor 6	0	FALSE		FALSE		FALSE	0		0		ENSG00000158987
Open Targets Platform	2024.06	RBBP5	RB binding protein 5, histone lysine methyltransferase complex subunit	0	FALSE		FALSE		FALSE	0		0		ENSG00000117222
Open Targets Platform	2024.06	RBM27	RNA binding motif protein 27	0	FALSE		FALSE		FALSE	0		0		ENSG00000091009
Open Targets Platform	2024.06	RBM6	RNA binding motif protein 6	0	FALSE		FALSE		FALSE	0		0.22	Type 2 Diabetes Mellitus, Schizophrenia	ENSG00000004534
Open Targets Platform	2024.06	RBM8A	RNA binding motif protein 8A	0	FALSE		FALSE		FALSE	0		0.62	Thrombocytopenia-Absent Radius Syndrome, Global Developmental Delay	ENSG00000265241
Open Targets Platform	2024.06	RBMXL1	RBMX like 1	0	FALSE		FALSE		FALSE	0		0		ENSG00000213516
Open Targets Platform	2024.06	RCHY1	ring finger and CHY zinc finger domain containing 1	0	FALSE		FALSE		FALSE	0		0		ENSG00000163743
Open Targets Platform	2024.06	RELL1	RELT like 1	0	FALSE		FALSE		FALSE	0		0		ENSG00000181826
Open Targets Platform	2024.06	RER1	retention in endoplasmic reticulum sorting receptor 1	0	FALSE		FALSE		FALSE	0		0		ENSG00000157916
Open Targets Platform	2024.06	RERE	arginine-glutamic acid dipeptide repeats	0	FALSE		FALSE		FALSE	0		0.68	Neurodevelopmental Disorder, Charge Syndrome, Schizophrenia, Vitiligo, Attention Deficit Hyperactivity Disorder, Global Developmental Delay, Intellectual Disability	ENSG00000142599
Open Targets Platform	2024.06	RETSAT	retinol saturase	0	FALSE		FALSE		FALSE	0		0		ENSG00000042445
Open Targets Platform	2024.06	RFESD	Rieske Fe-S domain containing	0	FALSE		FALSE		FALSE	0		0		ENSG00000175449
Open Targets Platform	2024.06	RGL1	ral guanine nucleotide dissociation stimulator like 1	0	FALSE		FALSE		FALSE	0		0		ENSG00000143344
Open Targets Platform	2024.06	RGPD5	RANBP2 like and GRIP domain containing 5	0	FALSE		FALSE		FALSE	0		0		ENSG00000015568
Open Targets Platform	2024.06	RGPD6	RANBP2 like and GRIP domain containing 6	0	FALSE		FALSE		FALSE	0		0		ENSG00000183054
Open Targets Platform	2024.06	RGS5	regulator of G protein signaling 5	0	FALSE		FALSE		FALSE	0		0.36	Schizophrenia, Hypertension	ENSG00000143248
Open Targets Platform	2024.06	RIMOC1	RAB7A interacting MON1-CCZ1 complex subunit 1	0	FALSE		FALSE		FALSE	0		0		ENSG00000205765
Open Targets Platform	2024.06	RIOK2	RIO kinase 2	0	FALSE		FALSE		FALSE	0		0		ENSG00000058729
Open Targets Platform	2024.06	RLF	RLF zinc finger	0	FALSE		FALSE		FALSE	0		0		ENSG00000117000
Open Targets Platform	2024.06	RMND5A	required for meiotic nuclear division 5 homolog A	0	FALSE		FALSE		FALSE	0		0		ENSG00000153561
Open Targets Platform	2024.06	RNASEH1	ribonuclease H1	0	FALSE		FALSE		FALSE	0		0		ENSG00000171865
Open Targets Platform	2024.06	RNF103-CHMP3	RNF103-CHMP3 readthrough	0	FALSE		FALSE		FALSE	0		0		ENSG00000249884
Open Targets Platform	2024.06	RNF13	ring finger protein 13	0	FALSE		FALSE		FALSE	0		0.36	Myocardial Infarction, Attention Deficit Hyperactivity Disorder	ENSG00000082996
Open Targets Platform	2024.06	RNF181	ring finger protein 181	0	FALSE		FALSE		FALSE	0		0.06	Coronary Artery Disease	ENSG00000168894
Open Targets Platform	2024.06	RNF44	ring finger protein 44	0	FALSE		FALSE		FALSE	0		0		ENSG00000146083
Open Targets Platform	2024.06	RNF5	ring finger protein 5	0	FALSE		FALSE		FALSE	0		0.42	Cystic Fibrosis, Chronic Obstructive Pulmonary Disease	ENSG00000204308
Open Targets Platform	2024.06	RO60	Ro60, Y RNA binding protein	0	FALSE		FALSE		FALSE	0		0.13	Systemic Lupus Erythematosus, Autoimmune Disease	ENSG00000116747
Open Targets Platform	2024.06	RPA2	replication protein A2	0	FALSE		FALSE		FALSE	0		0		ENSG00000117748
Open Targets Platform	2024.06	RPIA	ribose 5-phosphate isomerase A	0	FALSE		FALSE		FALSE	0		0.52	Ribose-5-P Isomerase Deficiency	ENSG00000153574
Open Targets Platform	2024.06	RPL14	ribosomal protein L14	0	FALSE		FALSE		FALSE	0		0		ENSG00000188846
Open Targets Platform	2024.06	RPL24	ribosomal protein L24	0	FALSE		FALSE		FALSE	0		0		ENSG00000114391
Open Targets Platform	2024.06	RPL34	ribosomal protein L34	0	FALSE		FALSE		FALSE	0		0.38	Cystic Fibrosis	ENSG00000109475
Open Targets Platform	2024.06	RPL35A	ribosomal protein L35a	0	FALSE		FALSE		FALSE	0		0.75	Blackfan-Diamond Anemia, Diamond-Blackfan Anemia	ENSG00000182899
Open Targets Platform	2024.06	RPL37	ribosomal protein L37	0	FALSE		FALSE		FALSE	0		0		ENSG00000145592
Open Targets Platform	2024.06	RPL9	ribosomal protein L9	0	FALSE		FALSE		FALSE	0		0.61	Diamond-Blackfan Anemia, Cystic Fibrosis	ENSG00000163682
Open Targets Platform	2024.06	RPP14	ribonuclease P/MRP subunit p14	0	FALSE		FALSE		FALSE	0		0		ENSG00000163684
Open Targets Platform	2024.06	RPRD2	regulation of nuclear pre-mRNA domain containing 2	0	FALSE		FALSE		FALSE	0		0		ENSG00000163125
Open Targets Platform	2024.06	RPS27A	ribosomal protein S27a	0	FALSE		FALSE		FALSE	0		0.89	Cystic Fibrosis, Hiv Infection, Duchenne Muscular Dystrophy, Covid-19, Diamond-Blackfan Anemia	ENSG00000143947
Open Targets Platform	2024.06	RPS7	ribosomal protein S7	0	FALSE		FALSE		FALSE	0		0.74	Blackfan-Diamond Anemia, Diamond-Blackfan Anemia	ENSG00000171863
Open Targets Platform	2024.06	RPSA	ribosomal protein SA	0	FALSE		FALSE		FALSE	0		0.64	Familial Isolated Congenital Asplenia, Becker Muscular Dystrophy, Arrhythmogenic Right Ventricular Dysplasia	ENSG00000168028
Open Targets Platform	2024.06	RRP9	ribosomal RNA processing 9, U3 small nucleolar RNA binding protein	0	FALSE		FALSE		FALSE	0		0		ENSG00000114767
Open Targets Platform	2024.06	RSBN1	round spermatid basic protein 1	0	FALSE		FALSE		FALSE	0		0.38	Type 1 Diabetes Mellitus, Rheumatic Disease, Ulcerative Colitis, Psoriasis, Systemic Juvenile Idiopathic Arthritis, Juvenile Idiopathic Arthritis	ENSG00000081019
Open Targets Platform	2024.06	RSRP1	arginine and serine rich protein 1	0	FALSE		FALSE		FALSE	0		0		ENSG00000117616
Open Targets Platform	2024.06	RTN4	reticulon 4	0	FALSE		FALSE		FALSE	0		0.2	Neurodegenerative Disease	ENSG00000115310
Open Targets Platform	2024.06	S100PBP	S100P binding protein	0	FALSE		FALSE		FALSE	0		0		ENSG00000116497
Open Targets Platform	2024.06	SACM1L	SAC1 like phosphatidylinositide phosphatase	0	FALSE		FALSE		FALSE	0		0		ENSG00000211456
Open Targets Platform	2024.06	SAP130	Sin3A associated protein 130	0	FALSE		FALSE		FALSE	0		0		ENSG00000136715
Open Targets Platform	2024.06	SAP30	Sin3A associated protein 30	0	FALSE		FALSE		FALSE	0		0		ENSG00000164105
Open Targets Platform	2024.06	SCLT1	sodium channel and clathrin linker 1	0	FALSE		FALSE		FALSE	0		0.55	Bardet-Biedl Syndrome, Orofaciodigital Syndrome Ix, Senior-Loken Syndrome	ENSG00000151466
Open Targets Platform	2024.06	SCLY	selenocysteine lyase	0	FALSE		FALSE		FALSE	0		0		ENSG00000132330
Open Targets Platform	2024.06	SCNM1	sodium channel modifier 1	0	FALSE		FALSE		FALSE	0		0		ENSG00000163156
Open Targets Platform	2024.06	SCOC	short coiled-coil protein	0	FALSE		FALSE		FALSE	0		0		ENSG00000153130
Open Targets Platform	2024.06	SCYL3	SCY1 like pseudokinase 3	0	FALSE		FALSE		FALSE	0		0		ENSG00000000457
Open Targets Platform	2024.06	SDCCAG8	SHH signaling and ciliogenesis regulator SDCCAG8	0	FALSE		FALSE		FALSE	0		0.96	Senior-Loken Syndrome, Bardet-Biedl Syndrome 16, Senior-Loken Syndrome 7, Bardet-Biedl Syndrome, Obesity, Intellectual Disability, Schizophrenia, Bipolar Disorder, Chronic Kidney Disease, Kidney Disease, Retinitis Pigmentosa, Cone Rod Dystrophy	ENSG00000054282
Open Targets Platform	2024.06	SEC22C	SEC22 homolog C, vesicle trafficking protein	0	FALSE		FALSE		FALSE	0		0		ENSG00000093183
Open Targets Platform	2024.06	SEC31A	SEC31 homolog A, COPII coat complex component	0	FALSE		FALSE		FALSE	0		0		ENSG00000138674
Open Targets Platform	2024.06	SELENOF	selenoprotein F	0	FALSE		FALSE		FALSE	0		0		ENSG00000183291
Open Targets Platform	2024.06	SELENOI	selenoprotein I	0	FALSE		FALSE		FALSE	0		0		ENSG00000138018
Open Targets Platform	2024.06	SELENOK	selenoprotein K	0	FALSE		FALSE		FALSE	0		0		ENSG00000113811
Open Targets Platform	2024.06	SELENOT	selenoprotein T	0	FALSE		FALSE		FALSE	0		0		ENSG00000198843
Open Targets Platform	2024.06	SENP2	SUMO specific peptidase 2	0	FALSE		FALSE		FALSE	0		0		ENSG00000163904
Open Targets Platform	2024.06	SEPSECS	Sep (O-phosphoserine) tRNA:Sec (selenocysteine) tRNA synthase	0	FALSE		FALSE		FALSE	0		0.87	Pontocerebellar Hypoplasia Type 2, Pontocerebellar Hypoplasia, Non-Syndromic Pontocerebellar Hypoplasia, Progressive Cerebello-Cerebral Atrophy, Multiple Sclerosis	ENSG00000109618
Open Targets Platform	2024.06	SEPTIN2	septin 2	0	FALSE		FALSE		FALSE	0		0.13	Type 1 Diabetes Mellitus	ENSG00000168385
Open Targets Platform	2024.06	SERBP1	SERPINE1 mRNA binding protein 1	0	FALSE		FALSE		FALSE	0		0		ENSG00000142864
Open Targets Platform	2024.06	SERP1	stress associated endoplasmic reticulum protein 1	0	FALSE		FALSE		FALSE	0		0		ENSG00000120742
Open Targets Platform	2024.06	SERPINI1	serpin family I member 1	0	FALSE		FALSE		FALSE	0		0.65	Familial Encephalopathy With Neuroserpin Inclusion Bodies, Progressive Myoclonus Epilepsy, Major Depressive Disorder, Attention Deficit Hyperactivity Disorder	ENSG00000163536
Open Targets Platform	2024.06	SF3A3	splicing factor 3a subunit 3	0	FALSE		FALSE		FALSE	0		0		ENSG00000183431
Open Targets Platform	2024.06	SF3B6	splicing factor 3b subunit 6	0	FALSE		FALSE		FALSE	0		0		ENSG00000115128
Open Targets Platform	2024.06	SH3YL1	SH3 and SYLF domain containing 1	0	FALSE		FALSE		FALSE	0		0		ENSG00000035115
Open Targets Platform	2024.06	SIRT5	sirtuin 5	0	FALSE		FALSE		FALSE	0		0.01	Hematocrit	ENSG00000124523
Open Targets Platform	2024.06	SKIC2	SKI2 subunit of superkiller complex	0	FALSE		FALSE		FALSE	0		0.77	Syndromic Diarrhea, Trichohepatoenteric Syndrome, Age-Related Macular Degeneration, Schizophrenia	ENSG00000204351
Open Targets Platform	2024.06	SKIC3	SKI3 subunit of superkiller complex	0	FALSE		FALSE		FALSE	0		0.69	Syndromic Diarrhea, Trichohepatoenteric Syndrome	ENSG00000198677
Open Targets Platform	2024.06	SLC19A2	solute carrier family 19 member 2	0	FALSE		FALSE		FALSE	0		0.6	Thiamine-Responsive Megaloblastic Anemia Syndrome, Thromboembolism	ENSG00000117479
Open Targets Platform	2024.06	SLC25A12	solute carrier family 25 member 12	0	FALSE		FALSE		FALSE	0		0.85	Developmental And Epileptic Encephalopathy, 39, Global Developmental Delay, Developmental And Epileptic Encephalopathy, Myopia, Mitochondrial Disease, Type 2 Diabetes Mellitus, Schizophrenia	ENSG00000115840
Open Targets Platform	2024.06	SLC25A36	solute carrier family 25 member 36	0	FALSE		FALSE		FALSE	0		0		ENSG00000114120
Open Targets Platform	2024.06	SLC25A44	solute carrier family 25 member 44	0	FALSE		FALSE		FALSE	0		0.03	Intracerebral Hemorrhage	ENSG00000160785
Open Targets Platform	2024.06	SLC30A5	solute carrier family 30 member 5	0	FALSE		FALSE		FALSE	0		0.17	Cardiomyopathy	ENSG00000145740
Open Targets Platform	2024.06	SLC33A1	solute carrier family 33 member 1	0	FALSE		FALSE		FALSE	0		0.93	Huppke-Brendel Syndrome, Autosomal Dominant Spastic Paraplegia Type 42, Hereditary Spastic Paraplegia 42, Neurodegenerative Disease, Spastic Paraplegia, Hereditary Spastic Paraplegia, Global Developmental Delay	ENSG00000169359
Open Targets Platform	2024.06	SLC35A4	solute carrier family 35 member A4	0	FALSE		FALSE		FALSE	0		0		ENSG00000176087
Open Targets Platform	2024.06	SLC35A5	solute carrier family 35 member A5	0	FALSE		FALSE		FALSE	0		0		ENSG00000138459
Open Targets Platform	2024.06	SLC35B3	solute carrier family 35 member B3	0	FALSE		FALSE		FALSE	0		0		ENSG00000124786
Open Targets Platform	2024.06	SLC35E2B	solute carrier family 35 member E2B	0	FALSE		FALSE		FALSE	0		0.08	Myopia	ENSG00000189339
Open Targets Platform	2024.06	SLC35F5	solute carrier family 35 member F5	0	FALSE		FALSE		FALSE	0		0		ENSG00000115084
Open Targets Platform	2024.06	SLC36A1	solute carrier family 36 member 1	0	FALSE		FALSE		FALSE	0		0		ENSG00000123643
Open Targets Platform	2024.06	SLC9B1	solute carrier family 9 member B1	0	FALSE		FALSE		FALSE	0		0.46	Schizophrenia, Type 2 Diabetes Mellitus	ENSG00000164037
Open Targets Platform	2024.06	SLC9B2	solute carrier family 9 member B2	0	FALSE		FALSE		FALSE	0		0.28	Type 2 Diabetes Mellitus, Multiple Sclerosis	ENSG00000164038
Open Targets Platform	2024.06	SMARCAL1	SWI/SNF related, matrix associated, actin dependent regulator of chromatin, subfamily a like 1	0	FALSE		FALSE		FALSE	0		0.89	Schimke Immuno-Osseous Dysplasia, Focal Segmental Glomerulosclerosis, Microcephaly, Steroid-Resistant Nephrotic Syndrome, Nephrotic Syndrome, Kidney Disease	ENSG00000138375
Open Targets Platform	2024.06	SMG5	SMG5 nonsense mediated mRNA decay factor	0	FALSE		FALSE		FALSE	0		0		ENSG00000198952
Open Targets Platform	2024.06	SMG7	SMG7 nonsense mediated mRNA decay factor	0	FALSE		FALSE		FALSE	0		0		ENSG00000116698
Open Targets Platform	2024.06	SMIM13	small integral membrane protein 13	0	FALSE		FALSE		FALSE	0		0		ENSG00000224531
Open Targets Platform	2024.06	SMIM14	small integral membrane protein 14	0	FALSE		FALSE		FALSE	0		0		ENSG00000163683
Open Targets Platform	2024.06	SMN2	survival of motor neuron 2, centromeric	0	FALSE		FALSE		FALSE	0		0.97	Proximal Spinal Muscular Atrophy Type 3, Proximal Spinal Muscular Atrophy Type 2, Spinal Muscular Atrophy, Type Iii, Spinal Muscular Atrophy, Type Ii, Spinal Muscular Atrophy, Type 1, Spinal Muscular Atrophy, Neurodegenerative Disease, Proximal Spinal Muscular Atrophy, Spinal Muscular Atrophy, Type Iv, Atrophy, Distal Myopathy, Welander Type	ENSG00000205571
Open Targets Platform	2024.06	SMPD4	sphingomyelin phosphodiesterase 4	0	FALSE		FALSE		FALSE	0		0.15	Type 1 Diabetes Mellitus	ENSG00000136699
Open Targets Platform	2024.06	SNRNP40	small nuclear ribonucleoprotein U5 subunit 40	0	FALSE		FALSE		FALSE	0		0		ENSG00000060688
Open Targets Platform	2024.06	SNRPE	small nuclear ribonucleoprotein polypeptide E	0	FALSE		FALSE		FALSE	0		0.44	Hypotrichosis Simplex	ENSG00000182004
Open Targets Platform	2024.06	SNRPG	small nuclear ribonucleoprotein polypeptide G	0	FALSE		FALSE		FALSE	0		0		ENSG00000143977
Open Targets Platform	2024.06	SNX17	sorting nexin 17	0	FALSE		FALSE		FALSE	0		0.17	Type 2 Diabetes Mellitus, Diabetes Mellitus	ENSG00000115234
Open Targets Platform	2024.06	SPAST	spastin	0	FALSE		FALSE		FALSE	0		0.96	Autosomal Dominant Spastic Paraplegia Type 4, Hereditary Spastic Paraplegia 4, Hereditary Spastic Paraplegia, Spastic Paraplegia, Spastic Paraparesis, Spasticity, Seizure, Paraplegia, Nervous System Disease, Neurodevelopmental Disorder	ENSG00000021574
Open Targets Platform	2024.06	SPSB1	splA/ryanodine receptor domain and SOCS box containing 1	0	FALSE		FALSE		FALSE	0		0		ENSG00000171621
Open Targets Platform	2024.06	SRFBP1	serum response factor binding protein 1	0	FALSE		FALSE		FALSE	0		0		ENSG00000151304
Open Targets Platform	2024.06	SRGAP2	SLIT-ROBO Rho GTPase activating protein 2	0	FALSE		FALSE		FALSE	0		0		ENSG00000266028
Open Targets Platform	2024.06	SRGAP2B	SLIT-ROBO Rho GTPase activating protein 2B	0	FALSE		FALSE		FALSE	0		0		ENSG00000196369
Open Targets Platform	2024.06	SRGAP2C	SLIT-ROBO Rho GTPase activating protein 2C	0	FALSE		FALSE		FALSE	0		0		ENSG00000171943
Open Targets Platform	2024.06	SRP9	signal recognition particle 9	0	FALSE		FALSE		FALSE	0		0		ENSG00000143742
Open Targets Platform	2024.06	SRRM1	serine and arginine repetitive matrix 1	0	FALSE		FALSE		FALSE	0		0		ENSG00000133226
Open Targets Platform	2024.06	SRSF10	serine and arginine rich splicing factor 10	0	FALSE		FALSE		FALSE	0		0.42	Neurodegenerative Disease	ENSG00000188529
Open Targets Platform	2024.06	SRSF11	serine and arginine rich splicing factor 11	0	FALSE		FALSE		FALSE	0		0		ENSG00000116754
Open Targets Platform	2024.06	SRSF4	serine and arginine rich splicing factor 4	0	FALSE		FALSE		FALSE	0		0		ENSG00000116350
Open Targets Platform	2024.06	SRSF7	serine and arginine rich splicing factor 7	0	FALSE		FALSE		FALSE	0		0		ENSG00000115875
Open Targets Platform	2024.06	SS18L2	SS18 like 2	0	FALSE		FALSE		FALSE	0		0		ENSG00000008324
Open Targets Platform	2024.06	SSR1	signal sequence receptor subunit 1	0	FALSE		FALSE		FALSE	0		0.42	Type 2 Diabetes Mellitus, Diabetes Mellitus	ENSG00000124783
Open Targets Platform	2024.06	SSR3	signal sequence receptor subunit 3	0	FALSE		FALSE		FALSE	0		0.25	Congenital Disorder Of Glycosylation	ENSG00000114850
Open Targets Platform	2024.06	STAM2	signal transducing adaptor molecule 2	0	FALSE		FALSE		FALSE	0		0		ENSG00000115145
Open Targets Platform	2024.06	STIM2	stromal interaction molecule 2	0	FALSE		FALSE		FALSE	0		0.08	Attention Deficit Hyperactivity Disorder	ENSG00000109689
Open Targets Platform	2024.06	STK19	serine/threonine kinase 19	0	FALSE		FALSE		FALSE	0		0		ENSG00000204344
Open Targets Platform	2024.06	STPG1	sperm tail PG-rich repeat containing 1	0	FALSE		FALSE		FALSE	0		0		ENSG00000001460
Open Targets Platform	2024.06	STT3B	STT3 oligosaccharyltransferase complex catalytic subunit B	0	FALSE		FALSE		FALSE	0		0.17	Diabetic Retinopathy	ENSG00000163527
Open Targets Platform	2024.06	STX12	syntaxin 12	0	FALSE		FALSE		FALSE	0		0		ENSG00000117758
Open Targets Platform	2024.06	STXBP3	syntaxin binding protein 3	0	FALSE		FALSE		FALSE	0		0.12	Type 2 Diabetes Mellitus, Type 1 Diabetes Mellitus	ENSG00000116266
Open Targets Platform	2024.06	SUCO	SUN domain containing ossification factor	0	FALSE		FALSE		FALSE	0		0.6	Osteogenesis Imperfecta, Skeletal Dysplasia, Skeletal Dysplasia, Osteopenia	ENSG00000094975
Open Targets Platform	2024.06	SWT1	SWT1 RNA endoribonuclease homolog	0	FALSE		FALSE		FALSE	0		0		ENSG00000116668
Open Targets Platform	2024.06	SYT11	synaptotagmin 11	0	FALSE		FALSE		FALSE	0		0		ENSG00000132718
Open Targets Platform	2024.06	SZRD1	SUZ RNA binding domain containing 1	0	FALSE		FALSE		FALSE	0		0		ENSG00000055070
Open Targets Platform	2024.06	TADA1	transcriptional adaptor 1	0	FALSE		FALSE		FALSE	0		0		ENSG00000152382
Open Targets Platform	2024.06	TADA2B	transcriptional adaptor 2B	0	FALSE		FALSE		FALSE	0		0		ENSG00000173011
Open Targets Platform	2024.06	TAF11L10	TATA-box binding protein associated factor 11 like 10	0	FALSE		FALSE		FALSE	0		0		ENSG00000284356
Open Targets Platform	2024.06	TAF11L3	TATA-box binding protein associated factor 11 like 3	0	FALSE		FALSE		FALSE	0		0		ENSG00000284439
Open Targets Platform	2024.06	TAF11L4	TATA-box binding protein associated factor 11 like 4	0	FALSE		FALSE		FALSE	0		0		ENSG00000284283
Open Targets Platform	2024.06	TAF11L5	TATA-box binding protein associated factor 11 like 5	0	FALSE		FALSE		FALSE	0		0		ENSG00000284234
Open Targets Platform	2024.06	TAF11L6	TATA-box binding protein associated factor 11 like 6	0	FALSE		FALSE		FALSE	0		0		ENSG00000284042
Open Targets Platform	2024.06	TAF11L7	TATA-box binding protein associated factor 11 like 7	0	FALSE		FALSE		FALSE	0		0		ENSG00000284465
Open Targets Platform	2024.06	TAF11L8	TATA-box binding protein associated factor 11 like 8	0	FALSE		FALSE		FALSE	0		0		ENSG00000283967
Open Targets Platform	2024.06	TAF11L9	TATA-box binding protein associated factor 11 like 9	0	FALSE		FALSE		FALSE	0		0		ENSG00000283988
Open Targets Platform	2024.06	TAF12	TATA-box binding protein associated factor 12	0	FALSE		FALSE		FALSE	0		0		ENSG00000120656
Open Targets Platform	2024.06	TAF7	TATA-box binding protein associated factor 7	0	FALSE		FALSE		FALSE	0		0		ENSG00000178913
Open Targets Platform	2024.06	TARDBP	TAR DNA binding protein	0	FALSE		FALSE		FALSE	0		0.97	Familial Amyotrophic Lateral Sclerosis, Amyotrophic Lateral Sclerosis, Frontotemporal Dementia With Motor Neuron Disease, Grn-Related Frontotemporal Lobar Degeneration With Tdp43 Inclusions, Frontotemporal Dementia, Motor Neuron Disease, Neurodegenerative Disease, Amyotrophic Lateral Sclerosis, Frontotemporal Dementia, Pick Disease, Glaucoma, Behavioral Variant Of Frontotemporal Dementia, Amyotro…	ENSG00000120948
Open Targets Platform	2024.06	TARS1	threonyl-tRNA synthetase 1	0	FALSE		FALSE		FALSE	0		0		ENSG00000113407
Open Targets Platform	2024.06	TARS2	threonyl-tRNA synthetase 2, mitochondrial	0	FALSE		FALSE		FALSE	0		0.5	Combined Oxidative Phosphorylation Defect Type 21	ENSG00000143374
Open Targets Platform	2024.06	TATDN2	TatD DNase domain containing 2	0	FALSE		FALSE		FALSE	0		0		ENSG00000157014
Open Targets Platform	2024.06	TBC1D23	TBC1 domain family member 23	0	FALSE		FALSE		FALSE	0		0.76	Non-Syndromic Pontocerebellar Hypoplasia, Pontocerebellar Hypoplasia, Intellectual Disability	ENSG00000036054
Open Targets Platform	2024.06	TBCCD1	TBCC domain containing 1	0	FALSE		FALSE		FALSE	0		0		ENSG00000113838
Open Targets Platform	2024.06	TBCK	TBC1 domain containing kinase	0	FALSE		FALSE		FALSE	0		0.7	Global Developmental Delay, Intellectual Disability, Neurodevelopmental Disorder, Hypotonia	ENSG00000145348
Open Targets Platform	2024.06	TCAIM	T cell activation inhibitor, mitochondrial	0	FALSE		FALSE		FALSE	0		0		ENSG00000179152
Open Targets Platform	2024.06	TCEANC2	transcription elongation factor A N-terminal and central domain containing 2	0	FALSE		FALSE		FALSE	0		0		ENSG00000116205
Open Targets Platform	2024.06	TCF19	transcription factor 19	0	FALSE		FALSE		FALSE	0		0.43	Type 2 Diabetes Mellitus, Chronic Hepatitis B Virus Infection, Ulcerative Colitis	ENSG00000137310
Open Targets Platform	2024.06	TCTA	T cell leukemia translocation altered	0	FALSE		FALSE		FALSE	0		0		ENSG00000145022
Open Targets Platform	2024.06	TDP2	tyrosyl-DNA phosphodiesterase 2	0	FALSE		FALSE		FALSE	0		0.66	Spinocerebellar Ataxia, Autosomal Recessive 23, Neurodegenerative Disease	ENSG00000111802
Open Targets Platform	2024.06	TESK2	testis associated actin remodelling kinase 2	0	FALSE		FALSE		FALSE	0		0.09	Chronic Obstructive Pulmonary Disease	ENSG00000070759
Open Targets Platform	2024.06	TFB2M	transcription factor B2, mitochondrial	0	FALSE		FALSE		FALSE	0		0		ENSG00000162851
Open Targets Platform	2024.06	THADA	THADA armadillo repeat containing	0	FALSE		FALSE		FALSE	0		0.81	Type 2 Diabetes Mellitus, Polycystic Ovary Syndrome, Diabetes Mellitus, Inflammatory Bowel Disease, Ulcerative Colitis, Endocrine System Disease	ENSG00000115970
Open Targets Platform	2024.06	THAP6	THAP domain containing 6	0	FALSE		FALSE		FALSE	0		0		ENSG00000174796
Open Targets Platform	2024.06	THAP9	THAP domain containing 9	0	FALSE		FALSE		FALSE	0		0		ENSG00000168152
Open Targets Platform	2024.06	THG1L	tRNA-histidine guanylyltransferase 1 like	0	FALSE		FALSE		FALSE	0		0.33	Neurodevelopmental Disorder	ENSG00000113272
Open Targets Platform	2024.06	THOC3	THO complex subunit 3	0	FALSE		FALSE		FALSE	0		0		ENSG00000051596
Open Targets Platform	2024.06	TIA1	TIA1 cytotoxic granule associated RNA binding protein	0	FALSE		FALSE		FALSE	0		0.5	Distal Myopathy, Welander Type, Osteoarthritis	ENSG00000116001
Open Targets Platform	2024.06	TIGD4	tigger transposable element derived 4	0	FALSE		FALSE		FALSE	0		0		ENSG00000169989
Open Targets Platform	2024.06	TIMM17A	translocase of inner mitochondrial membrane 17A	0	FALSE		FALSE		FALSE	0		0		ENSG00000134375
Open Targets Platform	2024.06	TIPRL	TOR signaling pathway regulator	0	FALSE		FALSE		FALSE	0		0		ENSG00000143155
Open Targets Platform	2024.06	TMA7	translation machinery associated 7 homolog	0	FALSE		FALSE		FALSE	0		0		ENSG00000232112
Open Targets Platform	2024.06	TMCO1	transmembrane and coiled-coil domains 1	0	FALSE		FALSE		FALSE	0		0.84	Cerebro-Facio-Thoracic Dysplasia, Open-Angle Glaucoma, Global Developmental Delay, Renal Agenesis, Glaucoma	ENSG00000143183
Open Targets Platform	2024.06	TMED5	transmembrane p24 trafficking protein 5	0	FALSE		FALSE		FALSE	0		0		ENSG00000117500
Open Targets Platform	2024.06	TMED7	transmembrane p24 trafficking protein 7	0	FALSE		FALSE		FALSE	0		0		ENSG00000134970
Open Targets Platform	2024.06	TMED7-TICAM2	TMED7-TICAM2 readthrough	0	FALSE		FALSE		FALSE	0		0		ENSG00000251201
Open Targets Platform	2024.06	TMEM131	transmembrane protein 131	0	FALSE		FALSE		FALSE	0		0		ENSG00000075568
Open Targets Platform	2024.06	TMEM167A	transmembrane protein 167A	0	FALSE		FALSE		FALSE	0		0		ENSG00000174695
Open Targets Platform	2024.06	TMEM175	transmembrane protein 175	0	FALSE		FALSE		FALSE	0		0.48	Parkinson Disease, Lewy Body Dementia	ENSG00000127419
Open Targets Platform	2024.06	TMEM18	transmembrane protein 18	0	FALSE		FALSE		FALSE	0		0.66	Obesity, Type 2 Diabetes Mellitus, Coronary Artery Disease, Obesity	ENSG00000151353
Open Targets Platform	2024.06	TMEM184C	transmembrane protein 184C	0	FALSE		FALSE		FALSE	0		0.03	Brain Aneurysm	ENSG00000164168
Open Targets Platform	2024.06	TMEM39A	transmembrane protein 39A	0	FALSE		FALSE		FALSE	0		0.35	Primary Biliary Cirrhosis, Autoimmune Disease, Autoimmune Thyroid Disease, Hypothyroidism	ENSG00000176142
Open Targets Platform	2024.06	TMEM43	transmembrane protein 43	0	FALSE		FALSE		FALSE	0		0.94	Arrhythmogenic Right Ventricular Dysplasia 5, Arrhythmogenic Right Ventricular Dysplasia, Arrhythmogenic Right Ventricular Cardiomyopathy, Emery-Dreifuss Muscular Dystrophy, Cardiomyopathy, Dilated Cardiomyopathy, Hypertrophic Cardiomyopathy	ENSG00000170876
Open Targets Platform	2024.06	TMEM50A	transmembrane protein 50A	0	FALSE		FALSE		FALSE	0		0		ENSG00000183726
Open Targets Platform	2024.06	TMEM53	transmembrane protein 53	0	FALSE		FALSE		FALSE	0		0		ENSG00000126106
Open Targets Platform	2024.06	TMEM59	transmembrane protein 59	0	FALSE		FALSE		FALSE	0		0		ENSG00000116209
Open Targets Platform	2024.06	TMEM69	transmembrane protein 69	0	FALSE		FALSE		FALSE	0		0		ENSG00000159596
Open Targets Platform	2024.06	TMEM79	transmembrane protein 79	0	FALSE		FALSE		FALSE	0		0	Pachyonychia Congenita	ENSG00000163472
Open Targets Platform	2024.06	TMEM87B	transmembrane protein 87B	0	FALSE		FALSE		FALSE	0		0.07	Cluster Headache	ENSG00000153214
Open Targets Platform	2024.06	TMF1	TATA element modulatory factor 1	0	FALSE		FALSE		FALSE	0		0		ENSG00000144747
Open Targets Platform	2024.06	TOMM70	translocase of outer mitochondrial membrane 70	0	FALSE		FALSE		FALSE	0		0.45	Covid-19, Global Developmental Delay	ENSG00000154174
Open Targets Platform	2024.06	TOR1AIP1	torsin 1A interacting protein 1	0	FALSE		FALSE		FALSE	0		0		ENSG00000143337
Open Targets Platform	2024.06	TPRKB	TP53RK binding protein	0	FALSE		FALSE		FALSE	0		0.47	Galloway-Mowat Syndrome	ENSG00000144034
Open Targets Platform	2024.06	TRAPPC12	trafficking protein particle complex subunit 12	0	FALSE		FALSE		FALSE	0		0.32	Hydrocephalus	ENSG00000171853
Open Targets Platform	2024.06	TRAPPC3	trafficking protein particle complex subunit 3	0	FALSE		FALSE		FALSE	0		0.21	Bardet-Biedl Syndrome	ENSG00000054116
Open Targets Platform	2024.06	TRIM26	tripartite motif containing 26	0	FALSE		FALSE		FALSE	0		0.47	Schizophrenia, Autism Spectrum Disorder, Bipolar Disorder	ENSG00000234127
Open Targets Platform	2024.06	TRMT10A	tRNA methyltransferase 10A	0	FALSE		FALSE		FALSE	0		0		ENSG00000145331
Open Targets Platform	2024.06	TRMT1L	tRNA methyltransferase 1 like	0	FALSE		FALSE		FALSE	0		0		ENSG00000121486
Open Targets Platform	2024.06	TRMT61B	tRNA methyltransferase 61B	0	FALSE		FALSE		FALSE	0		0		ENSG00000171103
Open Targets Platform	2024.06	TSACC	TSSK6 activating cochaperone	0	FALSE		FALSE		FALSE	0		0		ENSG00000163467
Open Targets Platform	2024.06	TSEN2	tRNA splicing endonuclease subunit 2	0	FALSE		FALSE		FALSE	0		0.81	Pontocerebellar Hypoplasia Type 2, Pontocerebellar Hypoplasia, Neurodegenerative Disease	ENSG00000154743
Open Targets Platform	2024.06	TSN	translin	0	FALSE		FALSE		FALSE	0		0		ENSG00000211460
Open Targets Platform	2024.06	TSNAX	translin associated factor X	0	FALSE		FALSE		FALSE	0		0		ENSG00000116918
Open Targets Platform	2024.06	TSNAX-DISC1	TSNAX-DISC1 readthrough (NMD candidate)	0	FALSE		FALSE		FALSE	0		0		ENSG00000270106
Open Targets Platform	2024.06	TTC1	tetratricopeptide repeat domain 1	0	FALSE		FALSE		FALSE	0		0		ENSG00000113312
Open Targets Platform	2024.06	TTC13	tetratricopeptide repeat domain 13	0	FALSE		FALSE		FALSE	0		0		ENSG00000143643
Open Targets Platform	2024.06	TTC32	tetratricopeptide repeat domain 32	0	FALSE		FALSE		FALSE	0		0.26	Coronary Artery Disease	ENSG00000183891
Open Targets Platform	2024.06	TTF2	transcription termination factor 2	0	FALSE		FALSE		FALSE	0		0		ENSG00000116830
Open Targets Platform	2024.06	TXNDC9	thioredoxin domain containing 9	0	FALSE		FALSE		FALSE	0		0		ENSG00000115514
Open Targets Platform	2024.06	U2SURP	U2 snRNP associated SURP domain containing	0	FALSE		FALSE		FALSE	0		0		ENSG00000163714
Open Targets Platform	2024.06	UBE2B	ubiquitin conjugating enzyme E2 B	0	FALSE		FALSE		FALSE	0		0.08	Azoospermia	ENSG00000119048
Open Targets Platform	2024.06	UBE2D3	ubiquitin conjugating enzyme E2 D3	0	FALSE		FALSE		FALSE	0		0.43	Neurodegenerative Disease, Schizophrenia, Type 2 Diabetes Mellitus	ENSG00000109332
Open Targets Platform	2024.06	UBE2Q1	ubiquitin conjugating enzyme E2 Q1	0	FALSE		FALSE		FALSE	0		0		ENSG00000160714
Open Targets Platform	2024.06	UBP1	upstream binding protein 1	0	FALSE		FALSE		FALSE	0		0		ENSG00000153560
Open Targets Platform	2024.06	UBR4	ubiquitin protein ligase E3 component n-recognin 4	0	FALSE		FALSE		FALSE	0		0		ENSG00000127481
Open Targets Platform	2024.06	UBXN4	UBX domain protein 4	0	FALSE		FALSE		FALSE	0		0		ENSG00000144224
Open Targets Platform	2024.06	UCHL5	ubiquitin C-terminal hydrolase L5	0	FALSE		FALSE		FALSE	0		0		ENSG00000116750
Open Targets Platform	2024.06	UCN2	urocortin 2	0	FALSE		FALSE		FALSE	0		0		ENSG00000145040
Open Targets Platform	2024.06	UGGT1	UDP-glucose glycoprotein glucosyltransferase 1	0	FALSE		FALSE		FALSE	0		0		ENSG00000136731
Open Targets Platform	2024.06	UGP2	UDP-glucose pyrophosphorylase 2	0	FALSE		FALSE		FALSE	0		0		ENSG00000169764
Open Targets Platform	2024.06	UQCC5	ubiquinol-cytochrome c reductase complex assembly factor 5	0	FALSE		FALSE		FALSE	0		0		ENSG00000168273
Open Targets Platform	2024.06	UQCRQ	ubiquinol-cytochrome c reductase complex III subunit VII	0	FALSE		FALSE		FALSE	0		0.43	Alzheimer Disease, Parkinson Disease	ENSG00000164405
Open Targets Platform	2024.06	USF1	upstream transcription factor 1	0	FALSE		FALSE		FALSE	0		0		ENSG00000158773
Open Targets Platform	2024.06	USO1	USO1 vesicle transport factor	0	FALSE		FALSE		FALSE	0		0		ENSG00000138768
Open Targets Platform	2024.06	USP1	ubiquitin specific peptidase 1	0	FALSE		FALSE		FALSE	0		0		ENSG00000162607
Open Targets Platform	2024.06	USP17L11	ubiquitin specific peptidase 17 like family member 11	0	FALSE		FALSE		FALSE	0		0		ENSG00000233136
Open Targets Platform	2024.06	USP17L15	ubiquitin specific peptidase 17 like family member 15	0	FALSE		FALSE		FALSE	0		0		ENSG00000223569
Open Targets Platform	2024.06	USP17L17	ubiquitin specific peptidase 17 like family member 17	0	FALSE		FALSE		FALSE	0		0		ENSG00000249104
Open Targets Platform	2024.06	USP17L18	ubiquitin specific peptidase 17 like family member 18	0	FALSE		FALSE		FALSE	0		0		ENSG00000250844
Open Targets Platform	2024.06	USP17L20	ubiquitin specific peptidase 17 like family member 20	0	FALSE		FALSE		FALSE	0		0		ENSG00000250745
Open Targets Platform	2024.06	USP17L22	ubiquitin specific peptidase 17 like family member 22	0	FALSE		FALSE		FALSE	0		0		ENSG00000248933
Open Targets Platform	2024.06	USP17L23	ubiquitin specific peptidase 17 like family member 23	0	FALSE		FALSE		FALSE	0		0		NA
Open Targets Platform	2024.06	USP17L24	ubiquitin specific peptidase 17 like family member 24	0	FALSE		FALSE		FALSE	0		0		ENSG00000232264
Open Targets Platform	2024.06	USP37	ubiquitin specific peptidase 37	0	FALSE		FALSE		FALSE	0		0		ENSG00000135913
Open Targets Platform	2024.06	USP48	ubiquitin specific peptidase 48	0	FALSE		FALSE		FALSE	0		0		ENSG00000090686
Open Targets Platform	2024.06	USP53	ubiquitin specific peptidase 53	0	FALSE		FALSE		FALSE	0		0.72	Cholestasis, Deafness, Cholestasis	ENSG00000145390
Open Targets Platform	2024.06	UTP11	UTP11 small subunit processome component	0	FALSE		FALSE		FALSE	0		0		ENSG00000183520
Open Targets Platform	2024.06	UTP15	UTP15 small subunit processome component	0	FALSE		FALSE		FALSE	0		0		ENSG00000164338
Open Targets Platform	2024.06	UTP3	UTP3 small subunit processome component	0	FALSE		FALSE		FALSE	0		0		ENSG00000132467
Open Targets Platform	2024.06	UVSSA	UV stimulated scaffold protein A	0	FALSE		FALSE		FALSE	0		0.49	Uv-Sensitive Syndrome	ENSG00000163945
Open Targets Platform	2024.06	VAMP4	vesicle associated membrane protein 4	0	FALSE		FALSE		FALSE	0		0.13	Parkinson Disease	ENSG00000117533
Open Targets Platform	2024.06	WARS2	tryptophanyl tRNA synthetase 2, mitochondrial	0	FALSE		FALSE		FALSE	0		0.35	Mitochondrial Disease, Hypertrophic Cardiomyopathy	ENSG00000116874
Open Targets Platform	2024.06	WBP1	WW domain binding protein 1	0	FALSE		FALSE		FALSE	0		0		ENSG00000239779
Open Targets Platform	2024.06	WDPCP	WD repeat containing planar cell polarity effector	0	FALSE		FALSE		FALSE	0		0.86	Bardet-Biedl Syndrome 15, Bardet-Biedl Syndrome, Meckel Syndrome, Orofaciodigital Syndrome	ENSG00000143951
Open Targets Platform	2024.06	WDR12	WD repeat domain 12	0	FALSE		FALSE		FALSE	0		0.35	Coronary Artery Disease, Myocardial Infarction, Migraine Disorder	ENSG00000138442
Open Targets Platform	2024.06	WDR19	WD repeat domain 19	0	FALSE		FALSE		FALSE	0		0.95	Jeune Syndrome, Cranioectodermal Dysplasia, Nephronophthisis, Retinal Dystrophy, Beemer-Langer Syndrome, Short-Rib Thoracic Dysplasia 9 With Or Without Polydactyly, Ciliopathy, Leber Congenital Amaurosis, Retinitis Pigmentosa, Bardet-Biedl Syndrome, Craniosynostosis	ENSG00000157796
Open Targets Platform	2024.06	WDR33	WD repeat domain 33	0	FALSE		FALSE		FALSE	0		0		ENSG00000136709
Open Targets Platform	2024.06	WDR43	WD repeat domain 43	0	FALSE		FALSE		FALSE	0		0		ENSG00000163811
Open Targets Platform	2024.06	WDR48	WD repeat domain 48	0	FALSE		FALSE		FALSE	0		0		ENSG00000114742
Open Targets Platform	2024.06	WDR5B	WD repeat domain 5B	0	FALSE		FALSE		FALSE	0		0		ENSG00000196981
Open Targets Platform	2024.06	WDR75	WD repeat domain 75	0	FALSE		FALSE		FALSE	0		0		ENSG00000115368
Open Targets Platform	2024.06	WDR82	WD repeat domain 82	0	FALSE		FALSE		FALSE	0		0		ENSG00000164091
Open Targets Platform	2024.06	WDTC1	WD and tetratricopeptide repeats 1	0	FALSE		FALSE		FALSE	0		0		ENSG00000142784
Open Targets Platform	2024.06	YARS1	tyrosyl-tRNA synthetase 1	0	FALSE		FALSE		FALSE	0		0.54	Charcot-Marie-Tooth Disease, Primary Amenorrhea, Global Developmental Delay	ENSG00000134684
Open Targets Platform	2024.06	YBX1	Y-box binding protein 1	0	FALSE		FALSE		FALSE	0		0		ENSG00000065978
Open Targets Platform	2024.06	YIPF5	Yip1 domain family member 5	0	FALSE		FALSE		FALSE	0		0		ENSG00000145817
Open Targets Platform	2024.06	YPEL5	yippee like 5	0	FALSE		FALSE		FALSE	0		0		ENSG00000119801
Open Targets Platform	2024.06	YTHDC1	YTH N6-methyladenosine RNA binding protein C1	0	FALSE		FALSE		FALSE	0		0		ENSG00000083896
Open Targets Platform	2024.06	YY1AP1	YY1 associated protein 1	0	FALSE		FALSE		FALSE	0		0.49	Grange Syndrome	ENSG00000163374
Open Targets Platform	2024.06	ZBED6	zinc finger BED-type containing 6	0	FALSE		FALSE		FALSE	0		0		ENSG00000257315
Open Targets Platform	2024.06	ZBTB11	zinc finger and BTB domain containing 11	0	FALSE		FALSE		FALSE	0		0.25	Intellectual Disability, Covid-19	ENSG00000066422
Open Targets Platform	2024.06	ZBTB20	zinc finger and BTB domain containing 20	0	FALSE		FALSE		TRUE	0		0.87	Primrose Syndrome, Intellectual Disability, Diabetes Mellitus, Neurodevelopmental Disorder, Type 2 Diabetes Mellitus, Attention Deficit Hyperactivity Disorder	ENSG00000181722
Open Targets Platform	2024.06	ZBTB37	zinc finger and BTB domain containing 37	0	FALSE		FALSE		FALSE	0		0		ENSG00000185278
Open Targets Platform	2024.06	ZBTB41	zinc finger and BTB domain containing 41	0	FALSE		FALSE		FALSE	0		0		ENSG00000177888
Open Targets Platform	2024.06	ZBTB49	zinc finger and BTB domain containing 49	0	FALSE		FALSE		FALSE	0		0		ENSG00000168826
Open Targets Platform	2024.06	ZBTB8OS	zinc finger and BTB domain containing 8 opposite strand	0	FALSE		FALSE		FALSE	0		0		ENSG00000176261
Open Targets Platform	2024.06	ZC3H11A	zinc finger CCCH-type containing 11A	0	FALSE		FALSE		FALSE	0		0		ENSG00000058673
Open Targets Platform	2024.06	ZC3H15	zinc finger CCCH-type containing 15	0	FALSE		FALSE		FALSE	0		0		ENSG00000065548
Open Targets Platform	2024.06	ZC3H6	zinc finger CCCH-type containing 6	0	FALSE		FALSE		FALSE	0		0		ENSG00000188177
Open Targets Platform	2024.06	ZCCHC17	zinc finger CCHC-type containing 17	0	FALSE		FALSE		FALSE	0		0		ENSG00000121766
Open Targets Platform	2024.06	ZCCHC9	zinc finger CCHC-type containing 9	0	FALSE		FALSE		FALSE	0		0		ENSG00000131732
Open Targets Platform	2024.06	ZCWPW2	zinc finger CW-type and PWWP domain containing 2	0	FALSE		FALSE		FALSE	0		0		ENSG00000206559
Open Targets Platform	2024.06	ZFYVE16	zinc finger FYVE-type containing 16	0	FALSE		FALSE		FALSE	0		0		ENSG00000039319
Open Targets Platform	2024.06	ZGRF1	zinc finger GRF-type containing 1	0	FALSE		FALSE		FALSE	0		0		ENSG00000138658
Open Targets Platform	2024.06	ZMAT2	zinc finger matrin-type 2	0	FALSE		FALSE		FALSE	0		0		ENSG00000146007
Open Targets Platform	2024.06	ZMPSTE24	zinc metallopeptidase STE24	0	FALSE		FALSE		FALSE	0		0.87	Mandibuloacral Dysplasia With Type B Lipodystrophy, Lethal Restrictive Dermopathy, Hutchinson-Gilford Progeria Syndrome, Restrictive Dermopathy, Mandibuloacral Dysplasia	ENSG00000084073
Open Targets Platform	2024.06	ZMYM1	zinc finger MYM-type containing 1	0	FALSE		FALSE		FALSE	0		0		ENSG00000197056
Open Targets Platform	2024.06	ZMYM6	zinc finger MYM-type containing 6	0	FALSE		FALSE		FALSE	0		0		ENSG00000163867
Open Targets Platform	2024.06	ZNF131	zinc finger protein 131	0	FALSE		FALSE		FALSE	0		0		ENSG00000172262
Open Targets Platform	2024.06	ZNF165	zinc finger protein 165	0	FALSE		FALSE		FALSE	0		0.24	Mean Corpuscular Volume	ENSG00000197279
Open Targets Platform	2024.06	ZNF184	zinc finger protein 184	0	FALSE		FALSE		FALSE	0		0.14	Type 1 Diabetes Mellitus	ENSG00000096654
Open Targets Platform	2024.06	ZNF2	zinc finger protein 2	0	FALSE		FALSE		FALSE	0		0		ENSG00000275111
Open Targets Platform	2024.06	ZNF354B	zinc finger protein 354B	0	FALSE		FALSE		FALSE	0		0		ENSG00000178338
Open Targets Platform	2024.06	ZNF391	zinc finger protein 391	0	FALSE		FALSE		FALSE	0		0.48	Schizophrenia, Bipolar Disorder	ENSG00000124613
Open Targets Platform	2024.06	ZNF436	zinc finger protein 436	0	FALSE		FALSE		FALSE	0		0		ENSG00000125945
Open Targets Platform	2024.06	ZNF514	zinc finger protein 514	0	FALSE		FALSE		FALSE	0		0		ENSG00000144026
Open Targets Platform	2024.06	ZNF595	zinc finger protein 595	0	FALSE		FALSE		FALSE	0		0		ENSG00000272602
Open Targets Platform	2024.06	ZNF654	zinc finger protein 654	0	FALSE		FALSE		FALSE	0		0		ENSG00000175105
Open Targets Platform	2024.06	ZNF684	zinc finger protein 684	0	FALSE		FALSE		FALSE	0		0.24	Neurodegenerative Disease	ENSG00000117010
Open Targets Platform	2024.06	ZNF687	zinc finger protein 687	0	FALSE		FALSE		FALSE	0		0.47	Osteitis Deformans	ENSG00000143373
Open Targets Platform	2024.06	ZNF691	zinc finger protein 691	0	FALSE		FALSE		FALSE	0		0		ENSG00000164011
Open Targets Platform	2024.06	ZNF721	zinc finger protein 721	0	FALSE		FALSE		FALSE	0		0		ENSG00000182903
Open Targets Platform	2024.06	ZNG1B	Zn regulated GTPase metalloprotein activator 1B	0	FALSE		FALSE		FALSE	0		0		ENSG00000136682
Open Targets Platform	2024.06	ZNHIT6	zinc finger HIT-type containing 6	0	FALSE		FALSE		FALSE	0		0		ENSG00000117174
Open Targets Platform	2024.06	ZRANB2	zinc finger RANBP2-type containing 2	0	FALSE		FALSE		FALSE	0		0.01	Ulcerative Colitis	ENSG00000132485
Open Targets Platform	2024.06	ZRANB3	zinc finger RANBP2-type containing 3	0	FALSE		FALSE		FALSE	0		0		ENSG00000121988

## Sheet: Low Mappability
annotation_source	version	symbol	genename	targetset_cancer_rank	oncogene	oncogene_confidence_level	tumor_suppressor	tsg_confidence_level	cancer_driver	global_cancer_rank	cancer_associations	targetset_disease_rank	disease_associations	ensembl_gene_id
Open Targets Platform	2024.06	U2AF1	U2 small nuclear RNA auxiliary factor 1	0.88	TRUE	Strong	FALSE		TRUE	0.8804	Acute Myeloid Leukemia, Lung Adenocarcinoma, Myelodysplastic Syndrome, Non-Small Cell Lung Carcinoma, Pancreatic Adenocarcinoma, Chronic Myelomonocytic Leukemia, Chronic Myelogenous Leukemia, Lung Carcinoma, Chronic Neutrophilic Leukemia, Therapy Related Acute Myeloid Leukemia And Myelodysplastic Syndrome, Acute Lymphoblastic Leukemia, Myeloproliferative Disorder, Essential Thrombocythemia, Urina…	0.33	Myelofibrosis	ENSG00000160201
Open Targets Platform	2024.06	P2RY8	P2Y receptor family member 8	0.84	TRUE	Strong	FALSE		TRUE	0.87747	Burkitts Lymphoma, Diffuse Large B-Cell Lymphoma, Osteosarcoma, Clear Cell Renal Carcinoma, Head And Neck Squamous Cell Carcinoma, Hepatocellular Carcinoma, Chronic Lymphocytic Leukemia	0		ENSG00000182162
Open Targets Platform	2024.06	CRLF2	cytokine receptor like factor 2	0.6	TRUE	Strong	FALSE		TRUE	0.65092	Acute Lymphoblastic Leukemia, Multiple Myeloma, Myelodysplastic Syndrome	0		ENSG00000205755
Open Targets Platform	2024.06	SSX4	SSX family member 4	0	TRUE	Strong	FALSE		TRUE	0		0		ENSG00000268009
Open Targets Platform	2024.06	NOTCH2	notch receptor 2	1	TRUE	Very strong	TRUE	Very strong	TRUE	0.97692	Diffuse Large B-Cell Lymphoma, Cutaneous Melanoma, Breast Carcinoma, Gastric Carcinoma, Head And Neck Squamous Cell Carcinoma, Skin Basal Cell Carcinoma, Melanoma, Lung Carcinoma, Marginal Zone B-Cell Lymphoma, Skin Squamous Cell Carcinoma, Merkel Cell Skin Cancer, Acute Myeloid Leukemia, Small Cell Lung Carcinoma, Acute Lymphoblastic Leukemia, Lung Adenocarcinoma, Squamous Cell Lung Carcinoma, B…	0.88	Acroosteolysis Dominant Type, Alagille Syndrome Due To A Notch2 Point Mutation, Alagille Syndrome, Type 2 Diabetes Mellitus, Diabetes Mellitus, Ulcerative Colitis, Type 1 Diabetes Mellitus, Myelofibrosis, Inflammatory Bowel Disease, Autosomal Recessive Spondylocostal Dysostosis	ENSG00000134250
Open Targets Platform	2024.06	SSX2	SSX family member 2	0.28	TRUE	Very strong	FALSE		TRUE	0.41007	Synovial Sarcoma	0		ENSG00000241476
Open Targets Platform	2024.06	PDE4DIP	phosphodiesterase 4D interacting protein	0.96	FALSE		FALSE		TRUE	0.9011	Esophageal Squamous Cell Carcinoma, Non-Small Cell Lung Carcinoma, Acute Myeloid Leukemia, Breast Carcinoma, Head And Neck Squamous Cell Carcinoma, Soft Tissue Sarcoma, Lung Adenocarcinoma, Urinary Bladder Carcinoma, Melanoma, Adrenal Cortex Carcinoma, Cervical Squamous Cell Carcinoma, Colon Adenocarcinoma, Esophageal Carcinoma, Pancreatic Carcinoma, Hepatocellular Carcinoma, Squamous Cell Lung C…	0		ENSG00000178104
Open Targets Platform	2024.06	CSF2RA	colony stimulating factor 2 receptor subunit alpha	0.92	FALSE		FALSE		FALSE	0.89853	Melanoma, Acute Myeloid Leukemia, Cutaneous Melanoma, Multiple Myeloma, Glioblastoma Multiforme, Breast Adenocarcinoma, Myelodysplastic Syndrome, Pancreatic Carcinoma, Chronic Myelogenous Leukemia, Endometrial Cancer, Myeloid Leukemia, Gastric Adenocarcinoma, Non-Small Cell Lung Carcinoma, Triple-Negative Breast Cancer, Acute Lymphoblastic Leukemia, Diffuse Large B-Cell Lymphoma, Chronic Lymphocy…	0.9	Congenital Pulmonary Alveolar Proteinosis, Intraalveolar Phospholipid Accumulation, Pulmonary Alveolar Proteinosis, Sepsis, Covid-19, Hereditary Pulmonary Alveolar Proteinosis, Crohn's Disease, Infection, Neutropenia, Rheumatoid Arthritis, Autoimmune Pulmonary Alveolar Proteinosis, Temporal Arteritis	ENSG00000198223
Open Targets Platform	2024.06	PDPK1	3-phosphoinositide dependent protein kinase 1	0.8	FALSE		FALSE		FALSE	0.84011	Breast Carcinoma, Ovarian Cancer, Head And Neck Squamous Cell Carcinoma, Esophageal Cancer, Small Cell Lung Carcinoma, Pancreatic Carcinoma, Non-Small Cell Lung Carcinoma, Leukemia	0.31	Covid-19	ENSG00000140992
Open Targets Platform	2024.06	F8	coagulation factor VIII	0.76	FALSE		FALSE		FALSE	0.78883	Lung Adenocarcinoma, Glioblastoma Multiforme, Cutaneous Melanoma, Head And Neck Squamous Cell Carcinoma	0.98	Hemophilia A, Hemophilia B, Severe Hemophilia A, Hemophilia, Immune System Disease, Sepsis, Abnormality Of Coagulation, Von Willebrand Disease, Von Willebrand Disease (Hereditary Or Acquired), Septic Shock, Thrombophilia, Abnormal Bleeding, Thrombocytopenia, Hemorrhagic Disease, Blood Coagulation Disease, Venous Thromboembolism, Chronic Kidney Disease, Stroke, Pulmonary Embolism, Adult Acute Resp…	ENSG00000185010
Open Targets Platform	2024.06	CD177	CD177 molecule	0.72	FALSE		FALSE		FALSE	0.76703	Glioblastoma Multiforme, Lung Adenocarcinoma, Squamous Cell Lung Carcinoma, Head And Neck Squamous Cell Carcinoma	0.42	Neurodegenerative Disease, Sepsis	ENSG00000204936
Open Targets Platform	2024.06	H4C15	H4 clustered histone 15	0.68	FALSE		FALSE		FALSE	0.69139	Melanoma, Breast Carcinoma	0.58	Infectious Disease, Viral Disease	ENSG00000270276
Open Targets Platform	2024.06	TRPM3	transient receptor potential cation channel subfamily M member 3	0.64	FALSE		FALSE		FALSE	0.66667	Thyroid Nodule, Glioblastoma Multiforme, Head And Neck Squamous Cell Carcinoma	0.75	Cataract 50 With Or Without Glaucoma, Intellectual Disability, Global Developmental Delay, Familial Progressive Retinal Dystrophy-Iris Coloboma-Congenital Cataract Syndrome, Neurodevelopmental Disorder, Epileptic Encephalopathy, Microphthalmia, Age-Related Macular Degeneration, Coronary Artery Disease	ENSG00000083067
Open Targets Platform	2024.06	NEB	nebulin	0.56	FALSE		FALSE		FALSE	0.60311	Gastric Adenocarcinoma, Head And Neck Squamous Cell Carcinoma	0.85	Nemaline Myopathy, Arthrogryposis Multiplex Congenita, Autosomal Recessive Nemaline Myopathy, Nebulin-Related Early-Onset Distal Myopathy, Typical Nemaline Myopathy, Childhood-Onset Nemaline Myopathy, Muscular Dystrophy, Non-Immune Hydrops Fetalis, Myopathy, Congenital Myasthenic Syndromes, Tubular Aggregate Myopathy, Central Core Disease, Distal Myopathy	ENSG00000183091
Open Targets Platform	2024.06	ARHGEF5	Rho guanine nucleotide exchange factor 5	0.52	FALSE		FALSE		FALSE	0.55897	Breast Carcinoma	0		ENSG00000050327
Open Targets Platform	2024.06	H4C14	H4 clustered histone 14	0.48	FALSE		FALSE		FALSE	0.53242	Breast Carcinoma	0		ENSG00000270882
Open Targets Platform	2024.06	IL3RA	interleukin 3 receptor subunit alpha	0.44	FALSE		FALSE		FALSE	0.52253	Acute Myeloid Leukemia, Myelodysplastic Syndrome	0		ENSG00000185291
Open Targets Platform	2024.06	LPA	lipoprotein(a)	0.4	FALSE		FALSE		TRUE	0.4511	Lung Adenocarcinoma, Glioblastoma Multiforme, Hepatocellular Carcinoma, Barrett's Esophagus	1	Cardiovascular Disease, Coronary Artery Disease, Myocardial Infarction, Angina Pectoris, Hypercholesterolemia, Myocardial Ischemia, Peripheral Arterial Disease, Coronary Atherosclerosis, Atherosclerosis, Aortic Stenosis, Heart Disease, Peripheral Vascular Disease, Aortic Valve Calcification, Metabolic Syndrome, Familial Hypercholesterolemia, Hyperlipoproteinemia, Stroke, Abdominal Aortic Aneurysm…	ENSG00000198670
Open Targets Platform	2024.06	DMBT1	deleted in malignant brain tumors 1	0.36	FALSE		FALSE		FALSE	0.44799	Cutaneous Melanoma, Barrett's Esophagus, Esophageal Adenocarcinoma	0.19	Inflammatory Bowel Disease, Cystic Fibrosis, Ulcerative Colitis	ENSG00000187908
Open Targets Platform	2024.06	ICOSLG	inducible T cell costimulator ligand	0.32	FALSE		FALSE		FALSE	0.43846	Glioblastoma Multiforme, Multiple Myeloma	0.54	Inflammatory Bowel Disease, Ulcerative Colitis, Type 1 Diabetes Mellitus, Psoriasis, Sjogren Syndrome, Common Variable Immunodeficiency, Inborn Error Of Immunity, Autoimmune Lymphoproliferative Syndrome Type 2b, Systemic Lupus Erythematosus	ENSG00000160223
Open Targets Platform	2024.06	CR1	complement C3b/C4b receptor 1 (Knops blood group)	0.24	FALSE		FALSE		FALSE	0.28791	Acute Myeloid Leukemia, Hepatocellular Carcinoma	0.29	Hematocrit, Age-Related Macular Degeneration	ENSG00000203710
Open Targets Platform	2024.06	CES1	carboxylesterase 1	0.2	FALSE		FALSE		FALSE	0.28626	Glioblastoma Multiforme	0		ENSG00000198848
Open Targets Platform	2024.06	GPAT2	glycerol-3-phosphate acyltransferase 2, mitochondrial	0.16	FALSE		FALSE		FALSE	0.23132	Breast Adenocarcinoma	0		ENSG00000186281
Open Targets Platform	2024.06	KCNE1	potassium voltage-gated channel subfamily E regulatory subunit 1	0.12	FALSE		FALSE		FALSE	0.21941	Lung Adenocarcinoma	0.83	Long Qt Syndrome 5, Romano-Ward Syndrome, Jervell And Lange-Nielsen Syndrome 2, Familial Long Qt Syndrome, Cardiomyopathy, Brugada Syndrome, Hypertrophic Cardiomyopathy, Sudden Infant Death Syndrome	ENSG00000180509
Open Targets Platform	2024.06	NCF1	neutrophil cytosolic factor 1	0.08	FALSE		FALSE		FALSE	0.2022	Lung Adenocarcinoma	0.69	Chronic Granulomatous Disease, Crohn's Disease, Autoimmune Disease, Inflammatory Bowel Disease, Type 2 Diabetes Mellitus, Sjogren Syndrome, Cardiovascular Disease, Hypertension	ENSG00000158517
Open Targets Platform	2024.06	CTAG1B	cancer/testis antigen 1B	0.04	FALSE		FALSE		FALSE	0.11941	Non-Small Cell Lung Carcinoma, Cutaneous Melanoma	0		ENSG00000184033
Open Targets Platform	2024.06	PGA5	pepsinogen A5	0	FALSE		FALSE		FALSE	0.04249	Gastric Carcinoma	0.4	Gastroesophageal Reflux Disease	ENSG00000256713
Open Targets Platform	2024.06	AKAP17A	A-kinase anchoring protein 17A	0	FALSE		FALSE		FALSE	0		0		ENSG00000197976
Open Targets Platform	2024.06	AMY1A	amylase alpha 1A	0	FALSE		FALSE		FALSE	0		0		ENSG00000237763
Open Targets Platform	2024.06	AMY1B	amylase alpha 1B	0	FALSE		FALSE		FALSE	0		0		ENSG00000174876
Open Targets Platform	2024.06	AMY1C	amylase alpha 1C	0	FALSE		FALSE		FALSE	0		0		ENSG00000187733
Open Targets Platform	2024.06	AMY2A	amylase alpha 2A	0	FALSE		FALSE		FALSE	0		0.62	Type 2 Diabetes Mellitus, Diabetes Mellitus	ENSG00000243480
Open Targets Platform	2024.06	ANKRD20A1	ankyrin repeat domain 20 family member A1	0	FALSE		FALSE		FALSE	0		0		ENSG00000260691
Open Targets Platform	2024.06	ANKRD30A	ankyrin repeat domain 30A	0	FALSE		FALSE		FALSE	0		0		ENSG00000148513
Open Targets Platform	2024.06	ANKRD30B	ankyrin repeat domain 30B	0	FALSE		FALSE		FALSE	0		0		ENSG00000180777
Open Targets Platform	2024.06	ANKRD36	ankyrin repeat domain 36	0	FALSE		FALSE		FALSE	0		0		ENSG00000135976
Open Targets Platform	2024.06	ANKRD36B	ankyrin repeat domain 36B	0	FALSE		FALSE		FALSE	0		0		ENSG00000196912
Open Targets Platform	2024.06	ANKRD36C	ankyrin repeat domain 36C	0	FALSE		FALSE		FALSE	0		0		ENSG00000174501
Open Targets Platform	2024.06	ANXA8	annexin A8	0	FALSE		FALSE		FALSE	0		0		ENSG00000265190
Open Targets Platform	2024.06	ANXA8L1	annexin A8 like 1	0	FALSE		FALSE		FALSE	0		0		ENSG00000264230
Open Targets Platform	2024.06	AQP12A	aquaporin 12A	0	FALSE		FALSE		FALSE	0		0		ENSG00000184945
Open Targets Platform	2024.06	AQP12B	aquaporin 12B	0	FALSE		FALSE		FALSE	0		0		ENSG00000185176
Open Targets Platform	2024.06	ARL17A	ADP ribosylation factor like GTPase 17A	0	FALSE		FALSE		FALSE	0		0		ENSG00000185829
Open Targets Platform	2024.06	ARMCX6	armadillo repeat containing X-linked 6	0	FALSE		FALSE		FALSE	0		0		ENSG00000198960
Open Targets Platform	2024.06	ASMT	acetylserotonin O-methyltransferase	0	FALSE		FALSE		FALSE	0		0		ENSG00000196433
Open Targets Platform	2024.06	ASMTL	acetylserotonin O-methyltransferase like	0	FALSE		FALSE		FALSE	0		0		ENSG00000169093
Open Targets Platform	2024.06	BOLA2	bolA family member 2	0	FALSE		FALSE		FALSE	0		0		ENSG00000183336
Open Targets Platform	2024.06	BOLA2-SMG1P6	BOLA2-SMG1P6 readthrough	0	FALSE		FALSE		FALSE	0		0		ENSG00000261740
Open Targets Platform	2024.06	BOLA2B	bolA family member 2B	0	FALSE		FALSE		FALSE	0		0		ENSG00000169627
Open Targets Platform	2024.06	C21orf140	chromosome 21 open reading frame 140	0	FALSE		FALSE		FALSE	0		0		ENSG00000222018
Open Targets Platform	2024.06	C4A	complement C4A (Chido/Rodgers blood group)	0	FALSE		FALSE		FALSE	0		0.65	Complement Component 4a Deficiency, Systemic Lupus Erythematosus, Systemic Lupus Erythematosus, Autoimmune Disease, Nephrotic Syndrome, Complement Component 3 Deficiency	ENSG00000244731
Open Targets Platform	2024.06	C4B	complement C4B (Chido/Rodgers blood group)	0	FALSE		FALSE		FALSE	0		0.38	Systemic Lupus Erythematosus, Nephrotic Syndrome	ENSG00000224389
Open Targets Platform	2024.06	CATSPER2	cation channel sperm associated 2	0	FALSE		FALSE		FALSE	0		0.52	Deafness-Infertility Syndrome, Male Infertility, Azoospermia	ENSG00000166762
Open Targets Platform	2024.06	CBS	cystathionine beta-synthase	0	FALSE		FALSE		FALSE	0		0		ENSG00000160200
Open Targets Platform	2024.06	CCDC200	coiled-coil domain containing 200	0	FALSE		FALSE		FALSE	0		0		ENSG00000236383
Open Targets Platform	2024.06	CCNYL1B	cyclin Y like 1B	0	FALSE		FALSE		FALSE	0		0		ENSG00000284209
Open Targets Platform	2024.06	CD99	CD99 molecule (Xg blood group)	0	FALSE		FALSE		FALSE	0		0		ENSG00000002586
Open Targets Platform	2024.06	CENPVL1	centromere protein V like 1	0	FALSE		FALSE		FALSE	0		0		ENSG00000223591
Open Targets Platform	2024.06	CENPVL2	centromere protein V like 2	0	FALSE		FALSE		FALSE	0		0		ENSG00000283093
Open Targets Platform	2024.06	CHRFAM7A	CHRNA7 (exons 5-10) and FAM7A (exons A-E) fusion	0	FALSE		FALSE		FALSE	0		0		ENSG00000166664
Open Targets Platform	2024.06	CKMT1A	creatine kinase, mitochondrial 1A	0	FALSE		FALSE		FALSE	0		0		ENSG00000223572
Open Targets Platform	2024.06	CKMT1B	creatine kinase, mitochondrial 1B	0	FALSE		FALSE		FALSE	0		0		ENSG00000237289
Open Targets Platform	2024.06	CLEC18A	C-type lectin domain family 18 member A	0	FALSE		FALSE		FALSE	0		0		ENSG00000157322
Open Targets Platform	2024.06	CLEC18C	C-type lectin domain family 18 member C	0	FALSE		FALSE		FALSE	0		0		ENSG00000157335
Open Targets Platform	2024.06	CNTNAP3	contactin associated protein family member 3	0	FALSE		FALSE		FALSE	0		0		ENSG00000106714
Open Targets Platform	2024.06	CNTNAP3B	contactin associated protein family member 3B	0	FALSE		FALSE		FALSE	0		0		ENSG00000154529
Open Targets Platform	2024.06	CNTNAP3C	contactin associated protein family member 3C	0	FALSE		FALSE		FALSE	0		0		ENSG00000283378
Open Targets Platform	2024.06	CROCC	ciliary rootlet coiled-coil, rootletin	0	FALSE		FALSE		FALSE	0		0		ENSG00000058453
Open Targets Platform	2024.06	CRYAA	crystallin alpha A	0	FALSE		FALSE		FALSE	0		0.73	Cataract-Microcornea Syndrome, Early-Onset Non-Syndromic Cataract, Microphthalmia, Cataract	ENSG00000160202
Open Targets Platform	2024.06	CSAG2	CSAG family member 2	0	FALSE		FALSE		FALSE	0		0		ENSG00000268902
Open Targets Platform	2024.06	CSAG3	CSAG family member 3	0	FALSE		FALSE		FALSE	0		0		ENSG00000268916
Open Targets Platform	2024.06	CT45A2	cancer/testis antigen family 45 member A2	0	FALSE		FALSE		FALSE	0		0		ENSG00000271449
Open Targets Platform	2024.06	CT45A3	cancer/testis antigen family 45 member A3	0	FALSE		FALSE		FALSE	0		0		ENSG00000269096
Open Targets Platform	2024.06	CT45A5	cancer/testis antigen family 45 member A5	0	FALSE		FALSE		FALSE	0		0		ENSG00000228836
Open Targets Platform	2024.06	CT45A6	cancer/testis antigen family 45 member A6	0	FALSE		FALSE		FALSE	0		0		ENSG00000278289
Open Targets Platform	2024.06	CT45A7	cancer/testis antigen family 45 member A7	0	FALSE		FALSE		FALSE	0		0		ENSG00000273696
Open Targets Platform	2024.06	CT45A8	cancer/testis antigen family 45 member A8	0	FALSE		FALSE		FALSE	0		0		ENSG00000278085
Open Targets Platform	2024.06	CT45A9	cancer/testis antigen family 45 member A9	0	FALSE		FALSE		FALSE	0		0		ENSG00000270946
Open Targets Platform	2024.06	CT47A1	cancer/testis antigen family 47 member A1	0	FALSE		FALSE		FALSE	0		0		ENSG00000236371
Open Targets Platform	2024.06	CT47A10	cancer/testis antigen family 47 member A10	0	FALSE		FALSE		FALSE	0		0		ENSG00000224089
Open Targets Platform	2024.06	CT47A11	cancer/testis antigen family 47 member A11	0	FALSE		FALSE		FALSE	0		0		ENSG00000226929
Open Targets Platform	2024.06	CT47A12	cancer/testis antigen family 47 member A12	0	FALSE		FALSE		FALSE	0		0		ENSG00000226685
Open Targets Platform	2024.06	CT47A2	cancer/testis antigen family 47 member A2	0	FALSE		FALSE		FALSE	0		0		ENSG00000242362
Open Targets Platform	2024.06	CT47A3	cancer/testis antigen family 47 member A3	0	FALSE		FALSE		FALSE	0		0		ENSG00000236126
Open Targets Platform	2024.06	CT47A4	cancer/testis antigen family 47 member A4	0	FALSE		FALSE		FALSE	0		0		ENSG00000230594
Open Targets Platform	2024.06	CT47A5	cancer/testis antigen family 47 member A5	0	FALSE		FALSE		FALSE	0		0		ENSG00000237957
Open Targets Platform	2024.06	CT47A6	cancer/testis antigen family 47 member A6	0	FALSE		FALSE		FALSE	0		0		ENSG00000226023
Open Targets Platform	2024.06	CT47A7	cancer/testis antigen family 47 member A7	0	FALSE		FALSE		FALSE	0		0		ENSG00000228517
Open Targets Platform	2024.06	CT47A8	cancer/testis antigen family 47 member A8	0	FALSE		FALSE		FALSE	0		0		ENSG00000230347
Open Targets Platform	2024.06	CT47A9	cancer/testis antigen family 47 member A9	0	FALSE		FALSE		FALSE	0		0		ENSG00000226600
Open Targets Platform	2024.06	CT47B1	cancer/testis antigen family 47 member B1	0	FALSE		FALSE		FALSE	0		0		ENSG00000236446
Open Targets Platform	2024.06	CT55	cancer/testis antigen 55	0	FALSE		FALSE		FALSE	0		0.35	Male Infertility With Azoospermia Or Oligozoospermia Due To Single Gene Mutation	ENSG00000169551
Open Targets Platform	2024.06	CTAG1A	cancer/testis antigen 1A	0	FALSE		FALSE		FALSE	0		0		ENSG00000268651
Open Targets Platform	2024.06	CXorf49	chromosome X open reading frame 49	0	FALSE		FALSE		FALSE	0		0		ENSG00000215115
Open Targets Platform	2024.06	CXorf49B	chromosome X open reading frame 49B	0	FALSE		FALSE		FALSE	0		0		ENSG00000215113
Open Targets Platform	2024.06	CXorf51A	chromosome X open reading frame 51A	0	FALSE		FALSE		FALSE	0		0		ENSG00000224440
Open Targets Platform	2024.06	CXorf51B	chromosome X open reading frame 51B	0	FALSE		FALSE		FALSE	0		0		ENSG00000235699
Open Targets Platform	2024.06	DDT	D-dopachrome tautomerase	0	FALSE		FALSE		FALSE	0		0.48	Neurodegenerative Disease, Multiple Sclerosis	ENSG00000099977
Open Targets Platform	2024.06	DDTL	D-dopachrome tautomerase like	0	FALSE		FALSE		FALSE	0		0		ENSG00000099974
Open Targets Platform	2024.06	DEFA1	defensin alpha 1	0	FALSE		FALSE		FALSE	0		0		ENSG00000206047
Open Targets Platform	2024.06	DEFA1B	defensin alpha 1B	0	FALSE		FALSE		FALSE	0		0		ENSG00000240247
Open Targets Platform	2024.06	DEFB103A	defensin beta 103A	0	FALSE		FALSE		FALSE	0		0		ENSG00000176797
Open Targets Platform	2024.06	DEFB103B	defensin beta 103B	0	FALSE		FALSE		FALSE	0		0		ENSG00000177243
Open Targets Platform	2024.06	DHRSX	dehydrogenase/reductase X-linked	0	FALSE		FALSE		FALSE	0		0		ENSG00000169084
Open Targets Platform	2024.06	DMRTC1	DMRT like family C1	0	FALSE		FALSE		FALSE	0		0		ENSG00000269502
Open Targets Platform	2024.06	DMRTC1B	DMRT like family C1B	0	FALSE		FALSE		FALSE	0		0		ENSG00000184911
Open Targets Platform	2024.06	DNMT3L	DNA methyltransferase 3 like	0	FALSE		FALSE		FALSE	0		0.06	Azoospermia	ENSG00000142182
Open Targets Platform	2024.06	EIF3C	eukaryotic translation initiation factor 3 subunit C	0	FALSE		FALSE		FALSE	0		0		ENSG00000184110
Open Targets Platform	2024.06	EIF3CL	eukaryotic translation initiation factor 3 subunit C like	0	FALSE		FALSE		FALSE	0		0		ENSG00000205609
Open Targets Platform	2024.06	EPN2	epsin 2	0	FALSE		FALSE		FALSE	0		0.17	Schizophrenia	ENSG00000072134
Open Targets Platform	2024.06	F8A2	coagulation factor VIII associated 2	0	FALSE		FALSE		FALSE	0		0		ENSG00000288709
Open Targets Platform	2024.06	F8A3	coagulation factor VIII associated 3	0	FALSE		FALSE		FALSE	0		0		ENSG00000277150
Open Targets Platform	2024.06	FAM156A	family with sequence similarity 156 member A	0	FALSE		FALSE		FALSE	0		0		ENSG00000268350
Open Targets Platform	2024.06	FAM156B	family with sequence similarity 156 member B	0	FALSE		FALSE		FALSE	0		0		ENSG00000179304
Open Targets Platform	2024.06	FAM236A	family with sequence similarity 236 member A	0	FALSE		FALSE		FALSE	0		0		ENSG00000275520
Open Targets Platform	2024.06	FAM236B	family with sequence similarity 236 member B	0	FALSE		FALSE		FALSE	0		0		ENSG00000268994
Open Targets Platform	2024.06	FAM72C	family with sequence similarity 72 member C	0	FALSE		FALSE		FALSE	0		0		ENSG00000263513
Open Targets Platform	2024.06	FAM72D	family with sequence similarity 72 member D	0	FALSE		FALSE		FALSE	0		0		ENSG00000215784
Open Targets Platform	2024.06	FAM90A13	family with sequence similarity 90 member A13	0	FALSE		FALSE		FALSE	0		0		ENSG00000223885
Open Targets Platform	2024.06	FAM90A14	family with sequence similarity 90 member A14	0	FALSE		FALSE		FALSE	0		0		ENSG00000285814
Open Targets Platform	2024.06	FAM90A15	family with sequence similarity 90 member A15	0	FALSE		FALSE		FALSE	0		0		ENSG00000230045
Open Targets Platform	2024.06	FAM90A16	family with sequence similarity 90 member A16	0	FALSE		FALSE		FALSE	0		0		ENSG00000285620
Open Targets Platform	2024.06	FAM90A17	family with sequence similarity 90 member A17	0	FALSE		FALSE		FALSE	0		0		ENSG00000285720
Open Targets Platform	2024.06	FAM90A18	family with sequence similarity 90 member A18	0	FALSE		FALSE		FALSE	0		0		ENSG00000285913
Open Targets Platform	2024.06	FAM90A19	family with sequence similarity 90 member A19	0	FALSE		FALSE		FALSE	0		0		ENSG00000285657
Open Targets Platform	2024.06	FAM90A3	family with sequence similarity 90 member A3	0	FALSE		FALSE		FALSE	0		0		ENSG00000233132
Open Targets Platform	2024.06	FAM90A5	family with sequence similarity 90 member A5	0	FALSE		FALSE		FALSE	0		0		ENSG00000215373
Open Targets Platform	2024.06	FAM90A7	family with sequence similarity 90 member A7	0	FALSE		FALSE		FALSE	0		0		ENSG00000285975
Open Targets Platform	2024.06	FAM90A9	family with sequence similarity 90 member A9	0	FALSE		FALSE		FALSE	0		0		ENSG00000285607
Open Targets Platform	2024.06	FCGR2C	Fc gamma receptor IIc (gene/pseudogene)	0	FALSE		FALSE		FALSE	0		0		ENSG00000244682
Open Targets Platform	2024.06	GAGE1	G antigen 1	0	FALSE		FALSE		FALSE	0		0		ENSG00000205777
Open Targets Platform	2024.06	GAGE12B	G antigen 12B	0	FALSE		FALSE		FALSE	0		0		NA
Open Targets Platform	2024.06	GAGE12C	G antigen 12C	0	FALSE		FALSE		FALSE	0		0		ENSG00000237671
Open Targets Platform	2024.06	GAGE12D	G antigen 12D	0	FALSE		FALSE		FALSE	0		0		ENSG00000227488
Open Targets Platform	2024.06	GAGE12E	G antigen 12E	0	FALSE		FALSE		FALSE	0		0		ENSG00000216649
Open Targets Platform	2024.06	GAGE12F	G antigen 12F	0	FALSE		FALSE		FALSE	0		0		ENSG00000236362
Open Targets Platform	2024.06	GAGE12G	G antigen 12G	0	FALSE		FALSE		FALSE	0		0		ENSG00000215269
Open Targets Platform	2024.06	GAGE12H	G antigen 12H	0	FALSE		FALSE		FALSE	0		0		ENSG00000224902
Open Targets Platform	2024.06	GAGE2A	G antigen 2A	0	FALSE		FALSE		FALSE	0		0		ENSG00000189064
Open Targets Platform	2024.06	GATD3	glutamine amidotransferase class 1 domain containing 3	0	FALSE		FALSE		FALSE	0		0		ENSG00000160221
Open Targets Platform	2024.06	GOLGA6A	golgin A6 family member A	0	FALSE		FALSE		FALSE	0		0		ENSG00000159289
Open Targets Platform	2024.06	GOLGA6B	golgin A6 family member B	0	FALSE		FALSE		FALSE	0		0		ENSG00000215186
Open Targets Platform	2024.06	GOLGA6C	golgin A6 family member C	0	FALSE		FALSE		FALSE	0		0		ENSG00000167195
Open Targets Platform	2024.06	GOLGA6D	golgin A6 family member D	0	FALSE		FALSE		FALSE	0		0		ENSG00000140478
Open Targets Platform	2024.06	GOLGA6L24	golgin A6 family like 24	0	FALSE		FALSE		FALSE	0		0		ENSG00000237850
Open Targets Platform	2024.06	GOLGA6L25	golgin A6 family like 25	0	FALSE		FALSE		FALSE	0		0		ENSG00000227717
Open Targets Platform	2024.06	GOLGA6L26	golgin A6 family like 26	0	FALSE		FALSE		FALSE	0		0		ENSG00000273756
Open Targets Platform	2024.06	GOLGA6L4	golgin A6 family like 4	0	FALSE		FALSE		FALSE	0		0		ENSG00000184206
Open Targets Platform	2024.06	GOLGA8A	golgin A8 family member A	0	FALSE		FALSE		FALSE	0		0		ENSG00000175265
Open Targets Platform	2024.06	GOLGA8B	golgin A8 family member B	0	FALSE		FALSE		FALSE	0		0		ENSG00000215252
Open Targets Platform	2024.06	GOLGA8F	golgin A8 family member F	0	FALSE		FALSE		FALSE	0		0		ENSG00000153684
Open Targets Platform	2024.06	GOLGA8G	golgin A8 family member G	0	FALSE		FALSE		FALSE	0		0		ENSG00000183629
Open Targets Platform	2024.06	GOLGA8N	golgin A8 family member N	0	FALSE		FALSE		FALSE	0		0		ENSG00000232653
Open Targets Platform	2024.06	GOLGA8O	golgin A8 family member O	0	FALSE		FALSE		FALSE	0		0		ENSG00000206127
Open Targets Platform	2024.06	GRAP	GRB2 related adaptor protein	0	FALSE		FALSE		FALSE	0		0		ENSG00000154016
Open Targets Platform	2024.06	GRAPL	GRB2 related adaptor protein like	0	FALSE		FALSE		FALSE	0		0		ENSG00000189152
Open Targets Platform	2024.06	GSTT2B	glutathione S-transferase theta 2B	0	FALSE		FALSE		FALSE	0		0		ENSG00000133433
Open Targets Platform	2024.06	GTF2H2	general transcription factor IIH subunit 2	0	FALSE		FALSE		FALSE	0		0.6	Hiv Infection, Neurodegenerative Disease	ENSG00000145736
Open Targets Platform	2024.06	GTF2I	general transcription factor IIi	0	FALSE		FALSE		TRUE	0		0.46	Sjogren Syndrome, Chronic Obstructive Pulmonary Disease	ENSG00000263001
Open Targets Platform	2024.06	GTF2IRD2	GTF2I repeat domain containing 2	0	FALSE		FALSE		FALSE	0		0		ENSG00000196275
Open Targets Platform	2024.06	GTF2IRD2B	GTF2I repeat domain containing 2B	0	FALSE		FALSE		FALSE	0		0		ENSG00000174428
Open Targets Platform	2024.06	GTPBP6	GTP binding protein 6 (putative)	0	FALSE		FALSE		FALSE	0		0		ENSG00000178605
Open Targets Platform	2024.06	H2AB2	H2A.B variant histone 2	0	FALSE		FALSE		FALSE	0		0		ENSG00000277858
Open Targets Platform	2024.06	H2AB3	H2A.B variant histone 3	0	FALSE		FALSE		FALSE	0		0		ENSG00000277745
Open Targets Platform	2024.06	H2AC18	H2A clustered histone 18	0	FALSE		FALSE		FALSE	0		0		ENSG00000288825
Open Targets Platform	2024.06	H2AC19	H2A clustered histone 19	0	FALSE		FALSE		FALSE	0		0		ENSG00000288859
Open Targets Platform	2024.06	H2BC12L	H2B clustered histone 12 like	0	FALSE		FALSE		FALSE	0		0		ENSG00000234289
Open Targets Platform	2024.06	H3C14	H3 clustered histone 14	0	FALSE		FALSE		FALSE	0		0		ENSG00000203811
Open Targets Platform	2024.06	H3C15	H3 clustered histone 15	0	FALSE		FALSE		FALSE	0		0		ENSG00000203852
Open Targets Platform	2024.06	HNRNPCL3	heterogeneous nuclear ribonucleoprotein C like 3	0	FALSE		FALSE		FALSE	0		0		ENSG00000277058
Open Targets Platform	2024.06	HNRNPCL4	heterogeneous nuclear ribonucleoprotein C like 4	0	FALSE		FALSE		FALSE	0		0		ENSG00000179412
Open Targets Platform	2024.06	HSF2BP	heat shock transcription factor 2 binding protein	0	FALSE		FALSE		FALSE	0		0.44	Premature Ovarian Failure 19	ENSG00000160207
Open Targets Platform	2024.06	HSFX1	heat shock transcription factor family, X-linked 1	0	FALSE		FALSE		FALSE	0		0		ENSG00000171116
Open Targets Platform	2024.06	HSFX2	heat shock transcription factor family, X-linked 2	0	FALSE		FALSE		FALSE	0		0		ENSG00000268738
Open Targets Platform	2024.06	IKBKG	inhibitor of nuclear factor kappa B kinase regulatory subunit gamma	0	FALSE		FALSE		FALSE	0		0.92	Incontinentia Pigmenti, Immunodeficiency 33, Hypohidrotic Ectodermal Dysplasia With Immunodeficiency, Anhidrotic Ectodermal Dysplasia-Immunodeficiency-Osteopetrosis-Lymphedema Syndrome, Covid-19, Inborn Error Of Immunity, Neurodegenerative Disease, Common Variable Immunodeficiency, Darier Disease	ENSG00000269335
Open Targets Platform	2024.06	IL9R	interleukin 9 receptor	0	FALSE		FALSE		FALSE	0		0	Autoimmune Disease	ENSG00000124334
Open Targets Platform	2024.06	LIMS3	LIM zinc finger domain containing 3	0	FALSE		FALSE		FALSE	0		0		ENSG00000256977
Open Targets Platform	2024.06	LIMS4	LIM zinc finger domain containing 4	0	FALSE		FALSE		FALSE	0		0		ENSG00000256671
Open Targets Platform	2024.06	LRRC37A2	leucine rich repeat containing 37 member A2	0	FALSE		FALSE		FALSE	0		0.02	Parkinson Disease	ENSG00000238083
Open Targets Platform	2024.06	LRRC37A3	leucine rich repeat containing 37 member A3	0	FALSE		FALSE		FALSE	0		0		ENSG00000176809
Open Targets Platform	2024.06	MAGEA2	MAGE family member A2	0	FALSE		FALSE		FALSE	0		0		ENSG00000268606
Open Targets Platform	2024.06	MAGEA2B	MAGE family member A2B	0	FALSE		FALSE		FALSE	0		0		ENSG00000183305
Open Targets Platform	2024.06	MAGEA9	MAGE family member A9	0	FALSE		FALSE		FALSE	0		0		ENSG00000166008
Open Targets Platform	2024.06	MAGEA9B	MAGE family member A9B	0	FALSE		FALSE		FALSE	0		0		ENSG00000267978
Open Targets Platform	2024.06	MAGED4	MAGE family member D4	0	FALSE		FALSE		FALSE	0		0		ENSG00000154545
Open Targets Platform	2024.06	MAGED4B	MAGE family member D4B	0	FALSE		FALSE		FALSE	0		0		ENSG00000187243
Open Targets Platform	2024.06	MALL	mal, T cell differentiation protein like	0	FALSE		FALSE		FALSE	0		0		ENSG00000144063
Open Targets Platform	2024.06	MBD3L4	methyl-CpG binding domain protein 3 like 4	0	FALSE		FALSE		FALSE	0		0		ENSG00000205718
Open Targets Platform	2024.06	MTLN	mitoregulin	0	FALSE		FALSE		FALSE	0		0		ENSG00000175701
Open Targets Platform	2024.06	NAIP	NLR family apoptosis inhibitory protein	0	FALSE		FALSE		FALSE	0		0		ENSG00000249437
Open Targets Platform	2024.06	NBPF10	NBPF member 10	0	FALSE		FALSE		FALSE	0		0		ENSG00000271425
Open Targets Platform	2024.06	NBPF14	NBPF member 14	0	FALSE		FALSE		FALSE	0		0		ENSG00000270629
Open Targets Platform	2024.06	NBPF19	NBPF member 19	0	FALSE		FALSE		FALSE	0		0		ENSG00000271383
Open Targets Platform	2024.06	NBPF20	NBPF member 20	0	FALSE		FALSE		FALSE	0		0		ENSG00000162825
Open Targets Platform	2024.06	NBPF4	NBPF member 4	0	FALSE		FALSE		FALSE	0		0		ENSG00000196427
Open Targets Platform	2024.06	NBPF6	NBPF member 6	0	FALSE		FALSE		FALSE	0		0		ENSG00000186086
Open Targets Platform	2024.06	NBPF8	NBPF member 8	0	FALSE		FALSE		FALSE	0		0		ENSG00000270231
Open Targets Platform	2024.06	NOMO2	NODAL modulator 2	0	FALSE		FALSE		FALSE	0		0		ENSG00000185164
Open Targets Platform	2024.06	NOMO3	NODAL modulator 3	0	FALSE		FALSE		FALSE	0		0		ENSG00000103226
Open Targets Platform	2024.06	NOTCH2NLA	notch 2 N-terminal like A	0	FALSE		FALSE		FALSE	0		0		ENSG00000264343
Open Targets Platform	2024.06	NPIPA2	nuclear pore complex interacting protein family member A2	0	FALSE		FALSE		FALSE	0		0		ENSG00000254852
Open Targets Platform	2024.06	NPIPA3	nuclear pore complex interacting protein family member A3	0	FALSE		FALSE		FALSE	0		0		ENSG00000224712
Open Targets Platform	2024.06	NPIPA7	nuclear pore complex interacting protein family member A7	0	FALSE		FALSE		FALSE	0		0		ENSG00000214967
Open Targets Platform	2024.06	NPIPA8	nuclear pore complex interacting protein family member A8	0	FALSE		FALSE		FALSE	0		0		ENSG00000214940
Open Targets Platform	2024.06	NPIPA9	nuclear pore complex interacting protein family, member A9	0	FALSE		FALSE		FALSE	0		0		ENSG00000233024
Open Targets Platform	2024.06	NPIPB12	nuclear pore complex interacting protein family member B12	0	FALSE		FALSE		FALSE	0		0		ENSG00000169203
Open Targets Platform	2024.06	NPIPB13	nuclear pore complex interacting protein family, member B13	0	FALSE		FALSE		FALSE	0		0		ENSG00000198064
Open Targets Platform	2024.06	NPIPB3	nuclear pore complex interacting protein family member B3	0	FALSE		FALSE		FALSE	0		0		ENSG00000169246
Open Targets Platform	2024.06	NPIPB4	nuclear pore complex interacting protein family member B4	0	FALSE		FALSE		FALSE	0		0		ENSG00000185864
Open Targets Platform	2024.06	NPIPB5	nuclear pore complex interacting protein family member B5	0	FALSE		FALSE		FALSE	0		0		ENSG00000243716
Open Targets Platform	2024.06	NPIPB6	nuclear pore complex interacting protein family member B6	0	FALSE		FALSE		FALSE	0		0.1	Psoriasis	ENSG00000198156
Open Targets Platform	2024.06	NPIPB8	nuclear pore complex interacting protein family member B8	0	FALSE		FALSE		FALSE	0		0		ENSG00000255524
Open Targets Platform	2024.06	NPIPB9	nuclear pore complex interacting protein family member B9	0	FALSE		FALSE		FALSE	0		0		ENSG00000196993
Open Targets Platform	2024.06	NSF	N-ethylmaleimide sensitive factor, vesicle fusing ATPase	0	FALSE		FALSE		FALSE	0		0.56	Neurodegenerative Disease, Parkinson Disease, Schizophrenia	ENSG00000073969
Open Targets Platform	2024.06	NUDT4B	nudix hydrolase 4B	0	FALSE		FALSE		FALSE	0		0		ENSG00000177144
Open Targets Platform	2024.06	NXF2	nuclear RNA export factor 2	0	FALSE		FALSE		FALSE	0		0		ENSG00000269405
Open Targets Platform	2024.06	NXF2B	nuclear RNA export factor 2B	0	FALSE		FALSE		FALSE	0		0		ENSG00000269437
Open Targets Platform	2024.06	OPN1LW	opsin 1, long wave sensitive	0	FALSE		FALSE		FALSE	0		0.81	Blue Cone Monochromatism, Red Color Blindness, Blue Cone Monochromacy, Red-Green Color Blindness, Cone Rod Dystrophy, Myopia, Choroideremia	ENSG00000102076
Open Targets Platform	2024.06	OPN1MW	opsin 1, medium wave sensitive	0	FALSE		FALSE		FALSE	0		0.79	Red-Green Color Blindness, Blue Cone Monochromatism, Blue Cone Monochromacy, Cone Rod Dystrophy	ENSG00000268221
Open Targets Platform	2024.06	OPN1MW2	opsin 1, medium wave sensitive 2	0	FALSE		FALSE		FALSE	0		0.15	Red-Green Color Blindness	ENSG00000166160
Open Targets Platform	2024.06	OPN1MW3	opsin 1, medium wave sensitive 3	0	FALSE		FALSE		FALSE	0		0		ENSG00000269433
Open Targets Platform	2024.06	OR2G6	olfactory receptor family 2 subfamily G member 6	0	FALSE		FALSE		FALSE	0		0		ENSG00000188558
Open Targets Platform	2024.06	OR4F16	olfactory receptor family 4 subfamily F member 16	0	FALSE		FALSE		FALSE	0		0		ENSG00000284662
Open Targets Platform	2024.06	OR4F17	olfactory receptor family 4 subfamily F member 17	0	FALSE		FALSE		FALSE	0		0		ENSG00000176695
Open Targets Platform	2024.06	OR4F29	olfactory receptor family 4 subfamily F member 29	0	FALSE		FALSE		FALSE	0		0		ENSG00000284733
Open Targets Platform	2024.06	OR4F3	olfactory receptor family 4 subfamily F member 3	0	FALSE		FALSE		FALSE	0		0		ENSG00000230178
Open Targets Platform	2024.06	OTOA	otoancorin	0	FALSE		FALSE		FALSE	0		0.71	Deafness, Hearing Loss, Autosomal Recessive, Usher Syndrome	ENSG00000155719
Open Targets Platform	2024.06	PAGE2	PAGE family member 2	0	FALSE		FALSE		FALSE	0		0		ENSG00000234068
Open Targets Platform	2024.06	PAGE2B	PAGE family member 2B	0	FALSE		FALSE		FALSE	0		0		ENSG00000238269
Open Targets Platform	2024.06	PGA3	pepsinogen A3	0	FALSE		FALSE		FALSE	0		0		ENSG00000229859
Open Targets Platform	2024.06	PGA4	pepsinogen A4	0	FALSE		FALSE		FALSE	0		0		ENSG00000229183
Open Targets Platform	2024.06	PLA2G10	phospholipase A2 group X	0	FALSE		FALSE		FALSE	0		0.21	Acute Coronary Syndrome, Coronary Artery Disease	ENSG00000069764
Open Targets Platform	2024.06	PLCXD1	phosphatidylinositol specific phospholipase C X domain containing 1	0	FALSE		FALSE		FALSE	0		0		ENSG00000182378
Open Targets Platform	2024.06	PLGLB2	plasminogen like B2	0	FALSE		FALSE		FALSE	0		0		ENSG00000125551
Open Targets Platform	2024.06	PNMA6A	PNMA family member 6A	0	FALSE		FALSE		FALSE	0		0		ENSG00000235961
Open Targets Platform	2024.06	POTEM	POTE ankyrin domain family member M	0	FALSE		FALSE		FALSE	0		0		NA
Open Targets Platform	2024.06	PPIAL4E	peptidylprolyl isomerase A like 4E	0	FALSE		FALSE		FALSE	0		0		ENSG00000271567
Open Targets Platform	2024.06	PPIAL4F	peptidylprolyl isomerase A like 4F	0	FALSE		FALSE		FALSE	0		0		ENSG00000279782
Open Targets Platform	2024.06	PPIP5K1	diphosphoinositol pentakisphosphate kinase 1	0	FALSE		FALSE		FALSE	0		0.27	Neurodegenerative Disease	ENSG00000168781
Open Targets Platform	2024.06	PPP2R3B	protein phosphatase 2 regulatory subunit B''beta	0	FALSE		FALSE		FALSE	0		0		ENSG00000167393
Open Targets Platform	2024.06	PRAMEF25	PRAME family member 25	0	FALSE		FALSE		FALSE	0		0		ENSG00000229571
Open Targets Platform	2024.06	PRAMEF26	PRAME family member 26	0	FALSE		FALSE		FALSE	0		0		ENSG00000280267
Open Targets Platform	2024.06	PRR20A	proline rich 20A	0	FALSE		FALSE		FALSE	0		0		ENSG00000204919
Open Targets Platform	2024.06	PRR20B	proline rich 20B	0	FALSE		FALSE		FALSE	0		0		ENSG00000204918
Open Targets Platform	2024.06	PRR20C	proline rich 20C	0	FALSE		FALSE		FALSE	0		0		ENSG00000229665
Open Targets Platform	2024.06	PRR20D	proline rich 20D	0	FALSE		FALSE		FALSE	0		0		ENSG00000227151
Open Targets Platform	2024.06	PRR20E	proline rich 20E	0	FALSE		FALSE		FALSE	0		0		ENSG00000234278
Open Targets Platform	2024.06	PRR23D1	proline rich 23 domain containing 1	0	FALSE		FALSE		FALSE	0		0		ENSG00000255251
Open Targets Platform	2024.06	PRR23D2	proline rich 23 domain containing 2	0	FALSE		FALSE		FALSE	0		0		ENSG00000255378
Open Targets Platform	2024.06	PWP2	PWP2 small subunit processome component	0	FALSE		FALSE		FALSE	0		0		ENSG00000241945
Open Targets Platform	2024.06	PWWP4	PWWP domain containing 4	0	FALSE		FALSE		FALSE	0		0		ENSG00000278803
Open Targets Platform	2024.06	RASA4	RAS p21 protein activator 4	0	FALSE		FALSE		FALSE	0		0		ENSG00000105808
Open Targets Platform	2024.06	RASA4B	RAS p21 protein activator 4B	0	FALSE		FALSE		FALSE	0		0		ENSG00000170667
Open Targets Platform	2024.06	RBPMS	RNA binding protein, mRNA processing factor	0	FALSE		FALSE		FALSE	0		0		ENSG00000157110
Open Targets Platform	2024.06	RGPD1	RANBP2 like and GRIP domain containing 1	0	FALSE		FALSE		FALSE	0		0		ENSG00000187627
Open Targets Platform	2024.06	RGPD2	RANBP2 like and GRIP domain containing 2	0	FALSE		FALSE		FALSE	0		0		ENSG00000185304
Open Targets Platform	2024.06	RGPD5	RANBP2 like and GRIP domain containing 5	0	FALSE		FALSE		FALSE	0		0		ENSG00000015568
Open Targets Platform	2024.06	RGPD6	RANBP2 like and GRIP domain containing 6	0	FALSE		FALSE		FALSE	0		0		ENSG00000183054
Open Targets Platform	2024.06	RGPD8	RANBP2 like and GRIP domain containing 8	0	FALSE		FALSE		FALSE	0		0		ENSG00000169629
Open Targets Platform	2024.06	RHCE	Rh blood group CcEe antigens	0	FALSE		FALSE		FALSE	0		0.5	Rh Deficiency Syndrome	ENSG00000188672
Open Targets Platform	2024.06	RIMBP3B	RIMS binding protein 3B	0	FALSE		FALSE		FALSE	0		0		ENSG00000274600
Open Targets Platform	2024.06	RIMBP3C	RIMS binding protein 3C	0	FALSE		FALSE		FALSE	0		0.08	Azoospermia	ENSG00000183246
Open Targets Platform	2024.06	RSPH10B	radial spoke head 10 homolog B	0	FALSE		FALSE		FALSE	0		0		ENSG00000155026
Open Targets Platform	2024.06	RSPH10B2	radial spoke head 10 homolog B2	0	FALSE		FALSE		FALSE	0		0		ENSG00000169402
Open Targets Platform	2024.06	SERF1A	small EDRK-rich factor 1A	0	FALSE		FALSE		FALSE	0		0		ENSG00000172058
Open Targets Platform	2024.06	SERF1B	small EDRK-rich factor 1B	0	FALSE		FALSE		FALSE	0		0		ENSG00000205572
Open Targets Platform	2024.06	SHOX	SHOX homeobox	0	FALSE		FALSE		FALSE	0		0		ENSG00000185960
Open Targets Platform	2024.06	SIK1	salt inducible kinase 1	0	FALSE		FALSE		FALSE	0		0		ENSG00000142178
Open Targets Platform	2024.06	SLC25A6	solute carrier family 25 member 6	0	FALSE		FALSE		FALSE	0		0.25	Multiple Sclerosis	ENSG00000169100
Open Targets Platform	2024.06	SLX1A	SLX1 homolog A, structure-specific endonuclease subunit	0	FALSE		FALSE		FALSE	0		0.04	Ulcerative Colitis	ENSG00000132207
Open Targets Platform	2024.06	SLX1B	SLX1 homolog B, structure-specific endonuclease subunit	0	FALSE		FALSE		FALSE	0		0		ENSG00000181625
Open Targets Platform	2024.06	SMIM11	small integral membrane protein 11	0	FALSE		FALSE		FALSE	0		0		ENSG00000205670
Open Targets Platform	2024.06	SMIM34	small integral membrane protein 34	0	FALSE		FALSE		FALSE	0		0		ENSG00000243627
Open Targets Platform	2024.06	SMN1	survival of motor neuron 1, telomeric	0	FALSE		FALSE		FALSE	0		0.96	Proximal Spinal Muscular Atrophy Type 3, Spinal Muscular Atrophy, Type Iii, Spinal Muscular Atrophy, Type 1, Spinal Muscular Atrophy, Type Ii, Proximal Spinal Muscular Atrophy Type 2, Spinal Muscular Atrophy, Type Iv, Spinal Muscular Atrophy, Proximal Spinal Muscular Atrophy, Neurodegenerative Disease, Osteoporosis	ENSG00000172062
Open Targets Platform	2024.06	SMN2	survival of motor neuron 2, centromeric	0	FALSE		FALSE		FALSE	0		0.94	Proximal Spinal Muscular Atrophy Type 3, Proximal Spinal Muscular Atrophy Type 2, Spinal Muscular Atrophy, Type Iii, Spinal Muscular Atrophy, Type Ii, Spinal Muscular Atrophy, Type 1, Spinal Muscular Atrophy, Neurodegenerative Disease, Proximal Spinal Muscular Atrophy, Spinal Muscular Atrophy, Type Iv, Atrophy, Distal Myopathy, Welander Type	ENSG00000205571
Open Targets Platform	2024.06	SNX6	sorting nexin 6	0	FALSE		FALSE		FALSE	0		0		ENSG00000129515
Open Targets Platform	2024.06	SPAG11A	sperm associated antigen 11A	0	FALSE		FALSE		FALSE	0		0		ENSG00000178287
Open Targets Platform	2024.06	SPAG11B	sperm associated antigen 11B	0	FALSE		FALSE		FALSE	0		0		ENSG00000164871
Open Targets Platform	2024.06	SPANXA1	sperm protein associated with the nucleus, X-linked, family member A1	0	FALSE		FALSE		FALSE	0		0		ENSG00000198021
Open Targets Platform	2024.06	SPANXA2	SPANX family member A2	0	FALSE		FALSE		FALSE	0		0		ENSG00000203926
Open Targets Platform	2024.06	SPATA31A5	SPATA31 subfamily A member 5	0	FALSE		FALSE		FALSE	0		0		ENSG00000276581
Open Targets Platform	2024.06	SPATA31A7	SPATA31 subfamily A member 7	0	FALSE		FALSE		FALSE	0		0		ENSG00000276040
Open Targets Platform	2024.06	SPATA31D3	SPATA31 subfamily D member 3	0	FALSE		FALSE		FALSE	0		0		ENSG00000186788
Open Targets Platform	2024.06	SPATA31D4	SPATA31 subfamily D member 4	0	FALSE		FALSE		FALSE	0		0		ENSG00000189357
Open Targets Platform	2024.06	SPDYE10	speedy/RINGO cell cycle regulator family member E10	0	FALSE		FALSE		FALSE	0		0		ENSG00000274570
Open Targets Platform	2024.06	SPDYE11	speedy/RINGO cell cycle regulator family member E11	0	FALSE		FALSE		FALSE	0		0		ENSG00000275976
Open Targets Platform	2024.06	SPDYE13	speedy/RINGO cell cycle regulator family member E13	0	FALSE		FALSE		FALSE	0		0		ENSG00000286038
Open Targets Platform	2024.06	SPDYE14	speedy/RINGO cell cycle regulator family member E14	0	FALSE		FALSE		FALSE	0		0		ENSG00000286137
Open Targets Platform	2024.06	SPDYE15	speedy/RINGO cell cycle regulator family member E15	0	FALSE		FALSE		FALSE	0		0		ENSG00000286014
Open Targets Platform	2024.06	SPDYE2	speedy/RINGO cell cycle regulator family member E2	0	FALSE		FALSE		FALSE	0		0		ENSG00000205238
Open Targets Platform	2024.06	SPDYE2B	speedy/RINGO cell cycle regulator family member E2B	0	FALSE		FALSE		FALSE	0		0		ENSG00000173678
Open Targets Platform	2024.06	SPDYE6	speedy/RINGO cell cycle regulator family member E6	0	FALSE		FALSE		FALSE	0		0		ENSG00000260097
Open Targets Platform	2024.06	SPDYE8	speedy/RINGO cell cycle regulator family member E8	0	FALSE		FALSE		FALSE	0		0		ENSG00000273520
Open Targets Platform	2024.06	SPDYE9	speedy/RINGO cell cycle regulator family member E9	0	FALSE		FALSE		FALSE	0		0		ENSG00000262461
Open Targets Platform	2024.06	SPRY3	sprouty RTK signaling antagonist 3	0	FALSE		FALSE		FALSE	0		0		ENSG00000168939
Open Targets Platform	2024.06	SRGAP2B	SLIT-ROBO Rho GTPase activating protein 2B	0	FALSE		FALSE		FALSE	0		0		ENSG00000196369
Open Targets Platform	2024.06	SSX2B	SSX family member 2B	0	FALSE		FALSE		FALSE	0		0		ENSG00000268447
Open Targets Platform	2024.06	SSX4B	SSX family member 4B	0	FALSE		FALSE		FALSE	0		0		ENSG00000269791
Open Targets Platform	2024.06	STK19	serine/threonine kinase 19	0	FALSE		FALSE		FALSE	0		0		ENSG00000204344
Open Targets Platform	2024.06	STRC	stereocilin	0	FALSE		FALSE		FALSE	0		0.77	Rare Genetic Deafness, Hearing Loss, Autosomal Recessive, Deafness-Infertility Syndrome, Deafness	ENSG00000242866
Open Targets Platform	2024.06	SULT1A3	sulfotransferase family 1A member 3	0	FALSE		FALSE		FALSE	0		0		ENSG00000261052
Open Targets Platform	2024.06	SULT1A4	sulfotransferase family 1A member 4	0	FALSE		FALSE		FALSE	0		0		ENSG00000213648
Open Targets Platform	2024.06	SYT15	synaptotagmin 15	0	FALSE		FALSE		FALSE	0		0		ENSG00000204176
Open Targets Platform	2024.06	SYT15B	synaptotagmin 15B	0	FALSE		FALSE		FALSE	0		0		ENSG00000277758
Open Targets Platform	2024.06	TBC1D3	TBC1 domain family member 3	0	FALSE		FALSE		FALSE	0		0		ENSG00000274611
Open Targets Platform	2024.06	TBC1D3C	TBC1 domain family member 3C	0	FALSE		FALSE		FALSE	0		0		ENSG00000278299
Open Targets Platform	2024.06	TBC1D3D	TBC1 domain family member 3D	0	FALSE		FALSE		FALSE	0		0		ENSG00000274419
Open Targets Platform	2024.06	TBC1D3E	TBC1 domain family member 3E	0	FALSE		FALSE		FALSE	0		0		ENSG00000278599
Open Targets Platform	2024.06	TBC1D3G	TBC1 domain family member 3G	0	FALSE		FALSE		FALSE	0		0		ENSG00000260287
Open Targets Platform	2024.06	TBC1D3H	TBC1 domain family member 3H	0	FALSE		FALSE		FALSE	0		0		ENSG00000274226
Open Targets Platform	2024.06	TBC1D3K	TBC1 domain family member 3K	0	FALSE		FALSE		FALSE	0		0		ENSG00000273513
Open Targets Platform	2024.06	TBC1D3L	TBC1 domain family member 3L	0	FALSE		FALSE		FALSE	0		0		ENSG00000274512
Open Targets Platform	2024.06	TCAF2	TRPM8 channel associated factor 2	0	FALSE		FALSE		FALSE	0		0		ENSG00000170379
Open Targets Platform	2024.06	TCAF2C	TRPM8 channel associated factor 2C	0	FALSE		FALSE		FALSE	0		0		NA
Open Targets Platform	2024.06	TCP11X1	t-complex 11 family, X-linked 1	0	FALSE		FALSE		FALSE	0		0		ENSG00000268235
Open Targets Platform	2024.06	TCP11X2	t-complex 11 family, X-linked 2	0	FALSE		FALSE		FALSE	0		0		ENSG00000215029
Open Targets Platform	2024.06	TEX28	testis expressed 28	0	FALSE		FALSE		FALSE	0		0		ENSG00000278057
Open Targets Platform	2024.06	TMLHE	trimethyllysine hydroxylase, epsilon	0	FALSE		FALSE		FALSE	0		0.12	Intellectual Disability	ENSG00000185973
Open Targets Platform	2024.06	TMSB15B	thymosin beta 15B	0	FALSE		FALSE		FALSE	0		0		ENSG00000158427
Open Targets Platform	2024.06	TMSB15C	thymosin beta 15C	0	FALSE		FALSE		FALSE	0		0		ENSG00000269226
Open Targets Platform	2024.06	TP53TG3	TP53 target 3	0	FALSE		FALSE		FALSE	0		0		ENSG00000183632
Open Targets Platform	2024.06	TP53TG3B	TP53 target 3B	0	FALSE		FALSE		FALSE	0		0		ENSG00000261509
Open Targets Platform	2024.06	TP53TG3C	TP53 target 3C	0	FALSE		FALSE		FALSE	0		0		ENSG00000205457
Open Targets Platform	2024.06	TP53TG3E	TP53 target 3 family member E	0	FALSE		FALSE		FALSE	0		0		ENSG00000275034
Open Targets Platform	2024.06	TP53TG3F	TP53 target 3 family member F	0	FALSE		FALSE		FALSE	0		0		ENSG00000278848
Open Targets Platform	2024.06	TRAPPC10	trafficking protein particle complex subunit 10	0	FALSE		FALSE		FALSE	0		0.23	Intellectual Disability	ENSG00000160218
Open Targets Platform	2024.06	TRIM43	tripartite motif containing 43	0	FALSE		FALSE		FALSE	0		0		ENSG00000144015
Open Targets Platform	2024.06	TRIM43B	tripartite motif containing 43B	0	FALSE		FALSE		FALSE	0		0		ENSG00000144010
Open Targets Platform	2024.06	TRIM49D1	tripartite motif containing 49D1	0	FALSE		FALSE		FALSE	0		0		ENSG00000223417
Open Targets Platform	2024.06	TRIM49D2	tripartite motif containing 49D2	0	FALSE		FALSE		FALSE	0		0		ENSG00000233802
Open Targets Platform	2024.06	TRIM73	tripartite motif containing 73	0	FALSE		FALSE		FALSE	0		0		ENSG00000178809
Open Targets Platform	2024.06	TRIM74	tripartite motif containing 74	0	FALSE		FALSE		FALSE	0		0		ENSG00000155428
Open Targets Platform	2024.06	UBE2L3	ubiquitin conjugating enzyme E2 L3	0	FALSE		FALSE		FALSE	0		0.67	Systemic Lupus Erythematosus, Hematocrit, Inflammatory Bowel Disease, Celiac Disease, Autoimmune Disease, Psoriasis, Hepatitis B Virus Infection, Ulcerative Colitis, Alzheimer Disease, Immune System Disease, Systemic Scleroderma	ENSG00000185651
Open Targets Platform	2024.06	USP17L11	ubiquitin specific peptidase 17 like family member 11	0	FALSE		FALSE		FALSE	0		0		ENSG00000233136
Open Targets Platform	2024.06	USP17L24	ubiquitin specific peptidase 17 like family member 24	0	FALSE		FALSE		FALSE	0		0		ENSG00000232264
Open Targets Platform	2024.06	USP17L25	ubiquitin specific peptidase 17 like family member 25	0	FALSE		FALSE		FALSE	0		0		ENSG00000230430
Open Targets Platform	2024.06	USP17L26	ubiquitin specific peptidase 17 like family member 26	0	FALSE		FALSE		FALSE	0		0		ENSG00000229579
Open Targets Platform	2024.06	USP17L27	ubiquitin specific peptidase 17 like family member 27	0	FALSE		FALSE		FALSE	0		0		ENSG00000235780
Open Targets Platform	2024.06	USP17L28	ubiquitin specific peptidase 17 like family member 28	0	FALSE		FALSE		FALSE	0		0		ENSG00000231051
Open Targets Platform	2024.06	USP17L29	ubiquitin specific peptidase 17 like family member 29	0	FALSE		FALSE		FALSE	0		0		ENSG00000231637
Open Targets Platform	2024.06	USP17L30	ubiquitin specific peptidase 17 like family member 30	0	FALSE		FALSE		FALSE	0		0		ENSG00000228856
Open Targets Platform	2024.06	USP17L5	ubiquitin specific peptidase 17 like family member 5	0	FALSE		FALSE		FALSE	0		0		ENSG00000227140
Open Targets Platform	2024.06	VAMP7	vesicle associated membrane protein 7	0	FALSE		FALSE		FALSE	0		0		ENSG00000124333
Open Targets Platform	2024.06	WASH6P	WASP family homolog 6, pseudogene	0	FALSE		FALSE		FALSE	0		0		ENSG00000182484
Open Targets Platform	2024.06	XAGE1A	X antigen family member 1A	0	FALSE		FALSE		FALSE	0		0		ENSG00000204379
Open Targets Platform	2024.06	XAGE1B	X antigen family member 1B	0	FALSE		FALSE		FALSE	0		0		ENSG00000204382
Open Targets Platform	2024.06	XG	Xg glycoprotein (Xg blood group)	0	FALSE		FALSE		FALSE	0		0		ENSG00000124343
Open Targets Platform	2024.06	ZBED1	zinc finger BED-type containing 1	0	FALSE		FALSE		FALSE	0		0		ENSG00000214717
Open Targets Platform	2024.06	ZNG1C	Zn regulated GTPase metalloprotein activator 1C	0	FALSE		FALSE		FALSE	0		0		ENSG00000196873
Open Targets Platform	2024.06	ZNG1F	Zn regulated GTPase metalloprotein activator 1F	0	FALSE		FALSE		FALSE	0		0		ENSG00000215126

## Sheet: HS + LM
annotation_source	version	symbol	genename	targetset_cancer_rank	oncogene	oncogene_confidence_level	tumor_suppressor	tsg_confidence_level	cancer_driver	global_cancer_rank	cancer_associations	targetset_disease_rank	disease_associations	ensembl_gene_id
Open Targets Platform	2024.06	FUS	FUS RNA binding protein	0.86341	TRUE	Moderate	TRUE	Strong	TRUE	0.92601	Undifferentiated Pleomorphic Sarcoma, Synovial Sarcoma, Liposarcoma, Congenital Fibrosarcoma, Well-Differentiated Liposarcoma, Extraskeletal Myxoid Chondrosarcoma, Myxofibrosarcoma, Leiomyosarcoma, Myxoma, Acute Myeloid Leukemia, Esophageal Squamous Cell Carcinoma, Hepatocellular Carcinoma, Osteosarcoma, Prostate Adenocarcinoma, Non-Small Cell Lung Carcinoma, Inflammatory Myofibroblastic Tumor, P…	0.92	Sporadic Amyotrophic Lateral Sclerosis, Amyotrophic Lateral Sclerosis, Juvenile Amyotrophic Lateral Sclerosis, Amyotrophic Lateral Sclerosis, Distal Hereditary Motor Neuropathy, Familial Amyotrophic Lateral Sclerosis	ENSG00000089280
Open Targets Platform	2024.06	APC	APC regulator of WNT signaling pathway	0.99024	TRUE	Moderate	TRUE	Very strong	TRUE	0.99744	Familial Adenomatous Polyposis 1, Familial Adenomatous Polyposis, Classic Familial Adenomatous Polyposis, Desmoid-Type Fibromatosis, Colorectal Adenocarcinoma, Colon Carcinoma, Colorectal Cancer, Gastric Adenocarcinoma And Proximal Polyposis Of The Stomach, Hepatocellular Carcinoma, Gastric Cancer, Prostate Adenocarcinoma, Adenomatous Colon Polyp, Hereditary Neoplastic Syndrome, Esophageal Cancer…	0.96	Attenuated Familial Adenomatous Polyposis, Stomach Polyp, Adenoma, Intestinal Disease, Apc-Related Attenuated Familial Adenomatous Polyposis, Intestinal Polyp, Ulcerative Colitis, Crohn's Disease, Adenoma Of Small Intestine, Hyperplastic Polyp, Epidermal Inclusion Cyst, Glycogen Storage Disease Vi	ENSG00000134982
Open Targets Platform	2024.06	AURKA	aurora kinase A	0.85366	TRUE	Moderate	FALSE		FALSE	0.92161	Glioblastoma Multiforme, Multiple Myeloma, Low Grade Glioma, Breast Adenocarcinoma, Lung Adenocarcinoma, Urinary Bladder Cancer, Gastric Adenocarcinoma, Squamous Cell Lung Carcinoma, Prostate Adenocarcinoma, Hepatocellular Carcinoma, Breast Cancer, Non-Small Cell Lung Carcinoma, Acute Myeloid Leukemia, Breast Carcinoma, Ovarian Carcinoma, Neuroblastoma, Small Cell Lung Carcinoma, Esophageal Adeno…	0.6	Neurodegenerative Disease, Alzheimer Disease	ENSG00000087586
Open Targets Platform	2024.06	EIF1AX	eukaryotic translation initiation factor 1A X-linked	0.76585	TRUE	Moderate	FALSE		TRUE	0.8359	Melanoma, Breast Carcinoma, Hepatocellular Carcinoma, Thyroid Carcinoma, Small Cell Lung Carcinoma, Cutaneous Melanoma, Thyroid Gland Undifferentiated (Anaplastic) Carcinoma, Follicular Thyroid Carcinoma, Poorly Differentiated Thyroid Gland Carcinoma, Papillary Thyroid Carcinoma	0		ENSG00000173674
Open Targets Platform	2024.06	AXL	AXL receptor tyrosine kinase	0.75122	TRUE	Moderate	FALSE		FALSE	0.82766	Acute Myeloid Leukemia, Myeloid Leukemia, Non-Small Cell Lung Carcinoma, Hepatocellular Carcinoma, Glioblastoma Multiforme, Mesothelioma, Melanoma, Myelodysplastic Syndrome, Lung Adenocarcinoma, Pancreatic Carcinoma, Blast Phase Chronic Myelogenous Leukemia, Bcr-Abl1 Positive	0.76	Multiple Sclerosis, Parkinson Disease, Nk-Cell Enteropathy, Iga Glomerulonephritis, Covid-19, Coronary Artery Disease	ENSG00000167601
Open Targets Platform	2024.06	DAXX	death domain associated protein	0.92683	TRUE	Strong	TRUE	Strong	TRUE	0.95842	Pancreatic Neuroendocrine Tumor, Melanoma, Acute Myeloid Leukemia, Squamous Cell Lung Carcinoma, Head And Neck Squamous Cell Carcinoma, Lung Adenocarcinoma, Gastric Adenocarcinoma, Adrenal Cortex Carcinoma, Clear Cell Renal Carcinoma, Oral Squamous Cell Carcinoma, Non-Small Cell Lung Carcinoma, Small Cell Lung Carcinoma, Breast Carcinoma, Hepatocellular Carcinoma, Esophageal Squamous Cell Carcino…	0.31	Viral Disease	ENSG00000204209
Open Targets Platform	2024.06	FUBP1	far upstream element binding protein 1	0.9122	TRUE	Strong	TRUE	Strong	TRUE	0.95421	Glioma, Colon Adenocarcinoma, Anaplastic Oligodendroglioma, Gastric Carcinoma, Cutaneous Melanoma, Lung Carcinoma, Hepatocellular Carcinoma, Esophageal Squamous Cell Carcinoma, Lung Adenocarcinoma, Oligoastrocytoma, Diffuse Large B-Cell Lymphoma, Bladder Transitional Cell Carcinoma, Cervical Squamous Cell Carcinoma, Uterine Carcinosarcoma, Squamous Cell Lung Carcinoma, Gastric Adenocarcinoma, Hea…	0.12	Psoriasis	ENSG00000162613
Open Targets Platform	2024.06	ARNT	aryl hydrocarbon receptor nuclear translocator	0.85854	TRUE	Strong	TRUE	Strong	TRUE	0.92381	Cutaneous Melanoma, Clear Cell Renal Carcinoma, Head And Neck Squamous Cell Carcinoma, Prostate Carcinoma, Melanoma, Hepatocellular Carcinoma, Multiple Myeloma, Acute Myeloid Leukemia, Esophageal Squamous Cell Carcinoma, Gastrointestinal Stromal Tumor, Chronic Lymphocytic Leukemia, Breast Carcinoma, Non-Small Cell Lung Carcinoma, Urinary Bladder Carcinoma, Oral Squamous Cell Carcinoma, Neuroblast…	0		ENSG00000143437
Open Targets Platform	2024.06	CIC	capicua transcriptional repressor	0.7122	TRUE	Strong	TRUE	Strong	TRUE	0.78095	Oligodendroglioma, Oligoastrocytoma, Hepatocellular Carcinoma	0.45	Intellectual Disability	ENSG00000079432
Open Targets Platform	2024.06	ETV5	ETS variant transcription factor 5	0.93171	TRUE	Strong	FALSE		TRUE	0.95861	Breast Ductal Adenocarcinoma, Gastric Carcinoma, Acute Myeloid Leukemia, Esophageal Squamous Cell Carcinoma, Small Cell Lung Carcinoma, Hepatocellular Carcinoma, Head And Neck Squamous Cell Carcinoma, Urinary Bladder Carcinoma, Melanoma, Non-Small Cell Lung Carcinoma, Cervical Squamous Cell Carcinoma, Breast Carcinoma, Lung Adenocarcinoma, Colon Adenocarcinoma, Ovarian Serous Adenocarcinoma, Oral…	0.35	Bipolar Disorder, Type 2 Diabetes Mellitus	ENSG00000244405
Open Targets Platform	2024.06	CREB3L2	cAMP responsive element binding protein 3 like 2	0.82439	TRUE	Strong	FALSE		TRUE	0.89121	Leiomyosarcoma, Myxofibrosarcoma, Chronic Lymphocytic Leukemia, Solitary Fibrous Tumor, Thyroid Carcinoma, Breast Carcinoma, Extraskeletal Myxoid Chondrosarcoma, Colon Adenocarcinoma, Prostate Adenocarcinoma, Soft Tissue Sarcoma, Inflammatory Myofibroblastic Tumor, Dermatofibrosarcoma Protuberans, Diffuse Large B-Cell Lymphoma, Spindle Cell Sarcoma	0		ENSG00000182158
Open Targets Platform	2024.06	ARHGAP5	Rho GTPase activating protein 5	0.7561	TRUE	Strong	FALSE		TRUE	0.83095	Hepatocellular Carcinoma, Acute Myeloid Leukemia, Cervical Squamous Cell Carcinoma, Urinary Bladder Carcinoma, Lung Adenocarcinoma, Breast Carcinoma, Non-Small Cell Lung Carcinoma, Bladder Transitional Cell Carcinoma	0		ENSG00000100852
Open Targets Platform	2024.06	CRLF2	cytokine receptor like factor 2	0.6	TRUE	Strong	FALSE		TRUE	0.65092	Acute Lymphoblastic Leukemia, Multiple Myeloma, Myelodysplastic Syndrome	0		ENSG00000205755
[truncated: 987 more rows]

## Sheet: GreyListChIP
annotation_source	version	symbol	genename	targetset_cancer_rank	oncogene	oncogene_confidence_level	tumor_suppressor	tsg_confidence_level	cancer_driver	global_cancer_rank	cancer_associations	targetset_disease_rank	disease_associations	ensembl_gene_id
[truncated: 596 more rows]

## Sheet: Nordin CUT&RUN
annotation_source	version	symbol	genename	targetset_cancer_rank	oncogene	oncogene_confidence_level	tumor_suppressor	tsg_confidence_level	cancer_driver	global_cancer_rank	cancer_associations	targetset_disease_rank	disease_associations	ensembl_gene_id
[truncated: 18 more rows]
