# Supplementary material for: Beyond blacklists: a critical assessment of exclusion set generation strategies and alternative approaches
Source: Bioinformatics. 2026 Mar 13;42(3):btag110. doi: 10.1093/bioinformatics/btag110 (PMC13020910; doi:10.1093/bioinformatics/btag110)
Supplement: btag110_Supplementary_Data [file btag110_supplementary_data.zip › Additional_file_7.csv]

File	Sponge Count	Percent Sponge	hg38 Count	Percent hg38	Autosome	Percent Autosome	Sex Chromosome	Percent Sex Chromosome	Mitochondrial	Percent Mitochondrial	Viral (EBV)	Percent Viral (EBV)	Unplaced	Percent Unplaced	Random	Percent Random	Unknown	Percent Unknown
36bp High Signal	456,552,591	75.91%	144,870,904	24.09%	141,400,985	23.51%	3,469,919	0.58%	0	0.000000%	0	0.0000%	0	0.00%	0	0.00%	0	0.00%
36bp Generated Blacklist	1,107,620,684	69.48%	486,453,108	30.52%	446,853,338	28.03%	39,599,770	2.48%	0	0.000000%	0	0.0000%	0	0.00%	0	0.00%	0	0.00%
36bp Whole Genome	7,624,115,768	48.78%	8,006,073,154	51.22%	7,574,830,035	48.46%	344,162,912	2.20%	2,857	0.000018%	12,157,331	0.0778%	29,990,163	0.19%	44,929,856	0.29%	0	0.00%
36bp GreyListChIP	1,057,440,979	88.26%	140,615,509	11.74%	102,295,250	8.54%	8,076,498	0.67%	2,857	0.000238%	6,508,311	0.5432%	10,265,818	0.86%	13,466,775	1.12%	0	0.00%
36bp GitHub Blacklist	1,021,383,310	72.42%	388,981,698	27.58%	367,142,164	26.03%	21,839,534	1.55%	0	0.000000%	0	0.0000%	0	0.00%	0	0.00%	0	0.00%
36bp Nordin CUT&RUN	672,554,725	94.34%	40,363,651	5.66%	36,970,003	5.19%	3,390,791	0.48%	2,857	0.000401%	0	0.0000%	0	0.00%	0	0.00%	0	0.00%
36bp HS + LM	591,814,514	71.26%	238,666,355	28.74%	220,987,477	26.61%	17,678,878	2.13%	0	0.000000%	0	0.0000%	0	0.00%	0	0.00%	0	0.00%
36bp Low Mappability	198,852,122	61.21%	125,997,356	38.79%	110,856,554	34.13%	15,140,802	4.66%	0	0.000000%	0	0.0000%	0	0.00%	0	0.00%	0	0.00%
36bp Kundaje Unified	514,018,288	79.42%	133,173,470	20.58%	124,571,427	19.25%	8,602,043	1.33%	0	0.000000%	0	0.0000%	0	0.00%	0	0.00%	0	0.00%
101bp High Signal	439,891,225	42.82%	587,343,282	57.18%	575,155,864	55.99%	12,187,418	1.19%	0	0.000000%	0	0.0000%	0	0.00%	0	0.00%	0	0.00%
101bp Generated Blacklist	690,351,725	33.89%	1,346,682,987	66.11%	1,253,615,658	61.54%	93,067,329	4.57%	0	0.000000%	0	0.0000%	0	0.00%	0	0.00%	0	0.00%
101bp Whole Genome	1,539,209,109	6.21%	23,265,827,451	93.79%	22,152,879,656	89.31%	913,827,887	3.68%	8,734	0.000035%	1,067,716	0.0043%	92,440,442	0.37%	105,603,016	0.43%	0	0.00%
101bp GreyListChIP	1,247,192,305	74.30%	431,313,485	25.70%	347,886,342	20.73%	12,073,305	0.72%	8,734	0.000520%	1,040,279	0.0620%	35,285,509	2.10%	35,019,316	2.09%	0	0.00%
101bp GitHub Blacklist	687,138,720	38.18%	1,112,384,235	61.82%	1,055,446,808	58.65%	56,937,427	3.16%	0	0.000000%	0	0.0000%	0	0.00%	0	0.00%	0	0.00%
101bp Nordin CUT&RUN	1,095,951,591	80.38%	267,556,264	19.62%	261,339,607	19.17%	6,207,923	0.46%	8,734	0.000641%	0	0.0000%	0	0.00%	0	0.00%	0	0.00%
101bp HS + LM	521,769,580	37.65%	863,900,560	62.35%	808,450,351	58.34%	55,450,209	4.00%	0	0.000000%	0	0.0000%	0	0.00%	0	0.00%	0	0.00%
101bp Low Mappability	97,768,568	18.13%	441,605,648	81.87%	395,406,292	73.31%	46,199,356	8.57%	0	0.000000%	0	0.0000%	0	0.00%	0	0.00%	0	0.00%
101bp Kundaje Unified	399,964,084	45.66%	475,963,647	54.34%	456,776,190	52.15%	19,187,457	2.19%	0	0.000000%	0	0.0000%	0	0.00%	0	0.00%	0	0.00%
