# Supplementary material for: Beyond blacklists: a critical assessment of exclusion set generation strategies and alternative approaches
Source: Bioinformatics. 2026 Mar 13;42(3):btag110. doi: 10.1093/bioinformatics/btag110 (PMC13020910; doi:10.1093/bioinformatics/btag110)
Supplement: btag110_Supplementary_Data [file btag110_supplementary_data.zip › Additional_file_8.xlsx]

## Sheet: hg38_autosomes_vs_hg38_full_spo
gene	logFC	logCPM	F	PValue	FDR	direction	GENETYPE
RNA5-8SN1	13.3864	4.79372	92.488	4.22774e-13	4.03566e-09	up	rRNA
RNA5-8SN2	13.3864	4.79372	92.488	4.22774e-13	4.03566e-09	up	rRNA
RNA5-8SN3	13.3864	4.79372	92.488	4.22774e-13	4.03566e-09	up	rRNA
LOC105379271	2.24339	0.53139	48.35	4.2576e-11	3.04812e-07	up	ncRNA
LINC01670	2.0848	0.00136805	27.7899	4.38012e-07	0.00250867	up	ncRNA
LOC102724701	1.08042	1.45084	21.874	5.72277e-06	0.0273138	up	ncRNA
SMIM10L1	0.495326	5.41586	19.5819	1.83835e-05	0.0752069	ns
RXRB	0.303042	6.10842	19.2881	2.13382e-05	0.0763826	ns
LOC105379499	1.12864	0.74872	18.761	2.73259e-05	0.0869479	ns
LOC124903859	0.698451	-0.716689	11.5442	0.000845161	1	ns
HLA-A	0.90358	8.99263	11.229	0.00102602	1	ns
MCCD1	2.29101	-2.10412	10.9497	0.00108775	1	ns
LOC107987323	1.33653	-2.06011	10.6345	0.00132251	1	ns
MICA-AS1	0.414129	0.725058	9.92166	0.00198462	1	ns
HLA-C	0.865734	9.4322	8.92402	0.0033037	1	ns
LOC102723360	1.11815	-0.63965	8.04719	0.00508397	1	ns
PSORS1C1	0.632323	0.496995	7.99209	0.00517685	1	ns
PCBP1-AS1	-0.827638	4.33329	7.99923	0.00522802	1	ns
HSPA1A	0.684363	8.82672	6.61093	0.0111384	1	ns
MICB-DT	0.746734	-1.23204	6.33098	0.0126425	1	ns
TRIM31	0.953834	-2.02551	5.87674	0.015924	1	ns
LRRC37A	0.498959	3.23156	5.86886	0.0165268	1	ns
CDSN	1.56327	5.52164	5.69063	0.018283	1	ns
TEKT4P2	0.93042	3.45676	5.63819	0.0186962	1	ns
LINC02352	0.509521	-0.561816	5.1707	0.0240293	1	ns
MICA	0.274652	3.46995	4.94672	0.0274287	1	ns
LINC01766	-1.36307	-3.08658	5.03326	0.0295742	1	ns
LRRC56	0.386598	3.29026	4.77627	0.0301852	1	ns
LOC105374312	0.530982	0.291679	4.83759	0.0301906	1	ns
TCF19	0.248375	6.18565	4.41077	0.0374181	1	ns
TBC1D3B	0.593386	-2.29296	3.97787	0.0474152	1	ns
GOLGA2P10	0.264467	5.21558	3.89876	0.0501355	1	ns
PRR3	0.206864	3.14067	3.83584	0.0517468	1	ns
LMNTD2-AS1	0.429567	2.31942	3.79756	0.0529931	1	ns
LOC100288637	0.306637	2.99713	3.78439	0.0533497	1	ns
PSORS1C2	0.930474	0.733074	3.48937	0.0638018	1	ns
HLA-DQB2	1.10158	-2.63352	3.34598	0.0686417	1	ns
ARMC10	0.144916	5.72862	3.28923	0.0717511	1	ns
PPP1R11	0.197385	5.57754	3.06661	0.0819668	1	ns
MIR210HG	0.398524	3.3659	2.81271	0.0953133	1	ns
C6orf47	0.122031	5.09915	2.7692	0.0981464	1	ns
HCG9	0.839765	-2.8856	2.7112	0.101766	1	ns
HLA-F-AS1	0.459714	2.10332	2.68665	0.103112	1	ns
TRIM31-AS1	0.499288	-1.34787	2.60643	0.107854	1	ns
LENG9	0.279048	2.60801	2.61094	0.107927	1	ns
CCHCR1	0.197302	5.20393	2.58276	0.110111	1	ns
SNHG32	-0.176522	7.18193	2.47414	0.117902	1	ns
LINC03015	0.2594	1.15271	2.30848	0.130314	1	ns
HLA-L	0.406155	-0.107521	2.26176	0.134777	1	ns
DDX39B	0.159029	8.19593	2.24037	0.136615	1	ns
LOC105377203	0.285515	1.27359	2.23475	0.136726	1	ns
BRD2	0.128199	8.32213	2.18596	0.141436	1	ns
LOC105379272	0.619251	-2.2248	2.17416	0.141549	1	ns
MTMR10	0.16663	4.2253	2.03391	0.155742	1	ns
LHX1-DT	0.74223	0.0988216	2.02192	0.157226	1	ns
GOLGA6L9	0.209658	2.94309	2.00801	0.158233	1	ns
LOC101927788	0.244576	-0.385088	2.01632	0.158854	1	ns
HCG27	0.449433	-0.398417	1.98455	0.160974	1	ns
NBPF1	0.205594	5.60877	1.77815	0.184404	1	ns
NFKBIL1	0.1121	4.97044	1.68256	0.196528	1	ns
IER3	0.344435	6.5414	1.68211	0.196684	1	ns
LOC100294145	0.161618	4.19239	1.6132	0.205852	1	ns
HLA-DOA	0.61688	-1.99223	1.5805	0.209659	1	ns
ZNF66	0.191469	1.59068	1.55903	0.213646	1	ns
KANSL1-AS1	0.344351	0.101262	1.55554	0.214381	1	ns
HCG23	0.650502	-2.97004	1.5508	0.215664	1	ns
HLA-E	0.232085	7.7246	1.51887	0.219778	1	ns
LINC02569	0.590399	-2.68208	1.4943	0.222739	1	ns
CYP2D6	0.262132	-0.00877184	1.45495	0.229729	1	ns
KANSL1	0.12657	5.39181	1.44404	0.23137	1	ns
LOC124901146	0.592445	-2.66947	1.42696	0.233602	1	ns
GPANK1	0.126803	4.53101	1.42448	0.234452	1	ns
HLA-G	0.722746	-2.70253	1.35809	0.245085	1	ns
GOLGA8T	0.446119	-1.32507	1.3548	0.245759	1	ns
LINC00243	0.449679	-1.61305	1.32354	0.251031	1	ns
LINC02210	0.161359	3.59649	1.26695	0.261911	1	ns
NPIPA3	0.247654	0.358768	1.25718	0.263986	1	ns
LOC101927209	0.451208	-1.12685	1.25362	0.26464	1	ns
ZBTB22	0.132092	5.02729	1.21882	0.271324	1	ns
MBD3L4	0.578619	-3.24167	1.3067	0.279429	1	ns
C6orf15	0.46649	2.22862	1.11508	0.29247	1	ns
HLA-V	0.409148	0.525744	1.09919	0.29614	1	ns
LAIR1	0.476169	-0.00165436	1.05933	0.305109	1	ns
LOC100507547	0.163859	-0.341835	0.991153	0.321015	1	ns
POTED	0.724501	-2.79217	0.988881	0.321357	1	ns
LOC101930100	0.262629	1.03473	0.981582	0.323387	1	ns
ARHGAP11B-DT	0.185825	0.534069	0.916827	0.339943	1	ns
WDR81	0.16444	5.35218	0.888562	0.347374	1	ns
FAM88B	0.189024	1.11674	0.876434	0.350685	1	ns
HLA-DRA	0.452487	2.93234	0.871964	0.351689	1	ns
HCG18	0.0809554	4.8033	0.865244	0.353719	1	ns
HBG2	-0.418229	-3.24569	1.01853	0.355662	1	ns
PPT2-EGFL8	0.171393	3.12314	0.821346	0.366027	1	ns
PPP2R3B	0.150871	3.30709	0.812166	0.368728	1	ns
UBE2Q2P2	0.169858	1.08757	0.774273	0.380311	1	ns
ARL17A	0.161622	4.01441	0.737892	0.391575	1	ns
ADAMTS7P1	0.556302	-2.54296	0.729874	0.393622	1	ns
LINC02256	0.218337	-0.0956097	0.72608	0.395152	1	ns
HLA-B	0.307641	9.32267	0.726149	0.395534	1	ns
LENG8-AS1	0.152711	0.974833	0.72474	0.395968	1	ns
WASH7P	0.110431	4.44144	0.706716	0.401781	1	ns
TRIM27	0.0810299	6.51498	0.704488	0.402648	1	ns
OR2H2	0.408556	-2.72127	0.695023	0.405333	1	ns
TRBV7-3	0.579253	-3.11788	0.70364	0.406405	1	ns
VARS2	0.0956246	5.61949	0.686597	0.408647	1	ns
UBD	0.334869	2.62875	0.674682	0.41254	1	ns
POM121L15P	0.333947	-1.5883	0.662462	0.416497	1	ns
FRG2C	0.371765	-2.82961	0.653565	0.419947	1	ns
IGHE	0.477367	0.48962	0.64215	0.424278	1	ns
LOC100505915	0.177487	-1.08546	0.620031	0.43204	1	ns
THRIL	0.298301	-3.25555	0.726471	0.434023	1	ns
LILRA6	0.383812	-2.60984	0.610216	0.435425	1	ns
ZBTB9	0.0697341	4.6811	0.593407	0.442266	1	ns
PPT2	0.0969653	3.71028	0.580736	0.44708	1	ns
RNF39	0.200388	2.72717	0.578698	0.44784	1	ns
HSPA1L	0.161615	1.66608	0.576119	0.448959	1	ns
ATP6V1G2-DDX39B	0.117291	1.27712	0.55023	0.459368	1	ns
FAM220A	0.0915409	4.23203	0.548794	0.459877	1	ns
ARHGAP27	0.0785953	6.04761	0.536622	0.464998	1	ns
FAM66E	0.432705	-2.70556	0.531392	0.46678	1	ns
KLF13	0.0952696	6.60129	0.523635	0.470451	1	ns
CCDC32	0.0812768	3.30774	0.515224	0.473841	1	ns
PLEKHM1	0.0824476	5.22914	0.48405	0.487659	1	ns
AP2A2	0.0573154	6.17966	0.483248	0.488051	1	ns
MRPL45	0.0956342	5.35662	0.476492	0.491077	1	ns
LOC642361	0.0967342	2.02299	0.474782	0.49175	1	ns
LINC01667	0.360226	2.36353	0.473644	0.492141	1	ns
USP17L6P	0.219208	-3.27189	0.554712	0.493152	1	ns
LOC105375002	0.219707	-3.27147	0.554006	0.49341	1	ns
LILRP2	0.219141	-3.26728	0.537526	0.494586	1	ns
KRTAP5-5	0.219146	-3.26727	0.537513	0.49459	1	ns
LOC107985028	0.219242	-3.26711	0.53726	0.494687	1	ns
DUX4	0.219941	-3.26684	0.537123	0.494738	1	ns
LENG1	0.11935	3.3885	0.466291	0.495604	1	ns
LINC01015	0.220385	-3.26487	0.534401	0.495777	1	ns
KIR3DL1	0.220708	-3.26407	0.533582	0.49609	1	ns
TAS2R46	0.220708	-3.26407	0.533582	0.49609	1	ns
TRBV7-9	0.220708	-3.26407	0.533582	0.49609	1	ns
OR14I1	0.223464	-3.2608	0.543832	0.497174	1	ns
FMN1	0.0890905	4.57644	0.455832	0.500566	1	ns
RNF5	0.0718185	6.09497	0.454663	0.501184	1	ns
GOLGA8K	0.272023	-1.35198	0.451553	0.502322	1	ns
HCG15	0.116261	0.680498	0.431037	0.512494	1	ns
METRNL	0.155806	4.82781	0.426003	0.514922	1	ns
PRODH	0.246757	5.48207	0.424919	0.51549	1	ns
DUSP8	0.0820163	4.35696	0.424762	0.5155	1	ns
ALDH1L1-AS1	0.128396	0.263352	0.416645	0.52013	1	ns
FRG1FP	0.464841	-3.04471	0.410623	0.523724	1	ns
NAP1L4	0.0418803	7.09822	0.387681	0.534494	1	ns
UPK3B	0.260942	3.06716	0.385514	0.535467	1	ns
FAM230H	0.37976	-2.90544	0.366085	0.546122	1	ns
HCG22	0.356525	-3.25323	0.395576	0.547078	1	ns
PKD1P6-NPIPP1	0.0775233	4.68987	0.360564	0.549061	1	ns
MBOAT7	0.0837127	6.59989	0.358952	0.550015	1	ns
HLA-F	0.170843	5.87236	0.348955	0.555605	1	ns
PGM5P2	0.146319	-0.907099	0.342052	0.559296	1	ns
SALL3	0.305212	-2.4644	0.340521	0.559932	1	ns
AGPAT1	0.0479779	5.91925	0.340245	0.560576	1	ns
BTNL2	0.411851	-3.16291	0.345457	0.561173	1	ns
LINC01115	0.234817	-2.7113	0.33693	0.56222	1	ns
CDHR5	0.305394	0.851841	0.33602	0.563039	1	ns
TBC1D3K	-0.38505	0.00127286	0.332959	0.564404	1	ns
WASH2P	0.0656022	3.55625	0.332682	0.564859	1	ns
HSPA1B	0.0603578	8.94145	0.326814	0.568423	1	ns
MALL	0.266657	6.2332	0.319328	0.572873	1	ns
CYP21A2	0.201752	-1.69054	0.317848	0.573397	1	ns
LILRA4	0.147201	-3.27249	0.368855	0.574593	1	ns
TAS2R19	0.340949	-2.93854	0.305244	0.581674	1	ns
DGCR6	0.130289	5.13245	0.300052	0.584651	1	ns
POU5F1	0.154603	0.497367	0.2978	0.586128	1	ns
CEP20	0.0520877	5.4092	0.297105	0.58651	1	ns
GOLGA8R	0.212071	0.275941	0.29294	0.589199	1	ns
LINC02522	0.268814	-2.84159	0.281846	0.596227	1	ns
FCAR	0.395735	-3.04152	0.280454	0.598318	1	ns
MYOM2	0.233497	-0.482809	0.277001	0.599442	1	ns
GTF2H4	0.0409039	4.88158	0.27208	0.602686	1	ns
AGER	0.0837356	1.51386	0.270378	0.603818	1	ns
BAAT	0.177946	-2.54618	0.266109	0.606326	1	ns
RPH3AL	0.121227	3.12485	0.257227	0.612664	1	ns
PRH1-PRR4	0.101467	0.572573	0.256155	0.613542	1	ns
HLA-H	0.144087	2.71416	0.255106	0.614171	1	ns
TRIM26	0.0468383	6.76057	0.248671	0.618762	1	ns
WASH3P	0.0517839	4.85326	0.247709	0.619392	1	ns
LMNTD2	0.102489	2.60831	0.242055	0.62334	1	ns
TAS2R31	0.209881	-2.68387	0.23933	0.62511	1	ns
HERC2P2	0.0975048	4.9644	0.225504	0.635551	1	ns
PIK3R2	-0.0808707	7.41066	0.206694	0.650048	1	ns
LOC100132249	0.0918702	2.5402	0.199059	0.656033	1	ns
TAS2R43	0.301696	-3.03917	0.197506	0.658059	1	ns
DDR1	0.0575759	9.25756	0.195281	0.659213	1	ns
FAM230B	0.294383	-3.03668	0.195242	0.659948	1	ns
GOLGA8N	0.119844	1.16153	0.191899	0.661971	1	ns
SOCS7	0.0390251	5.6106	0.191657	0.662174	1	ns
LOC102723851	0.297252	-3.02976	0.189107	0.664821	1	ns
MUC21	0.223932	-2.77472	0.187389	0.665559	1	ns
REXO1L2P	0.347078	-2.97213	0.18398	0.668745	1	ns
LOC122455341	0.143879	-2.20316	0.180466	0.67125	1	ns
RAD17	0.0564821	4.52607	0.177492	0.674109	1	ns
NPIPB3	0.0574107	3.59862	0.177433	0.674114	1	ns
TAPBP	0.0505573	6.98737	0.17681	0.674748	1	ns
LOC105375022	0.0827809	-0.581147	0.176425	0.674897	1	ns
TBC1D3G	-0.186882	1.24606	0.176153	0.675248	1	ns
TNFRSF10A-DT	0.0695803	1.9729	0.175899	0.675464	1	ns
NPIPB15	0.164039	0.232065	0.174259	0.676959	1	ns
RPP21	0.0393131	4.7158	0.173527	0.677567	1	ns
DXO	0.0347558	4.46591	0.166932	0.683401	1	ns
DDAH2	0.0471911	6.93339	0.163734	0.686334	1	ns
HLA-J	0.113734	-0.465865	0.163508	0.686445	1	ns
GOLGA8IP	0.115273	-2.33738	0.161434	0.688242	1	ns
NPIPA1	0.0422082	5.78203	0.152162	0.69702	1	ns
GLIDR	0.0632787	2.01833	0.149939	0.699099	1	ns
SHLD2	0.0477255	5.73625	0.149689	0.699385	1	ns
HLA-DPB1	0.146221	2.70767	0.147405	0.701491	1	ns
HEATR3	0.0497041	4.77993	0.147192	0.701756	1	ns
ATF6B	0.044247	7.00517	0.145509	0.70342	1	ns
MARVELD2	0.0601007	4.53261	0.143452	0.70538	1	ns
FAM247A	0.162294	-2.63309	0.141318	0.707299	1	ns
GOLGA2P7	0.0498939	5.67901	0.141213	0.70761	1	ns
ABCC1	0.0478925	5.65903	0.140829	0.707991	1	ns
MICB	0.125408	2.53513	0.135214	0.713531	1	ns
LINC01962	0.155427	-2.72244	0.133655	0.715033	1	ns
GRK1	0.160467	-1.66568	0.133552	0.715093	1	ns
LINC01018	0.165583	0.466917	0.13377	0.715104	1	ns
LILRB3	0.187838	-2.37994	0.1328	0.715782	1	ns
METTL2A	0.0371985	5.09397	0.133042	0.715804	1	ns
PSMB8-AS1	0.0893173	1.87908	0.128501	0.720451	1	ns
CYP21A1P	0.13463	-1.50962	0.122013	0.727174	1	ns
DCAF8	-0.0398636	7.66171	0.121402	0.728023	1	ns
LILRB1	0.306892	-3.05032	0.121675	0.728636	1	ns
POM121L9P	0.0982109	-0.0478759	0.120196	0.729316	1	ns
OCM2	-0.19057	-3.26282	0.130879	0.729553	1	ns
LOC107985953	-0.191225	-3.25633	0.127837	0.731286	1	ns
LOC101929031	0.190957	-3.2601	0.129036	0.731365	1	ns
SDHAP2	0.0385297	4.31411	0.117732	0.731948	1	ns
KIR2DS4	0.191431	-3.25522	0.126814	0.732311	1	ns
DDX39B-AS1	0.1415	-2.83034	0.115788	0.734047	1	ns
TSEN34	0.0358451	6.00614	0.114675	0.735364	1	ns
PRSS2	0.139154	-2.01908	0.114074	0.735781	1	ns
LOC105375021	0.238918	-3.18457	0.115122	0.73764	1	ns
LILRA1	0.28708	-2.93511	0.110654	0.740166	1	ns
WASHC1	0.0527112	4.56944	0.109593	0.741023	1	ns
MOG	0.186636	-2.93715	0.107653	0.743432	1	ns
NPIPA2	-0.0747047	1.17443	0.106242	0.74492	1	ns
TMC4	0.0628271	5.95187	0.105357	0.745952	1	ns
LOC285097	0.146556	0.249162	0.104779	0.746649	1	ns
EHMT2-AS1	0.134681	-0.00169063	0.104424	0.747058	1	ns
OTOAP1	0.162092	-2.98185	0.104267	0.747411	1	ns
MRAP	0.0679708	-3.27115	0.115765	0.750736	1	ns
KCNJ18	0.170874	-2.53719	0.0980167	0.754432	1	ns
CES5A	0.19459	-2.69243	0.0976869	0.754901	1	ns
NBPF25P	0.0478581	0.50673	0.0924867	0.761479	1	ns
RNA5S1	0.0422817	-3.27501	0.105322	0.762224	1	ns
RNA5S10	0.0422817	-3.27501	0.105322	0.762224	1	ns
RNA5S11	0.0422817	-3.27501	0.105322	0.762224	1	ns
RNA5S12	0.0422817	-3.27501	0.105322	0.762224	1	ns
RNA5S13	0.0422817	-3.27501	0.105322	0.762224	1	ns
RNA5S14	0.0422817	-3.27501	0.105322	0.762224	1	ns
RNA5S15	0.0422817	-3.27501	0.105322	0.762224	1	ns
RNA5S16	0.0422817	-3.27501	0.105322	0.762224	1	ns
RNA5S17	0.0422817	-3.27501	0.105322	0.762224	1	ns
RNA5S2	0.0422817	-3.27501	0.105322	0.762224	1	ns
RNA5S3	0.0422817	-3.27501	0.105322	0.762224	1	ns
RNA5S4	0.0422817	-3.27501	0.105322	0.762224	1	ns
RNA5S5	0.0422817	-3.27501	0.105322	0.762224	1	ns
RNA5S6	0.0422817	-3.27501	0.105322	0.762224	1	ns
RNA5S7	0.0422817	-3.27501	0.105322	0.762224	1	ns
RNA5S8	0.0422817	-3.27501	0.105322	0.762224	1	ns
MUC4	0.0916104	-2.16653	0.0915434	0.762429	1	ns
SFTA2	0.152418	-1.31235	0.0893602	0.765291	1	ns
DDX52	0.0280367	4.91367	0.0882917	0.76676	1	ns
TAP2	0.0613028	6.42075	0.0856332	0.770217	1	ns
FKBPL	0.0359624	3.59153	0.0839028	0.772425	1	ns
TBC1D3H	0.160149	-0.692975	0.0836043	0.772817	1	ns
CROCCP2	0.0334332	3.8436	0.0833233	0.773209	1	ns
GPR179	0.0737272	-1.20201	0.0826733	0.774018	1	ns
PTGER4P2-CDK2AP2P2	0.0531485	1.33422	0.0819676	0.77502	1	ns
SCG5	0.103924	-1.268	0.0814752	0.775587	1	ns
FRG1	0.0382034	4.74257	0.0799316	0.777765	1	ns
NLRP2	0.15218	5.29381	0.0794693	0.778404	1	ns
HCP5	0.0857778	4.94172	0.0784891	0.779732	1	ns
SRSF1	0.0583971	9.06349	0.0761769	0.782938	1	ns
OSCAR	0.0648205	-0.785734	0.0760828	0.783025	1	ns
GGTLC3	0.181588	-2.22733	0.0755581	0.783759	1	ns
UGT2B15	0.164598	0.675986	0.0751587	0.784367	1	ns
ANKRD20A8P	-0.181227	-3.06476	0.0733605	0.787376	1	ns
CCDC125	0.0516174	4.40613	0.0717439	0.78916	1	ns
MBD3L3	-0.169049	-3.24616	0.0757277	0.78951	1	ns
HCG25	0.0412107	-0.0299321	0.0710909	0.790038	1	ns
TRIM39-RPP21	0.133676	-2.2078	0.0692526	0.792625	1	ns
NR4A1AS	0.133435	-2.54761	0.0688472	0.793227	1	ns
DDX11L16	0.116788	-2.37961	0.0682565	0.794135	1	ns
MRPS17	0.0223219	4.46648	0.0677789	0.794935	1	ns
SERF1A	0.0375903	3.86681	0.0674957	0.795337	1	ns
CSNK2B	0.0165688	6.71564	0.0674378	0.79547	1	ns
UBB	-0.031262	10.013	0.0668952	0.796277	1	ns
ZNF623	0.0297613	6.05081	0.0655546	0.798279	1	ns
IGHA2	0.17575	-2.80429	0.0654609	0.798339	1	ns
SLCO1B3-SLCO1B7	0.186801	-3.15472	0.0661506	0.798536	1	ns
MPIG6B	0.0864108	-0.0291215	0.0638409	0.800889	1	ns
MST1L	0.119412	-1.6389	0.0635382	0.801183	1	ns
NDUFA6-DT	0.0356209	2.00812	0.0625682	0.80279	1	ns
OTUD7A	0.0837679	0.455631	0.0623002	0.803261	1	ns
LINC03034	0.0817697	-1.77184	0.061102	0.804951	1	ns
NOMO3	-0.0403852	6.33597	0.0609423	0.805357	1	ns
PRB2	-0.133601	-2.95334	0.0582678	0.809703	1	ns
ZNF566-AS1	0.0401142	1.78846	0.0581664	0.809721	1	ns
GNL1	0.0178037	6.51737	0.0578603	0.810247	1	ns
TRIM15	0.108022	-1.44813	0.0573449	0.810972	1	ns
IGF2R	0.0272061	7.1334	0.056738	0.812063	1	ns
ZNF311	0.0981386	0.748704	0.0565146	0.812432	1	ns
OR2L2	0.0986635	-2.92404	0.0557621	0.813691	1	ns
NOMO1	0.0294349	7.74073	0.0556347	0.813865	1	ns
HERC2	0.0251528	6.53884	0.0549321	0.815021	1	ns
BMPR1A	0.0168249	5.26475	0.0546177	0.81553	1	ns
PATL2	0.0633656	-1.038	0.0543942	0.815851	1	ns
ITCH	-0.0262011	5.99293	0.0544201	0.815866	1	ns
QRICH1	-0.0279035	6.25142	0.0541798	0.816267	1	ns
FAM88E	0.074585	-0.0314997	0.054153	0.816281	1	ns
LOC101927143	0.139713	-1.93616	0.0540506	0.816375	1	ns
TNXB	0.089576	3.21011	0.0540097	0.816498	1	ns
KRTAP5-4	0.154005	-3.1975	0.0545737	0.818469	1	ns
LOC124901766	0.112003	-2.17186	0.0521112	0.81968	1	ns
PBX2	0.0180307	6.62591	0.0506467	0.822256	1	ns
LOC124903889	0.0872301	-1.69846	0.0504016	0.822546	1	ns
SMG1P3	-0.119614	1.70901	0.0502148	0.822853	1	ns
CLEC18C	0.0870245	0.236936	0.0498087	0.823695	1	ns
SPC25	0.0314796	4.37601	0.0497207	0.823834	1	ns
LERFS	0.0779954	1.64108	0.0491439	0.824845	1	ns
PRRC2A	0.039724	9.55703	0.0484252	0.826135	1	ns
TTC34	0.0773885	0.705995	0.048147	0.826634	1	ns
SDHAP1	0.0261858	4.37544	0.0481022	0.826677	1	ns
LOC440300	0.0388976	1.18622	0.0478102	0.827218	1	ns
ABHD16A	0.0171847	5.50096	0.0469776	0.828703	1	ns
B3GNTL1	0.037018	2.85649	0.0466819	0.82919	1	ns
LINC00937	0.0705354	0.610872	0.0465208	0.829457	1	ns
GOLGA8J	0.0986805	-2.01642	0.0453891	0.831449	1	ns
GOLGA8H	0.081286	0.00119005	0.0453645	0.831641	1	ns
ATP5MF-PTCD1	-0.0694385	0.335481	0.043282	0.835487	1	ns
GPRIN2	0.0684783	4.89891	0.0425652	0.836813	1	ns
CATSPERB	0.0688796	-0.920125	0.0420061	0.83785	1	ns
ATP6V1G2	0.0705319	0.547726	0.0413096	0.839234	1	ns
LOC100129931	0.037022	2.48025	0.040865	0.840047	1	ns
LOC105376387	0.0728706	-2.83831	0.040399	0.840937	1	ns
FRG1CP	-0.124194	-0.45518	0.0399939	0.84166	1	ns
SLC12A7	0.0382172	7.24177	0.0398428	0.842067	1	ns
PCBP1	0.0479913	9.74364	0.0397711	0.842207	1	ns
NPIPA9	-0.0341695	4.49474	0.0394304	0.842852	1	ns
MAPT	0.0801535	4.85939	0.0394216	0.842877	1	ns
LOC727751	0.0331983	3.75382	0.038246	0.845185	1	ns
VPS52	0.0162702	6.16225	0.0380966	0.845519	1	ns
ADAM18	0.128889	-3.04795	0.0379881	0.846051	1	ns
VCAN-AS1	0.0918615	-3.26688	0.0410382	0.847015	1	ns
IRF7	0.0800882	5.26636	0.0369263	0.847873	1	ns
DLGAP2	0.0858322	-2.00519	0.0362073	0.849217	1	ns
POLR1H	0.024815	3.55064	0.0362313	0.849263	1	ns
BCRP2	0.0601762	0.0435074	0.0361106	0.849546	1	ns
LOC124905030	0.0399265	0.555637	0.035937	0.849833	1	ns
KRT31	0.0909837	-1.71375	0.0354929	0.850714	1	ns
ZNF595	0.0374148	3.39619	0.0354552	0.850865	1	ns
HERC2P9	0.0345355	4.06997	0.0351515	0.851509	1	ns
LRRC37A3	0.0353847	2.85335	0.0348881	0.852045	1	ns
FRG1JP	0.0890141	0.697516	0.0348233	0.852225	1	ns
CARS1	0.014442	5.70787	0.0346202	0.852647	1	ns
PSMB9	0.0654193	4.875	0.034572	0.852739	1	ns
PRB1	-0.126704	-3.03311	0.0346043	0.852929	1	ns
FRG1BP	0.0517826	3.04554	0.0342711	0.853346	1	ns
DEFB4A	0.135643	-3.20886	0.0344044	0.855191	1	ns
PXN-AS1	0.0233051	2.74547	0.0332074	0.855617	1	ns
MRM1	0.0255773	3.10889	0.0330162	0.856024	1	ns
SPDYE18	0.0304461	-0.419596	0.0326647	0.856817	1	ns
ATAT1	0.0247186	3.74148	0.0325877	0.856959	1	ns
AQP12A	0.109167	-3.08028	0.0326218	0.857256	1	ns
LINC03014	0.0631003	2.70136	0.0324191	0.857318	1	ns
LTA	0.0871462	-2.79251	0.0322664	0.857647	1	ns
LINC01783	0.0881118	-1.79224	0.0321685	0.857792	1	ns
NKX6-2	0.0827852	-2.88495	0.0319909	0.858312	1	ns
TAS2R14	0.0422443	-1.46901	0.0315273	0.85922	1	ns
GPR199P	-0.105609	-1.36377	0.0309216	0.860637	1	ns
LOC442028	0.0789269	-2.46702	0.0307802	0.860877	1	ns
WDR46	0.0138461	6.14553	0.0300215	0.862679	1	ns
EPHB6	0.0638384	4.61699	0.0298714	0.863005	1	ns
ADAM32	0.0473291	1.62789	0.0298428	0.863068	1	ns
RPL36A-HNRNPH2	-0.0510289	3.20689	0.0297567	0.863244	1	ns
ABCC6	0.0651725	3.09511	0.0296241	0.863543	1	ns
RPL23AP87	0.0384509	0.613842	0.0291164	0.864745	1	ns
MRPL23	0.0206305	5.37122	0.0290936	0.864792	1	ns
LENG8	0.0387994	7.508	0.0289847	0.865051	1	ns
SPANXA2-OT1	-0.0458885	0.290929	0.028762	0.865551	1	ns
ZNF417	0.0243215	3.18179	0.028602	0.865896	1	ns
ZFP91	0.0140144	6.82024	0.028561	0.86603	1	ns
LOC107985200	0.0637947	0.482135	0.0283557	0.866514	1	ns
GABBR1	0.0416213	5.38307	0.028295	0.866641	1	ns
FGF7P3	0.0409034	1.96614	0.0281766	0.866898	1	ns
LINC01608	0.113428	-3.21288	0.0283098	0.868375	1	ns
BMS1P17	0.0574978	-2.12312	0.0272727	0.868956	1	ns
GTF2IP1	0.0150901	6.54983	0.026886	0.869981	1	ns
MORC2-AS1	0.0646674	-2.22284	0.026738	0.870217	1	ns
SPDYE16	0.0700316	-1.86785	0.026268	0.87136	1	ns
LOC107984643	0.0299707	0.234318	0.0252989	0.873785	1	ns
LY6G5C	0.0354018	0.120276	0.0252306	0.874009	1	ns
AGAP9	0.0282247	1.93061	0.0250362	0.874471	1	ns
TBCD	0.013428	7.49886	0.0249927	0.874604	1	ns
LILRB2	0.122493	-2.48194	0.0246974	0.875235	1	ns
TBC1D3	0.0544243	2.56142	0.0242209	0.876512	1	ns
NOMO2	0.0186056	7.58739	0.0241105	0.876819	1	ns
LOC124901580	0.0507862	-1.05952	0.023999	0.877046	1	ns
NUTM2B-AS1	0.0170703	3.73661	0.023426	0.878536	1	ns
HLA-DQA1	0.0705366	0.963846	0.0233448	0.878749	1	ns
TVP23C	0.0281387	1.37799	0.0231164	0.879357	1	ns
NPIPB11	0.023398	0.589449	0.0221466	0.88191	1	ns
GOLGA8G	-0.118948	-3.10437	0.0222931	0.882097	1	ns
WASH5P	0.0281717	4.29595	0.0217929	0.882835	1	ns
CHRNA7	0.0654698	0.612397	0.0217579	0.882942	1	ns
NPIPB2	0.0210754	1.10418	0.0217413	0.882978	1	ns
FAN1	0.0166119	4.98676	0.0215204	0.883563	1	ns
MUC22	0.114073	-3.18705	0.021894	0.8836	1	ns
MED16	0.0171287	6.15187	0.0214654	0.883719	1	ns
GTF2IP12	0.0305622	1.67565	0.0211725	0.884483	1	ns
ADARB2	0.0649814	-1.49411	0.0210147	0.884865	1	ns
NBPF15	-0.0248847	5.57279	0.0209304	0.885163	1	ns
TUBB8B	0.0483604	-1.05477	0.0208579	0.885326	1	ns
GTF2IP4	-0.0163975	6.0282	0.0208547	0.885372	1	ns
LRTOMT	-0.0260068	0.177725	0.0208501	0.885391	1	ns
ZNF302	0.0177889	4.67424	0.0207299	0.885702	1	ns
SUGT1P4-STRA6LP-CCDC180	-0.027375	1.8545	0.0202387	0.887048	1	ns
FAM230J	0.0941005	-3.10158	0.0203267	0.887166	1	ns
HBE1	0.0937018	-2.89673	0.0199376	0.887962	1	ns
HCG20	0.0542599	-2.34179	0.0198539	0.888032	1	ns
TRPM1	0.1056	-3.16591	0.0201614	0.888152	1	ns
CTAGE9	-0.0718411	-0.184997	0.0197932	0.888266	1	ns
LINC03003	0.104792	-3.19686	0.0201737	0.888399	1	ns
LILRA2	0.108021	-2.74124	0.0193138	0.889626	1	ns
TUBA1B	-0.0232323	10.3477	0.018684	0.891465	1	ns
PTP4A1	-0.0221545	6.80244	0.0186581	0.891539	1	ns
FAM27C	0.0316499	0.902097	0.0185249	0.891865	1	ns
LINC02076	0.0588065	-0.998411	0.0183645	0.892355	1	ns
IL1R1-AS1	0.0495598	-2.22156	0.0181824	0.892876	1	ns
PLA2G10	-0.0508056	-0.0349281	0.0176229	0.894575	1	ns
CEMP1	0.0580268	-1.21965	0.0175058	0.894872	1	ns
ANKHD1-EIF4EBP3	0.0285291	4.63522	0.0174213	0.895159	1	ns
SFT2D3	0.0222478	3.49787	0.0174075	0.895187	1	ns
NDST2	-0.0136751	4.71524	0.0171539	0.895965	1	ns
CDRT15P3	0.0890321	-2.78347	0.0171423	0.896049	1	ns
USP49	0.0214286	3.93077	0.0167667	0.897127	1	ns
MCTS1	0.0131554	4.92559	0.0167691	0.897133	1	ns
PDXDC2P-NPIPB14P	0.016993	4.30506	0.0165571	0.897775	1	ns
ZBTB12	0.0157283	3.77064	0.0165041	0.89793	1	ns
HLA-DRB1	0.0591401	4.14209	0.0163631	0.898369	1	ns
SLC7A1	0.0147441	6.55321	0.0163345	0.898478	1	ns
MRPL23-AS1	0.0566025	-2.23833	0.0160018	0.899413	1	ns
ARHGAP11A-SCG5	0.0270583	1.19583	0.0158532	0.899971	1	ns
TRBC2	0.0871507	-2.23977	0.015713	0.900325	1	ns
PDXDC1	0.0166789	8.11859	0.0156743	0.90054	1	ns
PMS2P4	0.0146526	2.54044	0.0156037	0.900738	1	ns
RASA4B	0.0270859	4.36526	0.0156002	0.900758	1	ns
MBD3L2B	0.0913232	-3.14595	0.0157592	0.900824	1	ns
PIAS1	-0.0216008	5.59001	0.015396	0.901418	1	ns
ANKRD23	-0.0167871	1.90494	0.015229	0.901937	1	ns
ARHGAP11B	0.0187029	2.55331	0.015128	0.902253	1	ns
AIDA	0.0182973	6.59085	0.0150752	0.902449	1	ns
UBE2Q2P1	0.0283461	0.80032	0.0149395	0.902883	1	ns
H4C15	0.0285595	4.55795	0.014574	0.904057	1	ns
CERS6-AS1	0.0267245	4.3712	0.0143499	0.904798	1	ns
LST1	0.0612175	-2.56999	0.0141385	0.905438	1	ns
DRD4	0.0349382	-1.26302	0.0140297	0.905834	1	ns
HCP5B	0.0722671	-3.08931	0.0140457	0.906098	1	ns
NCF4	0.0541753	-1.20614	0.0138961	0.906281	1	ns
LINC01770	0.028344	0.674296	0.0138948	0.906329	1	ns
ZNF71-SMIM17	-0.053749	-1.48483	0.0138072	0.906562	1	ns
LINC01623	0.057631	-2.34943	0.0137774	0.906631	1	ns
MPV17L	0.0465834	3.75845	0.0136947	0.906979	1	ns
PARP15	0.0534046	-2.2197	0.0136283	0.907136	1	ns
CARS1-AS1	0.0731682	-3.08068	0.0132785	0.908686	1	ns
STARD4-AS1	0.0474461	1.47069	0.0130696	0.90914	1	ns
TUBB	0.0154444	10.1303	0.0129999	0.909381	1	ns
PHRF1	0.0107433	6.48532	0.0129838	0.909436	1	ns
ZNF890P	-0.0728176	-2.90138	0.0128725	0.909838	1	ns
FMC1-LUC7L2	-0.0172129	5.08028	0.0127511	0.91024	1	ns
CCZ1	0.0182776	5.80623	0.0127522	0.910242	1	ns
C12orf50	0.0686179	-3.06006	0.0125864	0.911023	1	ns
ARPIN-AP3S2	-0.0358879	3.67734	0.0124775	0.91119	1	ns
TREML2	0.072509	-2.81462	0.0123199	0.911753	1	ns
SLC35F2	0.0210045	4.72124	0.0122369	0.912059	1	ns
FRG1-DT	0.0243786	-0.106123	0.0122011	0.912196	1	ns
PGM5-AS1	0.0704617	-2.951	0.0120929	0.91261	1	ns
FAM230A	0.0694235	-3.13413	0.0121674	0.912702	1	ns
TAS2R20	0.0237872	-1.52569	0.0119917	0.912896	1	ns
NBPF20	-0.0145222	2.74953	0.0119484	0.913082	1	ns
SULT1A4	0.0291561	2.19456	0.0118405	0.913483	1	ns
SKP1	-0.0120453	7.25386	0.0117916	0.913678	1	ns
RPL17-C18orf32	-0.0199699	4.37957	0.0116921	0.914028	1	ns
MGAT2	-0.0119777	4.7969	0.0115414	0.914586	1	ns
NOTCH2NLC	0.0171937	3.76948	0.0115369	0.91459	1	ns
CIITA	0.0243707	1.43635	0.0115128	0.914693	1	ns
PHACTR1	0.0383679	0.859161	0.0113809	0.915191	1	ns
CDRT4	0.051287	-0.813359	0.0111634	0.915981	1	ns
MRGPRE	0.0433347	0.329992	0.0111194	0.91617	1	ns
SMIM17	0.0395675	-1.99479	0.0110058	0.91653	1	ns
ATG9A	-0.0111418	6.09976	0.0109994	0.916615	1	ns
H2BC12L	-0.0633165	-2.95177	0.0109182	0.91697	1	ns
FEM1A	0.010356	5.12211	0.0108527	0.917163	1	ns
HLA-DMA	0.0273905	2.17594	0.0107821	0.917421	1	ns
CES1	0.0574005	-1.23514	0.0106826	0.917781	1	ns
HLA-DMB	0.0394822	-0.468719	0.0104645	0.918657	1	ns
HLA-DRB5	0.0464965	2.51581	0.0104201	0.918814	1	ns
SERPINA1	0.0440774	4.98061	0.0104111	0.918862	1	ns
OCLN	0.017513	5.48108	0.0103206	0.919217	1	ns
SPDYE12	-0.0504187	-1.08887	0.0102341	0.919514	1	ns
ABCF2-H2BK1	-0.0194716	3.92675	0.0102317	0.919552	1	ns
GARIN4	0.0701679	-3.06846	0.00998972	0.920723	1	ns
ZNF676	0.0609494	-2.31209	0.00984276	0.92103	1	ns
NPIPA7	-0.0172332	2.84724	0.00967605	0.921758	1	ns
KRTAP5-2	-0.0375799	-1.21473	0.00966047	0.921804	1	ns
TRAPPC6B	-0.0134699	4.41136	0.00963678	0.921923	1	ns
DHX16	0.00667172	6.01098	0.00961311	0.922028	1	ns
CKMT1B	-0.03001	5.2465	0.009582	0.92215	1	ns
LINC01945	0.0501791	-2.19649	0.0094713	0.922576	1	ns
DEFB122	0.0588543	-3.10158	0.00941425	0.923075	1	ns
ZNF397	0.0151916	5.02778	0.00933764	0.923145	1	ns
NPIPA8	-0.0343703	1.45996	0.00915938	0.923871	1	ns
TPO	0.0363731	-0.317447	0.00913385	0.923989	1	ns
NBPF26	0.0164034	4.38687	0.00897842	0.924628	1	ns
CLEC4GP1	0.0695275	-3.10873	0.00902113	0.924712	1	ns
RAB7B	0.0352397	3.12701	0.00891452	0.924885	1	ns
LY6G6C	0.0400121	0.420153	0.00886352	0.925127	1	ns
UTP14C	0.0313782	2.80268	0.00880255	0.925363	1	ns
PMS2CL	-0.0520253	0.609355	0.00876967	0.925461	1	ns
LOC101928095	-0.0411276	-2.64135	0.00873343	0.925623	1	ns
GOLGA6L4	0.0243209	1.09668	0.00872994	0.925685	1	ns
ZNF710-AS1	0.0102847	2.67489	0.00861986	0.926136	1	ns
KLHL33	0.0607751	-3.04868	0.00863098	0.926243	1	ns
LOC124907779	-0.0121213	-0.661799	0.00853422	0.926566	1	ns
LINC01775	0.0310574	-2.45124	0.0084923	0.926633	1	ns
PLGLB2	0.0258015	-0.527384	0.00848474	0.926728	1	ns
HNRNPUL2-BSCL2	-0.0162276	5.85312	0.0084363	0.926941	1	ns
ZBED6	-0.018654	4.42576	0.0084097	0.927047	1	ns
NLRP7	0.0501225	-2.50528	0.00838109	0.927121	1	ns
PIPSL	0.0377796	-1.36618	0.00834678	0.927274	1	ns
HERC3	-0.0143803	4.50612	0.00833053	0.927392	1	ns
RGPD3	0.0179694	-0.196427	0.00820914	0.927929	1	ns
NUDT3	-0.00796628	6.61772	0.00820935	0.92793	1	ns
PFDN6	0.00625251	5.68239	0.00819818	0.927977	1	ns
LOC729732	0.0263869	0.584707	0.00813314	0.928264	1	ns
ANKHD1	-0.0118837	6.79309	0.0081255	0.928298	1	ns
CYFIP1	0.00800986	7.52708	0.00809215	0.928446	1	ns
IGHEP1	0.0550034	0.895115	0.00807493	0.928522	1	ns
B2M	0.0172068	9.40375	0.00803276	0.928708	1	ns
ABCC6P2	0.0334148	-0.0675109	0.00799072	0.928895	1	ns
BDP1	0.0126801	5.46649	0.00785596	0.929491	1	ns
TRIM39	0.00942292	4.42703	0.00759376	0.930668	1	ns
LOC124901933	-0.0522449	2.734	0.00749739	0.931106	1	ns
RGL1	0.0329262	3.21823	0.00739617	0.931564	1	ns
VAMP2	-0.0195005	5.89905	0.00727075	0.932163	1	ns
LOC105377778	0.0488901	-3.05372	0.0072796	0.932247	1	ns
LOC105373424	0.029068	-0.49703	0.00715953	0.932671	1	ns
MYT1L	0.0378069	-2.39025	0.00712066	0.932811	1	ns
GTF2I	-0.00887432	8.13013	0.00712185	0.932862	1	ns
H4C14	-0.0194679	3.8051	0.00710315	0.932941	1	ns
TRIM6-TRIM34	-0.0534587	-2.76885	0.00708602	0.933004	1	ns
SAP30L-AS1	0.0249069	1.44227	0.00704663	0.933205	1	ns
NINJ1	0.0126707	6.65827	0.0069723	0.933568	1	ns
PCDHB1-AS1	-0.0256125	0.124113	0.00685826	0.934118	1	ns
MIR3936HG	0.0181764	0.744937	0.006799	0.934382	1	ns
PPP2CA	-0.0191893	8.2723	0.00676211	0.934575	1	ns
DAXX	0.00621582	6.82984	0.00668602	0.934943	1	ns
MUC5B-AS1	-0.0378721	-1.60558	0.00666933	0.934978	1	ns
RASA4	0.0188234	3.72625	0.0065909	0.935391	1	ns
SMG1P1	-0.02436	1.97715	0.00655743	0.935565	1	ns
LINC02249	0.0376951	-2.24955	0.00654821	0.935567	1	ns
LOC102724135	0.012887	3.72414	0.00651357	0.93577	1	ns
ZP3	0.0229658	3.36018	0.00650364	0.935816	1	ns
LINC02389	0.036107	-2.11357	0.0064397	0.936091	1	ns
TBC1D3P1-DHX40P1	0.0350053	-2.79273	0.00643003	0.936173	1	ns
FAM247C	0.0491294	-1.95606	0.00642163	0.936185	1	ns
SEC24C	-0.00673128	7.33466	0.00643173	0.93619	1	ns
RBM27	0.00939534	5.35904	0.00641747	0.936257	1	ns
SMN1	0.009925	5.46461	0.00635167	0.936584	1	ns
TAF9	0.0163055	5.69763	0.00634403	0.936622	1	ns
SYNPO2L-AS1	0.0249437	-1.84906	0.00626066	0.937032	1	ns
BMS1P4-AGAP5	-0.013648	1.21018	0.00623769	0.937155	1	ns
SEPTIN5	-0.0113197	5.2604	0.0062342	0.937171	1	ns
TTYH1	0.0336675	4.47595	0.00618723	0.937403	1	ns
GTF2H2C	0.0171059	5.20065	0.0061512	0.937589	1	ns
TBC1D3D	0.0399839	1.59527	0.00603392	0.938185	1	ns
TREH	0.0297537	-2.33078	0.00600405	0.938283	1	ns
BAG6	0.00485976	8.27029	0.00598042	0.938465	1	ns
SHLD2P3	0.0139002	1.94801	0.00596987	0.938508	1	ns
FRMPD2B	0.0540183	-2.55543	0.00595966	0.938528	1	ns
C15orf40	0.0098273	3.73509	0.00594797	0.938616	1	ns
CASZ1	0.0104932	6.14269	0.00595035	0.938618	1	ns
SMAD7	0.0345961	6.7814	0.00591119	0.938821	1	ns
RAPH1	-0.0126537	5.32763	0.00588717	0.938942	1	ns
LINC02798	0.0289227	-1.46341	0.00586859	0.939005	1	ns
BCLAF1P2	-0.0163285	-1.26349	0.00586136	0.939049	1	ns
TMEM265	0.0107773	4.02273	0.00585806	0.939083	1	ns
STAU2-AS1	0.0326213	-2.4845	0.00579382	0.939374	1	ns
PRORP	-0.0101194	4.86136	0.005794	0.939423	1	ns
SYNC	-0.0128115	2.16732	0.00578266	0.939474	1	ns
SPDYE2B	-0.0367148	-2.13394	0.00576748	0.939511	1	ns
FAM131C	0.0234671	2.08133	0.00576103	0.939588	1	ns
HLA-DQB1-AS1	0.0416614	-2.92674	0.00572504	0.939804	1	ns
NBPF12	-0.0104876	4.97907	0.0056483	0.940189	1	ns
RAB11B	0.00819751	7.01929	0.00560124	0.940443	1	ns
PYCR1	-0.0102817	8.07222	0.00559162	0.940495	1	ns
FAM187A	-0.0307915	-3.25752	0.0061916	0.940522	1	ns
ZNF770	-0.00544286	5.46369	0.00554973	0.940714	1	ns
CFB	0.0271656	6.18481	0.00550056	0.940979	1	ns
CNTNAP3B	0.0287696	0.495596	0.00550012	0.940985	1	ns
SRCAP	-0.00742946	6.46739	0.00548381	0.941069	1	ns
GOLGA6B	0.0278028	-2.0907	0.00544068	0.941247	1	ns
FAM153A	0.0365862	-2.68831	0.0053928	0.94152	1	ns
GOLGA8O	0.0257548	0.382635	0.00539542	0.941549	1	ns
PEDS1-UBE2V1	-0.0134794	3.97608	0.00523382	0.942413	1	ns
CNTNAP2	0.040436	4.40423	0.00522878	0.942445	1	ns
GUSBP1	0.0115952	2.35798	0.00521636	0.942508	1	ns
PKD1P1	0.0137961	6.18672	0.00519489	0.942638	1	ns
HLA-DQB1	0.0286199	3.17988	0.00517166	0.942755	1	ns
C18orf32	0.011315	4.86578	0.00506897	0.943333	1	ns
WDR33	-0.00523569	6.5858	0.00499992	0.943725	1	ns
ZNF320	0.0106534	4.28442	0.00497395	0.943862	1	ns
INE2	0.0487307	-2.90753	0.00494813	0.94406	1	ns
LINC01091	0.0245353	-1.86699	0.00490371	0.944225	1	ns
FRG2B	0.0327826	-2.32704	0.00484332	0.944559	1	ns
GPI	0.00820248	8.53731	0.00485097	0.944569	1	ns
OCM	0.0338111	-2.83469	0.00481333	0.944768	1	ns
NPIPA5	-0.0164038	3.76831	0.00479185	0.944893	1	ns
LOC102724200	0.00778136	4.24406	0.00475671	0.945098	1	ns
MUCL3	0.0438106	-2.92159	0.00470281	0.945434	1	ns
FAM174A-DT	0.0155088	-1.25033	0.00464411	0.945778	1	ns
NSUN5P1	0.0125136	5.50208	0.00460573	0.945982	1	ns
SEPT5-GP1BB	0.0125716	4.68501	0.00452099	0.946478	1	ns
PLCXD1	0.00928	3.32619	0.00451218	0.946521	1	ns
LINC01990	-0.0254732	-2.71913	0.00449133	0.94663	1	ns
LRRC37A2	0.0248283	2.66499	0.00445084	0.946897	1	ns
CCDC180	0.0135559	2.42937	0.00444331	0.946931	1	ns
GJD2-DT	0.0450033	-3.0968	0.00445811	0.947033	1	ns
TEN1-CDK3	-0.0138476	3.18427	0.00439398	0.947225	1	ns
PHF1	0.0112772	5.55731	0.0043907	0.947257	1	ns
ABCF1	0.00552116	7.034	0.00438739	0.94728	1	ns
PTPRCAP	0.0231748	-1.3056	0.00437819	0.947335	1	ns
DND1	0.0195876	0.192445	0.00422622	0.948254	1	ns
ITFG2	0.00828287	5.24769	0.00422552	0.948256	1	ns
TP53BP1	-0.00680176	6.07266	0.0041963	0.948438	1	ns
FAM90A1	-0.0285821	0.929733	0.00419434	0.948452	1	ns
LOC105379252	0.026855	-2.33847	0.00417781	0.948506	1	ns
IGHA1	0.0359902	-0.816473	0.00417584	0.948555	1	ns
HRURF	-0.0377571	-3.2296	0.00445582	0.948623	1	ns
LOC653513	0.020486	2.47904	0.00415465	0.948685	1	ns
WDR5B-DT	-0.00987319	1.99805	0.00415192	0.948718	1	ns
RGPD8	-0.012152	3.36777	0.00414207	0.948758	1	ns
TRIM10	0.0329914	-1.84339	0.00411925	0.948873	1	ns
KCNJ12	0.0322501	0.378171	0.00411584	0.948938	1	ns
NLRC4	0.0303555	-2.5038	0.00407503	0.949152	1	ns
UBE4A	-0.00639512	5.79821	0.00406666	0.949239	1	ns
LOC124906262	0.0171126	3.55974	0.00403542	0.949422	1	ns
KRT34	0.0358911	-2.85013	0.00400024	0.949647	1	ns
RBFOX2	0.00757339	6.65874	0.00397957	0.949786	1	ns
C16orf46	-0.0117282	0.462659	0.00396302	0.94989	1	ns
LIN37	-0.00748274	3.63684	0.0039226	0.950134	1	ns
LOC112694756	-0.0108167	5.38866	0.00390179	0.950276	1	ns
TUBGCP4	0.00699081	5.12211	0.00389583	0.950313	1	ns
LOC101928626	0.0246918	-2.76777	0.00388092	0.950388	1	ns
RPP14	-0.00509861	4.07115	0.00386877	0.950479	1	ns
DTX2P1-UPK3BP1-PMS2P11	0.0112785	1.94071	0.00384153	0.950654	1	ns
GEMIN7	0.00629665	4.00312	0.00383498	0.950695	1	ns
STIMATE-MUSTN1	0.0155835	2.32428	0.00383293	0.950696	1	ns
SRP14-DT	-0.0148798	0.746689	0.00373535	0.951351	1	ns
AK6	0.0061455	4.25837	0.0037085	0.951516	1	ns
CSNK1A1L	0.0496078	1.8839	0.00369878	0.951552	1	ns
ZNF561-AS1	-0.00717788	3.3883	0.00367831	0.951711	1	ns
ZGPAT	-0.0060707	5.41357	0.00367883	0.951716	1	ns
CIDECP1	0.00828591	1.13721	0.00364328	0.951951	1	ns
PCGF3-AS1	0.0124921	2.73877	0.00363154	0.952015	1	ns
GP1BB	0.016968	0.294272	0.003633	0.952019	1	ns
MLYCD	0.00723394	3.41538	0.00360921	0.952164	1	ns
RCC2-AS1	0.0132052	0.0559166	0.00359492	0.952274	1	ns
ANKRD63	0.0190071	-0.662434	0.00356796	0.952444	1	ns
RAB4B	0.0113535	3.98972	0.00355683	0.952515	1	ns
LOC124906233	0.0220661	-2.58646	0.00353841	0.952614	1	ns
GIT2	-0.00580059	4.87218	0.0035184	0.952777	1	ns
FAM27B	0.0134517	1.90432	0.00349975	0.952898	1	ns
MDC1	0.00625098	5.73324	0.00347572	0.953067	1	ns
SCAF8	-0.00651266	5.99225	0.00347448	0.953076	1	ns
RGPD1	-0.0251928	2.01682	0.0034533	0.953218	1	ns
KBTBD11-OT1	-0.0178944	-0.868256	0.00344861	0.953272	1	ns
FCGR2B	0.0289602	0.394596	0.00343561	0.953342	1	ns
MST1	0.0167274	2.95672	0.00340273	0.95355	1	ns
KRTAP5-AS1	0.0117969	1.31989	0.00339585	0.953607	1	ns
CENPS-CORT	-0.0103663	0.334824	0.00336371	0.953833	1	ns
KPNB1	0.0041385	8.1702	0.00332608	0.954089	1	ns
ZNF331	0.00945209	4.35003	0.00330099	0.954255	1	ns
IKBKG	-0.00639013	4.67537	0.00326999	0.954471	1	ns
CHRFAM7A	0.0262398	-0.113433	0.00323343	0.954732	1	ns
FAM225B	0.0123058	2.47161	0.00322775	0.95476	1	ns
MYCL-AS1	-0.0247795	-1.95349	0.00319513	0.954971	1	ns
MYCBP2-AS1	-0.0169204	-1.98073	0.00318396	0.955072	1	ns
ROCK1P1	-0.0142117	2.4272	0.00317595	0.955123	1	ns
ZNF230-DT	0.00906214	-0.40523	0.00316792	0.955175	1	ns
GCOM1	-0.0205452	0.318463	0.00314789	0.955319	1	ns
STIMATE	-0.00637651	4.64229	0.00314017	0.955383	1	ns
TRIM49	0.0371207	-2.84057	0.00313379	0.955422	1	ns
SPDYE21	-0.0209344	-2.37273	0.00310887	0.955569	1	ns
AFAP1	-0.00601163	5.64733	0.0031134	0.955578	1	ns
LINC00160	-0.0181047	-2.02189	0.00310438	0.955605	1	ns
B3GALT4	0.0105243	3.5203	0.00309213	0.955719	1	ns
ZNF668	-0.00478295	4.32322	0.0030697	0.955885	1	ns
SCGB2B2	0.0119581	0.246048	0.003062	0.95595	1	ns
AP3S2	0.00615055	5.57617	0.00305992	0.95596	1	ns
CDK3	0.0118788	2.21599	0.00303186	0.956155	1	ns
RASSF7	0.00578104	5.79033	0.00301772	0.956265	1	ns
KLHL11	-0.00609809	3.15654	0.00299073	0.95645	1	ns
NPIPB5	0.00670121	5.17036	0.00298815	0.956478	1	ns
RNU4-1	0.026593	-1.29913	0.00295063	0.956718	1	ns
ZNF747	-0.006538	4.36866	0.00294587	0.956783	1	ns
TADA2A	0.00926147	3.76048	0.00293172	0.956883	1	ns
WHAMMP4	0.0132608	2.17951	0.0029099	0.957044	1	ns
NSUN5P2	0.00783841	4.83464	0.00288944	0.957199	1	ns
HEATR5A-DT	0.0112897	-1.56424	0.00287075	0.957322	1	ns
DDX11	0.006884	6.22227	0.00287297	0.957326	1	ns
ZEB2-AS1	0.0261945	0.0837941	0.00285927	0.957417	1	ns
LIPE-AS1	-0.0376738	3.08629	0.00283886	0.957567	1	ns
PMS2P7	0.00800458	2.23902	0.00283605	0.957592	1	ns
TGFB2-OT1	0.019347	-0.132402	0.00283667	0.957598	1	ns
ZNF747-DT	0.00984355	0.731011	0.00283321	0.957625	1	ns
RAVER1	-0.00512258	6.24153	0.00279175	0.957933	1	ns
PRAMEF36P	0.0330181	-2.8229	0.00277414	0.958056	1	ns
ALDH16A1	0.0052346	5.20082	0.00277514	0.958056	1	ns
IFI30	-0.00909205	5.73584	0.00272269	0.958456	1	ns
LRRC51	0.00945946	3.09132	0.00271036	0.958539	1	ns
ASAH2	-0.0128532	0.844246	0.00270009	0.958628	1	ns
LINC00680	0.00646733	3.0677	0.00268278	0.958751	1	ns
FAM227B	-0.00669985	1.54048	0.00266043	0.95893	1	ns
CNOT3	0.00653009	6.0764	0.00265344	0.958987	1	ns
H3C12	0.0146638	-2.16373	0.00264847	0.958988	1	ns
DCUN1D1	0.0163534	6.65118	0.00265325	0.958989	1	ns
NEDD8-MDP1	-0.0118286	-0.547757	0.00265188	0.958991	1	ns
TM9SF1	-0.00715177	6.27028	0.00264355	0.959064	1	ns
SPDYE2	0.0150625	0.36114	0.00263352	0.959134	1	ns
UQCRB-AS1	-0.014884	-2.064	0.00261578	0.959245	1	ns
PDPR2P	0.00669987	2.26019	0.00259169	0.959459	1	ns
LOC124906013	-0.00607739	0.763999	0.00258741	0.959503	1	ns
TJP1	0.0109092	6.76405	0.00255472	0.959758	1	ns
LOC100505782	0.0269838	-2.84296	0.00251955	0.960025	1	ns
BMS1P22	0.0309366	-2.40466	0.00251639	0.960048	1	ns
LOC105378944	-0.0125271	0.419531	0.00251634	0.960079	1	ns
PRG2	0.0158614	-0.738629	0.00250849	0.960113	1	ns
F8A3	0.0173132	4.13662	0.00249824	0.960197	1	ns
TBC1D3I	0.0209146	-1.38994	0.00247038	0.960405	1	ns
PMS2P2	0.0133301	0.756262	0.00245893	0.96052	1	ns
NFATC3	-0.00441903	5.25714	0.00245074	0.960582	1	ns
NREP	-0.0181618	5.06353	0.00245004	0.960587	1	ns
TPTEP2-CSNK1E	-0.0154913	-0.581147	0.0024434	0.960638	1	ns
PPP1R18	0.0086565	5.45837	0.00244345	0.960641	1	ns
FAM90A7	0.0285297	-3.26118	0.00261408	0.960693	1	ns
SLC9A3	-0.00563774	3.71903	0.00243392	0.960711	1	ns
FOLH1B	-0.0406729	-2.57656	0.00241351	0.960881	1	ns
POLR2J3	0.00795214	2.9213	0.00240941	0.960909	1	ns
POTEC	0.0322486	-2.69433	0.00240294	0.960945	1	ns
MAPT-IT1	0.0267093	-1.10287	0.00239259	0.96104	1	ns
ALG1L9P	0.00933201	-0.649045	0.0023693	0.961237	1	ns
ABR	0.00560964	6.55152	0.00235234	0.961383	1	ns
DHRS13	-0.00590228	4.51833	0.00233944	0.961484	1	ns
LOC105369250	0.0218193	1.452	0.00233519	0.961521	1	ns
LINC00552	0.0205387	-1.43392	0.00233284	0.961522	1	ns
PRB3	-0.020493	-1.54395	0.00232632	0.961573	1	ns
LTB4R2	-0.00931735	2.87584	0.00231178	0.961706	1	ns
NOTCH2NLA	-0.0102626	5.85204	0.0023046	0.961776	1	ns
MYH2	0.0236954	-1.79926	0.0022855	0.9619	1	ns
NAMPT	0.00616497	6.97246	0.00227947	0.961986	1	ns
FAM157A	0.0130867	2.86179	0.00225737	0.962159	1	ns
RING1	0.00340773	6.23129	0.00222993	0.9624	1	ns
RGPD2	0.0171248	2.60348	0.00222266	0.962452	1	ns
CBY3	-0.0260856	-1.99108	0.00221949	0.962464	1	ns
ARLNC1	-0.0207458	-2.17106	0.00219414	0.962669	1	ns
NPB	0.0122555	1.45003	0.00219068	0.962729	1	ns
ABI2	0.00538881	6.06227	0.00216013	0.962993	1	ns
ZNF8-ERVK3-1	-0.00992736	0.109574	0.00215742	0.963019	1	ns
SS18L1	-0.00341632	5.21515	0.00213814	0.96318	1	ns
TSFM	-0.00532376	5.67159	0.00213796	0.963182	1	ns
MTSS2	-0.00871809	7.21396	0.00213414	0.963217	1	ns
ZNF252P	-0.00454605	5.54925	0.00210673	0.963452	1	ns
SCARNA12	-0.0120285	-0.96323	0.00210419	0.963461	1	ns
SNAI3-AS1	0.0089295	0.752431	0.00210337	0.963483	1	ns
SMAD1-AS1	-0.0272518	-3.22723	0.00226688	0.963494	1	ns
EMP2	0.00825812	7.64382	0.00206104	0.963852	1	ns
ZNF337-AS1	-0.00911737	1.68086	0.00205921	0.963863	1	ns
EPM2A-DT	0.00739812	1.97082	0.00201567	0.964245	1	ns
PTGES3L-AARSD1	-0.00891448	0.258017	0.0020149	0.964261	1	ns
RNASE10	0.0190463	-0.785123	0.00200738	0.964318	1	ns
POLR2J2	-0.0110139	0.292949	0.00200297	0.964348	1	ns
ALG1	-0.00522628	5.32602	0.0020039	0.964354	1	ns
REL	-0.00591767	4.5176	0.00199273	0.96445	1	ns
LOC105379444	-0.0149981	-2.46079	0.00196864	0.96464	1	ns
FRG1HP	0.00720937	3.42128	0.00195408	0.964794	1	ns
WDSUB1	-0.00532296	3.4561	0.00195352	0.964797	1	ns
ABHD14A	-0.00503687	2.71579	0.00195172	0.964812	1	ns
STARD6	-0.0171592	-2.41517	0.00192871	0.964997	1	ns
IMPDH2	-0.00425556	7.00469	0.00192938	0.965024	1	ns
F8A2	-0.0209232	3.79308	0.00192738	0.965034	1	ns
PCDHB17P	-0.0438747	-1.34653	0.00191917	0.965141	1	ns
COG5	-0.00226562	5.49334	0.00189649	0.965322	1	ns
SPDYE5	0.0151412	-2.04761	0.00189148	0.965339	1	ns
LOC124906232	0.0162348	-1.98819	0.00188605	0.965389	1	ns
RPL13P5	0.0135754	-0.923743	0.0018763	0.965492	1	ns
ZNF816-ZNF321P	0.0208975	-2.50597	0.00186969	0.965538	1	ns
RPH3AL-AS1	0.0184677	-1.53535	0.00187104	0.965539	1	ns
NOSTRIN	0.0187836	2.85924	0.00186915	0.965564	1	ns
GRM6	0.0153357	-1.22427	0.00182772	0.965943	1	ns
H2AC7	-0.0174542	-1.51755	0.00181711	0.966032	1	ns
ZNF286B	0.00915742	0.692104	0.00181154	0.96611	1	ns
INGX	0.0223518	-2.79328	0.00180266	0.966181	1	ns
SPDYE10	0.0142165	-2.24777	0.00179022	0.966279	1	ns
TADA3	-0.00430714	6.49952	0.0017878	0.966331	1	ns
SPDYE14	-0.0319073	-3.07413	0.00179505	0.966341	1	ns
SNHG27	0.0265399	-2.79812	0.00177633	0.966429	1	ns
ZSCAN32	-0.00394279	3.72825	0.00176871	0.966503	1	ns
H3-3A	-0.00975247	9.78239	0.0017695	0.966504	1	ns
TEKT4	0.0222801	-0.62887	0.00175183	0.966668	1	ns
USP37	-0.00418726	4.57894	0.00175111	0.966674	1	ns
RALGDS	-0.00501642	5.95908	0.00175105	0.966678	1	ns
BCRP3	0.0139234	-1.01474	0.00173619	0.966807	1	ns
PLA2G6	-0.00879796	4.19712	0.00170056	0.967157	1	ns
NDOR1	-0.00497896	4.96927	0.00169775	0.967187	1	ns
MMADHC-DT	0.00688436	-1.39526	0.00169606	0.967187	1	ns
CLEC18B	-0.0116969	-0.481636	0.00167024	0.96744	1	ns
CCZ1B	-0.00632744	6.50064	0.00167136	0.967445	1	ns
ZACN	0.00580252	5.14375	0.00166478	0.96752	1	ns
CLDN22	0.0310651	-3.15031	0.00168368	0.967535	1	ns
TRIM43B	-0.0294672	-1.21817	0.00165882	0.967551	1	ns
RAB43	-0.00517348	5.47995	0.00165855	0.967569	1	ns
PAQR3	0.0049427	4.37516	0.00165789	0.967572	1	ns
BCAP29	-0.00379657	5.0643	0.00165769	0.967576	1	ns
SYNGAP1	0.00785029	5.48487	0.00164077	0.967743	1	ns
TBC1D3E	-0.0201738	1.8726	0.00163821	0.967764	1	ns
PLA2G4B	0.00780352	2.67819	0.0016378	0.967764	1	ns
SPDYE15	-0.0319073	-2.06827	0.00162193	0.967967	1	ns
GREM1-AS1	0.0186966	-2.27895	0.00161554	0.967968	1	ns
ANXA2R	-0.00843175	0.343998	0.00161736	0.967977	1	ns
UBA6-DT	-0.00411264	3.84754	0.00161118	0.96803	1	ns
SAP25	0.0070336	1.21566	0.00159834	0.968163	1	ns
FKBP9P1	0.0103876	0.194836	0.00159679	0.968182	1	ns
MCM8	-0.00470425	4.31107	0.00158737	0.968269	1	ns
IPO4	-0.00487308	6.34656	0.001585	0.968297	1	ns
TRBC1	0.0308401	-2.71724	0.00156994	0.968437	1	ns
MRPS22	-0.00378106	5.29401	0.00156596	0.968486	1	ns
GUSBP2	-0.0071422	1.24743	0.00156149	0.968531	1	ns
PPP6R1	-0.00369405	7.06288	0.00156102	0.968538	1	ns
FAM88C	0.010756	0.0656885	0.00155516	0.968599	1	ns
CXorf49B	0.0227619	2.87451	0.00155124	0.968627	1	ns
STAG3L1	0.0056833	3.46041	0.00154937	0.968647	1	ns
KTI12	-0.00556216	3.76645	0.00154707	0.968671	1	ns
PET117	-0.00650655	2.24927	0.00154444	0.968697	1	ns
HMG20A	-0.00416624	5.02347	0.00154293	0.968718	1	ns
SLC6A3	0.0166415	-1.22134	0.00153777	0.96876	1	ns
PTGR2	-0.00564111	4.15466	0.00153373	0.968808	1	ns
FAM219B	-0.00406674	5.59462	0.00153075	0.968843	1	ns
LIMD1	0.00517504	5.36927	0.00152515	0.9689	1	ns
SYCP3	0.0110061	-1.7581	0.00151994	0.96893	1	ns
ANKRD39	0.00469836	4.16533	0.0015214	0.968934	1	ns
VIL1	0.0131757	2.00795	0.00151884	0.968959	1	ns
GPR146	-0.00981174	2.35587	0.00151393	0.969009	1	ns
MIR1307	-0.00922603	-3.27465	0.00170383	0.969033	1	ns
FAM86B2-DT	0.0100048	2.29991	0.0015099	0.969049	1	ns
LOC100506235	-0.00815512	0.105144	0.00150312	0.969123	1	ns
MAMDC2-AS1	0.00725933	-0.236924	0.00150021	0.969154	1	ns
ZNF710	-0.00377205	5.61925	0.00149524	0.969206	1	ns
SULT1A3	-0.0109611	2.39818	0.00149023	0.969253	1	ns
RELA	-0.00275414	6.48335	0.00148864	0.969275	1	ns
TBC1D14	-0.00486054	6.56659	0.00148799	0.969282	1	ns
LRRC8E	-0.00429799	4.99088	0.00148103	0.969352	1	ns
BMP2K	-0.00686963	4.70614	0.0014726	0.969438	1	ns
EPN2	-0.00534	5.12575	0.00146989	0.969467	1	ns
SIX5	-0.00356777	4.95075	0.00146953	0.969471	1	ns
CCDC144A	0.0186012	0.341425	0.00146068	0.969568	1	ns
RPL13AP5	-0.00477813	4.21209	0.00145135	0.969657	1	ns
PSMA2	-0.00307199	7.09923	0.00144692	0.969709	1	ns
TRPV6	0.0134745	4.59996	0.00143083	0.969874	1	ns
H2AC14	-0.0134237	-1.5593	0.00140516	0.970128	1	ns
POTEJ	0.0230931	-2.80638	0.0014012	0.970181	1	ns
LY6G5B	0.00708213	3.03557	0.0013962	0.970236	1	ns
ZNF337	0.00454779	4.06189	0.0013956	0.970245	1	ns
RNU4-2	-0.0205021	0.898891	0.0013842	0.970351	1	ns
FAM225A	-0.0103129	3.98136	0.00138177	0.970392	1	ns
VPS33B	-0.00451813	3.83162	0.0013679	0.970541	1	ns
UQCC2	0.00348861	5.39594	0.001364	0.970588	1	ns
ABCB6	-0.00551171	5.23978	0.00136245	0.970604	1	ns
SEPTIN7P13	0.00755732	2.24142	0.00135675	0.97066	1	ns
TP53TG3	0.0150514	-1.46887	0.00135411	0.970689	1	ns
FPGT-TNNI3K	-0.00944868	-0.473019	0.00135183	0.970716	1	ns
MKLN1	-0.00360664	5.43201	0.00132744	0.970984	1	ns
LINC02898	0.0217249	-2.63644	0.0013135	0.971115	1	ns
CHURC1-FNTB	-0.0106842	1.17911	0.00129693	0.971316	1	ns
PPM1B	-0.00215515	5.92616	0.00128463	0.971457	1	ns
SPECC1L-ADORA2A	-0.0182022	-1.87757	0.00127877	0.9715	1	ns
NAPEPLD	0.00438515	4.18238	0.00127945	0.97151	1	ns
NIPA2	-0.00379578	6.33205	0.00127534	0.971561	1	ns
ZFHX3	-0.0103405	5.15829	0.00127279	0.971586	1	ns
SLC35D2	-0.00378265	4.53001	0.00126706	0.971649	1	ns
SLC5A2	0.0102313	-0.609899	0.00126168	0.971706	1	ns
PCGF3	-0.00443475	6.32281	0.00126199	0.97171	1	ns
HMGCS1	-0.00432106	6.84363	0.00125182	0.971824	1	ns
ABHD16B	0.0064266	1.61813	0.00124865	0.971856	1	ns
LOC122513141	0.00580699	3.94248	0.00124691	0.971873	1	ns
WNT3	0.00490027	3.22068	0.00124576	0.971884	1	ns
TARDBP	-0.00163722	7.87771	0.00124094	0.971947	1	ns
RABL2A	-0.00538117	3.48308	0.00123418	0.972016	1	ns
GSTT2B	0.00943895	2.55722	0.00123324	0.972026	1	ns
GUSBP16	0.0139584	4.54182	0.0012198	0.972183	1	ns
DUS4L-BCAP29	0.00508487	2.81022	0.00121206	0.972267	1	ns
C4B	0.0132739	2.9277	0.00121144	0.972274	1	ns
PIGW	-0.00261829	4.46959	0.00119529	0.972464	1	ns
GLUD1	-0.0113464	8.70893	0.0011935	0.972488	1	ns
HEXIM1	-0.0057133	6.77004	0.00118985	0.97253	1	ns
SNRPF-DT	0.0103303	-0.542328	0.00118479	0.97261	1	ns
PPP1R27	-0.0108221	-1.93997	0.00117592	0.972668	1	ns
MRPS30-DT	-0.0104398	1.34324	0.00117356	0.972716	1	ns
TRIM73	0.00937718	0.124951	0.00115618	0.972915	1	ns
H2BC20P	-0.0133232	-0.144182	0.00115406	0.972933	1	ns
NAXE	-0.00255358	7.34322	0.0011543	0.972944	1	ns
ASAH2B	0.0059985	3.83714	0.00114953	0.972993	1	ns
GPSM3	0.0110946	2.1704	0.00114339	0.973065	1	ns
SLC4A1AP	-0.00166012	5.32923	0.00114152	0.973092	1	ns
SNRPG	0.00283058	6.10979	0.00114123	0.973097	1	ns
SPICE1	-0.00403304	4.28412	0.0011355	0.97316	1	ns
CLN8	0.00592859	4.11975	0.0011304	0.97322	1	ns
MRPS25	-0.00414715	6.25641	0.00112862	0.973246	1	ns
XPO1	-0.00162123	7.74748	0.00112069	0.97334	1	ns
CHKB-CPT1B	-0.00604741	3.57766	0.00111434	0.973409	1	ns
RTEL1	-0.00453018	5.02726	0.00111434	0.973414	1	ns
LINC00605	-0.0135465	-1.18418	0.00111238	0.973428	1	ns
RBM12B	-0.00340135	5.01338	0.00111038	0.973461	1	ns
FAM90A26	-0.0251846	-3.21042	0.00113578	0.97347	1	ns
RGPD4	-0.00634761	-0.497083	0.00110586	0.973514	1	ns
NBPF14	-0.00637265	5.44208	0.00109754	0.973616	1	ns
ATP1A1-AS1	0.0054546	2.03687	0.00109302	0.973666	1	ns
JMJD7	-0.00611487	2.84221	0.00109232	0.973672	1	ns
IGFN1	0.0162552	-0.601403	0.00108717	0.973739	1	ns
FBRSL1	0.0031853	6.78581	0.00108139	0.973812	1	ns
CRIP1	-0.010711	7.08587	0.00108016	0.973827	1	ns
SPATA6	-0.0131689	3.58552	0.00107561	0.973874	1	ns
WDR48	-0.00389674	5.53918	0.0010707	0.97394	1	ns
SNRNP35	-0.0031319	4.54935	0.00106195	0.974044	1	ns
PRDX6-AS1	-0.00557478	0.0228188	0.00106063	0.974064	1	ns
ZNF497	-0.00492327	2.55111	0.0010595	0.974071	1	ns
SPDYE9	0.0204769	-3.20642	0.00108324	0.974083	1	ns
TRIM2	-0.00823076	6.92973	0.00104926	0.974204	1	ns
NUMA1	-0.00476828	8.66245	0.00104827	0.974216	1	ns
PKMYT1	0.00478457	5.89905	0.00104734	0.974226	1	ns
TBC1D29P	-0.0125782	-2.48932	0.00103978	0.974305	1	ns
B9D1	0.00533682	4.22769	0.00103996	0.974313	1	ns
KDSR	-0.00389242	5.41401	0.00103837	0.974336	1	ns
PPAN	-0.00396749	5.99402	0.00103762	0.974346	1	ns
NSF	-0.00429961	6.3607	0.00103623	0.974364	1	ns
SPDYE11	0.0204769	-3.18092	0.00105181	0.974394	1	ns
COG8	-0.00262935	4.89601	0.00103039	0.974434	1	ns
LHFPL5	0.00695364	0.0578653	0.00102761	0.974463	1	ns
CRHR1	0.0141167	0.602909	0.00102741	0.974475	1	ns
C8orf44-SGK3	-0.0088215	0.359185	0.00102646	0.974481	1	ns
HIC1	0.0134871	3.07126	0.00102523	0.974494	1	ns
CNPPD1	-0.00252151	6.48221	0.0010231	0.974527	1	ns
MKLN1-AS	0.00504529	0.910596	0.00102158	0.974545	1	ns
CHD8	-0.0052195	7.06788	0.00102057	0.974559	1	ns
FOXH1	0.00967838	0.243957	0.00101969	0.974571	1	ns
YWHAEP7	0.013278	-1.64769	0.00101582	0.974601	1	ns
TUBA1C	-0.0048456	8.56393	0.00101403	0.97464	1	ns
ATP1A3	-0.0124961	2.2256	0.0010125	0.974653	1	ns
PIGF	-0.00353621	3.53576	0.00100122	0.974794	1	ns
CES1P1	0.0174627	-1.79286	0.000997266	0.974836	1	ns
SHPRH	-0.00393123	4.35959	0.000995703	0.974866	1	ns
CENPBD1P	-0.00636959	4.38299	0.000988331	0.97496	1	ns
NPIPB13	-0.00568694	2.8824	0.000987045	0.974973	1	ns
PRRC2B	-0.00399844	8.40987	0.000985351	0.975001	1	ns
LOC101929021	0.0230277	-3.15755	0.000997072	0.975004	1	ns
CWC15	-0.00171597	5.20967	0.000983264	0.975026	1	ns
RPS6KB2	-0.00256993	5.89061	0.000981948	0.975044	1	ns
CIAO1	-0.00165423	6.68795	0.000979919	0.97507	1	ns
MLC1	0.0117166	-0.991118	0.000975136	0.975124	1	ns
HNRNPC	-0.00154801	9.33012	0.000963276	0.975283	1	ns
GAB3	0.011312	-2.18913	0.00096031	0.975297	1	ns
TXNDC12	-0.00295532	6.00253	0.00096012	0.975323	1	ns
SLC25A26	0.00329044	4.32535	0.000954697	0.975389	1	ns
LOC122526780	-0.00544588	1.81138	0.000950795	0.975439	1	ns
FGF7P6	-0.00563357	1.30852	0.000948986	0.975465	1	ns
USP38	-0.00288002	5.28945	0.000948483	0.975472	1	ns
MTX1	-0.00316482	6.15688	0.000936896	0.975623	1	ns
ISY1	-0.00293753	5.22384	0.000935145	0.975645	1	ns
ARHGAP23	0.0117182	5.34293	0.000931849	0.975687	1	ns
SNX6	-0.00297412	5.72096	0.000930214	0.97571	1	ns
MRPL19	-0.00253229	5.72919	0.000924235	0.975788	1	ns
MMADHC	-0.00235202	6.40541	0.00092283	0.975807	1	ns
LINC02570	0.0137833	-2.01927	0.000909572	0.975962	1	ns
ERAL1	-0.00281115	5.52284	0.00091077	0.975965	1	ns
EEF2KMT	0.00292977	4.27634	0.000909308	0.975981	1	ns
TBC1D10A	-0.00221992	5.33356	0.000907941	0.976002	1	ns
FITM1	0.0081163	-1.43177	0.000904698	0.976032	1	ns
PCA3	0.0135892	-2.75575	0.000904335	0.976039	1	ns
XNDC1N-ZNF705EP-ALG1L9P	-0.00597429	0.143963	0.000904886	0.976044	1	ns
FAM47E-STBD1	-0.00957489	-0.119224	0.000902898	0.976063	1	ns
HNRNPA1L2	0.00736298	3.39789	0.000900934	0.976089	1	ns
POMZP3	-0.00601619	4.23042	0.000898797	0.97612	1	ns
SNX17	-0.00157327	7.09811	0.000895603	0.976167	1	ns
ZFHX3-AS1	0.0144255	4.02693	0.000890971	0.976224	1	ns
BSN-DT	0.0139116	-2.94988	0.000891771	0.976231	1	ns
APBA2	0.0117259	3.71882	0.000888907	0.97625	1	ns
NICN1	-0.00452213	3.41307	0.00088811	0.97626	1	ns
TRIM59-IFT80	-0.00641805	1.17145	0.000888235	0.976262	1	ns
RFC1	-0.00155369	6.23292	0.000887484	0.976274	1	ns
KLHL17	0.00368921	4.03613	0.000884937	0.976304	1	ns
IGHG1	0.0171665	-0.0158785	0.000882646	0.97634	1	ns
LINC01635	-0.0143025	-2.94119	0.000881088	0.976366	1	ns
SNORA63	-0.0199604	-3.18972	0.000898092	0.97637	1	ns
ZNF143	-0.00162196	4.18761	0.000878124	0.976396	1	ns
NOTCH2NLB	0.00777403	3.92973	0.000877291	0.976406	1	ns
MSH6	0.00299019	6.98591	0.000877095	0.976414	1	ns
ARMCX5-GPRASP2	0.008764	0.651232	0.000876608	0.976415	1	ns
CD247	0.0129788	-0.116842	0.000874156	0.976453	1	ns
VPS51	-0.00281793	6.64893	0.000873576	0.976461	1	ns
CLN3	-0.00306721	6.16016	0.000871943	0.976483	1	ns
PCDHGA8	0.00692575	-1.66348	0.000865988	0.976547	1	ns
CHMP4A	-0.00341058	5.38399	0.000865928	0.976563	1	ns
CHMP3-AS1	0.00905557	-1.26641	0.000865339	0.976584	1	ns
C1orf167	0.00887217	-0.414039	0.000860921	0.976629	1	ns
DCAF7	-0.00246886	7.28998	0.000861055	0.976631	1	ns
IDI2	0.0222248	-3.19312	0.000876411	0.976651	1	ns
POLDIP3	-0.00368539	7.09233	0.000854915	0.976714	1	ns
CLCA4-AS1	0.00471604	-0.7194	0.000852913	0.976737	1	ns
VARS1	0.0029157	7.50339	0.000852815	0.976743	1	ns
CDKN2AIPNL	-0.00293437	4.45936	0.000850043	0.976777	1	ns
MED26	-0.00353765	4.60787	0.000849325	0.976787	1	ns
RUSF1	-0.0022582	6.93254	0.000849402	0.976789	1	ns
C1QTNF3-AMACR	-0.0119519	-0.63891	0.000848745	0.976794	1	ns
IWS1	-0.0016443	5.7491	0.000847663	0.976812	1	ns
AFG3L2	-0.00323802	7.09979	0.000847568	0.976814	1	ns
TVP23C-CDRT4	-0.00612378	2.44185	0.000838936	0.976926	1	ns
CLN6	-0.00414363	5.87286	0.00083468	0.97699	1	ns
UGGT1	-0.0017536	6.25102	0.000833915	0.977001	1	ns
HAVCR1P1	0.0137466	-2.47137	0.000827453	0.97707	1	ns
ITPR3	-0.00304333	7.61713	0.000828717	0.977074	1	ns
FUS	-0.00162046	9.31612	0.0008266	0.977103	1	ns
ATRIP	-0.00301862	4.13766	0.000822585	0.977154	1	ns
SUPT7L	-0.00196336	5.31373	0.00081696	0.977235	1	ns
PCDHGB3	-0.00581401	-0.211928	0.00081506	0.977263	1	ns
PAOX	-0.00424476	2.42797	0.0008145	0.977265	1	ns
ZNF598	-0.00193311	6.27218	0.000812914	0.977293	1	ns
EXOC7	-0.00374758	7.63374	0.000812484	0.977299	1	ns
GATC	-0.00315331	5.61726	0.000810434	0.977327	1	ns
SETD1A	-0.00166353	5.80451	0.000808932	0.977348	1	ns
CTRL	0.00535768	-0.686452	0.000808168	0.977354	1	ns
TMEM217B	0.0128444	-2.58279	0.00080715	0.977356	1	ns
DCLRE1A	-0.00209586	3.98166	0.000800626	0.977461	1	ns
CCNF	-0.00325507	5.52419	0.000794652	0.977548	1	ns
SNX29P2	-0.00721907	0.321884	0.000791266	0.977592	1	ns
HNRNPF	-0.00164916	8.72095	0.000786794	0.977661	1	ns
CUL4B	-0.00171567	5.79294	0.000782191	0.977725	1	ns
ST3GAL3	0.00505251	3.43123	0.000781754	0.977726	1	ns
SNRNP70	-0.00331149	8.17413	0.000780673	0.977748	1	ns
CHMP3	-0.00165743	7.43655	0.000780349	0.977752	1	ns
STAG3L3	0.0042949	4.80596	0.000778528	0.977775	1	ns
ANAPC1	-0.00223899	6.24179	0.000776884	0.977802	1	ns
LOC124904273	0.0122771	-1.69974	0.000775227	0.977821	1	ns
TTLL13	0.0136416	-1.54184	0.000772543	0.97785	1	ns
SMG6	-0.00514987	5.62737	0.000772999	0.977856	1	ns
FIP1L1	-0.00159598	5.95684	0.000772238	0.977868	1	ns
PI4KAP2	0.0035722	3.96861	0.000771673	0.977872	1	ns
HIGD1A	-0.00427621	6.72309	0.000767569	0.977935	1	ns
SLX1A	-0.00579149	4.93631	0.000762445	0.978006	1	ns
BSCL2	0.00441286	6.08009	0.000760696	0.978034	1	ns
CD37	0.00779045	0.124125	0.000756456	0.978095	1	ns
LIG3	-0.00212499	5.67597	0.000751502	0.978167	1	ns
FBXO21	-0.00185801	6.30704	0.00075003	0.978189	1	ns
FRG2	0.010922	-2.01004	0.000747121	0.978212	1	ns
MAPKAPK5	-0.00227675	5.84168	0.000747928	0.978219	1	ns
TSTD2	-0.00231881	4.93052	0.000747076	0.97823	1	ns
UNC50	-0.00161834	5.04759	0.000746489	0.978239	1	ns
SAR1A	-0.00240713	6.83173	0.000743038	0.978291	1	ns
MSH5-SAPCD1	0.00492807	1.94163	0.000740442	0.978324	1	ns
MNT	-0.0024215	4.97856	0.000740158	0.978331	1	ns
EXOC4	-0.0016375	6.61143	0.000738994	0.97835	1	ns
CERS6	-0.00644228	6.82881	0.000737548	0.978371	1	ns
TRIM59	0.00321813	4.44428	0.000736655	0.978381	1	ns
SOX12	-0.00411099	6.61476	0.0007361	0.978392	1	ns
ZNF20	-0.00402427	2.67577	0.000734908	0.978403	1	ns
PXN	-0.00457473	6.84243	0.000731108	0.978466	1	ns
PSMB8	0.00562546	6.0026	0.000729708	0.978486	1	ns
ALG11	-0.00494151	5.70157	0.000729441	0.978489	1	ns
ZSWIM8-AS1	0.00721361	0.444625	0.000726457	0.978535	1	ns
PTP4A3	0.00829508	5.23459	0.00072596	0.97854	1	ns
KNOP1	-0.0020375	5.92015	0.000725884	0.978542	1	ns
GTF3C1	-0.00182249	6.974	0.00072322	0.978582	1	ns
EIF2B4	-0.00164497	5.63354	0.000722963	0.978585	1	ns
SAP130	-0.00160081	4.91372	0.000719772	0.978631	1	ns
PSMC1	0.0045031	7.38755	0.000719214	0.978641	1	ns
FOXM1	-0.00436373	7.29101	0.000717953	0.97866	1	ns
NPM1	-0.00174865	9.66884	0.000716628	0.97868	1	ns
DHX9	-0.00168556	7.70122	0.000710453	0.978772	1	ns
ZC3H11B	0.00749947	-1.68196	0.000707916	0.978794	1	ns
TNFAIP1	-0.00158672	5.84286	0.00070631	0.978833	1	ns
POLD1	-0.00311869	6.19339	0.000704928	0.978854	1	ns
HNRNPL	-0.00161132	8.80432	0.000702668	0.978889	1	ns
UNC5CL	-0.00581435	1.17996	0.000702009	0.978898	1	ns
PCDHA1	0.0114272	1.44568	0.00069684	0.978974	1	ns
PCDHGB1	-0.0058226	3.5107	0.000696563	0.978975	1	ns
XPC	-0.00299769	5.83143	0.000695314	0.978999	1	ns
ZNF510	-0.00157563	4.24689	0.000694361	0.97901	1	ns
CDK11A	-0.00282188	5.15655	0.000693063	0.979032	1	ns
ATF7-NPFF	-0.00951729	-1.93889	0.000691715	0.979035	1	ns
NUDT4B	-0.0042968	2.80652	0.000691949	0.979044	1	ns
SUCLG1	-0.00164494	6.01129	0.000691918	0.97905	1	ns
CASTOR1	-0.00396094	3.14819	0.000691362	0.979053	1	ns
IFRD1	-0.00513345	5.54919	0.000689875	0.979081	1	ns
RCN1	-0.00380936	7.51238	0.000689825	0.979082	1	ns
HLA-DOB	-0.0103527	1.4529	0.000688835	0.979095	1	ns
SNX14	-0.00347845	6.20439	0.000688725	0.979099	1	ns
WDR53	-0.00215765	3.61111	0.00068827	0.9791	1	ns
PAQR4	-0.004539	7.04598	0.000687409	0.979119	1	ns
SHPK	0.00304121	4.69445	0.000686935	0.979124	1	ns
WDFY3-AS1	-0.0166375	-3.23495	0.000713665	0.979145	1	ns
MAPK14	-0.00169891	6.13882	0.000685236	0.979152	1	ns
DHPS	-0.0032403	5.84896	0.000684323	0.979165	1	ns
HLA-DPA1	0.0103941	2.20597	0.000683957	0.979166	1	ns
PRPF40A	-0.00166282	7.02006	0.00068153	0.979208	1	ns
DIAPH2-AS1	-0.0169887	-3.12334	0.000687139	0.979211	1	ns
XAF1	-0.010795	4.38465	0.000679806	0.979231	1	ns
MALT1-AS1	-0.00882185	-2.07528	0.000678323	0.979238	1	ns
PRSS50	0.00947537	-1.45706	0.00067762	0.979255	1	ns
API5	-0.00161707	7.15865	0.000676725	0.979282	1	ns
CSNK1D	-0.00166657	8.28976	0.000676693	0.979282	1	ns
CNPY2	-0.00295486	6.54921	0.000675652	0.979298	1	ns
SMG1P6	0.00700715	-0.191746	0.000675119	0.979299	1	ns
KAAG1	0.0124384	-2.19868	0.000669597	0.979371	1	ns
LINC02434	0.0135801	1.73036	0.000670652	0.979372	1	ns
ARPC5	-0.00176747	7.90684	0.000670125	0.979383	1	ns
CIBAR1	0.00662909	3.29943	0.00066909	0.979393	1	ns
AACS	-0.00254885	6.23312	0.000666535	0.979438	1	ns
PURB	-0.00290761	6.66601	0.000665908	0.979448	1	ns
SRSF7	-0.00164294	7.41231	0.000665054	0.979461	1	ns
NPIPB8	-0.00904831	-1.26796	0.000662631	0.979484	1	ns
UBE2I	-0.00200011	7.45713	0.000662097	0.979507	1	ns
SRRT	-0.00161639	7.4969	0.000659901	0.979541	1	ns
OPRL1	-0.00554287	2.07703	0.000658807	0.979553	1	ns
ULK4P2	0.00883334	-0.523332	0.000657253	0.979572	1	ns
RIOK1	-0.00163241	5.04378	0.000656912	0.979586	1	ns
TTI2	-0.00322848	3.4682	0.000654327	0.979622	1	ns
MOB1A	-0.00167687	7.05914	0.000653759	0.979636	1	ns
ARPC4-TTLL3	-0.00450494	1.92786	0.000653306	0.979641	1	ns
HCFC1	-0.00164841	6.94333	0.00065269	0.979653	1	ns
DYNC1LI2	-0.00393763	7.41735	0.000650635	0.979685	1	ns
CEACAM21	0.012702	-1.59544	0.000648546	0.979704	1	ns
ZNF821	-0.0038134	3.43812	0.000646927	0.979737	1	ns
MARCHF9	-0.00361032	4.20593	0.000644006	0.979785	1	ns
PTBP1	-0.00163904	8.92225	0.000642909	0.979806	1	ns
HEPN1	0.0156077	-0.544328	0.000642124	0.979816	1	ns
FBXL22	-0.00634972	0.993172	0.000642023	0.97982	1	ns
SENP3	-0.00282641	6.5692	0.000640204	0.979848	1	ns
REST	-0.00174754	5.13103	0.00063946	0.979859	1	ns
ZFP3	-0.00309177	3.81244	0.000638163	0.979876	1	ns
FUT11	-0.00306904	3.85625	0.000637894	0.97988	1	ns
MLX	-0.00184002	6.10264	0.000638134	0.979881	1	ns
LINC01126	0.00475127	0.692415	0.000636405	0.979908	1	ns
MTFP1	-0.00375693	4.68397	0.000635867	0.979914	1	ns
CSNK1G2	-0.0016367	6.76055	0.000634247	0.979942	1	ns
GPATCH8	-0.00162295	5.83999	0.00063358	0.979952	1	ns
CCT7	-0.00166159	8.80325	0.000633257	0.979958	1	ns
ENTPD1	-0.00356223	3.64957	0.000632268	0.979969	1	ns
PVRIG	0.00866146	-1.50941	0.000631409	0.979972	1	ns
GNL3	-0.00223765	6.37737	0.000630877	0.979996	1	ns
JUND	-0.00281759	6.95824	0.000630279	0.980005	1	ns
ZNF131	-0.00315113	5.34168	0.000629628	0.980014	1	ns
TSN	-0.00166215	7.13148	0.000629546	0.980017	1	ns
RNF40	-0.00178821	7.24604	0.000629084	0.980024	1	ns
EPC1	-0.00488786	5.73698	0.000628609	0.980031	1	ns
SPCS2	-0.0016486	7.61758	0.000628487	0.980034	1	ns
RNF157-AS1	0.00717032	-1.00602	0.000627164	0.980045	1	ns
GTF2IRD1P1	0.00643167	-1.50899	0.000625965	0.98006	1	ns
EIF4H	-0.00161686	9.0869	0.000625879	0.980075	1	ns
RTF1	-0.00159266	6.67586	0.000623184	0.980118	1	ns
ZNF282	-0.00165332	6.41171	0.000622481	0.980129	1	ns
USP4	-0.00152849	5.76896	0.000621121	0.98015	1	ns
CXorf49	-0.0173068	4.14617	0.000620653	0.980155	1	ns
COMMD3-BMI1	-0.011939	1.73769	0.000620283	0.980162	1	ns
LOC124904935	0.00582745	-1.13439	0.000619623	0.980168	1	ns
OGFOD2	-0.00229564	4.59844	0.0006194	0.980176	1	ns
TIMM23B	-0.00329252	3.37729	0.000617993	0.980196	1	ns
TAF6	-0.00284954	6.48424	0.000616522	0.980224	1	ns
MRPS30	0.00241256	5.09531	0.00061581	0.980235	1	ns
CENPBD2P	0.0030065	5.17803	0.000615364	0.980242	1	ns
ELAVL1	-0.00164392	6.77935	0.000615231	0.980245	1	ns
NCKAP1	-0.00159143	7.57777	0.00061497	0.98025	1	ns
CCDC71	-0.00169016	4.31676	0.000614356	0.980256	1	ns
STX16-NPEPL1	-0.00652152	2.70649	0.000612757	0.980284	1	ns
LRCH4	-0.00237106	5.6836	0.000612761	0.980284	1	ns
VSIG8	-0.00917192	-1.44693	0.000610178	0.980313	1	ns
DGUOK	-0.00167696	5.64774	0.000609589	0.980335	1	ns
ZNF805	-0.00249308	2.73504	0.000608671	0.980345	1	ns
C11orf68	-0.00161249	5.38857	0.0006082	0.980357	1	ns
MPV17	-0.00192192	5.70827	0.000606348	0.980388	1	ns
PCGF1	-0.00159691	4.38723	0.000605745	0.980395	1	ns
ZNF398	-0.00163195	4.79791	0.000605182	0.980405	1	ns
ZNF490	-0.00259286	2.66283	0.000604655	0.98041	1	ns
LRRC37A6P	0.00532534	1.47757	0.000602481	0.980449	1	ns
JAML	-0.0141178	-2.14549	0.000600579	0.980464	1	ns
IMMT	-0.00155775	6.71101	0.000601415	0.980468	1	ns
SAFB	-0.00164675	7.19295	0.000600678	0.98048	1	ns
NAGK	-0.00159912	6.49929	0.000598769	0.980511	1	ns
ZNF322	-0.00309311	4.96808	0.000597994	0.980522	1	ns
ASAP2	-0.00242075	4.91165	0.000596949	0.980539	1	ns
TTI1	-0.00246946	5.0905	0.000596287	0.98055	1	ns
TLN2	-0.00354838	4.25309	0.000595868	0.980555	1	ns
ZNF764	-0.00353717	3.68191	0.000595143	0.980566	1	ns
NAA35	-0.00164812	5.77117	0.000595002	0.980572	1	ns
STX17	-0.00224834	5.54307	0.000594407	0.980582	1	ns
RNPS1	-0.00165972	7.66875	0.000593919	0.980591	1	ns
CEBPA	-0.008875	5.80013	0.000593733	0.980593	1	ns
SART1	-0.00177435	6.51515	0.000593229	0.980602	1	ns
RNF169	-0.00292897	5.05551	0.000592459	0.980613	1	ns
CCDC97	-0.00163777	5.62949	0.000592127	0.980619	1	ns
FBXL15	-0.00260871	4.17263	0.000591258	0.98063	1	ns
DDX11L2	-0.00907332	-0.22415	0.000590655	0.980644	1	ns
MRPL33	-0.00164165	4.5802	0.000589438	0.980661	1	ns
RNF121	-0.001604	4.78038	0.000589031	0.980668	1	ns
DET1	-0.00383144	2.19605	0.000588402	0.980676	1	ns
HSPE1-MOB4	-0.00487213	-0.100657	0.000588597	0.980678	1	ns
TMEM219	-0.00161245	5.87862	0.000587615	0.980693	1	ns
GMPPB	-0.00190458	5.63693	0.000587506	0.980695	1	ns
SETD6	0.00281352	5.11113	0.00058659	0.980709	1	ns
PCDHGA4	-0.00489233	0.911394	0.000586162	0.980718	1	ns
SAMD4B	-0.00167568	6.96476	0.000584564	0.980744	1	ns
VPS45	-0.00160032	5.75357	0.00058435	0.980747	1	ns
PYGO2	-0.0016678	6.55011	0.000582272	0.980782	1	ns
CDC42	-0.00498412	8.58658	0.000582119	0.980784	1	ns
NUS1	0.00197316	6.64815	0.000581708	0.980791	1	ns
LOC101927708	-0.00500084	1.7067	0.00058042	0.980818	1	ns
ZNF227	-0.00208413	3.92681	0.000578224	0.980844	1	ns
OST4	-0.00158215	6.57758	0.000577462	0.980861	1	ns
TMEM234	-0.00238913	3.81427	0.000576346	0.980875	1	ns
GHITM	-0.00166289	8.00159	0.000576045	0.980885	1	ns
NPIPB4	-0.00410448	2.77806	0.000575218	0.980893	1	ns
COPB1	-0.00159185	6.99624	0.000575332	0.980896	1	ns
SP1	-0.00166537	6.57692	0.000574626	0.980908	1	ns
MICAL3	-0.00499188	5.81273	0.000574484	0.98091	1	ns
CTNND1	-0.00288749	8.1854	0.000572765	0.980939	1	ns
AGAP6	-0.00378545	2.71142	0.000572297	0.980942	1	ns
ASNSD1	-0.00219947	5.17292	0.000572431	0.980943	1	ns
RER1	-0.00268767	6.64382	0.00057155	0.980959	1	ns
H2AC17	-0.00670617	0.199333	0.000571331	0.980964	1	ns
TYW1	-0.0016033	4.84496	0.00056838	0.98101	1	ns
HECW2	0.00653303	2.2797	0.000567742	0.981019	1	ns
ZNF592	-0.00164955	6.12323	0.000567525	0.981026	1	ns
NDUFA9	-0.00320509	6.56439	0.000565229	0.981065	1	ns
C17orf67	-0.00475187	0.759015	0.000564852	0.981072	1	ns
UHRF1	-0.0039969	6.60245	0.000564324	0.98108	1	ns
RGMB	-0.00380379	4.17463	0.000561959	0.981116	1	ns
DDX46	-0.00166645	6.80549	0.00056207	0.981118	1	ns
POLR1A	-0.00164983	6.29742	0.00056135	0.98113	1	ns
TXNDC9	-0.00166699	4.99161	0.000560337	0.981145	1	ns
ESCO1	-0.00157878	4.69617	0.000560067	0.981149	1	ns
PRR14	-0.00170833	5.08397	0.000559979	0.981152	1	ns
ZNF638	-0.00158616	6.42046	0.000559354	0.981163	1	ns
UBN1	-0.00166551	7.00553	0.000558893	0.981171	1	ns
POFUT2	0.00368336	5.5901	0.000558213	0.981182	1	ns
PCDHGB2	-0.00572016	1.70396	0.00055744	0.981193	1	ns
ATF1	-0.00173773	4.75219	0.00055724	0.981197	1	ns
NOL8	-0.00169579	5.43121	0.000556857	0.981205	1	ns
ANKIB1	-0.00162377	6.28536	0.000556783	0.981207	1	ns
CPSF7	-0.00189939	6.55634	0.000552399	0.981281	1	ns
LMAN2	-0.00287062	7.68991	0.000550519	0.981313	1	ns
PMFBP1	0.00709866	-0.444714	0.000549207	0.981334	1	ns
FAM156A	-0.00303418	4.39965	0.000546582	0.981377	1	ns
CRLS1	-0.00231545	4.94024	0.000545148	0.981403	1	ns
POLN	0.00751302	0.318484	0.000545312	0.981403	1	ns
REXO1	-0.00205355	5.55779	0.000544995	0.981406	1	ns
HAX1	-0.00171969	6.63565	0.000545031	0.981406	1	ns
PSMD10	-0.00168423	6.08464	0.000544832	0.981409	1	ns
FAM185A	-0.00235679	2.80303	0.000543859	0.981421	1	ns
FCGR3B	0.011893	-0.155312	0.000543122	0.981437	1	ns
CCAR1	-0.00167094	6.63745	0.000541578	0.981465	1	ns
SPIN1	-0.00159169	6.99071	0.000541534	0.981466	1	ns
TMEM30A	-0.00178428	7.45855	0.000541469	0.981467	1	ns
SENP5	-0.00197069	5.16515	0.000538843	0.981511	1	ns
TIMM10B	-0.0016886	4.80889	0.000538284	0.98152	1	ns
KHNYN	-0.00269036	6.58806	0.000537955	0.981527	1	ns
PRKRIP1	-0.00184925	5.27891	0.000537382	0.981536	1	ns
PPME1	-0.00166707	6.12187	0.000536817	0.981547	1	ns
CYREN	-0.00190176	5.33882	0.00053663	0.981549	1	ns
SETDB1	-0.0021493	5.97597	0.000534658	0.981584	1	ns
RGP1	-0.0023345	6.40635	0.000534309	0.98159	1	ns
DDX23	-0.00166413	7.6985	0.000534134	0.981593	1	ns
MPHOSPH10	-0.00165648	5.6568	0.000533295	0.981607	1	ns
BBS1	-0.003632	4.90051	0.000532862	0.981613	1	ns
FBXO11	-0.00628689	7.05205	0.000532286	0.981625	1	ns
TIGD7	-0.00325437	3.26769	0.000531866	0.981627	1	ns
HSPA7	-0.0104316	1.53742	0.000531371	0.981639	1	ns
AS3MT	-0.00509965	2.9613	0.000530938	0.981643	1	ns
CDAN1	-0.00154553	4.48237	0.000530665	0.98165	1	ns
TPCN2	-0.00247748	4.49585	0.000530358	0.981656	1	ns
FBXL18	-0.00323517	5.18198	0.000529481	0.981672	1	ns
TBCE	-0.00251058	4.92732	0.00052932	0.981674	1	ns
TIPRL	-0.00167406	5.92204	0.000528566	0.981689	1	ns
INO80B	-0.00230783	5.15445	0.000527786	0.981701	1	ns
ECD	-0.00167575	5.35379	0.000527508	0.981707	1	ns
DDX42	-0.00167132	7.79909	0.000527128	0.981714	1	ns
MAIP1	-0.00160799	4.12133	0.000526827	0.981716	1	ns
LINC02021	0.00687977	-0.348141	0.000526753	0.981718	1	ns
CPSF6	-0.00161262	7.07424	0.000526102	0.981732	1	ns
TAF11	-0.00160999	5.27328	0.000525177	0.981747	1	ns
AKT2	-0.00161757	7.67347	0.000524156	0.981766	1	ns
SMARCA5	-0.00149091	7.0023	0.000524058	0.981767	1	ns
SYT15	0.00677424	1.27547	0.00052342	0.981777	1	ns
FNBP4	-0.00170343	5.62493	0.000523214	0.981781	1	ns
ADIPOR1	-0.00155961	7.27682	0.000522766	0.98179	1	ns
ST20-MTHFS	-0.00461732	1.46102	0.000522423	0.981791	1	ns
NBPF8	0.00310591	4.42119	0.000522131	0.981798	1	ns
C22orf39	-0.00293321	4.40683	0.000522057	0.9818	1	ns
RPUSD2	-0.0015816	4.10121	0.000521537	0.981808	1	ns
POGK	-0.0016501	6.74375	0.000521692	0.981809	1	ns
OTUD5	-0.00258097	6.27523	0.000518696	0.981861	1	ns
ATG13	-0.00218575	6.18269	0.000518662	0.981861	1	ns
POTEF	-0.00962441	1.34101	0.000518191	0.981871	1	ns
RHOF	-0.00612755	3.98702	0.000517059	0.981886	1	ns
ADNP	-0.00166386	7.36832	0.000515737	0.981913	1	ns
STX4	-0.00167507	5.78471	0.000515551	0.981915	1	ns
UBC	-0.00163918	10.7427	0.000515249	0.981921	1	ns
LOC105370534	0.00660364	0.313969	0.000515812	0.981924	1	ns
SUV39H1	-0.00172449	5.00464	0.00051384	0.981944	1	ns
NOP58	-0.00168317	6.83587	0.000513472	0.981952	1	ns
KIFBP	-0.00163566	5.77933	0.000513378	0.981954	1	ns
SNIP1	-0.00163356	4.51759	0.00051288	0.98196	1	ns
PTPMT1	-0.0028187	5.53396	0.000512144	0.981975	1	ns
UBTF	-0.00166962	7.22882	0.000511592	0.981986	1	ns
ANKRD40	-0.00243715	6.03401	0.000511293	0.98199	1	ns
ACTR2	-0.00162329	8.83493	0.000510205	0.98201	1	ns
PEBP1	-0.00163267	8.18045	0.000510198	0.98201	1	ns
ZNF512	-0.00205569	5.42928	0.00050998	0.982013	1	ns
TIMM17A	-0.00160991	6.93944	0.000509039	0.982031	1	ns
TIMM23B-AGAP6	0.00309189	3.0677	0.000507511	0.982052	1	ns
ZNF76	-0.0017025	5.51216	0.000507375	0.982059	1	ns
HSPA8	-0.00170591	10.1318	0.000507237	0.982062	1	ns
PNPLA8	-0.00161287	4.91222	0.000506585	0.982072	1	ns
DUSP12	-0.00172541	4.47889	0.000505729	0.982086	1	ns
MAZ	-0.00311117	9.02744	0.000503695	0.982125	1	ns
STX5	-0.0016356	5.87332	0.000503507	0.982128	1	ns
ERCC1	-0.00222675	5.96819	0.000503402	0.98213	1	ns
TSNAX-DISC1	0.00613804	-0.65989	0.000502214	0.982147	1	ns
AGAP4	-0.00262266	2.79061	0.00050185	0.982153	1	ns
PHF2	-0.00162513	6.39467	0.000502063	0.982154	1	ns
INO80	-0.00157233	5.49297	0.000501699	0.98216	1	ns
NELFE	-0.00168636	6.52447	0.000501543	0.982163	1	ns
SF3A2	-0.00165563	6.44025	0.000501092	0.982171	1	ns
UNC45A	-0.00151597	7.00846	0.000500767	0.982177	1	ns
PRCC	-0.00171366	7.36522	0.000499754	0.982195	1	ns
NDUFS1	-0.00189651	6.73804	0.000498332	0.98222	1	ns
PRKCSH	-0.00160668	8.59531	0.000496849	0.982247	1	ns
TUBG1	-0.00215645	6.70346	0.00049615	0.982259	1	ns
PPP1R35-AS1	-0.00677457	-0.827604	0.000494685	0.982278	1	ns
SCARNA13	-0.0116019	-2.92014	0.000495104	0.982284	1	ns
PPP1R15B	-0.00160663	6.08848	0.000494711	0.982285	1	ns
RNF113A	-0.00170294	4.11036	0.000494325	0.982289	1	ns
GET1-SH3BGR	0.00628159	-0.977745	0.000494063	0.982292	1	ns
SLC12A9	-0.00197146	5.66701	0.000493345	0.982309	1	ns
NONO	-0.00167904	8.80991	0.00049269	0.982322	1	ns
SETD7	-0.0016194	6.8108	0.000492589	0.982323	1	ns
C1orf43	-0.00162695	8.4245	0.000491869	0.982336	1	ns
XAB2	-0.00172016	6.48998	0.000491462	0.982343	1	ns
GTF3C2	-0.00160424	6.5475	0.000491434	0.982344	1	ns
CRCP	-0.00161172	5.87487	0.000491311	0.982346	1	ns
UVRAG	-0.00168148	5.14954	0.000491061	0.982349	1	ns
UBXN4	-0.00167524	7.3412	0.000490862	0.982354	1	ns
GTF2F1	-0.00165844	6.76016	0.000490597	0.982359	1	ns
ATP2C2-AS1	-0.00441043	0.694554	0.000490446	0.982362	1	ns
ORC2	-0.00172049	4.63529	0.000489389	0.982379	1	ns
LAMTOR1	-0.00160906	5.50081	0.000489449	0.982379	1	ns
UTP15	-0.00161572	4.31674	0.000489051	0.982384	1	ns
SPTLC1	-0.00157733	6.72509	0.000489163	0.982385	1	ns
ERI3	-0.00259634	6.2929	0.000489122	0.982385	1	ns
ZC3HC1	-0.00155403	4.02223	0.000488685	0.98239	1	ns
SLC25A44	-0.00166599	5.81014	0.00048852	0.982396	1	ns
NFYB	-0.00167406	4.92475	0.000488399	0.982397	1	ns
CLASP1	-0.00152519	5.79567	0.00048822	0.982401	1	ns
RBMX2	-0.00166265	4.24082	0.000488063	0.982402	1	ns
TRAPPC14	-0.00165018	4.33241	0.000487647	0.982409	1	ns
PDPK1	-0.00280198	6.60791	0.000487527	0.982414	1	ns
SFPQ	-0.00162246	8.18434	0.000487494	0.982415	1	ns
TBC1D10B	-0.00180826	6.57217	0.000487383	0.982417	1	ns
SLC39A1	-0.00164735	7.69625	0.00048675	0.982428	1	ns
NUBP2	-0.0019162	6.47713	0.000485826	0.982445	1	ns
GNPNAT1	-0.0029666	5.94854	0.000485697	0.982447	1	ns
CHCHD1	-0.00175129	4.82553	0.000485263	0.982453	1	ns
PPID	-0.0023864	5.30985	0.000485056	0.982458	1	ns
RSRC2	-0.00158563	6.59225	0.000484814	0.982463	1	ns
BRD7	-0.00164669	6.637	0.000484548	0.982468	1	ns
KHDRBS1	-0.00181459	7.59974	0.000484514	0.982469	1	ns
TMEM209	-0.00160118	5.13333	0.000484139	0.982474	1	ns
LOC102723305	0.00740171	-1.35683	0.000483558	0.982476	1	ns
SMG8	-0.00194784	5.10509	0.000483647	0.982483	1	ns
C2	0.00541445	0.809837	0.000483681	0.982484	1	ns
SLC18A2	0.0123158	-1.94706	0.00048153	0.982507	1	ns
CACTIN	-0.00163385	5.80586	0.000482322	0.982508	1	ns
UFC1	-0.00176638	6.8501	0.000480918	0.982534	1	ns
DHX30	-0.00163218	6.78096	0.000480662	0.982538	1	ns
NUCKS1	-0.00197169	8.86741	0.000479954	0.982551	1	ns
RFX1	-0.00176513	4.51986	0.0004798	0.982552	1	ns
SLC30A6	-0.00171275	5.16793	0.000479745	0.982554	1	ns
C2orf49	-0.00158066	4.82509	0.000479109	0.982565	1	ns
TGFBRAP1	-0.00161291	5.4746	0.00047787	0.982588	1	ns
ZC3H7A	-0.00135476	5.46885	0.000477621	0.982593	1	ns
BFAR	-0.00166777	5.95846	0.000477121	0.982603	1	ns
PDZK1P1	-0.00640315	-1.50719	0.00047633	0.982606	1	ns
SOS1	-0.00163674	5.51673	0.000476895	0.982606	1	ns
AP2B1	-0.0015865	7.83313	0.000476314	0.982618	1	ns
ZNF607	-0.0022999	3.95355	0.000476002	0.98262	1	ns
DEDD	-0.00212738	6.25143	0.000476091	0.982622	1	ns
ARHGEF1	-0.0016277	6.46211	0.000475785	0.982627	1	ns
TMOD3	-0.00182512	5.84704	0.00047529	0.982636	1	ns
RARS1	-0.00158689	6.54586	0.000475108	0.98264	1	ns
NEURL4	-0.00218996	5.27071	0.000475045	0.98264	1	ns
FAM86B1	0.00384989	1.49669	0.000474525	0.982648	1	ns
HEXD	-0.00247875	4.57017	0.000474431	0.98265	1	ns
INTS8	-0.00222684	6.08645	0.000474501	0.98265	1	ns
MAPKAPK5-AS1	-0.0020778	4.08789	0.000473184	0.982672	1	ns
SMARCD1	-0.00156598	6.14064	0.000472739	0.982683	1	ns
LSM14A	0.00140829	7.61706	0.000472569	0.982686	1	ns
NPHP3-ACAD11	-0.00618728	0.5625	0.000472268	0.982692	1	ns
LOC105375701	0.00911045	-2.31555	0.000471539	0.982696	1	ns
DCTN1	-0.00143245	7.6909	0.000471923	0.982698	1	ns
PIGC	-0.00168608	5.02874	0.000471268	0.982709	1	ns
CRBN	-0.00252775	4.74879	0.000470376	0.982724	1	ns
STAG1	-0.00322735	6.12342	0.000469879	0.982735	1	ns
PARG	-0.00171755	5.13511	0.000469311	0.982745	1	ns
PATL1	-0.00168768	5.98372	0.000469274	0.982746	1	ns
RBMX	-0.00160901	7.91541	0.000469227	0.982748	1	ns
ANKFY1	-0.00196883	6.12432	0.000468432	0.982762	1	ns
LY75-CD302	-0.0095011	-1.0611	0.000467948	0.982762	1	ns
C1D	-0.0016131	4.47317	0.000467506	0.982777	1	ns
COX7B	-0.00173088	5.50933	0.000467123	0.982785	1	ns
NOD1	-0.00272952	3.48114	0.000466571	0.982792	1	ns
GPATCH2	-0.00171398	4.41365	0.000466628	0.982793	1	ns
ZNF746	-0.00164019	5.39038	0.000466263	0.982801	1	ns
INIP	-0.00167433	5.32071	0.000466205	0.982802	1	ns
DCTN2	-0.00183668	6.65468	0.000465984	0.982807	1	ns
CCDC12	-0.00167364	5.55928	0.000465833	0.982809	1	ns
OVCA2	-0.00293489	5.03834	0.000465274	0.982819	1	ns
FAM88D	-0.00543479	0.665415	0.000465287	0.982821	1	ns
POLR2E	-0.00172021	7.63688	0.000464923	0.982827	1	ns
POLR3F	-0.00165943	3.87079	0.000464553	0.98283	1	ns
SLC39A7	-0.0016854	8.0834	0.000464421	0.982836	1	ns
RABIF	-0.00159766	4.70067	0.00046428	0.982837	1	ns
ZNF783	-0.00179917	4.56793	0.00046384	0.982844	1	ns
ZNF324	-0.00248721	3.92095	0.000463409	0.982851	1	ns
RBM4	-0.00187585	7.23206	0.000463003	0.982862	1	ns
WSB1	-0.00286221	5.84503	0.000462871	0.982864	1	ns
STKLD1	-0.00358564	-0.152729	0.00046289	0.982864	1	ns
ZBTB20	-0.0113603	4.37959	0.000462423	0.982869	1	ns
PPHLN1	-0.00164072	5.92653	0.000462177	0.982877	1	ns
SNRPA	-0.00157049	6.06148	0.000461929	0.982882	1	ns
HLTF	-0.00211357	5.93426	0.000461543	0.982889	1	ns
RAB3GAP1	-0.00157471	6.24041	0.000460505	0.982908	1	ns
RPS10-NUDT3	0.00353359	4.20199	0.000460031	0.982914	1	ns
SPCS1	-0.00157879	6.13821	0.000460122	0.982915	1	ns
PRSS54	-0.0112099	-2.72214	0.000459272	0.982921	1	ns
FAM151B-DT	-0.00448821	3.85973	0.000459331	0.982927	1	ns
CFL1	-0.00171176	9.29278	0.000458824	0.98294	1	ns
PSEN2	-0.00219579	5.01684	0.000458618	0.982942	1	ns
ZC3H4	-0.00169874	5.67008	0.000458547	0.982944	1	ns
LARP1	-0.00165096	8.0239	0.00045801	0.982955	1	ns
TMX2	-0.00225465	6.55739	0.000457737	0.98296	1	ns
RANBP10	-0.00158088	5.0628	0.000457383	0.982965	1	ns
TMEM109	-0.00157771	6.89359	0.000456855	0.982976	1	ns
ZBTB11-AS1	-0.00270398	2.80579	0.000456226	0.982983	1	ns
UBXN6	-0.00158824	6.85426	0.000456191	0.982989	1	ns
MARS1	-0.00164082	7.37921	0.000456166	0.982989	1	ns
NBPF11	0.0027143	4.43614	0.000456012	0.98299	1	ns
TMEM147	-0.00221713	6.16114	0.000455976	0.982993	1	ns
RAB13	-0.00179053	7.12235	0.00045568	0.982998	1	ns
EIF1AD	-0.00195502	4.91541	0.000455208	0.983006	1	ns
RABGEF1	-0.00202731	5.29609	0.000455026	0.983009	1	ns
MARCHF7	-0.00175705	6.39031	0.000454739	0.983016	1	ns
CEBPZ	-0.00172562	5.94245	0.000454567	0.983019	1	ns
HADHB	-0.00158744	6.53426	0.000454581	0.983019	1	ns
SLC37A4	-0.001742	5.06054	0.000454245	0.983024	1	ns
TMEM222	-0.00159649	5.10564	0.000453761	0.983033	1	ns
MMS19	-0.00169195	5.70515	0.000453678	0.983035	1	ns
IMP4	-0.00170123	6.26921	0.000453424	0.98304	1	ns
TXNDC5	-0.00151412	7.45472	0.000453141	0.983046	1	ns
ZC3H8	-0.00177075	3.61203	0.000452904	0.983046	1	ns
ZFPL1	-0.00157569	5.42695	0.000452836	0.983051	1	ns
KIFAP3	-0.00163011	5.0229	0.000452552	0.983055	1	ns
POLR2J2-UPK3BL1	-0.00554706	3.54027	0.000451982	0.983063	1	ns
TFIP11	-0.00216677	5.0497	0.000452082	0.983064	1	ns
SYS1-DBNDD2	-0.00442082	0.672715	0.000452006	0.983068	1	ns
ZNF212	-0.00159109	4.41211	0.000451704	0.98307	1	ns
KLF3	-0.00180157	5.59623	0.000451669	0.983073	1	ns
CRYBB2P1	-0.00375418	3.91695	0.000451434	0.983074	1	ns
NEPRO	-0.00166099	5.20541	0.0004515	0.983075	1	ns
THAP5	-0.00163857	4.6437	0.000451432	0.983076	1	ns
LHX1	0.010856	0.849168	0.000451439	0.983078	1	ns
MBD4	-0.00164774	5.47894	0.000451021	0.983085	1	ns
RPL23AP7	0.00311049	3.58582	0.000450816	0.983085	1	ns
SF3B2	-0.00166578	8.02527	0.000450563	0.983094	1	ns
NUP98	-0.00155368	6.42879	0.000450391	0.983097	1	ns
UPRT	-0.00169523	4.278	0.000450004	0.983102	1	ns
EEFSEC	-0.00183423	5.10752	0.00044991	0.983105	1	ns
CLP1	-0.00168086	3.93087	0.000449719	0.983106	1	ns
ATRAID	-0.0016855	6.56348	0.0004495	0.983114	1	ns
DBR1	-0.00168575	5.31926	0.000448878	0.983125	1	ns
TMEM126A	-0.00163312	3.75633	0.00044863	0.983126	1	ns
CLCN7	-0.00261916	6.83588	0.000448677	0.983129	1	ns
GLYR1	-0.00160962	7.21087	0.000448231	0.983138	1	ns
CSTF2	-0.00171314	4.65901	0.000448061	0.983139	1	ns
USP47	-0.00164104	5.91452	0.000447711	0.983147	1	ns
NDUFS7	-0.00162956	6.52246	0.000447554	0.98315	1	ns
KPNA1	-0.0019856	6.46876	0.000446599	0.983168	1	ns
TNNI3K	0.00988085	-2.86634	0.000446232	0.983172	1	ns
TMEM248	-0.00155911	6.53576	0.000446409	0.983172	1	ns
ESD	-0.00172941	5.55018	0.000446106	0.983177	1	ns
PPP1R10	-0.00155776	6.16983	0.000446057	0.983178	1	ns
PSMD8	-0.00170602	7.4749	0.000445992	0.98318	1	ns
TERF2	-0.00177854	5.10054	0.000445423	0.983189	1	ns
ILK	-0.00206507	6.2481	0.000445325	0.983192	1	ns
PELO	-0.00166921	4.6068	0.000444717	0.983202	1	ns
HEATR1	-0.00292907	6.20566	0.000444395	0.98321	1	ns
POLR3A	-0.00168194	5.31797	0.000443756	0.983221	1	ns
CAP1	-0.00161147	7.92996	0.000443808	0.983221	1	ns
MAGT1	-0.00166471	6.46154	0.000443189	0.983233	1	ns
PSMD7	-0.00279513	6.86109	0.000442955	0.983237	1	ns
COX6A1	-0.00165057	8.14954	0.000442848	0.983239	1	ns
MRPS14	-0.00165023	5.05644	0.000442596	0.983243	1	ns
ATIC	-0.00165771	6.61222	0.000442558	0.983245	1	ns
CHTF8	-0.00299333	6.3489	0.000442512	0.983245	1	ns
FAM24B-CUZD1	-0.00749306	-1.41017	0.000441903	0.983248	1	ns
AIMP2	-0.00230296	4.97426	0.000442011	0.983254	1	ns
TSSC4	-0.00163201	5.38924	0.000442002	0.983254	1	ns
POLDIP2	-0.00160765	7.2712	0.00044202	0.983255	1	ns
CCNT1	-0.00166903	5.38684	0.000441567	0.983263	1	ns
PHKB	-0.00155122	6.1665	0.0004415	0.983265	1	ns
ALG8	-0.00169578	5.14594	0.000441378	0.983266	1	ns
MTA2	-0.00164407	7.26504	0.000441386	0.983267	1	ns
PFDN5	-0.00206365	6.70266	0.000441321	0.983268	1	ns
SMC2	-0.00165654	6.17344	0.000441291	0.983269	1	ns
BTF3	-0.00165019	8.47824	0.000441111	0.983272	1	ns
ETAA1	-0.00153661	4.0678	0.000440924	0.983272	1	ns
DGCR6L	-0.00188875	5.89104	0.000440943	0.983275	1	ns
FAM168B	-0.0016795	7.53637	0.000440756	0.983279	1	ns
PRDX5	-0.0016384	7.44774	0.0004407	0.98328	1	ns
RHOXF2B	-0.0138585	-3.2076	0.000451933	0.983283	1	ns
PDCD7	-0.00161315	5.08187	0.00044041	0.983284	1	ns
CASK	-0.00538631	6.91796	0.000440333	0.983287	1	ns
NCBP2	-0.00168479	6.80857	0.000439991	0.983293	1	ns
HSPB2-C11orf52	-0.00517752	-0.299805	0.000439438	0.983304	1	ns
NDUFC1	-0.00161476	5.60173	0.000439356	0.983305	1	ns
PMS2P1	-0.00216115	4.43275	0.000439108	0.983308	1	ns
SMC4	-0.00256343	7.28962	0.000439168	0.983309	1	ns
ANKS1A	-0.0016105	5.84824	0.000438853	0.983315	1	ns
RBBP6	-0.00163681	6.33872	0.000438559	0.983321	1	ns
TLCD4-RWDD3	-0.00335968	-0.0511533	0.000438358	0.983325	1	ns
ACY1	-0.00208528	4.95896	0.000437986	0.98333	1	ns
SIRT7	-0.00159165	5.74326	0.000437326	0.983344	1	ns
BABAM2	-0.00167298	4.81282	0.000436759	0.983353	1	ns
HAGHL	-0.00370185	5.19729	0.000436652	0.983356	1	ns
RBM33	-0.00167003	5.72385	0.000436393	0.983361	1	ns
DNAJC25-GNG10	-0.00372275	1.44407	0.000435444	0.98337	1	ns
BORA	-0.00317812	3.66018	0.00043543	0.983376	1	ns
MLLT1	-0.00166285	6.71585	0.000435609	0.983377	1	ns
ZMPSTE24	-0.00167094	6.47882	0.000435493	0.983379	1	ns
KCTD20	-0.00162206	6.284	0.000435128	0.983386	1	ns
PPP1R13B	-0.0018034	4.87584	0.000434999	0.983387	1	ns
RP9	-0.00275131	3.38531	0.000434489	0.983394	1	ns
ZNF317	-0.00157869	5.23848	0.00043458	0.983395	1	ns
PRDM10	-0.00161829	3.64581	0.000433787	0.983407	1	ns
CPSF3	-0.00221549	5.13985	0.000433881	0.983409	1	ns
MRPL50	-0.00172259	5.01517	0.000433869	0.983409	1	ns
EIF2B1	-0.00163894	6.3958	0.000433864	0.98341	1	ns
TMLHE	0.00247191	4.18353	0.000432444	0.983434	1	ns
ZNF394	-0.00163411	4.60995	0.000431641	0.983451	1	ns
PI4K2B	-0.00169939	5.52996	0.000431609	0.983453	1	ns
DUSP11	-0.00168572	4.76766	0.000431375	0.983456	1	ns
LEMD3	-0.00162353	5.68396	0.000431196	0.983461	1	ns
SLC30A5	-0.00162375	6.04868	0.000431208	0.983461	1	ns
ZNF451	-0.00160808	5.36523	0.000431157	0.983461	1	ns
SMPD2	-0.00162528	4.33613	0.000430871	0.983465	1	ns
IL17RA	-0.00173355	4.62802	0.000430873	0.983465	1	ns
GOLGA6L22	0.0176298	-3.06506	0.000432849	0.983469	1	ns
RNF213-AS1	-0.00387031	0.592018	0.0004303	0.983479	1	ns
MRPS18B	-0.00159059	6.19408	0.000430227	0.98348	1	ns
GBF1	-0.00159305	6.69753	0.000430231	0.98348	1	ns
NOP10	-0.00162069	5.36022	0.0004296	0.983491	1	ns
DYM	-0.00164443	5.23045	0.000428922	0.983504	1	ns
SNW1	-0.00169942	5.98685	0.000428821	0.983507	1	ns
SAFB2	-0.00148813	6.39552	0.000428737	0.983508	1	ns
C6orf89	-0.00158473	6.74158	0.000428628	0.983511	1	ns
ERCC3	-0.00160402	6.08233	0.000428488	0.983513	1	ns
CNGB3	-0.0113412	-2.07398	0.000427677	0.983514	1	ns
MRPL3	-0.00164316	7.27281	0.00042845	0.983514	1	ns
BCDIN3D-AS1	-0.00360844	-0.0930945	0.000428321	0.983517	1	ns
PSMC4	-0.00172987	6.96777	0.000428148	0.98352	1	ns
DENND4A	-0.00157516	4.31619	0.000427912	0.983522	1	ns
SRSF9	-0.00143477	8.00975	0.000427832	0.983526	1	ns
RABGEF1P1	-0.00145491	4.20647	0.000427449	0.98353	1	ns
TEX261	-0.00164517	6.57027	0.000427482	0.983533	1	ns
MRPS16	-0.0017109	6.62143	0.000427267	0.983537	1	ns
ZCRB1	-0.0016663	5.65367	0.000427228	0.983537	1	ns
GPN2	-0.00146053	4.27869	0.00042703	0.983539	1	ns
DEPDC5	-0.00258676	4.22704	0.000426678	0.983545	1	ns
CCDC93	-0.00169004	5.49806	0.0004267	0.983547	1	ns
MTIF2	-0.00163422	5.53725	0.000426547	0.98355	1	ns
GTF3C3	-0.00158108	5.51537	0.000426278	0.983555	1	ns
UHMK1	-0.00166903	7.3938	0.000425795	0.983565	1	ns
AP2A1	-0.00165005	6.70113	0.000423815	0.983603	1	ns
ZFP64	-0.0017034	5.17343	0.000423466	0.983609	1	ns
EP400	-0.00175334	6.27561	0.000422874	0.983621	1	ns
MARCHF5	-0.00168049	6.0017	0.000422687	0.983625	1	ns
PITRM1-AS1	-0.00396802	0.224018	0.000422399	0.983628	1	ns
OSBP	-0.00169054	6.68408	0.000421294	0.983652	1	ns
SMPD4	-0.00151706	7.06907	0.000420948	0.983659	1	ns
TTC27	-0.00157497	4.81875	0.000420565	0.983665	1	ns
THRAP3	-0.00164811	7.35662	0.000420041	0.983677	1	ns
MUS81	-0.00157871	5.35439	0.000419948	0.983677	1	ns
DYNLT3	-0.00165982	5.01751	0.000419731	0.983681	1	ns
SGTA	-0.00160613	6.81871	0.000419466	0.983688	1	ns
GSK3B	-0.00168495	6.00789	0.00041941	0.983689	1	ns
BOLA2-SMG1P6	-0.00175063	4.78923	0.000419271	0.98369	1	ns
CFAP97	-0.00264746	5.63363	0.000419102	0.983694	1	ns
AIFM1	-0.00160411	6.34257	0.000418669	0.983703	1	ns
COX5B	-0.00163452	6.82664	0.00041849	0.983707	1	ns
TAOK2	-0.00164529	6.66282	0.000418186	0.983713	1	ns
NPRL3	-0.0019352	5.30057	0.000417296	0.983729	1	ns
GTF2A2	-0.00159287	5.97606	0.000416861	0.983738	1	ns
TMEM184C	-0.00161798	5.23794	0.000416538	0.983744	1	ns
ZSWIM7	-0.0017828	3.87432	0.000415589	0.98376	1	ns
ANAPC7	-0.00162313	5.97078	0.000415496	0.983765	1	ns
NCOA5	-0.00157044	6.0269	0.000415488	0.983765	1	ns
CMC1	-0.00251274	4.22476	0.000415135	0.983769	1	ns
RAB35	-0.00155453	6.85309	0.000415052	0.983774	1	ns
ATL3	-0.00172348	5.69643	0.000414717	0.98378	1	ns
ADCY3	-0.00275574	6.02393	0.000414468	0.983785	1	ns
RPTOR	-0.00165243	5.87998	0.000414445	0.983785	1	ns
METTL5	-0.0015747	5.09548	0.000413978	0.983794	1	ns
UQCRC2	-0.00159095	7.62862	0.000413755	0.983799	1	ns
ACAD9	-0.0016175	6.32228	0.000413741	0.983799	1	ns
BUD31	-0.00167314	5.91957	0.000413674	0.9838	1	ns
DOHH	-0.00168636	5.11516	0.000413526	0.983802	1	ns
DUXAP10	0.00756891	4.49556	0.000413118	0.98381	1	ns
CDKL3	-0.00350246	0.673276	0.000413024	0.983814	1	ns
MOB3A	-0.00158019	4.46531	0.000412754	0.983816	1	ns
PPP4R3B	-0.00163905	7.47853	0.000412745	0.983819	1	ns
PPP4R1	-0.00156324	6.29045	0.000412677	0.98382	1	ns
HDAC6	-0.00165303	5.97788	0.000412635	0.983821	1	ns
BOLA3	-0.00168819	4.51209	0.000412316	0.983825	1	ns
ARMC1	-0.00280622	5.83881	0.000412394	0.983825	1	ns
CYCS	-0.00165255	7.76897	0.000412411	0.983826	1	ns
ANKRD20A2P	0.00660131	-0.0230791	0.000411841	0.983837	1	ns
VAMP8	-0.00171184	6.7476	0.000411793	0.983838	1	ns
MIF4GD	-0.00160987	5.02254	0.000411554	0.983841	1	ns
NDUFB11	-0.00171122	6.32493	0.000411415	0.983845	1	ns
RABEP1	-0.00282347	6.22854	0.000411145	0.98385	1	ns
INPP4A	-0.00160813	4.95951	0.00041083	0.983855	1	ns
PPP2R5C	-0.00166868	6.22445	0.000410741	0.983858	1	ns
ZNF554	-0.00164302	3.00751	0.000410275	0.983863	1	ns
CASP2	-0.00171354	5.5023	0.000410463	0.983863	1	ns
EIF1AX	-0.00181602	7.29205	0.000410266	0.983868	1	ns
BLOC1S4	-0.00165551	4.17192	0.000410104	0.983868	1	ns
MTREX	-0.00173161	6.18919	0.000410192	0.983869	1	ns
SPG21	-0.00164513	6.23161	0.000410057	0.983871	1	ns
EIF5B	-0.00168258	7.28832	0.000410055	0.983872	1	ns
SLC25A32	-0.00305755	5.70482	0.000410019	0.983872	1	ns
PARN	-0.00173827	5.87341	0.000409899	0.983874	1	ns
SF3A1	-0.00160718	7.06567	0.000409848	0.983876	1	ns
ARRB1	-0.00432813	6.08778	0.000409663	0.983879	1	ns
TBC1D22B	-0.00161394	4.64767	0.000409338	0.983884	1	ns
SRRM5	-0.00334839	0.166752	0.000409338	0.983887	1	ns
SF3B4	-0.00174227	6.70236	0.000409164	0.983889	1	ns
OTUD7B	-0.00163101	6.4234	0.000409013	0.983892	1	ns
SMYD5	-0.00162946	5.19181	0.000408719	0.983897	1	ns
INTS4P2	0.010716	-2.38268	0.000407775	0.983902	1	ns
FAM151A	0.0119578	-2.97869	0.000408976	0.983907	1	ns
KCNRG	0.00620755	-0.176137	0.000408065	0.983911	1	ns
NBPF19	-0.00280312	4.04166	0.00040788	0.983911	1	ns
MLST8	-0.00169291	5.92964	0.000407879	0.983914	1	ns
AP3D1	-0.00170687	7.78876	0.000407893	0.983914	1	ns
NDUFB4	-0.00167974	6.78679	0.000407698	0.983918	1	ns
BRCC3	-0.00161286	5.52549	0.000407544	0.983921	1	ns
SAPCD1	0.00443152	-0.0582521	0.000407285	0.983927	1	ns
TOM1L1	-0.00302639	5.70449	0.000407222	0.983927	1	ns
SMG5	-0.00160925	7.75832	0.000407009	0.983932	1	ns
PRRC1	-0.00170714	6.53453	0.000406099	0.98395	1	ns
CCDC25	-0.00296126	5.10892	0.000405824	0.983954	1	ns
TMEM186	-0.00167547	4.09819	0.000405605	0.983956	1	ns
ATG3	-0.00160614	6.33891	0.000405508	0.983961	1	ns
TLE5	-0.00167177	8.6732	0.000405348	0.983965	1	ns
DYNLL1	-0.00161216	7.93607	0.000405133	0.983969	1	ns
DUS4L	-0.0022075	3.17069	0.000404523	0.983976	1	ns
RRP15	-0.00167849	4.91952	0.0004045	0.98398	1	ns
THAP4	-0.00166242	5.85187	0.000404406	0.983983	1	ns
USP31	-0.00341118	4.59973	0.000404304	0.983983	1	ns
ARL6IP4	-0.00147044	7.47992	0.0004044	0.983983	1	ns
ASXL2	-0.00155031	5.44486	0.00040415	0.983988	1	ns
SMAD5	-0.00172223	5.93494	0.0004036	0.983999	1	ns
ZNF876P	0.00673442	0.346175	0.000403588	0.984	1	ns
RNF7	-0.00166354	5.87903	0.000402893	0.984013	1	ns
MTHFR	-0.00252558	4.47882	0.00040277	0.984013	1	ns
COQ8B	-0.00162262	5.09946	0.000402776	0.984014	1	ns
ZNF33A	-0.00164387	5.59936	0.000402685	0.984017	1	ns
NME6	-0.00195747	4.53598	0.000402601	0.984017	1	ns
LIMS3	-0.00738906	-0.865585	0.000402311	0.984019	1	ns
YWHAG	-0.00166019	8.05664	0.000402182	0.984027	1	ns
TBK1	-0.00184039	4.99018	0.000401952	0.984031	1	ns
FBXL4	-0.00155976	3.95855	0.000401261	0.984042	1	ns
SMARCAD1	-0.00161125	5.16862	0.000401191	0.984046	1	ns
TSR3	-0.00166719	6.13155	0.000400778	0.984055	1	ns
GATAD2B	-0.00181691	5.73083	0.000400143	0.984067	1	ns
CIC	-0.00154026	6.7506	0.000400084	0.984069	1	ns
SRBD1	-0.00181582	4.30476	0.000399795	0.984072	1	ns
GCN1	-0.00166616	7.91424	0.000399635	0.984078	1	ns
NDUFS3	-0.00176755	5.67295	0.000399022	0.98409	1	ns
CHCHD2	-0.00169758	8.362	0.000398945	0.984092	1	ns
SART3	-0.00163326	6.35188	0.000398673	0.984097	1	ns
LINC02323	-0.0055573	-1.19219	0.000398258	0.984098	1	ns
UNKL	-0.00377344	4.63601	0.000398495	0.984099	1	ns
MGRN1	-0.00165848	6.3361	0.000398452	0.984101	1	ns
WDR74	-0.00164212	5.66435	0.000398251	0.984105	1	ns
RBL2	-0.00199292	6.4568	0.000397972	0.984111	1	ns
ZNF155	-0.00248809	3.02573	0.000397639	0.984113	1	ns
DTD1	0.00262652	5.27162	0.000396842	0.984133	1	ns
CRTC2	-0.00172181	5.66271	0.000396823	0.984133	1	ns
TNPO3	-0.00158701	6.46758	0.000396336	0.984144	1	ns
XRCC1	-0.0015509	5.8057	0.000396084	0.984148	1	ns
TNKS2	-0.00172924	6.21376	0.000395929	0.984152	1	ns
GOLPH3L	-0.00229445	5.39189	0.000395836	0.984153	1	ns
CYB561D1	-0.00302805	3.84768	0.000395682	0.984153	1	ns
MLEC	-0.0018656	8.3457	0.000395841	0.984154	1	ns
IPO9	-0.00165659	7.1375	0.00039582	0.984154	1	ns
DSTYK	-0.00154007	5.32167	0.00039558	0.984158	1	ns
UBE2D1	-0.00171888	3.9141	0.000395112	0.984165	1	ns
AGAP11	-0.00690166	1.52343	0.000394916	0.98417	1	ns
AIMP1	-0.00176242	6.13493	0.000394759	0.984175	1	ns
METTL13	-0.00162625	6.45821	0.000394668	0.984177	1	ns
ARNT	-0.00167385	5.91041	0.000394646	0.984177	1	ns
LRRC45	-0.00164694	5.73541	0.000394373	0.984183	1	ns
PRPF19	-0.00165331	7.37297	0.000394374	0.984183	1	ns
PRR5-ARHGAP8	-0.00391021	0.227966	0.000393771	0.984187	1	ns
NFE2L2	-0.00175489	5.89848	0.000393906	0.984192	1	ns
IMP3	-0.00203877	6.08436	0.00039353	0.9842	1	ns
MTMR14	-0.00174819	5.71429	0.000393347	0.984203	1	ns
NAIF1	-0.00167047	3.77648	0.000393079	0.984205	1	ns
HNRNPUL1	-0.00159041	8.52511	0.000393186	0.984207	1	ns
SGF29	-0.00183416	3.95996	0.000392992	0.984207	1	ns
MTRF1	-0.00234639	2.47588	0.000392837	0.98421	1	ns
ERH	-0.00159779	7.54213	0.000392956	0.984212	1	ns
EIF3J	-0.00161338	6.65143	0.000392903	0.984213	1	ns
GCC1	-0.00157359	5.49461	0.000392857	0.984213	1	ns
MRS2	-0.00153586	5.39575	0.000392708	0.984216	1	ns
MESD	-0.00162272	5.81423	0.00039258	0.984219	1	ns
MRPL54	-0.00192799	4.22578	0.000392395	0.98422	1	ns
MRPL35	-0.0015885	5.38388	0.000392397	0.984222	1	ns
ALKBH3	-0.00159033	3.77733	0.000392202	0.984223	1	ns
HADHA	-0.00153935	7.8258	0.000391841	0.984234	1	ns
ZNF740	-0.00170345	5.86563	0.000391699	0.984236	1	ns
SSB	-0.00156134	7.00243	0.000391595	0.984239	1	ns
VPS29	-0.00166852	6.22696	0.000391579	0.984239	1	ns
PINLYP	-0.00389474	-0.550441	0.000391372	0.984242	1	ns
TCP11L1	-0.00161095	3.03867	0.000390869	0.984249	1	ns
U2AF2	-0.00158604	8.07078	0.000390803	0.984255	1	ns
MND1	-0.00369221	2.65006	0.000390556	0.984255	1	ns
ERCC5	-0.00260489	6.00819	0.000390617	0.984258	1	ns
MIEF1	-0.00158142	5.92714	0.000390241	0.984266	1	ns
SNAP29	-0.00185907	5.71045	0.000390217	0.984266	1	ns
CFAP298-TCP10L	-0.0031981	3.44505	0.000389374	0.984281	1	ns
SMC1A	-0.00166641	7.68064	0.000389497	0.984281	1	ns
AUP1	-0.00162978	7.07157	0.000389293	0.984285	1	ns
ACAP2	-0.00161931	5.43111	0.000389178	0.984287	1	ns
ABHD17A	-0.00164079	6.7264	0.000389117	0.984289	1	ns
EDC4	-0.0018249	6.63696	0.000389092	0.984289	1	ns
ASCC3	-0.00159259	5.75335	0.000389029	0.98429	1	ns
RSPRY1	-0.00165518	5.03945	0.00038893	0.984291	1	ns
NFATC2IP	-0.00178341	5.70431	0.000388619	0.984298	1	ns
TRAF7	-0.00156407	7.38821	0.000388637	0.984299	1	ns
SLBP	-0.00164222	6.32877	0.000388532	0.9843	1	ns
DDX56	-0.00160693	6.18757	0.000388322	0.984305	1	ns
MRPL32	-0.00162805	5.71706	0.000388096	0.984309	1	ns
RINT1	-0.00190808	4.63609	0.000387988	0.98431	1	ns
NOC4L	-0.00169318	5.29189	0.000387971	0.984311	1	ns
TNIP1	-0.00160554	6.93209	0.000387911	0.984313	1	ns
SEC63	-0.00154229	7.59859	0.000387535	0.984321	1	ns
WDR1	-0.00158773	8.57956	0.000387214	0.984327	1	ns
GCC2-AS1	-0.00310593	0.00942407	0.000386792	0.984331	1	ns
TOR1AIP1	-0.00195259	5.92046	0.00038667	0.984338	1	ns
MARS2	-0.00158918	4.36765	0.00038637	0.984342	1	ns
FLAD1	-0.00169886	6.31548	0.000386302	0.984346	1	ns
SUGP1	-0.00166816	5.45219	0.00038608	0.98435	1	ns
AREL1	-0.00158383	5.42414	0.000385517	0.984361	1	ns
PSEN1	-0.00158218	5.92463	0.000385437	0.984363	1	ns
PAF1	-0.00167834	6.28342	0.000385084	0.98437	1	ns
SARNP	-0.00236613	5.9321	0.000384772	0.984376	1	ns
RUSC1	-0.00177476	6.80218	0.000384586	0.984381	1	ns
PCDHGA6	-0.00330674	0.552955	0.000384393	0.984385	1	ns
TRMT61A	-0.00175022	4.6468	0.000384079	0.984389	1	ns
SEC11A	-0.00154138	6.70526	0.000384163	0.984389	1	ns
HTRA2	-0.00153156	5.40015	0.000384055	0.984391	1	ns
ZNF664	-0.00167638	8.21607	0.000384086	0.984391	1	ns
AUH	-0.00166405	4.46824	0.000383576	0.984399	1	ns
HSPD1	-0.00186866	8.95279	0.000383057	0.984412	1	ns
KAT8	-0.00165589	5.30756	0.000382844	0.984415	1	ns
RNMT	-0.00157167	5.96405	0.000382871	0.984415	1	ns
THOP1	-0.00228164	6.56526	0.00038283	0.984416	1	ns
HTATSF1	-0.0016541	6.43715	0.000382084	0.984431	1	ns
RANGRF	-0.0016575	3.73116	0.000381798	0.984433	1	ns
ARPP19	-0.00163746	6.86979	0.000381942	0.984434	1	ns
TRIM24	-0.0015739	5.8593	0.000381616	0.984441	1	ns
AMIGO3	0.00288927	2.13952	0.000381395	0.984442	1	ns
BLOC1S5-TXNDC5	-0.00849751	1.31583	0.000381071	0.984442	1	ns
CCNI	-0.00157453	7.78596	0.000381547	0.984442	1	ns
SCAF11	-0.00162903	6.77771	0.000381092	0.984452	1	ns
MCRS1	-0.00165201	5.94533	0.000380653	0.98446	1	ns
U2SURP	-0.00172735	7.21396	0.000380643	0.984461	1	ns
RPUSD1	-0.00170671	5.6165	0.000380482	0.984464	1	ns
ARHGDIA	-0.00177679	8.82413	0.000380365	0.984467	1	ns
PABPC3	0.0185192	-1.462	0.000381709	0.984467	1	ns
ALKBH6	-0.00272302	4.05902	0.000380077	0.984469	1	ns
LSM3	-0.00162775	6.5172	0.000379931	0.984475	1	ns
PPIG	-0.00163175	6.58037	0.000379553	0.984483	1	ns
RPL37A	-0.00157319	9.18803	0.000379511	0.984484	1	ns
ZNF777	-0.00166951	5.24076	0.000379409	0.984485	1	ns
UBLCP1	-0.00161162	4.46488	0.000379282	0.984486	1	ns
PTS	-0.00195765	4.58279	0.000379104	0.98449	1	ns
RPN1	-0.00168872	8.50786	0.000379097	0.984493	1	ns
RNF20	-0.00163516	6.05425	0.000379011	0.984494	1	ns
GTF2E1	-0.00167948	4.50963	0.000378778	0.984497	1	ns
EXOC1	-0.00155098	5.18799	0.00037864	0.984501	1	ns
PSAP	-0.00162909	9.97109	0.000378468	0.984505	1	ns
NUP62	-0.00161746	6.85304	0.000378457	0.984506	1	ns
YIPF6	-0.00167993	6.20492	0.000378282	0.984509	1	ns
GSTK1	-0.00153159	6.45055	0.000377931	0.984516	1	ns
VPS72	-0.00172169	6.5495	0.000377931	0.984516	1	ns
SSRP1	-0.00165347	7.78062	0.000377664	0.984522	1	ns
SURF4	-0.0016518	8.41994	0.000376944	0.984537	1	ns
USP39	-0.00155474	6.53843	0.00037624	0.984551	1	ns
VPS37B	-0.00222107	6.84995	0.000376115	0.984554	1	ns
DMWD	-0.00158771	5.67554	0.000376032	0.984555	1	ns
HPS4	-0.00170195	4.9463	0.000375676	0.984561	1	ns
ZNF468	-0.00226702	4.23299	0.000375557	0.984562	1	ns
NIFK	-0.00169912	5.34404	0.000375146	0.984573	1	ns
ANXA7	-0.00160023	6.84098	0.000375088	0.984575	1	ns
HSD17B1-AS1	-0.00226043	4.90335	0.000374932	0.984576	1	ns
MRPL43	-0.00169857	6.13829	0.000374915	0.984578	1	ns
ERCC6L2	-0.00155754	4.28151	0.000374739	0.984579	1	ns
NDUFS8	-0.00166966	5.88763	0.000374447	0.984587	1	ns
DNAJC30	-0.00168898	4.70721	0.000374304	0.984589	1	ns
METTL26	-0.00173429	5.80197	0.000374155	0.984593	1	ns
ELP1	-0.00155323	6.09262	0.000374095	0.984595	1	ns
TMX1	-0.00155766	5.7891	0.000373993	0.984597	1	ns
POLR2B	-0.00160178	7.43135	0.000373884	0.984599	1	ns
ZNF787	-0.00181268	5.87049	0.000373118	0.984615	1	ns
MAK16	-0.00345729	4.23727	0.000372612	0.984623	1	ns
SERP1	-0.00165724	8.42735	0.000372657	0.984625	1	ns
COX6B1	-0.0016914	7.19101	0.000372159	0.984635	1	ns
RAMAC	-0.00187933	5.53871	0.000372036	0.984637	1	ns
SPNS1	-0.00173518	6.19974	0.000372011	0.984638	1	ns
RPS26	-0.00258885	7.81809	0.000371941	0.98464	1	ns
QTRT2	-0.00165716	5.33488	0.000371889	0.98464	1	ns
RANBP3	-0.00167887	6.44541	0.000371907	0.98464	1	ns
ZSCAN25	-0.00164136	4.29185	0.000371552	0.984645	1	ns
SERHL	-0.00698293	0.522395	0.000371592	0.984647	1	ns
KMT2B	-0.00168358	6.61124	0.0003715	0.984649	1	ns
PNO1	-0.00176694	5.28113	0.000371457	0.984649	1	ns
CNKSR1	-0.00143026	4.73236	0.000370969	0.984658	1	ns
SDHC	-0.00159923	7.368	0.000370941	0.98466	1	ns
RAB3D	-0.00380288	5.98297	0.000370863	0.984661	1	ns
B4GALT4	-0.00165909	4.99071	0.000370696	0.984664	1	ns
USO1	-0.00185221	6.61228	0.000370508	0.984669	1	ns
DDX24	-0.00161012	6.58903	0.000370508	0.984669	1	ns
NFX1	-0.00162282	6.07164	0.000370442	0.98467	1	ns
MTERF1	-0.0017514	3.26001	0.000369938	0.984676	1	ns
PPP4C	-0.0016761	7.70867	0.000369942	0.984681	1	ns
NAIP	0.00706678	3.53235	0.000369419	0.984688	1	ns
MAEA	-0.0016044	6.49144	0.000369389	0.984692	1	ns
RABGAP1L-DT	0.00429943	-1.89016	0.000369119	0.984694	1	ns
BORCS6	-0.00238199	3.65883	0.000368923	0.984698	1	ns
SLC30A9	-0.00149045	6.66176	0.000369041	0.984699	1	ns
CKAP5	-0.00162552	7.22911	0.000369019	0.9847	1	ns
ELL	-0.00163787	4.91827	0.000368838	0.984702	1	ns
PMVK	-0.00160641	5.82873	0.000368778	0.984705	1	ns
MFSD5	-0.0016558	5.21553	0.000368679	0.984706	1	ns
PRICKLE2-AS1	0.0134067	-2.96725	0.0003692	0.984706	1	ns
ZNF26	-0.00155598	3.91041	0.000368492	0.984708	1	ns
NDUFS6	-0.00165312	6.54076	0.000368344	0.984714	1	ns
EAF1	-0.0021986	5.66082	0.000368233	0.984716	1	ns
MMGT1	-0.00161533	4.99443	0.000368147	0.984717	1	ns
TMED7-TICAM2	-0.00331311	2.48364	0.000367946	0.984718	1	ns
CUL2	-0.00144535	5.65587	0.000368017	0.98472	1	ns
PSMD1	-0.00191698	6.93203	0.000367849	0.984724	1	ns
DPCD	-0.00178424	5.14444	0.000367752	0.984725	1	ns
H1-10	-0.0016639	7.94585	0.000367804	0.984725	1	ns
NDUFB2	-0.00156896	6.57594	0.000367789	0.984725	1	ns
GTF2IRD1	-0.00164422	5.77255	0.000367745	0.984726	1	ns
SLC50A1	-0.00174502	6.20595	0.000367565	0.98473	1	ns
DNAJC25	-0.00162287	3.94934	0.000367208	0.984734	1	ns
DLST	-0.00169099	6.23609	0.000367204	0.984737	1	ns
USP16	-0.00179235	5.82506	0.000367166	0.984738	1	ns
TPRKB	-0.00169322	4.54463	0.000367032	0.984739	1	ns
PSMC3	-0.00162789	7.26762	0.000367075	0.98474	1	ns
IST1	-0.00153127	6.8495	0.00036705	0.984741	1	ns
YY1AP1	-0.00164225	6.6643	0.000366259	0.984757	1	ns
ARHGAP11A	-0.00210106	6.13166	0.000366246	0.984757	1	ns
NDUFA8	-0.00167161	6.20155	0.000366045	0.984761	1	ns
NUP205	-0.00157699	6.96883	0.000365988	0.984763	1	ns
RSL24D1	-0.00155123	6.85777	0.000365925	0.984764	1	ns
MBD3	-0.00162117	6.98171	0.000365744	0.984768	1	ns
MRPS18C	-0.00172782	4.87303	0.000365416	0.984773	1	ns
RPS6KC1	-0.0015777	4.74513	0.000365118	0.984779	1	ns
SUPT5H	-0.00167616	7.82212	0.000364643	0.984791	1	ns
ZNF702P	-0.00440301	2.59349	0.000364377	0.984792	1	ns
XPO6	-0.00160963	7.28226	0.000364439	0.984795	1	ns
MFSD9	-0.0015302	4.20617	0.000364028	0.984801	1	ns
MRPS33	-0.0015811	5.3981	0.000364074	0.984802	1	ns
MED28	-0.00172661	5.78867	0.000363798	0.984808	1	ns
BRD4	-0.00156522	6.7893	0.000363739	0.98481	1	ns
PKNOX1	-0.00162269	3.97413	0.000363588	0.98481	1	ns
EGFL8	-0.00405444	2.63371	0.000363543	0.984811	1	ns
RLIM	-0.00169265	5.80462	0.000363336	0.984818	1	ns
EMC7	-0.00169717	6.07934	0.000363206	0.984821	1	ns
POLR2J	0.00189323	5.79933	0.000362908	0.984827	1	ns
ZNF500	-0.00189567	3.98242	0.000362732	0.984828	1	ns
CEBPZOS	-0.00171491	4.53331	0.000362747	0.984828	1	ns
ALG2	-0.00159074	5.82902	0.000362732	0.98483	1	ns
TUFM	-0.00164331	8.26595	0.000362654	0.984833	1	ns
FZD4	0.00749307	4.78783	0.000362468	0.984834	1	ns
STAMBP	-0.00155855	5.83063	0.000362406	0.984837	1	ns
PTPN2	-0.00153127	4.93434	0.00036229	0.984839	1	ns
MRPL22	-0.00157629	5.54338	0.000362209	0.984841	1	ns
NR2C2	0.00269391	5.66805	0.000362103	0.984843	1	ns
PCDHGA7	-0.00782148	0.427557	0.000361749	0.984852	1	ns
XNDC1N	-0.00285462	0.355924	0.000361739	0.984852	1	ns
HMGXB3	-0.00157161	6.24376	0.000361596	0.984854	1	ns
AAMP	-0.00164175	7.223	0.000361289	0.984861	1	ns
DNAJC16	-0.00203502	4.02579	0.00036106	0.984863	1	ns
SBNO2	-0.00164196	7.0895	0.00036117	0.984864	1	ns
SPPL3	-0.00162238	5.80274	0.000361066	0.984865	1	ns
SPEGNB	-0.00653366	-2.19429	0.000360346	0.984868	1	ns
NEK7	-0.00167298	5.91816	0.000360715	0.984873	1	ns
NEK4	-0.00161769	4.86461	0.000360581	0.984874	1	ns
ANAPC16	-0.0017348	6.36039	0.000360185	0.984884	1	ns
PSMD4	-0.00176839	7.88737	0.000360166	0.984885	1	ns
MRPL28	-0.00164285	6.27032	0.000360136	0.984885	1	ns
MAPKBP1	-0.00189786	4.49148	0.000359821	0.98489	1	ns
LOC124901165	0.00874871	0.620852	0.000359837	0.984891	1	ns
GNL2	-0.00164215	6.64479	0.000359761	0.984893	1	ns
FBXO7	-0.00174741	6.41058	0.000359395	0.984901	1	ns
ZNF628	-0.00161549	3.858	0.000359123	0.984903	1	ns
PLGLB1	-0.00432691	-0.741122	0.000359001	0.984905	1	ns
NOL11	-0.00168761	6.03157	0.000359031	0.984908	1	ns
TSSK2	0.0131323	-3.13474	0.000361708	0.984916	1	ns
PPP1CA	-0.00177487	7.82327	0.000358052	0.984929	1	ns
CLINT1	-0.00157175	6.90971	0.000357821	0.984934	1	ns
ATRX	-0.00162892	5.9675	0.000357694	0.984936	1	ns
DAZAP1	-0.00164262	7.64165	0.000357683	0.984937	1	ns
DDX18	-0.00164175	6.90752	0.000357583	0.984939	1	ns
SLC25A36	-0.00165808	6.03262	0.000357507	0.98494	1	ns
CISD3	-0.0022963	6.13824	0.000357389	0.984943	1	ns
VAMP7	-0.00169463	4.93819	0.000357305	0.984943	1	ns
RALB	-0.00177508	6.22282	0.000357025	0.98495	1	ns
RPE	-0.0016095	5.73985	0.000356768	0.984956	1	ns
SLC25A3	-0.00154834	8.28211	0.000356508	0.984962	1	ns
CTNNA1	-0.00179278	8.87724	0.000356478	0.984962	1	ns
EPN1	-0.00157483	7.05723	0.00035624	0.984967	1	ns
TARS1	-0.00163874	7.001	0.000356135	0.984969	1	ns
DAPK3	-0.00163052	6.81411	0.000356117	0.98497	1	ns
USP8	-0.00152655	5.87363	0.000356089	0.98497	1	ns
JTB	-0.00138201	7.01738	0.000356061	0.984971	1	ns
ZNF830	-0.00164072	4.64837	0.000355789	0.984975	1	ns
SYF2	-0.0015306	5.63068	0.000355404	0.984984	1	ns
NDUFA1	-0.00165242	5.27485	0.000355299	0.984986	1	ns
B4GALT3	-0.00158817	6.21102	0.000355083	0.984991	1	ns
GNL3L	-0.00193013	5.29658	0.000354979	0.984993	1	ns
HSFX4	0.0088853	-2.68533	0.000354515	0.984994	1	ns
SLAIN2	-0.00148532	6.37805	0.000354917	0.984995	1	ns
EIF3K	-0.00170046	6.73256	0.000354922	0.984995	1	ns
SUFU	-0.00160226	4.89791	0.000354765	0.984997	1	ns
ZCCHC8	-0.00164254	5.05612	0.00035467	0.984999	1	ns
C1GALT1C1	-0.00164906	4.61504	0.0003546	0.985	1	ns
CKS1B	-0.00170964	7.22094	0.00035457	0.985002	1	ns
DYNC1H1	-0.00163463	7.9904	0.000354557	0.985003	1	ns
UTP6	-0.00170095	5.20205	0.000354267	0.985008	1	ns
TIMM23	-0.00162114	6.60954	0.000354245	0.985009	1	ns
LAMTOR2	-0.00164355	5.60698	0.000354167	0.98501	1	ns
CHPF2	-0.00263782	6.77957	0.000354142	0.985011	1	ns
DGCR8	-0.00151718	6.17283	0.000354114	0.985012	1	ns
MED29	-0.0015444	6.06554	0.000353962	0.985015	1	ns
UXT	-0.00176298	5.2483	0.0003539	0.985016	1	ns
ISG20L2	-0.00170306	6.58258	0.000353935	0.985016	1	ns
CLEC16A	-0.00173827	5.11383	0.000353627	0.985021	1	ns
TRMT5	-0.00159627	4.33942	0.000353524	0.985022	1	ns
RAD9A	-0.00169611	4.30663	0.000353387	0.985025	1	ns
SRXN1	-0.00166683	5.75131	0.000353264	0.98503	1	ns
ZNF473	-0.00161717	3.89009	0.000353105	0.98503	1	ns
BRMS1	-0.00169193	5.66435	0.000353127	0.985032	1	ns
BRI3BP	-0.00301002	6.02319	0.000352987	0.985036	1	ns
NELFA	-0.00164593	5.97955	0.000352736	0.985041	1	ns
WDR36	-0.00152111	4.64592	0.000352624	0.985042	1	ns
PPM1G	-0.00168539	7.9282	0.000352263	0.985051	1	ns
YAF2	-0.00175937	3.70799	0.00035181	0.985057	1	ns
[truncated: 26,638 more rows]

## Sheet: hg38_autosomes_vs_T2T
gene	logFC	logCPM	F	PValue	FDR	direction	GENETYPE
LOC105371272	8.43597	1.76324	1905.73	8.42567e-77	2.41286e-72	up	ncRNA
ZACN	11.0406	5.14375	1645.17	4.74392e-73	6.79258e-69	up	protein-coding
ENTPD1-AS1	6.28055	3.46837	833.927	1.54552e-72	1.4753e-68	up	ncRNA
TRIM69	5.29953	3.58399	873.885	3.14078e-68	2.24856e-64	up	protein-coding
ABALON	-5.8249	1.28681	536.254	5.73107e-67	3.28241e-63	down	ncRNA
DCAF8-DT	5.23829	1.60453	559.167	6.95057e-63	3.31739e-59	up	ncRNA
WDR5B-DT	7.94198	1.99805	809.179	2.78553e-59	1.13956e-55	up	ncRNA
LHFPL3-AS2	7.67767	2.50778	622.821	7.54047e-59	2.6992e-55	up	ncRNA
LINC03015	5.83522	1.15271	481.944	2.97572e-54	9.46841e-51	up	ncRNA
LOC105372480	3.3051	2.99424	550.851	4.98386e-54	1.31579e-50	up	ncRNA
GLUD1P2	4.87414	0.43121	492.042	5.05419e-54	1.31579e-50	up	pseudo
LOC105372733	5.38452	3.22716	500.019	9.38646e-54	2.24e-50	up	ncRNA
CTDP1-DT	7.49702	1.79963	603.355	1.66263e-53	3.66251e-50	up	ncRNA
DNAJC25-GNG10	5.19674	1.44407	402.326	6.81434e-52	1.39387e-48	up	protein-coding
SNHG25	4.23504	2.15972	444.828	8.15394e-51	1.55669e-47	up	ncRNA
ZNF213-AS1	3.61789	2.96362	484.742	1.19069e-50	2.13111e-47	up	ncRNA
LOC105372430	-4.96013	-0.347194	375.948	3.14163e-50	5.29216e-47	down	ncRNA
JPX	2.93915	3.93002	475.297	1.48134e-49	2.35673e-46	up	ncRNA
LOC105377203	6.22953	1.27359	414.949	3.3792e-48	5.09317e-45	up	ncRNA
SUGT1P3	4.47164	1.74698	364.057	7.30667e-47	1.04621e-43	up	pseudo
ST20-MTHFS	6.32833	1.46102	372.86	2.38811e-45	3.25465e-42	up	protein-coding
SPDYE3	-4.7051	-0.151471	296.542	2.50034e-45	3.25465e-42	down	protein-coding
SRRM2-AS1	4.10548	0.393913	333.87	3.45095e-45	4.29673e-42	up	ncRNA
LINC00662	2.7218	3.55933	393.508	4.41941e-45	5.27328e-42	up	ncRNA
RSPH10B2	-4.67352	1.01148	317.324	5.86617e-45	6.71958e-42	down	protein-coding
HCG25	4.12676	-0.0299321	339.073	1.78437e-44	1.96535e-41	up	ncRNA
LINC00881	5.41316	0.323244	408.757	3.28942e-44	3.48886e-41	up	ncRNA
WASHC1	-3.15723	4.56944	358.953	1.89907e-43	1.94227e-40	down	protein-coding
LOC124907779	5.51494	-0.661799	523.404	2.47777e-43	2.44675e-40	up	ncRNA
PTOV1-AS1	4.39906	0.282196	318.698	3.11518e-43	2.97365e-40	up	ncRNA
LINC02236	7.38668	0.628875	529.246	3.42819e-43	3.16687e-40	up	ncRNA
BACE1-AS	3.25101	1.83749	348.454	6.77069e-43	6.05914e-40	up	ncRNA
SMG1P3	-6.40315	1.70901	269.115	7.52668e-43	6.53156e-40	down	pseudo
ATF6-DT	3.55011	0.838063	323.412	1.06293e-42	8.95264e-40	up	ncRNA
CTAGE9	-5.53455	-0.184997	320.069	1.65468e-42	1.35386e-39	down	protein-coding
PSPN	4.75585	0.235452	331.575	1.95192e-42	1.5527e-39	up	protein-coding
WASH8P	-10.45	1.61503	1229.38	2.78762e-42	2.15754e-39	down	pseudo
NPIPA1	2.18229	5.78203	360.785	4.13022e-42	3.11255e-39	up	protein-coding
LOC101927708	8.3061	1.7067	425.321	6.1959e-42	4.54954e-39	up	ncRNA
PLBD1-AS1	5.37993	2.549	299.156	6.7974e-42	4.86643e-39	up	ncRNA
LOC124902876	-4.53957	1.97928	333.749	7.38018e-42	5.15479e-39	down	protein-coding
MGAT4EP	5.28233	2.17021	288.438	1.33035e-41	9.07078e-39	up	pseudo
UQCRHL	3.33302	2.76538	333.946	2.01429e-41	1.34147e-38	up	protein-coding
CROCCP2	2.26631	3.8436	334.537	2.14916e-41	1.39876e-38	up	pseudo
LOC124901363	-3.49137	-1.28822	266.797	3.95151e-41	2.51466e-38	down	ncRNA
NQO1-DT	4.4951	0.358446	290.127	8.44197e-41	5.25549e-38	up	ncRNA
NALT1	6.01375	2.46901	270.794	1.31624e-40	8.01983e-38	up	ncRNA
ALOX12-AS1	2.9463	2.07289	311.973	6.2958e-40	3.7561e-37	up	ncRNA
POMK	3.17707	4.57733	315.372	2.32387e-39	1.35813e-36	up	protein-coding
RBM15-AS1	4.39161	0.845348	264.625	3.10166e-39	1.77644e-36	up	ncRNA
CRNDE	2.12444	5.75122	311.499	9.40369e-39	5.28027e-36	up	ncRNA
STAG3L5P	3.53779	4.80208	306.738	1.52184e-38	8.38097e-36	up	pseudo
LOC105374588	4.05404	1.4304	265.863	4.28777e-38	2.31677e-35	up	ncRNA
WASH5P	3.8954	4.29595	301.753	6.29522e-38	3.33845e-35	up	pseudo
WASH7P	2.38257	4.44144	284.303	2.03891e-37	1.06161e-34	up	pseudo
FSD2	-4.62067	-0.758518	247.407	3.01501e-37	1.52699e-34	down	protein-coding
MMP23A	4.11047	1.28903	252.878	3.03938e-37	1.52699e-34	up	pseudo
ENTPD3-AS1	3.25505	1.31708	270.812	3.78772e-37	1.87015e-34	up	ncRNA
STX18-AS1	2.44849	1.61537	277.617	7.31771e-37	3.55182e-34	up	ncRNA
SEPTIN4-AS1	4.74136	-0.181952	288.928	1.87953e-36	8.97067e-34	up	ncRNA
RGL4	-5.95039	-0.387355	336.562	2.50335e-36	1.17522e-33	down	protein-coding
ITGAE	2.11614	3.49122	265.699	3.01058e-36	1.39055e-33	up	protein-coding
LOC105374981	6.53908	-0.391084	390.034	4.38656e-36	1.99394e-33	up	ncRNA
LOC101927788	7.19788	-0.385088	392.976	1.03647e-35	4.6377e-33	up	ncRNA
ANAPC1P4	-7.90314	0.264857	569.849	1.18807e-35	5.23426e-33	down	pseudo
LOC105377134	4.14331	0.505269	228.365	2.0692e-35	8.97812e-33	up	ncRNA
ZNF221	-2.46691	1.85587	263.559	4.04064e-35	1.72704e-32	down	protein-coding
TEKTIP1	-2.68559	0.594844	255.733	4.42062e-35	1.86167e-32	down	protein-coding
FTX	3.5055	3.15336	255.572	5.18145e-35	2.15045e-32	up	ncRNA
NUTM2A-AS1	2.7703	3.96119	255.846	5.55797e-35	2.27377e-32	up	ncRNA
CFAP298-TCP10L	2.86133	3.44505	252.61	8.78042e-35	3.54148e-32	up	protein-coding
PCBP1-AS1	5.87294	4.33329	241.316	1.01078e-34	4.02022e-32	up	ncRNA
LOC124905030	4.55333	0.555637	223.328	1.23862e-34	4.85897e-32	up	ncRNA
CNBD2	3.24802	0.802111	236.623	1.40397e-34	5.40237e-32	up	protein-coding
ZNF56P	3.18147	0.829073	238.108	1.41487e-34	5.40237e-32	up	pseudo
FEM1A	-1.60018	5.12211	253.798	1.48007e-34	5.57692e-32	down	protein-coding
LINC02288	4.62168	0.947238	217.75	1.86955e-34	6.95302e-32	up	ncRNA
BLOC1S5-TXNDC5	-5.12634	1.31583	210.134	2.45152e-34	9.00052e-32	down	ncRNA
MIRLET7A1HG	3.74857	1.43401	231.536	2.74119e-34	9.93664e-32	up	ncRNA
LOC105377294	2.94884	1.14334	239.422	4.57136e-34	1.63638e-31	up	ncRNA
BRWD1-AS1	6.79413	-0.03405	339.171	6.8206e-34	2.41138e-31	up	ncRNA
WASH2P	1.8382	3.55625	236.735	7.25332e-34	2.53309e-31	up	pseudo
SLC3A1	-4.47459	-0.923181	217.184	7.73778e-34	2.66972e-31	down	protein-coding
ALDH1L1-AS1	7.8365	0.263352	342.535	1.08008e-33	3.68219e-31	up	ncRNA
ZKSCAN7-AS1	4.7382	-0.087715	243.313	1.09868e-33	3.70151e-31	up	ncRNA
LAMTOR5-AS1	4.74817	1.20696	208.584	1.24775e-33	4.15488e-31	up	ncRNA
MAMDC2-AS1	4.59788	-0.236924	244.63	1.28003e-33	4.21336e-31	up	ncRNA
ZNF32-AS3	6.28374	-1.04383	319.324	1.39242e-33	4.53123e-31	up	ncRNA
THSD8	5.95949	-0.647299	321.772	1.77439e-33	5.70935e-31	up	protein-coding
TMEM147-AS1	2.03691	3.32331	230.952	2.76817e-33	8.80802e-31	up	ncRNA
LIPJ	-5.49453	-0.804029	286.146	4.00542e-33	1.26048e-30	down	protein-coding
OR2A4	-8.10713	0.362431	488.301	6.61924e-33	2.06038e-30	down	protein-coding
LOC100129931	3.16905	2.48025	224.32	1.31212e-32	4.04034e-30	up	ncRNA
DDHD1-DT	6.14935	-0.472884	303.368	2.76021e-32	8.40896e-30	up	ncRNA
LOC105374971	8.53015	1.80922	258.63	3.95115e-32	1.19104e-29	up	ncRNA
LOC100505774	4.37371	0.130342	205.182	4.15437e-32	1.23926e-29	up	ncRNA
LOC102724701	4.12235	1.45084	210.692	4.77788e-32	1.41056e-29	up	ncRNA
LGSN	-5.3338	-0.354434	207.863	4.91146e-32	1.4352e-29	down	protein-coding
HOXC-AS2	4.02994	0.621565	197.636	5.09751e-32	1.47452e-29	up	ncRNA
NPIPB6	-3.62053	0.120171	193.29	5.8966e-32	1.68861e-29	down	protein-coding
LRRC37A	3.54968	3.23156	220.809	6.05082e-32	1.71562e-29	up	protein-coding
B4GAT1-DT	4.62876	-0.36923	230.678	1.21553e-31	3.41267e-29	up	ncRNA
LINC00240	3.57517	-0.46357	198.852	1.28057e-31	3.56037e-29	up	ncRNA
TMEM161B-DT	2.80142	3.17951	215.492	1.40599e-31	3.87149e-29	up	ncRNA
FAM27C	4.48137	0.902097	189.929	2.31791e-31	6.3217e-29	up	ncRNA
EP400P1	2.83681	3.53183	213.764	2.62841e-31	7.10092e-29	up	pseudo
SLX1B-SULT1A4	-2.19826	3.05475	209.98	3.0084e-31	8.05154e-29	down	ncRNA
NPIPA9	2.75644	4.49474	213.747	3.11611e-31	8.16036e-29	up	protein-coding
STIMATE-MUSTN1	4.76285	2.32428	193.426	3.11917e-31	8.16036e-29	up	protein-coding
FKBP1C	-3.51192	0.145535	189.413	3.13454e-31	8.16036e-29	down	protein-coding
CFL1P1	3.68508	-0.63081	200.469	3.5342e-31	9.11792e-29	up	pseudo
LINC00571	4.68664	-1.0605	244.66	5.41325e-31	1.3841e-28	up	ncRNA
ARNT2-DT	5.60839	1.83485	182.202	6.55844e-31	1.66207e-28	up	ncRNA
NDUFC2-KCTD14	-3.04868	3.29395	209.337	1.02251e-30	2.56857e-28	down	protein-coding
ZNF561-AS1	1.76199	3.3883	201.201	1.48254e-30	3.69179e-28	up	ncRNA
RPL21P28	-8.94838	2.32457	276.519	1.52618e-30	3.7677e-28	down	pseudo
PRR5-ARHGAP8	3.58243	0.227966	184.557	2.30664e-30	5.64574e-28	up	protein-coding
C22orf23	-3.68879	1.42366	201.211	2.38718e-30	5.79337e-28	down	protein-coding
C20orf144	3.54965	-1.03311	197.307	3.59374e-30	8.64823e-28	up	protein-coding
LMNTD2-AS1	3.67357	2.31942	196.893	4.22128e-30	1.00737e-27	up	ncRNA
ACTR3-AS1	4.01823	0.46694	180.115	5.0238e-30	1.18898e-27	up	ncRNA
LOC100506076	4.2814	2.75625	194.068	5.93729e-30	1.38671e-27	up	ncRNA
LINC02614	5.67482	0.385581	215.936	5.95611e-30	1.38671e-27	up	ncRNA
LINC01599	3.95382	2.75149	195.353	6.10006e-30	1.40877e-27	up	ncRNA
PSORS1C1	3.89279	0.496995	179.309	1.36095e-29	3.11789e-27	up	protein-coding
LOC105371414	5.98003	-0.925357	250.089	1.67015e-29	3.79588e-27	up	ncRNA
KCTD21-AS1	3.02874	0.503282	183.728	2.78594e-29	6.28196e-27	up	ncRNA
TRIM59-IFT80	-2.83367	1.17145	194.201	3.81068e-29	8.52551e-27	down	ncRNA
LOC124902280	3.5421	0.162865	173.735	4.11421e-29	9.13322e-27	up	ncRNA
CYP2U1-AS1	5.55014	-1.06337	234.395	5.33344e-29	1.17487e-26	up	ncRNA
LOC105374312	8.06528	0.291679	253.096	6.12288e-29	1.33096e-26	up	ncRNA
LSMEM1	-4.38004	-1.45871	205.651	6.13496e-29	1.33096e-26	down	protein-coding
LINC01237	6.21252	1.65895	172.285	8.09203e-29	1.74234e-26	up	ncRNA
LINC02245	4.84073	1.05236	167.587	8.9616e-29	1.91517e-26	up	ncRNA
LINC00511	5.08343	3.88798	186.653	1.74023e-28	3.66515e-26	up	ncRNA
LOC105374593	5.20274	-1.97002	185.626	1.74062e-28	3.66515e-26	up	ncRNA
H4C15	-3.35436	4.55795	181.467	2.01355e-28	4.20892e-26	down	protein-coding
C1orf54	2.05327	0.735886	184.877	3.78257e-28	7.83953e-26	up	protein-coding
MCTS2	2.36131	3.10388	179.36	3.8052e-28	7.83953e-26	up	protein-coding
SDHAP2	1.56241	4.31411	179.561	4.29089e-28	8.77701e-26	up	pseudo
LINC02603	-3.92216	-1.05812	155.912	7.01972e-28	1.4257e-25	down	ncRNA
LOC124901151	3.00177	0.137529	167.161	8.23794e-28	1.66134e-25	up	ncRNA
GCC2-AS1	2.50055	0.00942407	170.596	9.60448e-28	1.92338e-25	up	ncRNA
SP2-AS1	2.59307	1.98994	175.756	1.03582e-27	2.05991e-25	up	ncRNA
FAM86C1P	-6.40857	-1.82809	422.539	1.10134e-27	2.17511e-25	down	pseudo
LOC107984643	3.11893	0.234318	162.768	1.1097e-27	2.17662e-25	up	ncRNA
GARIN5B	-6.72413	1.99506	147.609	1.36246e-27	2.65421e-25	down	protein-coding
NFE2L1-DT	3.49071	0.0956188	159.889	1.93788e-27	3.74966e-25	up	ncRNA
PITRM1-AS1	-2.29982	0.224018	172.602	2.67013e-27	5.13184e-25	down	ncRNA
OVOS2	-4.31228	0.792977	153.825	4.26989e-27	8.15178e-25	down	pseudo
GTF2IP12	3.23408	1.67565	167.667	4.39346e-27	8.33215e-25	up	pseudo
TMX2-CTNND1	-3.66677	1.01472	163.495	6.01795e-27	1.13379e-24	down	ncRNA
LOC105378944	6.39466	0.419531	199.986	6.07065e-27	1.13624e-24	up	ncRNA
SPDYE12	-4.11763	-1.08887	152.198	7.29044e-27	1.35569e-24	down	protein-coding
SEPTIN7-DT	3.43376	0.315339	156.245	8.07888e-27	1.49261e-24	up	ncRNA
ARPC4-TTLL3	-2.27355	1.92786	171.054	8.45692e-27	1.55244e-24	down	protein-coding
COPB2-DT	2.19099	2.42661	165.88	9.84231e-27	1.79525e-24	up	ncRNA
GRK4	1.75818	1.5159	169.586	1.09164e-26	1.97857e-24	up	protein-coding
SLC25A53	2.97204	0.303109	158.969	1.3104e-26	2.36012e-24	up	protein-coding
BOLA2	1.68592	4.0181	164.015	1.53077e-26	2.73979e-24	up	protein-coding
LINC03006	2.2117	2.45074	163.966	1.58396e-26	2.81737e-24	up	ncRNA
LOC124904403	6.59019	1.78897	155.986	2.30387e-26	4.0726e-24	up	ncRNA
LOC124902453	2.16052	1.89966	163.8	2.36152e-26	4.13223e-24	up	ncRNA
RNASEK-C17orf49	-2.30178	1.95891	166.703	2.36647e-26	4.13223e-24	down	ncRNA
MRNIP	2.15819	3.99834	163.088	2.39417e-26	4.15526e-24	up	protein-coding
RANBP3-DT	3.90332	-0.205367	152.389	3.13449e-26	5.40738e-24	up	ncRNA
SNRPA1-DT	-2.70309	0.960492	165.071	3.1585e-26	5.41616e-24	down	ncRNA
SRCAP	-1.31592	6.46739	168.808	3.3565e-26	5.72144e-24	down	protein-coding
SUCLG2-DT	2.46859	1.18389	163.419	3.38855e-26	5.74188e-24	up	ncRNA
PCAT1	3.71933	1.03674	152.811	3.74487e-26	6.30834e-24	up	ncRNA
TNNI1	4.0761	0.65931	148.005	4.20222e-26	7.01871e-24	up	protein-coding
RBM26-AS1	1.93668	0.831823	165.513	4.21559e-26	7.01871e-24	up	ncRNA
FAM182A	4.10476	1.82161	153.081	5.07406e-26	8.39918e-24	up	ncRNA
PPP1R13B-DT	3.62465	-0.531825	151.026	6.39948e-26	1.05323e-23	up	ncRNA
LOC105379271	5.105	0.53139	145.337	7.02271e-26	1.1492e-23	up	ncRNA
PMS2CL	-4.86461	0.609355	136.531	1.02784e-25	1.6724e-23	down	pseudo
LRRC37A5P	6.63458	-0.955618	198.996	1.10968e-25	1.79536e-23	up	pseudo
SLC35A4	-1.10645	6.29571	162.497	1.46532e-25	2.35744e-23	down	protein-coding
LOC124904094	-2.8891	-0.29407	143.165	1.85254e-25	2.96375e-23	down	protein-coding
PRMT5-DT	5.63836	-0.489786	187.544	2.16993e-25	3.45223e-23	up	ncRNA
ZCCHC14-DT	5.64601	-1.68121	166.958	2.90945e-25	4.60321e-23	up	ncRNA
SGO1-AS1	5.23922	-1.45107	171.648	3.80743e-25	5.99085e-23	up	ncRNA
LINC02422	4.15	-1.41834	163.088	3.97279e-25	6.21688e-23	up	ncRNA
LYNX1-SLURP2	7.80642	1.13227	178.47	4.90036e-25	7.62672e-23	up	protein-coding
GLIDR	2.18091	2.01833	148.992	9.39408e-25	1.45415e-22	up	ncRNA
NSUN5P2	1.88148	4.83464	150.203	9.6134e-25	1.4801e-22	up	pseudo
CFAP418-AS1	3.01973	0.227854	141.631	1.03698e-24	1.58803e-22	up	ncRNA
FRG1CP	-4.7612	-0.45518	131.644	1.26409e-24	1.92552e-22	down	pseudo
LINC02352	3.58261	-0.561816	136.085	2.43339e-24	3.68704e-22	up	ncRNA
FRG1HP	2.09357	3.42128	143.904	2.85809e-24	4.30774e-22	up	pseudo
ZNF730	-2.6751	1.94131	147.906	3.11391e-24	4.66875e-22	down	protein-coding
RALY-AS1	2.11092	1.27831	145.333	4.55181e-24	6.78908e-22	up	ncRNA
ZNF833P	2.50918	1.11896	144.036	4.63573e-24	6.87841e-22	up	pseudo
CHURC1-FNTB	-3.28345	1.17911	143.02	4.71152e-24	6.95483e-22	down	protein-coding
H4C14	3.11847	3.8051	144.528	4.91345e-24	7.21572e-22	up	protein-coding
MFF-DT	2.06009	-0.0831296	140.321	6.91104e-24	1.00975e-21	up	ncRNA
LOC105375022	2.97712	-0.581147	130.035	1.02341e-23	1.48768e-21	up	ncRNA
TMEM262	6.45248	-1.08474	167.67	1.644e-23	2.37774e-21	up	protein-coding
ABHD14A-ACY1	3.80926	0.399631	128.319	1.90011e-23	2.73435e-21	up	protein-coding
ARMCX5-GPRASP2	-3.07762	0.651232	135.563	2.21037e-23	3.16492e-21	down	protein-coding
ZBED3-AS1	3.10491	0.824969	133.321	2.90875e-23	4.12791e-21	up	ncRNA
PTGER4P2-CDK2AP2P2	2.47087	1.33422	137.241	2.91175e-23	4.12791e-21	up	pseudo
PCDHGC4	-4.64882	1.73961	128.616	4.06332e-23	5.73209e-21	down	protein-coding
FAM66D	3.9299	0.578986	125.159	5.19154e-23	7.28775e-21	up	ncRNA
LOC613038	2.78616	1.13973	133.655	5.49715e-23	7.65464e-21	up	pseudo
LOC124902694	3.19184	-0.748198	125.998	5.50636e-23	7.65464e-21	up	protein-coding
LOC124901582	2.67254	0.0537929	128.82	7.00051e-23	9.68471e-21	up	ncRNA
GUCY2D	-4.2898	0.372451	118.475	8.6015e-23	1.18424e-20	down	protein-coding
ZNF230-DT	2.18057	-0.40523	126.427	9.62521e-23	1.31884e-20	up	ncRNA
SPANXA2-OT1	4.87178	0.290929	133.822	1.08673e-22	1.48194e-20	up	ncRNA
OR7E14P	-3.8945	-0.972556	117.245	1.11926e-22	1.51906e-20	down	pseudo
LINC01291	7.37497	0.903072	150.201	1.35779e-22	1.83411e-20	up	ncRNA
SPATA24	-2.33126	2.63083	130.739	1.68916e-22	2.27101e-20	down	protein-coding
UXT-AS1	2.3498	-0.790438	121.049	1.71191e-22	2.29084e-20	up	ncRNA
POLR2J3	1.94185	2.9213	128.306	1.86751e-22	2.48744e-20	up	protein-coding
STX16-NPEPL1	-3.05253	2.70649	132.026	2.04774e-22	2.71487e-20	down	ncRNA
HCRTR1	-4.34269	-1.69335	148.801	2.05991e-22	2.71842e-20	down	protein-coding
LOC100996437	2.79745	0.979807	127.489	2.85654e-22	3.75242e-20	up	ncRNA
TBC1D3K	-4.99632	0.00127286	111.937	4.18081e-22	5.46693e-20	down	protein-coding
PRC1-AS1	2.71744	-0.535798	118.03	4.97884e-22	6.48087e-20	up	ncRNA
SLX1A-SULT1A3	3.35788	4.23902	128.045	5.00643e-22	6.48729e-20	up	ncRNA
LOC105370534	6.92401	0.313969	151.139	5.07873e-22	6.55133e-20	up	ncRNA
LINC03026	2.61018	0.747539	125.314	6.17139e-22	7.92512e-20	up	ncRNA
FAM174A-DT	4.69964	-1.25033	138.145	6.90004e-22	8.82127e-20	up	ncRNA
RPL32P3	2.11984	3.74229	124.23	7.44958e-22	9.4815e-20	up	pseudo
SMG1P1	-3.29568	1.97715	126.123	1.00453e-21	1.27286e-19	down	pseudo
HPN-AS1	3.31698	0.214068	116.648	1.17767e-21	1.48569e-19	up	ncRNA
TMEM72-AS1	3.57878	-0.267823	115.465	1.30064e-21	1.63362e-19	up	ncRNA
GPR199P	-4.2939	-1.36377	123.124	1.32567e-21	1.65779e-19	down	pseudo
SLC12A9-AS1	2.44062	-0.90685	113.287	1.56958e-21	1.95426e-19	up	ncRNA
DICER1-AS1	1.86223	1.06304	124.149	1.80651e-21	2.23952e-19	up	ncRNA
PLD4	-3.45758	-0.373559	109.337	2.06842e-21	2.55316e-19	down	protein-coding
SATB2-AS1	5.83623	0.46271	128.896	2.49305e-21	3.0641e-19	up	ncRNA
LOC101929718	-2.89348	-1.50638	106.876	2.97006e-21	3.63477e-19	down	ncRNA
MIR5689HG	6.43868	0.156029	140.205	3.424e-21	4.17247e-19	up	ncRNA
LOC107986968	-5.88405	-0.177329	121.924	3.72048e-21	4.50818e-19	down	ncRNA
LINC01943	-4.73522	-1.20207	127.353	3.73097e-21	4.50818e-19	down	ncRNA
SNHG26	3.90362	0.670753	111.869	3.79933e-21	4.57149e-19	up	ncRNA
LOC124903398	3.73689	0.906138	113.334	4.01657e-21	4.81266e-19	up	ncRNA
LINC00887	3.19093	0.16464	112.05	5.63979e-21	6.72945e-19	up	ncRNA
PILRB	1.8797	5.35734	118.745	6.85292e-21	8.14303e-19	up	protein-coding
CRTC3-AS1	2.77428	-1.38388	110.451	7.53702e-21	8.91892e-19	up	ncRNA
SBNO1-AS1	1.89174	-0.0383348	116.618	7.78122e-21	9.16999e-19	up	ncRNA
MIR3936HG	2.82025	0.744937	113.727	1.33046e-20	1.56149e-18	up	ncRNA
AMY1A	-5.60134	-0.288194	116.196	1.44277e-20	1.68639e-18	down	protein-coding
LOC101928053	2.27715	-1.02765	106.415	1.46961e-20	1.71079e-18	up	ncRNA
CCT6P1	1.42826	2.21531	112.964	1.78748e-20	2.07239e-18	up	pseudo
OR1J2	-6.22843	-0.540302	143.623	1.82476e-20	2.10708e-18	down	protein-coding
H2AC15	2.50615	0.657627	113.825	1.83371e-20	2.10891e-18	up	protein-coding
RTEL1-TNFRSF6B	2.12864	3.49778	112.834	2.01776e-20	2.3113e-18	up	ncRNA
LINC00298	8.24243	0.84874	132.454	2.25248e-20	2.56989e-18	up	ncRNA
VAMP7	-0.95755	4.93819	114.428	2.28985e-20	2.60216e-18	down	protein-coding
SMG1P6	-2.46184	-0.191746	109.302	2.39405e-20	2.70982e-18	down	pseudo
AUH	-0.902861	4.46824	113.01	2.5344e-20	2.85739e-18	down	protein-coding
LINC01260	4.2495	0.160014	106.828	2.78851e-20	3.13155e-18	up	ncRNA
PKN2-AS1	3.09788	-0.736831	105.31	3.33788e-20	3.72644e-18	up	ncRNA
POLR2J2	3.30584	0.292949	106.382	3.34426e-20	3.72644e-18	up	protein-coding
STAG3L3	1.69951	4.80596	112.345	3.40145e-20	3.77547e-18	up	pseudo
SNURF	-5.43623	3.39164	114.257	3.58112e-20	3.95955e-18	down	protein-coding
PMS2P5	1.55899	2.65166	109.779	4.02649e-20	4.43487e-18	up	pseudo
SEPTIN7P9	2.97448	-0.923468	104.277	4.81342e-20	5.2813e-18	up	pseudo
LOC157273	6.90789	0.55378	126.002	5.11286e-20	5.58843e-18	up	ncRNA
LOC101927560	3.97485	-0.534428	108.37	5.51486e-20	6.00491e-18	up	ncRNA
ENTPD1	-1.47923	3.64957	108.409	5.63481e-20	6.11227e-18	down	protein-coding
CNN3-DT	2.21967	2.00155	109.792	5.8053e-20	6.27345e-18	up	ncRNA
LINC02256	3.45131	-0.0956097	102.284	9.20874e-20	9.91394e-18	up	ncRNA
ITGA9-AS1	2.92476	1.20342	107.364	1.01464e-19	1.08825e-17	up	ncRNA
LOC101927993	4.1243	-2.21111	102.226	1.3585e-19	1.45162e-17	up	ncRNA
LINC02613	3.63812	0.436162	101.178	1.52188e-19	1.62015e-17	up	ncRNA
LINC00937	4.95113	0.610872	101.511	1.73281e-19	1.83787e-17	up	ncRNA
TMEM191A	2.14664	2.66695	105.368	1.85982e-19	1.9653e-17	up	pseudo
PMS2P4	1.24105	2.54044	104.215	2.1142e-19	2.22589e-17	up	pseudo
GMDS-DT	2.45612	2.15939	104.553	2.70287e-19	2.83524e-17	up	ncRNA
MADCAM1	3.63204	-0.721306	102.112	2.787e-19	2.91283e-17	up	protein-coding
BMS1P4-AGAP5	-1.73697	1.21018	106.937	2.9444e-19	3.06614e-17	down	pseudo
FAM229A	1.59509	1.65355	104.924	3.38393e-19	3.51107e-17	up	protein-coding
DIS3L-AS1	-3.27912	-1.75464	97.8864	4.09725e-19	4.23585e-17	down	ncRNA
OXCT1-AS1	3.12126	0.755623	100.8	4.75228e-19	4.89536e-17	up	ncRNA
PRR34-AS1	2.20181	2.59888	101.889	5.57911e-19	5.71767e-17	up	ncRNA
CLUHP3	1.87636	3.72772	101.84	5.59048e-19	5.71767e-17	up	pseudo
LOC388242	-5.83413	-1.99577	161.817	5.6733e-19	5.78171e-17	down	pseudo
DSCR9	2.78356	0.60797	101.202	5.70001e-19	5.78834e-17	up	ncRNA
SPDYE2	-2.66498	0.36114	101.722	5.81815e-19	5.88743e-17	down	protein-coding
PCDHB1-AS1	5.21806	0.124113	106.833	6.39596e-19	6.44933e-17	up	ncRNA
MHENCR	1.39142	3.00497	100.531	6.49052e-19	6.52172e-17	up	ncRNA
OGFR-AS1	4.30582	-0.971394	107.507	7.31704e-19	7.30866e-17	up	ncRNA
ACTR3C	-1.16237	2.51787	100.341	7.32474e-19	7.30866e-17	down	protein-coding
FAM106A	5.96227	1.24062	97.9718	8.26988e-19	8.22308e-17	up	ncRNA
SP140	-2.93312	-1.24076	90.3422	1.08025e-18	1.07042e-16	down	protein-coding
GTF2I-AS1	4.26064	-1.90708	99.8712	1.44367e-18	1.4256e-16	up	ncRNA
POLR2J4	1.75805	4.26119	99.2185	1.45687e-18	1.43369e-16	up	pseudo
C8orf44-SGK3	-2.48826	0.359185	99.3258	1.50855e-18	1.47678e-16	down	protein-coding
LOC124907743	3.62182	-2.38985	92.891	1.51097e-18	1.47678e-16	up	ncRNA
PKD1P1	-1.96773	6.18672	101.049	1.73352e-18	1.68853e-16	down	pseudo
LINC02449	2.76904	2.2373	98.3929	1.77426e-18	1.72236e-16	up	ncRNA
RPL34-DT	2.94562	-1.2673	94.7184	1.85436e-18	1.79403e-16	up	ncRNA
ZNF710-AS1	1.12104	2.67489	96.9873	1.96792e-18	1.89748e-16	up	ncRNA
LOC105370921	7.44316	0.277658	116.175	2.00369e-18	1.92549e-16	up	ncRNA
NPIPA7	-1.7302	2.84724	97.4159	2.01721e-18	1.932e-16	down	protein-coding
CA4	-4.05252	-2.06899	114.37	2.04177e-18	1.94901e-16	down	protein-coding
RABGAP1L-DT	3.46494	-1.89016	96.6647	2.24527e-18	2.13614e-16	up	ncRNA
LHFPL5	2.57287	0.0578653	95.4723	2.62965e-18	2.49355e-16	up	protein-coding
LINC02762	2.83817	0.977	96.5535	2.9699e-18	2.8069e-16	up	ncRNA
ASPRV1	-2.02477	1.19377	99.0367	3.09744e-18	2.91781e-16	down	protein-coding
LOC107984262	1.82885	1.96868	96.918	3.23068e-18	3.03334e-16	up	ncRNA
LOC105370460	4.40554	-1.89015	97.4714	3.43347e-18	3.21321e-16	up	ncRNA
LOC105379199	3.77384	-1.52991	97.7688	4.60694e-18	4.29736e-16	up	protein-coding
SNRPF-DT	6.34199	-0.542328	112.195	5.04819e-18	4.69367e-16	up	ncRNA
LINC00581	4.21135	-2.06752	93.2526	5.07881e-18	4.70686e-16	up	ncRNA
LOC101928893	6.99128	-0.134687	112.38	6.37483e-18	5.88891e-16	up	ncRNA
LINC01883	5.76669	-1.57653	101.263	6.82924e-18	6.28839e-16	up	ncRNA
FSCN3	2.32665	-1.95562	88.328	7.22993e-18	6.63601e-16	up	protein-coding
FARP2	1.3321	4.71213	94.688	7.65106e-18	7.00011e-16	up	protein-coding
LOC107986763	7.12365	-0.34199	112.383	7.88452e-18	7.19073e-16	up	ncRNA
H2BC11	2.20602	1.46431	94.6414	8.13282e-18	7.39364e-16	up	protein-coding
LINC00471	1.76541	0.328878	95.3953	8.45269e-18	7.66011e-16	up	ncRNA
NPIPB9	-3.25946	-1.16409	85.0049	8.97754e-18	8.11009e-16	down	protein-coding
RASSF8-AS1	2.44932	1.47356	93.752	9.61428e-18	8.65799e-16	up	ncRNA
ADAM20	-3.00536	-2.11428	91.4711	1.20323e-17	1.08016e-15	down	protein-coding
PDPR2P	1.31114	2.26019	91.7749	1.33123e-17	1.19132e-15	up	pseudo
LINC00665	1.1163	5.3956	92.8689	1.89345e-17	1.68918e-15	up	ncRNA
NR1I3	4.16326	-1.49206	94.5733	2.23455e-17	1.98729e-15	up	protein-coding
LOC100129203	2.59394	-0.181742	87.6868	2.39397e-17	2.12248e-15	up	ncRNA
METTL14-DT	3.52896	-1.33726	90.9913	2.43032e-17	2.14806e-15	up	ncRNA
IL18BP	-1.66276	2.89171	89.6094	2.47399e-17	2.17993e-15	down	protein-coding
RBM5-AS1	-3.75374	1.00469	85.2875	2.55847e-17	2.24745e-15	down	ncRNA
ZIM2-AS1	6.57164	4.8871	91.1318	2.6867e-17	2.35288e-15	up	ncRNA
SMG7-AS1	1.67315	1.47665	91.0698	2.73005e-17	2.38101e-15	up	ncRNA
MYLK-AS1	1.74335	0.95796	91.8634	2.73545e-17	2.38101e-15	up	ncRNA
RPL23AP82	1.54068	3.92247	89.5222	2.8433e-17	2.46738e-15	up	pseudo
LOC284798	5.05465	-1.6801	94.4013	2.95365e-17	2.5554e-15	up	ncRNA
LOC105370109	8.28808	0.488234	104.457	3.41964e-17	2.94211e-15	up	ncRNA
DHRS4L1	2.13783	0.774251	90.5827	3.42118e-17	2.94211e-15	up	pseudo
FER1L4	-4.07869	1.67453	88.8206	3.52909e-17	3.02582e-15	down	pseudo
EXTL3-AS1	3.69551	-1.09482	89.959	3.603e-17	3.07998e-15	up	ncRNA
EGFL8	2.16851	2.63371	88.5647	3.98635e-17	3.39753e-15	up	protein-coding
GCOM1	-2.92915	0.318463	86.4839	4.30795e-17	3.66073e-15	down	protein-coding
DPY19L2P3	3.10768	1.55466	87.7916	4.79069e-17	4.05891e-15	up	pseudo
SMCO2	-3.48434	-1.41708	82.5068	5.35636e-17	4.52478e-15	down	protein-coding
LINC01012	1.67453	0.939777	89.6761	5.62194e-17	4.73516e-15	up	ncRNA
LOC102724200	-1.05904	4.24406	87.7652	5.6524e-17	4.74685e-15	down	protein-coding
HSF2BP	-2.34	2.81853	87.9545	5.87757e-17	4.92152e-15	down	protein-coding
LOC124903883	1.73397	-0.719131	84.6489	7.02032e-17	5.86125e-15	up	ncRNA
TSSK3	-2.13548	-0.882352	81.9426	7.65234e-17	6.37035e-15	down	protein-coding
FALEC	2.8454	0.0861121	84.2979	8.37659e-17	6.95305e-15	up	ncRNA
LOC107984243	1.44194	0.637381	88.4243	9.83633e-17	8.12115e-15	up	ncRNA
DSP-AS1	-1.34975	1.9228	86.519	9.84055e-17	8.12115e-15	down	ncRNA
PXN-AS1	1.21185	2.74547	84.8558	1.09469e-16	9.00819e-15	up	ncRNA
NSMCE1-DT	4.8694	-1.80055	88.223	1.15134e-16	9.42569e-15	up	ncRNA
SNHG4	2.13216	3.00138	85.3248	1.152e-16	9.42569e-15	up	ncRNA
LINC01572	1.77662	0.124	86.5349	1.22288e-16	9.97711e-15	up	ncRNA
LOC100134368	2.11457	-0.512847	82.9146	1.25135e-16	1.01804e-14	up	ncRNA
ZNF826P	4.22718	1.38072	81.9439	1.2798e-16	1.03823e-14	up	pseudo
LOC105370947	5.38297	-1.83357	87.4294	1.31449e-16	1.06336e-14	up	ncRNA
TTC41P	-3.82984	-2.10294	94.2056	1.36895e-16	1.1043e-14	down	pseudo
LOC124903824	2.14141	1.27779	86.0496	1.38577e-16	1.11473e-14	up	ncRNA
THUMPD3-AS1	1.44319	4.08369	84.8223	1.41619e-16	1.136e-14	up	ncRNA
LINC00319	4.88261	0.563322	81.9925	1.49989e-16	1.19979e-14	up	ncRNA
DAP-DT	-4.53198	-2.11814	105.035	1.62427e-16	1.29566e-14	down	ncRNA
HEATR5A-DT	2.58164	-1.56424	80.4349	1.84777e-16	1.46985e-14	up	ncRNA
HLA-F-AS1	2.89585	2.10332	84.0836	1.93794e-16	1.53731e-14	up	ncRNA
RAB33B-AS1	1.13454	2.30574	83.4205	2.0416e-16	1.61506e-14	up	ncRNA
WASH3P	0.976232	4.85326	84.7808	2.08823e-16	1.6474e-14	up	pseudo
JMJD7-PLA2G4B	2.21437	3.47769	83.7304	2.10099e-16	1.65291e-14	up	protein-coding
H2BC20P	-2.93381	-0.144182	79.6562	2.74259e-16	2.15177e-14	down	pseudo
STPG3	3.39328	-0.762137	80.3431	2.84492e-16	2.22596e-14	up	protein-coding
STPG3-AS1	4.70709	-0.379433	86.3732	2.95199e-16	2.30343e-14	up	ncRNA
LINC01118	3.41791	-1.54568	82.7563	3.12726e-16	2.43357e-14	up	ncRNA
PRICKLE4	-2.36636	2.11645	83.5783	3.2387e-16	2.51346e-14	down	protein-coding
TBC1D3E	-4.25409	1.8726	82.3744	3.27225e-16	2.53264e-14	down	protein-coding
LOC105371729	3.96899	-1.85093	82.7784	3.30731e-16	2.55287e-14	up	ncRNA
LINC01376	2.59718	0.806586	82.4404	3.50526e-16	2.69839e-14	up	ncRNA
PARD6G-AS1	1.94754	1.39964	83.1947	3.537e-16	2.71552e-14	up	ncRNA
RNF217-AS1	2.45117	-0.473485	79.2994	3.55342e-16	2.72084e-14	up	ncRNA
LINC02018	2.45494	-0.672039	78.503	3.65582e-16	2.79178e-14	up	ncRNA
LINC01176	2.67121	-0.0452755	79.9661	3.95382e-16	3.01131e-14	up	ncRNA
LINC01829	4.12386	-1.6524	83.8296	4.51402e-16	3.42886e-14	up	ncRNA
LOC340090	3.8623	1.11865	78.8374	4.65692e-16	3.52804e-14	up	ncRNA
LOC100130691	1.82324	0.335646	82.5744	4.88762e-16	3.69305e-14	up	ncRNA
CD27-AS1	1.29958	4.50722	81.5084	5.11017e-16	3.85105e-14	up	ncRNA
CTAGE6	-4.2471	-1.20562	79.185	5.39429e-16	4.0484e-14	down	protein-coding
SMG1P5	1.28618	2.89195	80.1747	5.40032e-16	4.0484e-14	up	pseudo
CHMP3-AS1	5.96844	-1.26641	88.9117	6.49917e-16	4.85944e-14	up	ncRNA
CATSPER2P1	1.5722	0.890929	82.2216	6.5172e-16	4.86024e-14	up	pseudo
ID2-AS1	2.20202	1.39571	81.0312	6.81923e-16	5.07227e-14	up	ncRNA
LINC02188	4.662	3.57021	80.6134	7.3739e-16	5.47063e-14	up	ncRNA
VLDLR-AS1	2.77524	0.330877	78.6619	7.99714e-16	5.91768e-14	up	ncRNA
LOC107985767	1.99467	-0.929119	76.2902	8.11796e-16	5.9916e-14	up	ncRNA
LNCTAM34A	1.71536	0.480891	81.326	8.41374e-16	6.19394e-14	up	ncRNA
KBTBD11-OT1	5.01972	-0.868256	87.0996	8.63537e-16	6.3408e-14	up	ncRNA
ARHGAP31-AS1	2.7026	-0.327406	76.2124	1.07419e-15	7.86103e-14	up	ncRNA
LINC02771	5.33831	-0.472309	86.67	1.07606e-15	7.86103e-14	up	ncRNA
LHB	-2.27721	-1.36104	72.7361	1.09725e-15	7.99541e-14	down	protein-coding
LOC101927845	4.84063	-1.9282	79.5252	1.18904e-15	8.64224e-14	up	ncRNA
PPAN-P2RY11	2.12366	2.16103	78.4562	1.28159e-15	9.29133e-14	up	protein-coding
LOC107986760	3.47929	-1.82265	78.1145	1.2897e-15	9.32657e-14	up	ncRNA
RAB30-DT	0.861977	3.26451	77.3674	1.36605e-15	9.85377e-14	up	ncRNA
RCAN3AS	2.52041	-0.699204	74.8216	1.37257e-15	9.87596e-14	up	ncRNA
LRRC37A2	-3.34474	2.66499	79.7371	1.38875e-15	9.96733e-14	down	protein-coding
FAM151B-DT	1.94928	3.85973	77.6161	1.6519e-15	1.18264e-13	up	ncRNA
SDHAP3	3.7021	5.06066	78.7529	1.65669e-15	1.18311e-13	up	pseudo
LARP4B-DT	4.68502	-2.25384	74.7654	1.92381e-15	1.37045e-13	up	ncRNA
MYCBP2-AS1	5.17051	-1.98073	77.6281	1.94941e-15	1.38525e-13	up	ncRNA
BCL2L1-AS1	-4.57164	-2.32407	94.0224	2.04616e-15	1.45039e-13	down	ncRNA
RAG2	-3.80628	-2.46858	86.5608	2.06037e-15	1.45686e-13	down	protein-coding
LINC02664	5.39677	-1.69335	80.0317	2.50325e-15	1.76565e-13	up	ncRNA
LOC100506274	3.95932	-2.49884	72.4279	2.52863e-15	1.77917e-13	up	ncRNA
LOC440300	-1.52051	1.18622	77.6813	2.93274e-15	2.05846e-13	down	pseudo
HCG15	1.70072	0.680498	77.2866	3.3435e-15	2.34102e-13	up	ncRNA
RAB4A-AS1	1.57003	3.44384	75.0823	3.47081e-15	2.42424e-13	up	ncRNA
LOC101927609	2.17933	-0.96514	71.634	4.19834e-15	2.92526e-13	up	ncRNA
LRRC8C-DT	3.20159	0.568267	73.1449	4.7643e-15	3.31154e-13	up	ncRNA
PPP1R12A-AS1	1.79002	0.806688	75.9622	4.8806e-15	3.38416e-13	up	ncRNA
TBC1D3G	-3.57728	1.24606	74.5399	4.91035e-15	3.39656e-13	down	protein-coding
C16orf46	-1.53934	0.462659	76.1057	5.5081e-15	3.80085e-13	down	protein-coding
FAF1-AS1	-3.32897	-2.17502	76.7666	5.77054e-15	3.97238e-13	down	ncRNA
PGM5P2	2.88405	-0.907099	71.2451	5.91436e-15	4.06162e-13	up	pseudo
LINC00370	10.3363	2.7658	79.9727	5.96442e-15	4.0862e-13	up	ncRNA
AGA-DT	-1.94788	-0.385884	72.8454	6.809e-15	4.65368e-13	down	ncRNA
ERICH2-DT	4.58558	-1.46203	77.2882	7.36591e-15	5.02232e-13	up	ncRNA
GUSBP2	1.68496	1.24743	74.4469	7.40277e-15	5.03547e-13	up	pseudo
NPIPA2	-1.91954	1.17443	74.8181	7.44667e-15	5.05333e-13	down	protein-coding
HSD52	4.58601	-2.07326	72.1433	8.78566e-15	5.94787e-13	up	ncRNA
LINC01121	4.50391	-2.10571	71.4328	9.68653e-15	6.54229e-13	up	ncRNA
PRKRIP1	0.692364	5.27891	73.6674	1.01282e-14	6.82451e-13	up	protein-coding
ASDURF	-1.77248	-0.0595315	72.9909	1.03985e-14	6.99016e-13	down	protein-coding
STUB1-DT	3.18447	-1.5923	71.6818	1.04527e-14	7.01016e-13	up	pseudo
LINC00539	2.66663	-1.58072	69.7043	1.10317e-14	7.38122e-13	up	ncRNA
ITGA6-AS1	3.85051	-1.18259	73.8283	1.12219e-14	7.49096e-13	up	ncRNA
LOC124904009	1.40011	0.438838	73.664	1.21648e-14	8.10145e-13	up	ncRNA
LINC01844	3.17803	-1.7579	71.0458	1.23958e-14	8.23614e-13	up	ncRNA
DERPC	-1.26403	5.94607	73.3486	1.24562e-14	8.25716e-13	down	protein-coding
PPP1R14B-AS1	1.40174	1.18488	73.0552	1.29104e-14	8.53844e-13	up	ncRNA
E2F5-DT	4.11726	-1.81046	72.2734	1.36621e-14	9.01478e-13	up	ncRNA
LOC101927863	-2.24232	-0.638664	69.038	1.4239e-14	9.37387e-13	down	ncRNA
LOC389765	1.31371	1.7868	71.2062	1.78347e-14	1.17141e-12	up	pseudo
CCDC13-AS1	5.32567	-1.89146	72.0437	1.83094e-14	1.19983e-12	up	ncRNA
GUSBP11	1.23297	3.73075	70.2748	1.93241e-14	1.26343e-12	up	pseudo
LOC100289473	5.24946	-0.0303099	73.6911	1.99111e-14	1.29885e-12	up	pseudo
CIDECP1	-1.13156	1.13721	71.4409	2.48345e-14	1.61633e-12	down	pseudo
CLEC18B	3.18464	-0.481636	67.2124	2.57158e-14	1.66847e-12	up	protein-coding
PDPR	1.29761	5.73406	71.098	2.57522e-14	1.66847e-12	up	protein-coding
TBC1D3B	3.80218	-2.29296	67.0273	2.72901e-14	1.76412e-12	up	protein-coding
CDKL3	-1.40164	0.673276	71.376	2.81257e-14	1.81404e-12	down	protein-coding
ZCWPW2	-1.4218	0.711446	70.8726	3.31685e-14	2.13449e-12	down	protein-coding
TRIM43B	-3.96648	-1.21817	66.2843	3.39276e-14	2.17844e-12	down	protein-coding
LOC124902497	1.98515	-1.13635	65.8187	3.44303e-14	2.20577e-12	up	ncRNA
PLSCR2	-1.90399	-0.953884	65.8513	3.82268e-14	2.44353e-12	down	protein-coding
SPDYE15	-4.51235	-2.06827	81.0602	4.31283e-14	2.7507e-12	down	protein-coding
MICA-AS1	1.14334	0.725058	70.0247	4.51311e-14	2.87205e-12	up	ncRNA
LINC01285	4.16982	-0.393803	67.7812	4.92822e-14	3.12925e-12	up	ncRNA
LOC124901408	3.90832	-1.70925	69.0585	5.03095e-14	3.18742e-12	up	ncRNA
LOC124902551	-5.48658	-2.23143	88.2311	5.13953e-14	3.24902e-12	down	protein-coding
SNX29P2	2.51108	0.321884	67.5668	5.2945e-14	3.33961e-12	up	pseudo
REPIN1-AS1	-1.6981	0.86797	69.0527	5.75423e-14	3.62162e-12	down	ncRNA
LINC00680	1.04314	3.0677	66.7472	6.13959e-14	3.85569e-12	up	ncRNA
WASIR1	-2.72499	-2.437	67.6838	6.55808e-14	4.10949e-12	down	ncRNA
A1BG-AS1	1.10473	2.09566	67.0893	6.63673e-14	4.14969e-12	up	ncRNA
ZNF295-AS1	3.10071	0.924408	66.1685	7.79878e-14	4.86566e-12	up	ncRNA
ZNF337-AS1	1.76623	1.68086	67.1479	8.03332e-14	5.00109e-12	up	ncRNA
PDC-AS1	3.81789	-2.46718	63.3663	8.71263e-14	5.41223e-12	up	ncRNA
EPIC1	3.08923	1.81647	66.0153	9.50522e-14	5.8918e-12	up	ncRNA
LOC100288123	2.14084	0.723246	66.8335	9.90178e-14	6.12435e-12	up	ncRNA
NPIPB13	-1.46122	2.8824	65.3207	1.10517e-13	6.82084e-12	down	protein-coding
EIF3C	0.714441	8.82498	67.2993	1.12558e-13	6.93191e-12	up	protein-coding
KANTR	1.36203	1.55752	66.2999	1.13178e-13	6.95511e-12	up	protein-coding
LOC101929609	1.52066	0.267317	66.901	1.14339e-13	7.01143e-12	up	ncRNA
RPS10-NUDT3	1.37773	4.20199	65.4978	1.2309e-13	7.5319e-12	up	protein-coding
AGAP12P	-2.01482	-0.0854995	65.4535	1.24475e-13	7.6004e-12	down	pseudo
LOC105372710	-2.30975	-0.851968	62.0893	1.36809e-13	8.33576e-12	down	ncRNA
LOC105378305	9.86939	1.99564	69.9432	1.38762e-13	8.43681e-12	up	ncRNA
ZFHX3-AS1	4.18972	4.02693	65.2272	1.43725e-13	8.72003e-12	up	ncRNA
MSANTD2-AS1	2.22556	0.206034	64.9294	1.55157e-13	9.39371e-12	up	ncRNA
LOC105375501	3.34917	-1.87747	64.1925	1.56134e-13	9.43295e-12	up	ncRNA
TMEM30A-DT	1.62423	-0.5222	64.202	1.57216e-13	9.47828e-12	up	ncRNA
PCDHB17P	-5.00378	-1.34653	71.169	2.05732e-13	1.23772e-11	down	pseudo
COX10-DT	1.04443	2.77488	63.3466	2.1837e-13	1.311e-11	up	ncRNA
LOC124903619	-2.31213	-1.85311	59.5871	2.26011e-13	1.35355e-11	down	protein-coding
MIR4500HG	5.20155	-0.774576	69.1785	2.26403e-13	1.35355e-11	up	ncRNA
FAM153CP	3.26351	-0.629247	61.7624	2.27739e-13	1.3587e-11	up	pseudo
RAB41	-3.51822	-2.65456	68.3155	2.40356e-13	1.43099e-11	down	protein-coding
LOC105374114	2.34971	-2.00007	60.634	2.64763e-13	1.57303e-11	up	ncRNA
LOC105376473	3.13766	-2.39939	60.4696	2.74028e-13	1.62471e-11	up	ncRNA
SMIM2	2.77809	-2.15775	60.7658	2.92401e-13	1.73006e-11	up	ncRNA
LOC102724019	5.04555	-0.288648	65.8691	3.38146e-13	1.9966e-11	up	ncRNA
ATXN2-AS	1.56465	-0.955531	60.8314	3.43612e-13	2.02469e-11	up	ncRNA
CPSF4L	-2.1599	-1.42541	58.4788	3.62771e-13	2.13009e-11	down	protein-coding
SULT1A3	2.47813	2.39818	62.5107	3.62986e-13	2.13009e-11	up	protein-coding
PMS2P1	0.83067	4.43275	62.7448	3.67412e-13	2.15165e-11	up	pseudo
LINC01126	1.63818	0.692415	63.5974	3.73327e-13	2.18183e-11	up	ncRNA
GOLGA8IP	3.57004	-2.33738	59.9848	3.79727e-13	2.21471e-11	up	pseudo
CHTF8	1.1345	6.3489	63.3541	4.20914e-13	2.44994e-11	up	protein-coding
LOC653513	2.81064	2.47904	62.0354	4.3029e-13	2.49943e-11	up	pseudo
ATP1A1-AS1	1.35929	2.03687	62.0048	4.4206e-13	2.56261e-11	up	ncRNA
RNA5-8SN1	13.3864	4.79372	91.6857	4.89037e-13	2.81782e-11	up	rRNA
RNA5-8SN2	13.3864	4.79372	91.6857	4.89037e-13	2.81782e-11	up	rRNA
RNA5-8SN3	13.3864	4.79372	91.6857	4.89037e-13	2.81782e-11	up	rRNA
LOC107987146	7.93979	0.391569	68.969	5.29736e-13	3.04619e-11	up	ncRNA
RNF17	-5.36369	-2.18984	77.9409	5.39302e-13	3.09499e-11	down	protein-coding
DUXAP10	3.32088	4.49556	61.7573	5.98885e-13	3.43005e-11	up	pseudo
ACTG1P17	1.9665	-1.51036	58.09	6.00149e-13	3.43043e-11	up	pseudo
MKLN1-AS	1.32284	0.910596	61.8813	7.06069e-13	4.02783e-11	up	ncRNA
HIGD1C	-6.2405	-1.73973	84.447	8.12269e-13	4.62444e-11	down	protein-coding
KTN1-AS1	1.76299	0.330741	61.0407	8.4472e-13	4.79965e-11	up	ncRNA
LINC02026	3.13528	-1.39306	59.4026	8.644e-13	4.90175e-11	up	ncRNA
NPIPA3	-1.60821	0.358768	61.2054	8.68541e-13	4.9155e-11	down	protein-coding
RHOXF1	2.41656	-1.37266	57.7134	8.77649e-13	4.95725e-11	up	protein-coding
LOC124900638	4.06371	-2.43187	57.0545	1.12556e-12	6.34503e-11	up	ncRNA
LOC105372725	5.04755	-1.65877	61.579	1.12804e-12	6.34648e-11	up	ncRNA
PMS2P7	1.19984	2.23902	59.2208	1.14151e-12	6.40967e-11	up	pseudo
UBBP4	-6.57228	-0.0400775	77.2409	1.18359e-12	6.63299e-11	down	pseudo
DNAJC9-AS1	1.13832	0.877543	60.4921	1.20426e-12	6.73565e-11	up	ncRNA
GLRX2	0.857256	4.27734	59.3157	1.2413e-12	6.92927e-11	up	protein-coding
LOC105376034	2.62928	-2.18033	56.5894	1.37428e-12	7.65668e-11	up	ncRNA
LOC439933	4.39154	-2.29265	56.9866	1.51133e-12	8.40387e-11	up	ncRNA
DLEU7	-2.25373	-1.65329	54.8371	1.54211e-12	8.55844e-11	down	protein-coding
ANKRD17-DT	1.47473	0.688812	59.5121	1.6767e-12	9.28738e-11	up	ncRNA
ING2-DT	1.59371	-1.32055	55.4424	1.97938e-12	1.09427e-10	up	ncRNA
CD44-DT	1.91487	-1.26692	55.4219	2.00659e-12	1.10718e-10	up	ncRNA
DPH5-DT	1.42461	1.57018	58.2665	2.06837e-12	1.13907e-10	up	ncRNA
SYNPO2L-AS1	4.07582	-1.84906	58.0358	2.10575e-12	1.15744e-10	up	ncRNA
TSNARE1	-0.690279	4.75837	57.9644	2.36174e-12	1.29565e-10	down	protein-coding
SAP30L-AS1	2.54562	1.44227	57.1637	2.90102e-12	1.58846e-10	up	ncRNA
LOC441239	2.53576	-0.69863	54.9393	3.09428e-12	1.69105e-10	up	protein-coding
RNF139-DT	1.26795	1.96481	56.8068	3.10941e-12	1.69608e-10	up	ncRNA
MIATNB	2.04509	0.529676	57.275	3.16967e-12	1.72566e-10	up	ncRNA
LINC02363	2.71708	-1.0766	54.7665	3.18686e-12	1.73173e-10	up	ncRNA
SNHG11	0.893802	3.48749	56.2362	3.26391e-12	1.77024e-10	up	ncRNA
ZBTB44-DT	2.97586	-1.80895	55.3551	3.64711e-12	1.97433e-10	up	ncRNA
LINC02608	2.26244	-0.810595	54.2509	4.12574e-12	2.22922e-10	up	ncRNA
PABPC3	-5.12907	-1.462	69.0719	4.13478e-12	2.2299e-10	down	protein-coding
LOC107987323	4.94252	-2.06011	55.0541	4.17772e-12	2.24882e-10	up	ncRNA
PARP11-AS1	-4.1053	-2.30247	62.6803	4.22446e-12	2.26972e-10	down	ncRNA
CLDND2	-2.51543	-1.8018	52.9112	4.25482e-12	2.28175e-10	down	protein-coding
LOC105375517	3.6332	-1.05404	55.9689	4.33079e-12	2.31815e-10	up	ncRNA
NSUN5P1	1.42944	5.50208	56.5437	4.41795e-12	2.36039e-10	up	pseudo
SCAT2	-4.06971	-2.86779	59.7408	4.50086e-12	2.40021e-10	down	ncRNA
ZNF169	1.31863	2.04214	55.7632	4.53354e-12	2.41314e-10	up	protein-coding
SLAMF9	-3.06373	-1.77914	53.4026	4.9508e-12	2.63035e-10	down	protein-coding
LOC105372295	1.35761	1.19708	56.1888	5.14061e-12	2.72614e-10	up	ncRNA
LOC101929408	3.19539	-2.31965	53.4541	5.15624e-12	2.72938e-10	up	ncRNA
MLYCD	-0.889156	3.41538	54.777	5.59202e-12	2.95459e-10	down	protein-coding
CBR3-AS1	1.15676	2.14723	55.0322	5.82375e-12	3.07136e-10	up	ncRNA
FLJ46284	4.13641	-2.33087	53.4086	5.90948e-12	3.11084e-10	up	ncRNA
LOC105377155	3.55498	-1.56221	55.3616	6.08762e-12	3.19874e-10	up	ncRNA
PLCG1-AS1	2.2082	-0.877723	53.1554	6.18409e-12	3.24348e-10	up	ncRNA
SEC24B-AS1	1.64332	0.257215	55.572	6.52538e-12	3.41622e-10	up	ncRNA
NDUFV2-AS1	1.52692	0.303235	55.4031	7.25026e-12	3.78879e-10	up	ncRNA
CXCR5	-3.46597	-2.08134	56.0532	7.43136e-12	3.87636e-10	down	protein-coding
DACT3-AS1	2.87453	-1.962	53.072	7.76053e-12	4.0407e-10	up	ncRNA
ERICH6-AS1	1.56724	0.897325	55.1705	7.83461e-12	4.0697e-10	up	ncRNA
LOC101927855	5.76248	-1.03396	58.9585	7.84466e-12	4.0697e-10	up	ncRNA
IGFBP-AS1	3.73388	-0.178147	52.9489	7.98476e-12	4.13489e-10	up	ncRNA
ANKRD42-DT	1.31299	1.20417	54.7722	8.71655e-12	4.5057e-10	up	ncRNA
LINC01265	4.84024	-1.66567	55.5468	8.74155e-12	4.51048e-10	up	ncRNA
LOC122539214	1.44119	3.1067	53.6473	8.9974e-12	4.63414e-10	up	protein-coding
LOC339260	7.04594	1.20162	55.9761	9.01565e-12	4.63521e-10	up	ncRNA
FLJ32255	1.83474	2.56498	53.7043	9.40696e-12	4.82773e-10	up	ncRNA
NPIPA5	-1.74351	3.76831	53.2838	1.05328e-11	5.39587e-10	down	protein-coding
LOC122455342	2.58805	1.52121	53.6904	1.06078e-11	5.42459e-10	up	protein-coding
LINC01667	4.98109	2.36353	52.3003	1.08385e-11	5.53264e-10	up	ncRNA
TRIM73	2.40405	0.124951	53.2104	1.08638e-11	5.53569e-10	up	protein-coding
FAM87B	-2.15552	-2.25554	51.0755	1.15972e-11	5.89892e-10	down	ncRNA
MLIP	2.55948	0.954215	53.4103	1.19653e-11	6.07535e-10	up	protein-coding
PVT1	1.224	4.57582	53.364	1.22989e-11	6.23371e-10	up	ncRNA
CALML6	1.91296	-1.25364	50.9053	1.27303e-11	6.44093e-10	up	protein-coding
HLA-H	2.24472	2.71416	52.9321	1.29841e-11	6.55775e-10	up	pseudo
NUDT16-DT	3.0514	0.516208	52.2943	1.32515e-11	6.68102e-10	up	ncRNA
CFAP119	1.24255	2.90826	52.5021	1.37251e-11	6.90766e-10	up	protein-coding
SPIN2A	2.36998	-0.622933	51.1706	1.52557e-11	7.66451e-10	up	protein-coding
ZNF596	-1.61249	1.63128	53.0003	1.57245e-11	7.88619e-10	down	protein-coding
LENG8-AS1	1.3922	0.974833	53.3287	1.60708e-11	8.04578e-10	up	ncRNA
WDR88	-2.98485	-2.44291	53.6241	1.69595e-11	8.47589e-10	down	protein-coding
LOC101928059	1.8309	-0.177577	52.2267	1.7832e-11	8.89645e-10	up	ncRNA
SYT9-AS1	2.29955	0.235768	52.1862	1.79215e-11	8.92555e-10	up	ncRNA
NFATC3	-0.646251	5.25714	52.5873	1.9439e-11	9.6645e-10	down	protein-coding
LINC00624	2.41252	-1.45395	50.1336	1.95517e-11	9.70367e-10	up	ncRNA
LOC100506207	1.16913	1.03864	52.7193	1.97591e-11	9.78964e-10	up	ncRNA
PCGF1	0.471493	4.38723	51.9324	2.10247e-11	1.03966e-09	up	protein-coding
CCDC162P	-3.066	-0.329397	49.9272	2.10568e-11	1.03966e-09	down	pseudo
LOC105377035	2.07656	-1.14338	49.4669	2.46048e-11	1.21242e-09	up	ncRNA
LINC01558	2.29354	1.20291	51.6974	2.46405e-11	1.21242e-09	up	ncRNA
LOC107986250	1.36549	-0.397998	51.2516	2.6153e-11	1.28464e-09	up	ncRNA
COQ4	0.840365	5.53194	51.8783	2.63386e-11	1.29154e-09	up	protein-coding
GAPDHS	-3.18849	-2.83741	53.5721	2.71029e-11	1.32674e-09	down	protein-coding
ZNF599	0.801239	2.63638	50.7064	2.72361e-11	1.33099e-09	up	protein-coding
CCR3	3.39716	0.797266	50.2883	2.75259e-11	1.34286e-09	up	protein-coding
LOC105378250	4.27197	-2.35529	49.4951	2.81065e-11	1.36673e-09	up	ncRNA
H2AC11	2.00065	1.79422	51.1956	2.81106e-11	1.36673e-09	up	protein-coding
ZSCAN23	-3.22492	-0.379106	48.8698	2.8214e-11	1.36943e-09	down	protein-coding
CHKB-CPT1B	1.3363	3.57766	50.6176	3.01122e-11	1.45909e-09	up	ncRNA
FAM86HP	1.06422	1.79505	50.8489	3.20937e-11	1.55248e-09	up	pseudo
SKP1	-0.797256	7.25386	51.4602	3.41192e-11	1.64767e-09	down	protein-coding
KLHL11	-0.784363	3.15654	49.9809	3.55434e-11	1.71356e-09	down	protein-coding
LOC105371062	3.03869	-2.04535	49.2532	3.65407e-11	1.75868e-09	up	ncRNA
DNAJC27-AS1	1.52018	0.121681	50.7522	4.01313e-11	1.92826e-09	up	ncRNA
MIR600HG	2.01518	3.02816	49.554	4.75e-11	2.27684e-09	up	ncRNA
BORCS8-MEF2B	-1.42186	1.74563	49.9622	4.75451e-11	2.27684e-09	down	protein-coding
IL1R1-AS1	4.71203	-2.22156	48.4559	5.01293e-11	2.39658e-09	up	ncRNA
HDAC4-AS1	1.56817	-0.354415	49.2684	5.39292e-11	2.57395e-09	up	ncRNA
RRS1-DT	1.67757	-0.800025	48.3353	5.54048e-11	2.63998e-09	up	ncRNA
ACOT12	-2.86692	-2.59681	50.2562	6.04068e-11	2.87354e-09	down	protein-coding
NPIPA8	2.94763	1.45996	48.959	6.13621e-11	2.91414e-09	up	protein-coding
MELTF-AS1	1.59498	2.34192	48.8916	6.28735e-11	2.98098e-09	up	ncRNA
ZC3HAV1L	-1.15508	3.52507	48.6283	6.33868e-11	3.00034e-09	down	protein-coding
HIF1A-AS3	3.75674	-0.665997	48.239	7.20021e-11	3.40252e-09	up	ncRNA
LOC100131289	2.46014	1.61327	48.7643	7.22762e-11	3.40984e-09	up	ncRNA
GTF3C2-AS1	2.78525	-2.62713	46.7353	7.3409e-11	3.45759e-09	up	ncRNA
LOC112268270	2.3549	-1.6735	46.8458	7.66353e-11	3.60362e-09	up	ncRNA
LOC105376177	1.44531	1.89737	48.2946	8.54631e-11	4.01214e-09	up	ncRNA
ARGLU1	0.952964	7.20601	48.8152	9.27554e-11	4.34736e-09	up	protein-coding
CLEC4OP	5.46657	-1.80603	48.8486	9.78451e-11	4.57842e-09	up	pseudo
PTPRCAP	3.89109	-1.3056	48.6996	9.85804e-11	4.6053e-09	up	protein-coding
LINC02068	4.18854	-2.5158	45.8943	1.09862e-10	5.12397e-09	up	ncRNA
LINC02541	3.85001	-1.0588	47.968	1.16421e-10	5.42105e-09	up	ncRNA
GATD1-DT	1.19059	2.52482	47.0796	1.20224e-10	5.58906e-09	up	ncRNA
FAM86B3P	1.58091	0.787458	47.9859	1.20695e-10	5.60185e-09	up	pseudo
H4C9	2.17123	-1.2916	45.2834	1.36662e-10	6.33266e-09	up	protein-coding
H2BP1	3.00793	1.03176	46.7978	1.37765e-10	6.37346e-09	up	pseudo
NPIPB8	-1.98467	-1.26796	44.9508	1.38169e-10	6.38183e-09	down	protein-coding
LOC101927375	3.88729	-0.965611	47.4099	1.40426e-10	6.47565e-09	up	protein-coding
LOC100287944	3.74747	-2.65275	45.3654	1.40991e-10	6.49125e-09	up	ncRNA
LOC124900214	-2.03712	-1.21185	44.8039	1.47685e-10	6.78854e-09	down	protein-coding
MIR670HG	6.3894	-1.11841	50.1457	1.58621e-10	7.27955e-09	up	ncRNA
LOC100507547	-1.05238	-0.341835	46.9697	1.61191e-10	7.38565e-09	down	ncRNA
TECTA	2.4823	-0.364225	45.5568	1.71865e-10	7.86216e-09	up	protein-coding
FCGR1A	-1.93796	-1.55193	43.9809	1.75869e-10	8.03247e-09	down	protein-coding
CCR6	-3.27018	-1.72159	45.1466	1.92006e-10	8.75553e-09	down	protein-coding
LOC731157	2.74749	-2.365	44.4327	1.97042e-10	8.97091e-09	up	ncRNA
LOC124902948	3.69042	-2.51871	44.4188	1.99819e-10	9.08289e-09	up	ncRNA
CATSPER2	2.46037	0.471268	46.0366	2.03244e-10	9.22391e-09	up	protein-coding
EDRF1-AS1	4.1402	-2.49216	44.3137	2.12618e-10	9.63407e-09	up	ncRNA
TSPAN5-DT	3.33275	-1.44459	45.7671	2.13671e-10	9.66652e-09	up	ncRNA
MEF2C-AS2	5.41663	-1.77519	46.9577	2.14419e-10	9.68502e-09	up	ncRNA
LINC00908	3.69913	-0.236264	44.6877	2.20664e-10	9.95142e-09	up	ncRNA
DANT2	2.11647	-1.33789	44.0901	2.26443e-10	1.0196e-08	up	ncRNA
LOC105369885	2.94754	-1.96425	44.8223	2.27094e-10	1.02092e-08	up	ncRNA
LRP5L	-0.866169	1.80042	45.8123	2.28463e-10	1.02547e-08	down	pseudo
LOC101928234	2.66627	-2.66968	44.0317	2.39033e-10	1.07123e-08	up	ncRNA
PRH2	-2.02909	-2.44373	43.9882	2.68957e-10	1.20346e-08	down	protein-coding
TRIM31-AS1	2.62358	-1.34787	43.8018	2.69674e-10	1.20478e-08	up	ncRNA
NEDD8-MDP1	-1.40093	-0.547757	45.0628	2.77932e-10	1.23974e-08	down	protein-coding
FAM88B	1.44594	1.11674	45.6585	2.91589e-10	1.29864e-08	up	ncRNA
FSBP	1.31512	2.13114	45.0491	2.92471e-10	1.29996e-08	up	protein-coding
PICART1	2.34294	-1.1425	43.6334	2.92794e-10	1.29996e-08	up	ncRNA
ACAP1	1.8541	0.428403	45.2975	3.23299e-10	1.43317e-08	up	protein-coding
TRIM52-AS1	1.18962	3.08083	44.4901	3.31633e-10	1.46785e-08	up	ncRNA
LOC102724652	-2.85849	-2.3821	45.0465	3.47263e-10	1.53465e-08	down	protein-coding
RPP14	0.552046	4.07115	44.5012	3.65698e-10	1.61363e-08	up	protein-coding
TMED7-TICAM2	1.18681	2.48364	44.139	3.93612e-10	1.73413e-08	up	protein-coding
IGFL2	-3.68322	-1.96158	45.6815	3.95633e-10	1.74036e-08	down	protein-coding
CYP3A5	1.69869	1.20479	44.6576	4.11875e-10	1.80903e-08	up	protein-coding
TNS1-AS1	2.89663	-0.928674	43.0715	4.14698e-10	1.81864e-08	up	ncRNA
LOC102724560	-3.80187	4.91075	44.1001	4.28599e-10	1.87673e-08	down	protein-coding
CXXC4-AS1	3.28046	-2.41685	42.5911	4.43026e-10	1.93694e-08	up	ncRNA
ULK4P2	2.98464	-0.523332	42.8677	4.50648e-10	1.96726e-08	up	pseudo
MYBPH	-2.04735	-1.39381	41.9273	4.66872e-10	2.03498e-08	down	protein-coding
LINC02593	3.65191	3.20304	43.7349	5.34976e-10	2.32829e-08	up	ncRNA
TAGAP-AS1	1.47704	0.700878	44.205	5.38511e-10	2.34011e-08	up	ncRNA
UBE2Q2P2	1.35388	1.08757	44.1039	5.41281e-10	2.34859e-08	up	pseudo
RGS2-AS1	6.71327	-0.869422	46.8941	6.07808e-10	2.63325e-08	up	ncRNA
LSP1P5	2.68066	1.37156	43.1931	6.45733e-10	2.79333e-08	up	pseudo
LOC101927209	4.03303	-1.12685	43.529	6.64353e-10	2.86954e-08	up	ncRNA
UBE2Q2P1	1.66935	0.80032	43.5513	6.75076e-10	2.91147e-08	up	pseudo
LINC01013	4.0409	-2.05204	42.518	7.29152e-10	3.13996e-08	up	ncRNA
MYH15	-1.66505	-0.744418	42.0916	7.72313e-10	3.32083e-08	down	protein-coding
TRGC1	8.19438	1.05789	45.2336	8.09743e-10	3.47655e-08	up	other
SLX1A	1.41782	4.93631	42.7173	8.40424e-10	3.60288e-08	up	protein-coding
LINC02997	4.69593	-1.71077	43.2557	8.71504e-10	3.73053e-08	up	ncRNA
GUSBP15	2.20842	3.72354	42.3768	8.74993e-10	3.73988e-08	up	pseudo
LOC101930100	1.89489	1.03473	42.7796	8.85705e-10	3.78002e-08	up	ncRNA
LOC105374471	-4.43103	-2.77188	44.8935	9.39199e-10	4.00236e-08	down	ncRNA
LINC01820	4.09394	-2.44009	40.8273	9.91093e-10	4.21723e-08	up	ncRNA
PKP4-AS1	2.10711	1.77453	42.0977	1.02885e-09	4.37138e-08	up	ncRNA
TREX2	2.01934	2.11436	41.9335	1.04983e-09	4.45392e-08	up	protein-coding
SERINC4	-2.51412	-2.17389	40.8753	1.09053e-09	4.61977e-08	down	protein-coding
LUNAR1	2.7257	-2.37754	40.4341	1.09349e-09	4.62543e-08	up	ncRNA
LOC124903372	3.65699	-0.728144	41.4085	1.11717e-09	4.71862e-08	up	protein-coding
STX17-DT	1.35876	0.554046	42.3868	1.12431e-09	4.7418e-08	up	ncRNA
CCDC26	6.46792	-1.06699	44.6857	1.14782e-09	4.83384e-08	up	ncRNA
CDK11A	0.703238	5.15655	42.0491	1.1612e-09	4.88303e-08	up	protein-coding
PPP5D1P	1.55627	-0.397894	41.4012	1.27004e-09	5.33288e-08	up	pseudo
FAM156A	0.852084	4.39965	41.5045	1.2959e-09	5.43349e-08	up	protein-coding
LOC124902752	3.73604	-1.00054	41.283	1.45098e-09	6.0748e-08	up	ncRNA
ZNF687-AS1	1.18137	-0.0654875	41.5762	1.46844e-09	6.13895e-08	up	ncRNA
TRGV9	3.94582	0.0504743	40.1431	1.48906e-09	6.21607e-08	up	other
AMY1C	3.1994	2.46831	40.9447	1.53671e-09	6.40563e-08	up	protein-coding
LINC02891	3.86727	-1.95131	40.7663	1.6168e-09	6.72971e-08	up	ncRNA
MIR2052HG	4.03209	-1.45478	41.5971	1.63898e-09	6.8121e-08	up	ncRNA
PRANCR	1.23763	1.83382	40.8379	1.69026e-09	7.01508e-08	up	ncRNA
SLC16A1-AS1	2.33898	2.19038	40.5482	1.85395e-09	7.68328e-08	up	ncRNA
LOC100288637	-0.986694	2.99713	40.1963	1.92345e-09	7.95978e-08	down	pseudo
RBFADN	2.1388	-0.553081	39.7133	2.00356e-09	8.27936e-08	up	ncRNA
NIF3L1	-0.590379	4.39349	40.3692	2.0655e-09	8.52303e-08	down	protein-coding
LINC01348	2.24014	1.10234	40.5072	2.07105e-09	8.53362e-08	up	ncRNA
LINC01340	4.96067	-1.2691	42.0059	2.10566e-09	8.66375e-08	up	ncRNA
LOC105377329	7.4102	-0.235113	43.7118	2.22187e-09	9.1288e-08	up	ncRNA
LINC00705	5.94588	-1.32094	42.1705	2.3101e-09	9.47771e-08	up	ncRNA
PIPSL	-2.08488	-1.36618	38.1213	2.45808e-09	1.00704e-07	down	pseudo
LINC00222	2.87725	-1.96955	39.0533	2.53975e-09	1.03901e-07	up	ncRNA
C21orf140	-1.03438	-1.34363	38.5006	2.66017e-09	1.08672e-07	down	protein-coding
C13orf46	-1.90447	1.0081	40.1245	2.67713e-09	1.09209e-07	down	protein-coding
SCAANT1	3.16206	-2.6481	38.4034	2.74753e-09	1.11922e-07	up	ncRNA
LINC02676	7.63945	-0.0734022	42.9533	2.88696e-09	1.17434e-07	up	ncRNA
MIR302CHG	3.34651	-2.41194	38.0375	3.17231e-09	1.28859e-07	up	ncRNA
ZNF239	-0.631475	3.52801	38.9058	3.33122e-09	1.34999e-07	down	protein-coding
LINC01503	1.96513	1.38727	39.3369	3.33291e-09	1.34999e-07	up	ncRNA
UVRAG-DT	1.32652	-0.532018	38.8626	3.49787e-09	1.41481e-07	up	ncRNA
LINC00334	3.32364	-2.59339	37.7432	3.56389e-09	1.43948e-07	up	ncRNA
TNKS2-DT	1.71906	-1.10697	37.841	3.63373e-09	1.46562e-07	up	ncRNA
LINC01134	1.64135	-0.941246	38.0415	3.69501e-09	1.48824e-07	up	ncRNA
PCAT19	3.26527	0.154376	38.1297	3.71812e-09	1.49545e-07	up	ncRNA
RABGEF1P1	0.441468	4.20647	38.8268	3.78455e-09	1.52003e-07	up	pseudo
TRMT10B	-0.714597	3.38324	38.5194	3.85379e-09	1.54567e-07	down	protein-coding
NOMO3	-1.02911	6.33597	39.1375	4.06714e-09	1.62896e-07	down	protein-coding
LOC105379437	-3.02326	-2.60273	39.5885	4.17665e-09	1.67049e-07	down	ncRNA
LOC105371046	3.42513	-2.60485	37.3502	4.24769e-09	1.69653e-07	up	ncRNA
CBY3	-2.53635	-1.99108	37.1996	4.28668e-09	1.70972e-07	down	protein-coding
CYP1B1-AS1	3.45415	-0.577105	37.7699	4.42095e-09	1.76082e-07	up	ncRNA
WWTR1-AS1	1.3551	-0.231878	38.6316	4.44954e-09	1.76974e-07	up	ncRNA
LOC105379499	1.68519	0.74872	38.8694	4.56782e-09	1.81427e-07	up	ncRNA
PPP1R35-AS1	-1.63867	-0.827604	37.4882	4.83791e-09	1.91888e-07	down	ncRNA
HOXB-AS1	2.82377	2.02092	38.1806	4.87608e-09	1.93135e-07	up	ncRNA
MYH16	-2.63341	-1.56751	36.5332	4.90014e-09	1.9382e-07	down	protein-coding
LOC124901932	2.92307	1.26912	38.1183	4.95008e-09	1.95525e-07	up	ncRNA
SEPTIN7P2	1.0823	3.57307	37.9857	4.97142e-09	1.96097e-07	up	pseudo
RPL13P5	-1.68045	-0.923743	37.248	5.20281e-09	2.04942e-07	down	pseudo
NBPF25P	1.03048	0.50673	38.6019	5.30318e-09	2.08609e-07	up	pseudo
GGTLC3	-2.85885	-2.22733	37.9966	5.41106e-09	2.1256e-07	down	protein-coding
CEBPB-AS1	-4.31946	3.72899	38.3991	5.44451e-09	2.13581e-07	down	ncRNA
ANKRD20A1	2.68297	-1.63542	37.1241	5.63664e-09	2.20816e-07	up	protein-coding
LOC101927764	-1.88055	-2.05625	36.1528	5.68297e-09	2.22327e-07	down	ncRNA
IDI2-AS1	1.6325	-0.00221564	37.9875	5.8323e-09	2.27858e-07	up	ncRNA
TVP23A	-1.45455	-0.840494	37.2271	5.94339e-09	2.31881e-07	down	protein-coding
CDRT15P3	-3.4238	-2.78347	39.179	6.05285e-09	2.3583e-07	down	pseudo
CCDC88C-DT	-2.46361	-2.63761	37.6936	6.48794e-09	2.52439e-07	down	ncRNA
SOCS2-AS1	3.39748	1.36926	37.2432	6.56038e-09	2.54911e-07	up	ncRNA
LINC01287	3.60665	-2.64367	36.3635	6.6907e-09	2.59623e-07	up	ncRNA
RWDD3-DT	1.66845	-1.32756	36.1522	7.11481e-09	2.75706e-07	up	ncRNA
F8A1	1.11235	5.31702	37.5567	7.24736e-09	2.80463e-07	up	protein-coding
UBXN11	0.604064	4.94066	37.4581	7.35919e-09	2.84406e-07	up	protein-coding
BHLHE40-AS1	1.56003	1.44758	37.399	7.48468e-09	2.88866e-07	up	ncRNA
POLR2I	0.610485	5.31215	37.2976	8.15244e-09	3.14215e-07	up	protein-coding
GOLGA2P7	0.821796	5.67901	37.2372	8.55832e-09	3.29415e-07	up	pseudo
HESX1	-1.6139	-0.703117	36.4177	8.70527e-09	3.34621e-07	down	protein-coding
LOC105375610	-2.50401	-1.30305	35.2796	8.76647e-09	3.36289e-07	down	ncRNA
LMCD1-AS1	1.75026	0.168732	37.0478	8.77214e-09	3.36289e-07	up	ncRNA
TBC1D29P	3.98941	-2.48932	35.5676	9.59658e-09	3.67403e-07	up	pseudo
LOC107985203	2.44548	-2.45608	35.3217	9.80578e-09	3.74911e-07	up	ncRNA
TLE1-DT	3.13221	-2.29336	35.6162	9.844e-09	3.7587e-07	up	ncRNA
RNF213-AS1	1.20557	0.592018	36.9496	1.01853e-08	3.88386e-07	up	ncRNA
LOC105375701	4.54921	-2.31555	35.6528	1.02648e-08	3.90896e-07	up	ncRNA
LINC02641	-4.66046	-2.37834	40.3186	1.03625e-08	3.94091e-07	down	ncRNA
LOC112267992	1.62797	2.64871	36.2296	1.05712e-08	4.01494e-07	up	protein-coding
MYOM1	-1.64288	0.774795	36.7934	1.06224e-08	4.02907e-07	down	protein-coding
TSSK4	2.07454	-0.232905	36.1208	1.07157e-08	4.05907e-07	up	protein-coding
LOC124903770	6.47421	-1.06061	38.5416	1.09328e-08	4.13583e-07	up	ncRNA
COQ7-DT	1.9683	-2.04562	35.0124	1.09959e-08	4.15421e-07	up	ncRNA
LOC124904070	2.23667	2.5849	36.1496	1.1302e-08	4.26424e-07	up	ncRNA
PKD1L1	-2.1288	2.15219	36.2962	1.15321e-08	4.34531e-07	down	protein-coding
PSMD14-DT	4.23267	-2.04977	35.8345	1.16428e-08	4.38129e-07	up	ncRNA
UBE2F-SCLY	-2.07748	-1.79252	34.5396	1.17023e-08	4.3979e-07	down	ncRNA
BOLA2-SMG1P6	-0.513724	4.78923	36.2779	1.18142e-08	4.43412e-07	down	protein-coding
LOC107986852	1.38739	1.70923	36.0905	1.23818e-08	4.64106e-07	up	ncRNA
FAM47E-STBD1	2.27188	-0.119224	35.7173	1.24588e-08	4.66382e-07	up	protein-coding
SRGAP3-AS4	2.47441	-1.72432	35.1075	1.2579e-08	4.70266e-07	up	ncRNA
LOC105373346	-3.36536	-2.59407	36.9743	1.43675e-08	5.3643e-07	down	ncRNA
TTC28-AS1	0.71941	3.48355	35.1291	1.63697e-08	6.10388e-07	up	ncRNA
PAXBP1-AS1	1.02907	0.761783	35.7535	1.66609e-08	6.20438e-07	up	ncRNA
IL1RL2	-1.24895	2.70742	34.8382	1.86606e-08	6.94004e-07	down	protein-coding
GPR84	-2.21788	-1.60664	33.5224	1.89138e-08	7.0251e-07	down	protein-coding
SH3TC2-DT	5.16218	-1.45562	36.089	1.90872e-08	7.0803e-07	up	ncRNA
CHKB-DT	1.16562	1.41461	35.0501	2.00099e-08	7.41297e-07	up	ncRNA
LINC01480	4.88619	-1.16718	36.1757	2.0197e-08	7.47261e-07	up	ncRNA
LOC107984827	3.50287	-2.66602	33.8977	2.04254e-08	7.54738e-07	up	ncRNA
LUCAT1	2.70482	-2.00533	34.0666	2.05514e-08	7.58417e-07	up	ncRNA
LINC00574	2.04418	-2.18719	33.5948	2.08958e-08	7.70132e-07	up	ncRNA
LINC01659	2.64128	1.31535	34.7775	2.09777e-08	7.72157e-07	up	ncRNA
FLJ33534	2.76433	-0.924726	33.9217	2.11889e-08	7.78929e-07	up	ncRNA
CEP72	-0.99598	3.33261	34.4886	2.13395e-08	7.83461e-07	down	protein-coding
RPL23AP87	1.44216	0.613842	35.0852	2.14875e-08	7.87885e-07	up	pseudo
PRH1-PRR4	1.26403	0.572573	35.1209	2.1566e-08	7.89363e-07	up	ncRNA
MYL3	2.40586	-2.28725	33.6029	2.1583e-08	7.89363e-07	up	protein-coding
LOC105374651	-2.32428	-1.34651	33.3044	2.17168e-08	7.93245e-07	down	ncRNA
LINC02669	2.28285	-1.30512	33.595	2.2911e-08	8.358e-07	up	ncRNA
ZRANB2-DT	1.33651	-1.35242	33.4562	2.36643e-08	8.62182e-07	up	ncRNA
LOC105376380	2.22184	1.51583	34.4985	2.4269e-08	8.83089e-07	up	ncRNA
LINC02763	4.82926	-1.94336	34.5064	2.4593e-08	8.93745e-07	up	ncRNA
LINC02889	3.65679	-2.38258	33.4086	2.57965e-08	9.36294e-07	up	ncRNA
LOC124904054	3.53745	-1.41359	34.3496	2.59812e-08	9.41801e-07	up	ncRNA
LOC101928450	2.31594	-1.42009	33.3071	2.61872e-08	9.4807e-07	up	ncRNA
MCM3AP-AS1	0.897401	2.16412	34.0719	2.69127e-08	9.73105e-07	up	ncRNA
LMO7-AS1	1.52224	-0.879798	33.6288	2.69804e-08	9.74322e-07	up	ncRNA
GOLGA6L17P	-3.16343	-2.92493	35.5939	2.71577e-08	9.79491e-07	down	pseudo
PLCXD2	1.90582	-0.0287047	34.0915	2.7873e-08	1.00402e-06	up	protein-coding
YWHAH-AS1	1.87393	-1.70791	32.9379	2.80668e-08	1.00973e-06	up	ncRNA
SDHAP4	0.862513	4.58365	34.0299	2.95013e-08	1.06001e-06	up	pseudo
ZNF770	-0.427114	5.46369	34.2265	2.95885e-08	1.06181e-06	down	protein-coding
RNU2-1	-4.12882	-2.83186	35.3958	2.99345e-08	1.07288e-06	down	snRNA
NR2F2-AS1	1.74975	-0.224205	33.8261	3.00299e-08	1.07496e-06	up	ncRNA
LINC01755	4.5857	-2.29224	33.1976	3.0704e-08	1.09772e-06	up	ncRNA
C10orf95-AS1	0.868596	3.7067	33.6076	3.20193e-08	1.14331e-06	up	ncRNA
LOC124903859	1.25357	-0.716689	33.3292	3.57723e-08	1.27573e-06	up	ncRNA
TMEM92-AS1	2.86307	-2.38343	32.4948	3.69941e-08	1.31766e-06	up	ncRNA
PPM1K-DT	2.28189	-1.38589	32.4179	3.87527e-08	1.37859e-06	up	ncRNA
EDRF1-DT	0.971702	0.520884	33.6434	4.05935e-08	1.44227e-06	up	ncRNA
LOC124908064	2.13517	-1.84623	32.2424	4.06437e-08	1.44227e-06	up	ncRNA
LINC02166	1.56441	-0.738192	32.6206	4.385e-08	1.55412e-06	up	ncRNA
FXYD6-AS1	3.00868	-1.73391	32.5891	4.55208e-08	1.61135e-06	up	ncRNA
RSKR	1.23442	1.68327	32.9981	4.56321e-08	1.61329e-06	up	protein-coding
MIR9-1HG	2.13506	0.277047	32.8234	4.87263e-08	1.72056e-06	up	ncRNA
LOC105379350	3.12765	0.43213	32.3856	4.8878e-08	1.72379e-06	up	ncRNA
MAP4K3-DT	1.03201	2.14077	32.6828	4.89416e-08	1.72391e-06	up	ncRNA
ASAH2	1.53946	0.844246	33.0592	4.90851e-08	1.72684e-06	up	protein-coding
CCDC192	-1.89525	-1.43689	31.5627	4.95828e-08	1.74221e-06	down	protein-coding
INTS6-AS1	1.28381	-0.118736	32.866	5.0943e-08	1.78781e-06	up	ncRNA
GORAB-AS1	2.76131	-2.05259	31.9881	5.16487e-08	1.81036e-06	up	ncRNA
LOC124903991	2.77916	-2.84496	32.431	5.19177e-08	1.81756e-06	up	ncRNA
GPATCH4	-0.456314	5.84688	32.8993	5.26274e-08	1.84016e-06	down	protein-coding
SDHAP1	0.689351	4.37544	32.5293	5.47727e-08	1.91284e-06	up	pseudo
CRYBB3	-1.67392	-2.15431	31.1034	5.67553e-08	1.97966e-06	down	protein-coding
LINC01106	1.01383	3.55932	32.2143	5.79165e-08	2.01771e-06	up	ncRNA
LINC01264	3.77777	-2.48647	31.5071	5.84384e-08	2.03212e-06	up	ncRNA
TMEM18-DT	2.12895	-2.20143	31.3592	5.84721e-08	2.03212e-06	up	ncRNA
LOC101929614	4.08127	-1.6368	32.6976	5.91428e-08	2.05294e-06	up	protein-coding
ITFG2-AS1	1.10606	-0.2891	32.4643	5.92698e-08	2.05485e-06	up	ncRNA
ZNF568	0.788692	3.40397	32.0884	6.02593e-08	2.08663e-06	up	protein-coding
LOC105372107	-3.49409	-3.00092	34.2275	6.15329e-08	2.12816e-06	down	ncRNA
DYM-AS1	1.59302	-1.16852	31.4073	6.31551e-08	2.18163e-06	up	ncRNA
LOC124902383	-3.54829	-2.87834	33.3123	6.49277e-08	2.24016e-06	down	ncRNA
LOC105370174	2.42007	-2.53059	31.0441	6.75785e-08	2.32881e-06	up	ncRNA
PTP4A1	-0.922371	6.80244	32.2557	7.04888e-08	2.42619e-06	down	protein-coding
SPECC1L-ADORA2A	-2.215	-1.87757	30.6767	7.12368e-08	2.44899e-06	down	ncRNA
DARS1-AS1	1.30192	0.0506919	32.0427	7.45603e-08	2.56017e-06	up	ncRNA
INO80B-WBP1	-1.63835	0.839624	32.0471	7.66561e-08	2.62898e-06	down	ncRNA
SLAMF8	-1.95771	-1.48867	30.5271	7.72166e-08	2.64504e-06	down	protein-coding
H3C15	1.79171	-0.490411	31.4526	7.73793e-08	2.64745e-06	up	protein-coding
LINC01569	1.02889	0.63448	32.0691	7.78933e-08	2.66185e-06	up	ncRNA
DDX39B	0.602935	8.19593	31.896	8.2684e-08	2.82219e-06	up	protein-coding
LOC124902282	1.91758	-2.29208	30.418	8.57495e-08	2.92334e-06	up	ncRNA
NPIPB5	0.696214	5.17036	31.6171	8.69943e-08	2.96225e-06	up	protein-coding
BARX1-DT	3.15072	-0.995829	30.906	8.93359e-08	3.03838e-06	up	ncRNA
LOC100506532	3.07311	-2.36112	30.5662	9.00043e-08	3.05748e-06	up	ncRNA
MYL11	2.1861	-1.49612	30.5102	9.01763e-08	3.05969e-06	up	protein-coding
IL17D	1.4715	2.24175	31.2684	9.02965e-08	3.06014e-06	up	protein-coding
TSKU-AS1	1.43909	-1.56201	30.3084	9.21338e-08	3.11872e-06	up	ncRNA
NPIPB12	0.944581	2.96429	31.0451	9.42098e-08	3.18523e-06	up	protein-coding
GNAS-AS1	2.62692	-0.389512	30.7042	9.57731e-08	3.23426e-06	up	ncRNA
MUSTN1	-2.18299	-2.52738	30.746	9.92714e-08	3.34845e-06	down	protein-coding
UTP14C	2.00751	2.80268	30.9867	1.01501e-07	3.41962e-06	up	protein-coding
REL-DT	2.83123	-2.81449	30.785	1.02178e-07	3.4384e-06	up	ncRNA
ZEB2-AS1	4.5885	0.0837941	30.8415	1.02548e-07	3.44679e-06	up	ncRNA
TIRAP-AS1	-1.01719	-0.0764936	31.3043	1.04015e-07	3.49199e-06	down	ncRNA
PURPL	3.58549	-0.98986	30.898	1.04401e-07	3.50086e-06	up	ncRNA
OR4F5	-4.98422	-1.79251	34.1947	1.05422e-07	3.53097e-06	down	protein-coding
NDUFAF2	0.505048	3.84385	30.859	1.06303e-07	3.55629e-06	up	protein-coding
CEP89	0.554456	5.12358	31.0359	1.11384e-07	3.72196e-06	up	protein-coding
LY6G5C	1.35231	0.120276	31.0946	1.12569e-07	3.75716e-06	up	protein-coding
SPDYE5	-1.58154	-2.04761	29.5781	1.12817e-07	3.75744e-06	down	protein-coding
LIME1	1.01104	2.87095	30.6407	1.1284e-07	3.75744e-06	up	protein-coding
DPY19L3-DT	1.21954	-0.525174	30.6447	1.18622e-07	3.9454e-06	up	ncRNA
LINC01778	2.26253	-1.84602	29.9321	1.19559e-07	3.97193e-06	up	ncRNA
RAD51AP2	-2.49256	-2.31183	30.1465	1.2673e-07	4.20531e-06	down	protein-coding
DAAM2-AS1	4.61333	-2.08166	30.3727	1.28966e-07	4.27455e-06	up	ncRNA
UGDH-AS1	1.0067	1.55888	30.5386	1.33692e-07	4.42607e-06	up	ncRNA
CELP	-3.9307	-2.45896	32.1249	1.34753e-07	4.45602e-06	down	pseudo
RIMBP3C	-2.55508	-1.46755	29.2459	1.38122e-07	4.56217e-06	down	protein-coding
SNHG31	1.38768	0.63217	30.6364	1.39733e-07	4.61005e-06	up	ncRNA
OLMALINC	1.06506	3.10888	30.0971	1.4348e-07	4.72823e-06	up	ncRNA
LRIG3-DT	1.47113	-1.26226	29.5121	1.45519e-07	4.78991e-06	up	ncRNA
TMLHE-AS1	1.2952	-1.09307	29.6752	1.47804e-07	4.85956e-06	up	ncRNA
H3C10	1.49718	1.81142	30.1673	1.52026e-07	4.99261e-06	up	protein-coding
LINC02226	3.55815	-2.17503	29.6352	1.555e-07	5.10086e-06	up	ncRNA
NT5C1B	1.93629	-2.20342	29.1351	1.56902e-07	5.13739e-06	up	protein-coding
LOC105373017	-1.37713	-1.92437	28.8719	1.57087e-07	5.13739e-06	down	ncRNA
GOLGA8J	-1.97171	-2.01642	28.9871	1.57281e-07	5.13739e-06	down	protein-coding
LOC105369344	-1.03595	-0.677169	29.9275	1.57331e-07	5.13739e-06	down	ncRNA
LINC01115	3.31246	-2.7113	29.3775	1.60755e-07	5.24322e-06	up	ncRNA
ZNF528-AS1	1.81731	2.13749	29.942	1.63468e-07	5.32565e-06	up	ncRNA
LINC02492	5.04778	-1.18967	30.9891	1.6614e-07	5.40654e-06	up	ncRNA
GPR89B	0.728523	4.78758	29.9744	1.71089e-07	5.56127e-06	up	protein-coding
ADNP-AS1	1.01241	0.795068	30.1836	1.71412e-07	5.56546e-06	up	ncRNA
TMEM240	1.41491	-0.941056	29.1166	1.7189e-07	5.57465e-06	up	protein-coding
LINC00326	5.826	-1.57062	30.638	1.74667e-07	5.65831e-06	up	ncRNA
ZSCAN16-AS1	0.756879	1.9269	29.7127	1.81561e-07	5.87499e-06	up	ncRNA
LOC101928626	3.24877	-2.76777	29.214	1.83234e-07	5.92244e-06	up	ncRNA
PRORP	-0.722458	4.86136	29.742	1.90058e-07	6.13608e-06	down	protein-coding
TMEM220-AS1	2.37312	-1.48306	28.9009	1.944e-07	6.26917e-06	up	ncRNA
KLKB1	-2.32188	-2.0101	28.6304	1.96948e-07	6.3442e-06	down	protein-coding
CHST5	-1.25373	-1.29259	28.8379	1.98395e-07	6.37824e-06	down	protein-coding
ARMC12	-1.30275	-0.870719	29.2061	1.9845e-07	6.37824e-06	down	protein-coding
LOC124903523	4.04029	-2.45984	28.7186	2.10194e-07	6.74813e-06	up	ncRNA
LOC100132154	-6.34918	-1.47535	34.8871	2.11986e-07	6.79805e-06	down	pseudo
LINC02761	3.31103	-2.7973	28.9869	2.12373e-07	6.80283e-06	up	ncRNA
RABGEF1	-0.515785	5.29609	29.5526	2.1335e-07	6.82648e-06	down	protein-coding
FAM135A-AS1	2.77727	-2.73079	28.7783	2.14387e-07	6.85201e-06	up	ncRNA
H2BC15	1.42212	1.12323	29.5707	2.16764e-07	6.92027e-06	up	protein-coding
LINC00659	2.33863	-1.23447	28.5021	2.31141e-07	7.37102e-06	up	ncRNA
ACOXL	-1.24557	-0.530973	29.1339	2.31547e-07	7.37577e-06	down	protein-coding
HLA-J	1.73666	-0.465865	28.9814	2.3483e-07	7.47203e-06	up	pseudo
LOC107986482	4.38844	-2.42597	28.5257	2.35475e-07	7.48422e-06	up	ncRNA
FANCL	0.545166	4.63692	29.1967	2.3754e-07	7.5415e-06	up	protein-coding
TAS2R14	1.48986	-1.46901	28.2767	2.42091e-07	7.67746e-06	up	protein-coding
LOC101929073	4.30801	-2.46242	28.4276	2.42393e-07	7.67854e-06	up	ncRNA
WDR53	-0.441476	3.61111	28.9061	2.44998e-07	7.75249e-06	down	protein-coding
FAM88E	1.99438	-0.0314997	29.0223	2.47168e-07	7.81254e-06	up	ncRNA
TBC1D3	2.01766	2.56142	28.9196	2.51456e-07	7.9393e-06	up	protein-coding
SYNPR-AS1	4.5017	-1.53298	29.4719	2.57903e-07	8.1339e-06	up	ncRNA
NAGK	0.354319	6.49929	29.1873	2.59833e-07	8.18573e-06	up	protein-coding
MTRFR	0.694795	4.38332	28.9308	2.60148e-07	8.18665e-06	up	protein-coding
TP53TG3	3.24368	-1.46887	28.7624	2.61667e-07	8.22541e-06	up	protein-coding
LOC124903564	2.47313	0.0775165	28.6541	2.70533e-07	8.4948e-06	up	ncRNA
PCAT2	3.37517	-2.80053	28.445	2.71226e-07	8.50723e-06	up	ncRNA
LINC01905	5.66441	-1.60351	29.3392	2.77234e-07	8.68616e-06	up	ncRNA
U2AF1L4	0.981895	3.44345	28.5673	2.83578e-07	8.87521e-06	up	protein-coding
LOC100506235	1.20744	0.105144	28.7923	2.85062e-07	8.91193e-06	up	ncRNA
CTRL	1.1082	-0.686452	28.5395	2.88659e-07	9.01452e-06	up	protein-coding
ARHGAP11B	-0.805527	2.55331	28.4951	2.9148e-07	9.09273e-06	down	protein-coding
DENND1C	0.731734	3.78136	28.5339	2.93254e-07	9.1381e-06	up	protein-coding
PRKD3-DT	2.38654	-2.31267	27.7808	3.07298e-07	9.56531e-06	up	ncRNA
HSPA2-AS1	2.95108	-2.77848	28.132	3.09684e-07	9.62912e-06	up	ncRNA
AGAP6	0.860547	2.71142	28.3225	3.13281e-07	9.73041e-06	up	protein-coding
CETP	3.43941	-2.69579	27.7792	3.28467e-07	1.0191e-05	up	protein-coding
BMS1P22	-2.44537	-2.40466	28.0183	3.48851e-07	1.08117e-05	down	pseudo
OPN3	-1.01155	4.87588	28.3345	3.49425e-07	1.08178e-05	down	protein-coding
MKKS	-0.682119	4.68194	28.3053	3.50966e-07	1.08538e-05	down	protein-coding
SCARNA12	-1.2585	-0.96323	27.8456	3.55851e-07	1.0993e-05	down	ncRNA
LOC101927702	2.12669	-2.17284	27.4305	3.56862e-07	1.10124e-05	up	ncRNA
MRPS9-AS1	1.93659	-2.56771	27.3661	3.58392e-07	1.10477e-05	up	ncRNA
DND1	-1.50855	0.192445	28.3928	3.60115e-07	1.10888e-05	down	protein-coding
USP3-AS1	1.04018	0.728074	28.4568	3.61456e-07	1.11182e-05	up	ncRNA
CDC37L1-DT	1.49326	-1.12768	27.607	3.64611e-07	1.12032e-05	up	ncRNA
LINC02615	1.37498	0.78534	28.3635	3.68676e-07	1.13159e-05	up	ncRNA
FBXO38-DT	1.77874	-0.951433	27.5739	3.7865e-07	1.16096e-05	up	ncRNA
LINC02677	2.0568	-1.03531	27.4683	3.79438e-07	1.16214e-05	up	ncRNA
ALMS1P1	1.67621	-1.33514	27.3435	3.81673e-07	1.16773e-05	up	pseudo
LINC01504	2.28196	-2.37671	27.2566	3.83511e-07	1.1721e-05	up	ncRNA
LOC112268073	3.2365	-2.7752	27.5664	3.85766e-07	1.17774e-05	up	ncRNA
DYRK3-AS1	1.49636	-1.59098	27.1488	3.94159e-07	1.20208e-05	up	ncRNA
GTF2IP4	0.606937	6.0282	28.1635	4.00114e-07	1.21894e-05	up	pseudo
LOC101927787	2.68813	-0.813074	27.3789	4.01152e-07	1.22081e-05	up	ncRNA
LOC105375170	2.71709	-1.65026	27.5048	4.02737e-07	1.22433e-05	up	ncRNA
DNAAF4-CCPG1	-2.21305	-0.148892	27.7198	4.05599e-07	1.23172e-05	down	ncRNA
LOC105370705	1.27058	-0.9949	27.4791	4.08759e-07	1.24e-05	up	ncRNA
TIMM23B-AGAP6	-0.71804	3.0677	27.6148	4.25622e-07	1.28979e-05	down	ncRNA
GALT	0.560949	3.79179	27.6531	4.3406e-07	1.31397e-05	up	protein-coding
ZNF460-AS1	1.51585	-1.73632	26.8543	4.42006e-07	1.33661e-05	up	ncRNA
AZGP1P1	2.0937	1.63033	27.7137	4.49144e-07	1.35677e-05	up	pseudo
MCEE	0.564029	3.20994	27.4861	4.51026e-07	1.35959e-05	up	protein-coding
SULT1A4	-1.397	2.19456	27.6285	4.51027e-07	1.35959e-05	down	protein-coding
PIK3R2	-0.946231	7.41066	27.8575	4.64623e-07	1.3991e-05	down	protein-coding
HLA-DQA1	2.87671	0.963846	27.492	4.75192e-07	1.42942e-05	up	protein-coding
SPEGNB	-1.49316	-2.19429	26.5159	4.8507e-07	1.4576e-05	down	protein-coding
NPIPB2	-0.740544	1.10418	27.701	4.88734e-07	1.46707e-05	down	protein-coding
ARRDC1-AS1	0.719352	4.13665	27.4444	4.89613e-07	1.46817e-05	up	ncRNA
LOC105373584	3.62297	-2.65236	26.7673	5.0824e-07	1.52243e-05	up	ncRNA
LINC01356	-2.28596	-0.46092	27.0227	5.10158e-07	1.52658e-05	down	ncRNA
LOC124905202	0.926071	-0.970281	27.0737	5.18649e-07	1.55037e-05	up	ncRNA
LEAP2	1.87534	-1.1546	26.7398	5.23597e-07	1.56353e-05	up	protein-coding
LINC02240	5.4823	-1.60626	27.8477	5.3029e-07	1.58187e-05	up	ncRNA
LOC105374901	3.86906	-2.61087	26.6083	5.47631e-07	1.63189e-05	up	ncRNA
LOC105376387	2.63761	-2.83831	27.0107	5.62676e-07	1.67498e-05	up	ncRNA
HSPA12A	1.23722	4.08723	27.0777	5.72464e-07	1.70235e-05	up	protein-coding
LOC105369782	2.94943	-2.79442	26.7728	5.73158e-07	1.70265e-05	up	ncRNA
LOC124903852	2.96583	-2.73399	26.6052	5.74444e-07	1.7047e-05	up	ncRNA
LINC00174	1.02211	1.92261	27.0909	5.75987e-07	1.70751e-05	up	ncRNA
RGMB-AS1	1.74254	-1.20196	26.2515	6.51276e-07	1.92871e-05	up	ncRNA
LOC124902709	-1.91777	-0.788143	26.3916	6.65511e-07	1.96883e-05	down	ncRNA
IKBKG	-0.576955	4.67537	26.8238	6.73754e-07	1.99116e-05	down	protein-coding
PPM1N	1.26555	0.710875	26.9573	6.84773e-07	2.02163e-05	up	protein-coding
USP50	-1.37362	-1.89037	25.6688	7.18082e-07	2.11779e-05	down	protein-coding
RNF157-AS1	1.73804	-1.00602	26.1399	7.22343e-07	2.12816e-05	up	ncRNA
DPEP1	-2.08619	-2.19071	25.8562	7.25512e-07	2.1353e-05	down	protein-coding
LINC00592	1.76905	-1.70288	25.7745	7.52717e-07	2.2131e-05	up	ncRNA
TNFRSF25	0.814173	3.10326	26.3464	7.54369e-07	2.21568e-05	up	protein-coding
CD101-AS1	0.993784	-0.875648	26.2629	7.69183e-07	2.25688e-05	up	ncRNA
LINC01505	3.62208	-2.70184	25.9313	7.78879e-07	2.28298e-05	up	ncRNA
MRPS30-DT	1.6773	1.34324	26.4345	8.17748e-07	2.39446e-05	up	ncRNA
NCKAP5-AS2	2.18142	-1.37841	25.7036	8.24851e-07	2.41279e-05	up	ncRNA
FBXL22	-1.25677	0.993172	26.5059	8.28748e-07	2.42172e-05	down	protein-coding
LINC01484	5.38498	-1.33714	27.0976	8.34209e-07	2.43519e-05	up	ncRNA
TEKT4P2	2.10035	3.45676	26.1148	8.6361e-07	2.51845e-05	up	pseudo
REL	-0.678117	4.5176	26.1959	8.78707e-07	2.55987e-05	down	protein-coding
ACOXL-AS1	2.1091	-2.04652	25.4514	9.07476e-07	2.641e-05	up	ncRNA
PPP1R3F	-0.824742	3.32732	25.872	9.35371e-07	2.71941e-05	down	protein-coding
TAX1BP1-AS1	-2.63111	-2.86538	26.5063	9.50136e-07	2.75954e-05	down	ncRNA
LINC00457	4.26688	-2.47295	25.4398	9.53925e-07	2.76774e-05	up	ncRNA
LOC105374796	2.85731	-2.94234	26.4849	9.56164e-07	2.77142e-05	up	ncRNA
APBB3	0.729387	4.04738	25.8715	9.79632e-07	2.83428e-05	up	protein-coding
LOC124904273	3.53191	-1.69974	25.8738	9.79828e-07	2.83428e-05	up	ncRNA
LOC105375805	-1.66796	-2.40139	25.1618	9.98156e-07	2.88438e-05	down	ncRNA
ANKHD1-EIF4EBP3	-1.0988	4.63522	25.749	1.07062e-06	3.09066e-05	down	protein-coding
LINC02602	1.8366	-0.824477	25.3102	1.08848e-06	3.13906e-05	up	ncRNA
H2BW3P	1.64853	-1.18634	25.143	1.09681e-06	3.15989e-05	up	pseudo
LOC102723678	2.49299	-2.5676	25.0294	1.10087e-06	3.16784e-05	up	ncRNA
LOC124901291	-1.82778	-2.61057	25.2739	1.10178e-06	3.16784e-05	down	ncRNA
ITPR1-DT	1.44489	-0.732678	25.3676	1.14369e-06	3.28505e-05	up	ncRNA
AGAP7P	-1.29418	0.691889	25.7665	1.16508e-06	3.34311e-05	down	pseudo
LOC400622	2.91818	-1.90905	25.2178	1.17131e-06	3.35763e-05	up	ncRNA
LOC105374535	-0.878778	-0.00137797	25.7385	1.17729e-06	3.37141e-05	down	ncRNA
LINC01933	3.04235	-2.62556	24.9415	1.18341e-06	3.38554e-05	up	ncRNA
PSMD7-DT	3.12257	-2.87744	25.3988	1.23519e-06	3.52748e-05	up	ncRNA
DDX11L5	3.03552	-2.82604	25.2079	1.23549e-06	3.52748e-05	up	pseudo
SNX32	1.66995	0.190218	25.4272	1.28869e-06	3.67571e-05	up	protein-coding
GUSBP1	0.822125	2.35798	25.1954	1.29288e-06	3.684e-05	up	pseudo
CCL27	3.26519	-2.75384	24.9023	1.2946e-06	3.68524e-05	up	protein-coding
ST7-OT4	1.82553	-2.19733	24.5605	1.31009e-06	3.72563e-05	up	ncRNA
LINC02583	2.93841	-2.91709	25.5479	1.33065e-06	3.78034e-05	up	ncRNA
LINC00383	3.70199	-0.572219	25.0021	1.33977e-06	3.80173e-05	up	ncRNA
DHRS4L2	0.952301	4.56924	25.2461	1.34083e-06	3.80173e-05	up	protein-coding
MIR3681HG	3.03258	-2.82182	25.0232	1.34561e-06	3.80879e-05	up	ncRNA
PPP3CB-AS1	0.873801	1.6726	25.2385	1.34598e-06	3.80879e-05	up	ncRNA
TSNAX-DISC1	-1.26586	-0.65989	25.1149	1.34832e-06	3.81162e-05	down	ncRNA
LOC105371622	0.937458	-0.949673	24.9718	1.35037e-06	3.81367e-05	up	ncRNA
AMH	1.15474	2.72993	25.042	1.3752e-06	3.87997e-05	up	protein-coding
ESR2	-1.16666	-1.39662	24.5042	1.43028e-06	4.03139e-05	down	protein-coding
MAP1LC3B2	1.28551	-1.2741	24.5283	1.45118e-06	4.08627e-05	up	protein-coding
SCOC-AS1	1.68225	-0.988053	24.5962	1.47265e-06	4.14267e-05	up	ncRNA
LINC00642	3.6027	-2.46985	24.4613	1.48333e-06	4.16861e-05	up	ncRNA
MRPL18	-0.597241	5.78414	25.1438	1.49466e-06	4.19632e-05	down	protein-coding
PVRIG	-1.46972	-1.50941	24.2154	1.53629e-06	4.30898e-05	down	protein-coding
LOC102724135	0.80036	3.72414	24.8111	1.5444e-06	4.32749e-05	up	pseudo
PPP2R3B	0.846735	3.30709	24.7593	1.55286e-06	4.34696e-05	up	protein-coding
ZNF670-ZNF695	-1.10373	-0.780072	24.7251	1.56362e-06	4.37278e-05	down	ncRNA
PRDX6-AS1	0.906245	0.0228188	25.0271	1.60257e-06	4.47734e-05	up	ncRNA
PARGP1	0.683732	1.5582	24.8478	1.62548e-06	4.53692e-05	up	pseudo
LOC728715	1.42107	0.780683	24.9688	1.62844e-06	4.54075e-05	up	ncRNA
LINC01980	3.99205	-0.996836	24.8851	1.71669e-06	4.78218e-05	up	ncRNA
LOC102724956	3.14641	-2.24772	24.2387	1.7254e-06	4.80177e-05	up	ncRNA
SPDYE6	1.98258	-1.61607	24.0262	1.75715e-06	4.88538e-05	up	protein-coding
LOC124909376	1.43259	-1.46598	24.0151	1.76085e-06	4.89093e-05	up	ncRNA
LPXN	-0.894395	2.05501	24.5606	1.76654e-06	4.90199e-05	down	protein-coding
OR7E91P	1.27883	0.610219	24.7889	1.78374e-06	4.94491e-05	up	pseudo
TMC1	1.93864	-1.2886	24.0297	1.79294e-06	4.96562e-05	up	protein-coding
LINC02987	0.633779	2.75959	24.4088	1.8092e-06	5.00581e-05	up	ncRNA
SIRPG	-3.05079	-2.89078	25.1756	1.85717e-06	5.13356e-05	down	protein-coding
PDE4DIPP6	1.47068	-0.267041	24.4793	1.88419e-06	5.20322e-05	up	pseudo
LINC02289	2.25773	-2.23023	23.8627	1.90979e-06	5.26885e-05	up	ncRNA
NUDT3	-0.436185	6.61772	24.622	1.91309e-06	5.27288e-05	down	protein-coding
ARFGEF1-DT	0.880721	-0.803386	24.2861	1.93919e-06	5.33968e-05	up	ncRNA
LINC01800	2.41755	-2.15485	23.8513	1.97669e-06	5.4377e-05	up	ncRNA
MTNR1A	2.24243	-1.77342	23.83	1.99669e-06	5.48746e-05	up	protein-coding
LINC00910	0.902529	1.79855	24.2427	2.08579e-06	5.72682e-05	up	ncRNA
PPIL6	-0.998951	2.32929	24.0956	2.14548e-06	5.88506e-05	down	protein-coding
HCG9	3.42868	-2.8856	24.3298	2.15467e-06	5.90461e-05	up	ncRNA
LOC105374263	3.814	-2.29994	23.7032	2.22683e-06	6.09654e-05	up	ncRNA
LOC122526780	0.888307	1.81138	23.9715	2.34451e-06	6.41258e-05	up	protein-coding
LOC105379825	3.04162	-2.88156	24.008	2.43194e-06	6.64536e-05	up	ncRNA
LIPE-AS1	3.4662	3.08629	23.6281	2.53978e-06	6.93342e-05	up	ncRNA
GALNT7-DT	1.5088	2.16998	23.7649	2.543e-06	6.9356e-05	up	ncRNA
ARHGAP19-SLIT1	-2.07274	-1.71966	23.0325	2.58009e-06	7.03008e-05	down	ncRNA
LOC105376070	1.32834	-1.81263	23.0435	2.6342e-06	7.17069e-05	up	ncRNA
DELEC1	2.75589	-2.97071	24.308	2.702e-06	7.34827e-05	up	ncRNA
ZNF652-AS1	2.06304	-1.90747	23.1031	2.73278e-06	7.42492e-05	up	ncRNA
LINC03022	3.14501	-2.33231	23.1922	2.73923e-06	7.43539e-05	up	ncRNA
SIX5	-0.451896	4.95075	23.68	2.7841e-06	7.55003e-05	down	protein-coding
LOC105378482	2.5544	-1.77993	23.1728	2.86208e-06	7.75414e-05	up	ncRNA
KCTD14	1.22941	2.83562	23.4172	2.87908e-06	7.79283e-05	up	protein-coding
LINC01611	3.99468	-1.79647	23.5234	2.96764e-06	8.02497e-05	up	ncRNA
MIR924HG	1.23504	1.70388	23.466	2.98662e-06	8.06461e-05	up	ncRNA
CASC8	1.95105	0.17232	23.4822	2.98794e-06	8.06461e-05	up	ncRNA
LOC124901766	4.04414	-2.17186	23.2146	2.99835e-06	8.08511e-05	up	ncRNA
LOC107985911	1.54028	2.65088	23.3412	3.01548e-06	8.12363e-05	up	pseudo
NRSN2-AS1	0.777491	2.22009	23.3189	3.05744e-06	8.22312e-05	up	ncRNA
AGBL3	-0.89516	0.578902	23.6174	3.05815e-06	8.22312e-05	down	protein-coding
FAM27B	1.14265	1.90432	23.3234	3.14141e-06	8.43907e-05	up	ncRNA
LOC105371223	-1.3846	0.0505185	23.4312	3.1935e-06	8.57098e-05	down	ncRNA
SLC47A2	2.33991	-1.15054	22.8274	3.23421e-06	8.67211e-05	up	protein-coding
LINC01600	1.54218	-0.878453	22.9849	3.25068e-06	8.70039e-05	up	ncRNA
LINC01123	-0.82946	3.48495	23.1471	3.25084e-06	8.70039e-05	down	ncRNA
LINC02983	-1.38187	1.72682	23.2771	3.27908e-06	8.76778e-05	down	ncRNA
FAM86FP	1.04621	1.68731	23.1946	3.39267e-06	9.06306e-05	up	pseudo
DPP9-AS1	-1.2138	-0.37806	23.1549	3.48167e-06	9.29212e-05	down	ncRNA
LINC00867	2.6824	-2.67018	22.4354	3.86203e-06	0.000102977	up	ncRNA
LOC100129603	2.79832	-2.78639	22.5882	3.88434e-06	0.000103475	up	ncRNA
LINC01945	4.40682	-2.19649	22.6321	3.90435e-06	0.000103911	up	ncRNA
CCDC200	1.89647	-1.99648	22.2693	3.96481e-06	0.000105423	up	protein-coding
LINC01036	3.72687	-2.69479	22.3818	4.00702e-06	0.000106446	up	ncRNA
MSANTD3-TMEFF1	-0.865641	2.17678	22.7472	4.0335e-06	0.00010705	down	protein-coding
POLR2J2-UPK3BL1	-1.24398	3.54027	22.6852	4.03886e-06	0.000107053	down	ncRNA
LINC01359	3.87539	-2.22119	22.5125	4.04109e-06	0.000107053	up	ncRNA
PAFAH1B2P2	2.46827	-1.91376	22.357	4.11817e-06	0.000108994	up	pseudo
ZBED6	-0.969894	4.42576	22.7223	4.15627e-06	0.000109901	down	protein-coding
HNRNPA1L2	-1.15906	3.39789	22.5952	4.17841e-06	0.000110385	down	protein-coding
LINC00578	1.94429	-2.05617	22.0943	4.32643e-06	0.00011419	up	ncRNA
TTLL3	1.04801	4.58456	22.6031	4.41956e-06	0.000116541	up	protein-coding
INTS4P1	-1.55034	-0.920617	22.1803	4.47584e-06	0.000117916	down	pseudo
RBM12B-AS1	1.09282	-0.915565	22.3425	4.52849e-06	0.000119193	up	ncRNA
CEP170P1	-2.66239	-2.80072	22.8028	4.56091e-06	0.000119936	down	pseudo
DGUOK-AS1	0.687937	1.11663	22.6028	4.65862e-06	0.000122393	up	ncRNA
C12orf76	0.538101	3.67474	22.3793	4.67135e-06	0.000122615	up	protein-coding
CYYR1-AS1	1.65707	-2.11727	21.8306	4.74697e-06	0.000124486	up	ncRNA
AGAP9	0.866148	1.93061	22.3896	4.76238e-06	0.000124776	up	protein-coding
EIF2AK3-DT	0.787565	1.17548	22.5364	4.77623e-06	0.000125025	up	ncRNA
SDK1-AS1	-2.43739	-2.51456	22.2794	4.86491e-06	0.00012723	down	ncRNA
DMAP1	0.419443	5.20434	22.4414	4.93014e-06	0.000128771	up	protein-coding
LINC02356	2.9563	-2.60837	21.8953	4.93283e-06	0.000128771	up	ncRNA
DDX11L16	3.20309	-2.37961	21.9141	4.96161e-06	0.000129404	up	pseudo
ZNF273	-0.639174	3.0557	22.0644	5.29523e-06	0.00013798	down	protein-coding
LOC112694756	-0.81798	5.38866	22.2802	5.32349e-06	0.00013859	down	protein-coding
SAP25	-0.816111	1.21566	22.2886	5.33757e-06	0.00013883	down	protein-coding
SPDYE1	-1.45935	-2.19226	21.4845	5.35756e-06	0.000139224	down	protein-coding
NME6	0.463035	4.53598	22.1719	5.40343e-06	0.000140288	up	protein-coding
LINC00886	0.980625	1.81803	22.1471	5.4112e-06	0.000140363	up	ncRNA
LERFS	1.77586	1.64108	22.0995	5.58908e-06	0.000144846	up	ncRNA
BGLAP	1.80514	-2.03488	21.5017	5.66516e-06	0.000146685	up	protein-coding
CTAGE8	-0.894191	2.15054	21.9726	5.6947e-06	0.000147316	down	protein-coding
LINC01494	3.03323	-2.9165	22.0629	5.87867e-06	0.000151938	up	ncRNA
DUXAP8	1.70182	3.90457	21.9066	5.91043e-06	0.000152621	up	pseudo
LOC124901146	3.37699	-2.66947	21.5904	5.93875e-06	0.000153214	up	ncRNA
LINC02576	-1.95824	-2.4891	21.4886	6.25277e-06	0.000161171	down	ncRNA
ZNF862	-0.548669	4.37714	21.8254	6.2705e-06	0.000161403	down	protein-coding
IQANK1	-0.666004	6.11421	21.9589	6.27308e-06	0.000161403	down	protein-coding
GP1BB	1.43688	0.294272	21.9454	6.30835e-06	0.000162165	up	protein-coding
RBAK-RBAKDN	1.90292	-2.36178	21.2641	6.32958e-06	0.000162565	up	protein-coding
GNRHR2	0.716154	1.16138	21.8886	6.4171e-06	0.000164665	up	pseudo
TSSC2	2.6037	1.58429	21.7602	6.4293e-06	0.000164831	up	pseudo
PDCD6IP-DT	0.64078	3.56504	21.6601	6.47987e-06	0.000165979	up	ncRNA
LINC02611	1.76635	-1.51706	21.2584	6.51721e-06	0.000166786	up	ncRNA
NBPF10	-0.661311	3.90057	21.6182	6.70123e-06	0.000171342	down	protein-coding
KCNIP2-AS1	1.03031	-1.63263	21.1564	6.7094e-06	0.000171398	up	ncRNA
LOC105375218	2.35431	-2.55631	21.1796	6.78089e-06	0.00017307	up	ncRNA
MYL12-AS1	1.12439	-1.26168	21.2723	6.89038e-06	0.000175708	up	ncRNA
MINDY2-DT	1.47562	-0.951246	21.3368	6.90926e-06	0.000176032	up	ncRNA
STPG4	2.30074	-1.80199	21.2027	6.9734e-06	0.000177509	up	protein-coding
GTF2IRD1P1	1.37793	-1.50899	21.1031	6.99699e-06	0.000177951	up	pseudo
LOC107986913	-1.46667	-1.85798	20.8722	7.23742e-06	0.000183902	down	ncRNA
SLC9C1	-2.63079	-2.6978	21.6152	7.39397e-06	0.000187714	down	protein-coding
LOC105370256	-1.93481	-0.761495	21.144	7.63685e-06	0.000193708	down	ncRNA
MMP21	2.08785	-2.41947	20.8956	7.64679e-06	0.000193789	up	protein-coding
CATSPERG	1.11121	0.841056	21.5216	7.69552e-06	0.000194829	up	protein-coding
HECTD2-AS1	1.92442	-1.04018	21.0263	7.70144e-06	0.000194829	up	ncRNA
BCAN	-2.14418	0.979509	21.4587	7.77768e-06	0.000196584	down	protein-coding
LINC01770	1.18139	0.674296	21.5022	7.81329e-06	0.00019731	up	ncRNA
RRN3P1	1.92246	-0.4939	21.1664	7.83814e-06	0.000197763	up	pseudo
STRCP1	-2.26006	-2.48132	21.1722	7.84884e-06	0.000197859	down	pseudo
SYNJ2BP-COX16	1.67804	-1.74941	20.7566	8.07354e-06	0.000203344	up	protein-coding
TBX3-AS1	2.63962	-1.48028	20.9444	8.19435e-06	0.000206205	up	ncRNA
DTX2P1-UPK3BP1-PMS2P11	0.85976	1.94071	21.1959	8.27936e-06	0.000208162	up	pseudo
KCP	1.2402	1.48548	21.2344	8.41719e-06	0.000211441	up	protein-coding
LOC124904720	1.43019	-2.19784	20.5849	8.47251e-06	0.000212644	up	ncRNA
MICALL2-DT	2.16872	-1.14738	20.7632	8.57362e-06	0.000214994	up	ncRNA
LOC102724719	2.98694	-2.00854	20.8351	8.63354e-06	0.000216307	up	ncRNA
LINC02688	2.26762	-1.09855	20.7454	8.66654e-06	0.000216944	up	ncRNA
USP2-AS1	1.10318	1.11083	21.218	8.74233e-06	0.00021865	up	ncRNA
NR2C2	-0.650674	5.66805	21.1957	8.79879e-06	0.00021975	down	protein-coding
TMEM53	0.557043	2.57968	20.9807	8.80164e-06	0.00021975	up	protein-coding
LOC105374088	3.45831	-2.65327	20.666	8.908e-06	0.000222211	up	ncRNA
LOC101927241	1.10112	-0.810498	20.9114	8.97455e-06	0.000223676	up	ncRNA
ANO9	0.853019	5.06319	21.0272	9.31619e-06	0.000231989	up	protein-coding
CSNK1A1L	-2.99563	1.8839	20.4191	9.49915e-06	0.00023634	down	protein-coding
FAM225B	1.01136	2.47161	20.7747	9.78437e-06	0.000243225	up	ncRNA
SDHC	-0.380591	7.368	20.9959	9.81439e-06	0.00024376	down	protein-coding
LINC00847	0.777547	3.48887	20.7413	9.9054e-06	0.000245807	up	ncRNA
LOC105370105	4.02668	-2.59062	20.4314	9.97698e-06	0.000247369	up	ncRNA
EPCAM-DT	1.28777	-0.823229	20.6252	1.01058e-05	0.000250346	up	ncRNA
PCA3	3.04648	-2.75575	20.3974	1.07083e-05	0.000265042	up	ncRNA
RELA-DT	0.694538	1.93925	20.6202	1.07906e-05	0.000266849	up	ncRNA
TTC9B	1.4264	-1.96562	20.0497	1.10924e-05	0.000274074	up	protein-coding
TMEM123-DT	1.09661	-0.843272	20.4418	1.11747e-05	0.00027587	up	ncRNA
LOC105374943	-3.10987	-2.64611	20.8851	1.12169e-05	0.000276673	down	ncRNA
ZBTB25	-0.497244	2.56812	20.4498	1.12884e-05	0.000278198	down	protein-coding
GTPBP6	-0.731557	5.2438	20.555	1.16674e-05	0.00028729	down	protein-coding
NUP93-DT	1.19246	-2.2821	19.8757	1.17628e-05	0.00028939	up	ncRNA
LOC102724808	3.25251	-2.76441	20.1679	1.19212e-05	0.000293037	up	ncRNA
ST20	-1.09401	2.03099	20.3953	1.19856e-05	0.000294368	down	ncRNA
LOC101928743	2.95557	-2.91375	20.5391	1.23184e-05	0.000302282	up	ncRNA
SEPTIN9-DT	1.72061	-2.08629	19.8273	1.25974e-05	0.00030873	up	ncRNA
LOC124909451	1.55283	-2.24545	19.7885	1.26028e-05	0.00030873	up	ncRNA
EMG1	-0.617708	5.88809	20.4126	1.26574e-05	0.000309804	down	protein-coding
LINC01607	1.89159	-1.35212	19.9021	1.27088e-05	0.000310797	up	ncRNA
CLEC12A-AS1	3.0404	-2.26301	19.9651	1.28549e-05	0.000314101	up	ncRNA
LOC124901990	3.1291	-2.87635	20.2505	1.28811e-05	0.000314471	up	ncRNA
DUS4L-BCAP29	0.664142	2.81022	20.1391	1.30042e-05	0.000317208	up	protein-coding
BCRP2	-1.33756	0.0435074	20.3324	1.30827e-05	0.000318851	down	pseudo
ST8SIA6-AS1	1.59025	2.69861	20.1522	1.31665e-05	0.00032062	up	ncRNA
ZNF790-AS1	0.938289	1.56708	20.1889	1.35595e-05	0.00032991	up	ncRNA
LINC01257	3.69173	-2.20911	19.8992	1.3642e-05	0.000331635	up	ncRNA
EPS15-AS1	-1.52919	-2.26308	19.5533	1.39348e-05	0.000338465	down	ncRNA
PKD2L2	2.5093	-2.75673	19.8563	1.39521e-05	0.000338599	up	protein-coding
LRRIQ3	0.984249	-0.469955	20.1033	1.40065e-05	0.000339631	up	protein-coding
LINC01723	4.47919	-2.37631	19.7908	1.40388e-05	0.000340127	up	ncRNA
RGS9	1.26611	2.374	20.0193	1.40604e-05	0.000340361	up	protein-coding
PRPF18	-0.510322	5.3399	20.1021	1.44277e-05	0.000348958	down	protein-coding
LOC105374041	4.49021	-1.7361	20.1185	1.46214e-05	0.000353344	up	ncRNA
RN7SL832P	-0.855373	-1.50541	19.589	1.47206e-05	0.000355441	down	pseudo
LINC02043	1.45728	-2.08859	19.4334	1.49199e-05	0.00035995	up	ncRNA
FSIP2-AS2	2.49807	-2.77811	19.7152	1.49557e-05	0.00036051	up	ncRNA
LINC02451	4.00483	-2.56701	19.5014	1.55937e-05	0.000375573	up	ncRNA
SDCBP2	0.890421	2.38252	19.7361	1.59055e-05	0.000382761	up	protein-coding
SPATA25	-0.974375	-0.95108	19.6356	1.60627e-05	0.00038622	down	protein-coding
AQP4-AS1	1.98015	-0.719059	19.5305	1.64245e-05	0.000394587	up	ncRNA
LINC02175	0.988015	-0.683433	19.6938	1.6446e-05	0.000394773	up	ncRNA
LOC105373424	-1.40072	-0.49703	19.7061	1.64817e-05	0.000395299	down	ncRNA
PRSS51	-1.94843	-0.827804	19.4455	1.67319e-05	0.000400963	down	protein-coding
LINC00484	3.18167	-2.52075	19.3141	1.69368e-05	0.000405533	up	ncRNA
ZNF562	-0.454653	4.69232	19.6806	1.71637e-05	0.000410624	down	protein-coding
PDCD6IPP2	1.83223	0.173266	19.6292	1.76543e-05	0.000422009	up	pseudo
RPH3AL-AS1	2.52714	-1.53535	19.2403	1.82219e-05	0.000435213	up	ncRNA
LCMT1-AS1	1.29402	-1.1105	19.2428	1.8417e-05	0.000439507	up	ncRNA
LINC01411	2.68081	-2.27665	19.1546	1.85158e-05	0.000441496	up	ncRNA
LINC02694	2.8216	-2.95528	19.782	1.8855e-05	0.000449209	up	ncRNA
LOC105376944	3.47914	-2.47924	19.1031	1.89219e-05	0.000450366	up	ncRNA
FAM200B	0.377028	3.9914	19.3988	1.8935e-05	0.000450366	up	protein-coding
LINC02826	2.99097	-2.56585	19.0267	1.94072e-05	0.000461216	up	ncRNA
LOC101928466	-1.55468	-0.0800347	19.4145	1.96723e-05	0.000467127	down	ncRNA
SNTG2-AS1	2.30141	0.480109	19.3255	1.992e-05	0.000472618	up	ncRNA
LOC107986337	3.0358	-2.14008	19.0737	1.99798e-05	0.000473643	up	ncRNA
NRAV	0.664692	4.36818	19.2817	2.03571e-05	0.000482188	up	ncRNA
ATP6V0D1-DT	0.723452	-0.0339934	19.3878	2.06088e-05	0.000487746	up	ncRNA
MIR4713HG	2.98242	-2.07898	19.0081	2.08879e-05	0.000493944	up	ncRNA
NBPF15	-0.757053	5.57279	19.3063	2.09525e-05	0.000495064	down	protein-coding
LOC105369308	-1.81866	0.897363	19.3111	2.1059e-05	0.00049717	down	ncRNA
KLF9-DT	2.58514	-2.83553	19.0975	2.14029e-05	0.000504872	up	ncRNA
LINC01011	0.719877	1.37391	19.2267	2.14796e-05	0.000506264	up	ncRNA
LOC105379224	2.42076	-2.15307	18.8233	2.16858e-05	0.000510703	up	ncRNA
HSF4	0.893791	4.06152	19.097	2.1836e-05	0.000513819	up	protein-coding
LOC105376292	1.67376	-1.15952	18.8379	2.18929e-05	0.000514689	up	ncRNA
LOC105370792	2.06783	4.01087	19.1036	2.19089e-05	0.000514689	up	ncRNA
SLC13A4	1.55332	-0.128821	19.1383	2.21112e-05	0.000519016	up	protein-coding
WDR86	-1.58596	1.71258	19.1272	2.22237e-05	0.000521228	down	protein-coding
LOC729732	1.38286	0.584707	19.1752	2.25793e-05	0.000529136	up	ncRNA
IQCN	1.15152	-0.0113394	19.1393	2.27582e-05	0.000532891	up	protein-coding
FAM230I	-2.14729	-2.28102	18.6746	2.32995e-05	0.00054512	down	ncRNA
RGPD3	0.92351	-0.196427	19.0754	2.3387e-05	0.000546721	up	protein-coding
TNNI3K	2.92944	-2.86634	18.9403	2.34898e-05	0.000548678	up	protein-coding
DUSP14	-0.428139	4.87087	19.0141	2.35503e-05	0.000549641	down	protein-coding
LINC01876	2.09837	0.462841	18.9885	2.37194e-05	0.000553138	up	ncRNA
BAZ1A-AS1	-0.603122	1.48683	18.9855	2.37924e-05	0.000554389	down	ncRNA
GPR146	-1.09096	2.35587	18.8719	2.40216e-05	0.000559274	down	protein-coding
ASH1L-AS1	0.6842	2.14123	18.8314	2.45792e-05	0.000571791	up	ncRNA
CTAG1B	-3.68128	-2.19863	19.3531	2.46589e-05	0.000573179	down	protein-coding
OXA1L-DT	1.43087	-1.91246	18.3377	2.57113e-05	0.000597157	up	ncRNA
LINC01273	1.87643	-1.17833	18.4635	2.58854e-05	0.000600714	up	ncRNA
VIRMA-DT	0.85466	-0.00270094	18.8308	2.65728e-05	0.000616166	up	ncRNA
LINC00106	1.34445	-2.23749	18.2267	2.67189e-05	0.000619052	up	ncRNA
WARS2-AS1	0.747539	2.95315	18.5908	2.69848e-05	0.000624709	up	ncRNA
LOC100996660	1.09425	-0.138666	18.7343	2.72654e-05	0.000630693	up	ncRNA
LOC105371382	-2.32352	-2.53546	18.5	2.80791e-05	0.000648992	down	ncRNA
LOC124902203	4.39778	-1.82172	18.6083	2.82999e-05	0.000653568	up	ncRNA
CCZ1	-0.699377	5.80623	18.6575	2.84439e-05	0.000656364	down	protein-coding
LOC727751	0.74138	3.75382	18.5088	2.85326e-05	0.00065788	up	pseudo
TMEM249	0.971006	0.405812	18.6703	2.88653e-05	0.000665017	up	protein-coding
H2BC6	1.13781	-0.54754	18.4527	2.91286e-05	0.000670544	up	protein-coding
CORO7-PAM16	1.32766	-0.53647	18.4454	2.95857e-05	0.000680518	up	protein-coding
PDXDC2P-NPIPB14P	0.57355	4.30506	18.4686	2.97015e-05	0.000682633	up	pseudo
LINC02572	1.98805	-0.14624	18.4122	2.98747e-05	0.000686057	up	ncRNA
C6orf52	-1.4143	-0.250517	18.4815	2.98983e-05	0.000686057	down	protein-coding
TRMU	0.657711	5.03253	18.4913	3.02031e-05	0.000692495	up	protein-coding
LINC00923	3.3752	-1.74883	18.3491	3.0816e-05	0.000705981	up	ncRNA
LINC00862	2.86705	-2.41172	17.9937	3.21602e-05	0.000736188	up	ncRNA
KCNQ5-AS1	3.12703	-2.88498	18.2609	3.27163e-05	0.00074832	up	ncRNA
LINC01214	2.44914	-2.11189	17.9768	3.28071e-05	0.000749797	up	ncRNA
RPL9	-0.605241	8.61016	18.3435	3.33347e-05	0.000761249	down	protein-coding
CPVL-AS2	1.75513	1.35351	18.2521	3.37013e-05	0.000769008	up	ncRNA
DLEU1	0.568794	3.71965	18.1427	3.3842e-05	0.000771602	up	ncRNA
SRD5A3-AS1	1.32295	-2.15358	17.7433	3.39147e-05	0.000772645	up	ncRNA
LINC01962	2.4923	-2.72244	17.9213	3.41698e-05	0.000777259	up	ncRNA
LINC02910	2.6672	-2.12844	17.9218	3.41715e-05	0.000777259	up	ncRNA
FOLH1B	-2.64106	-2.57656	18.2085	3.44074e-05	0.000782004	down	pseudo
CDK3	0.9447	2.21599	18.0992	3.49104e-05	0.000792808	up	protein-coding
IZUMO4	1.17412	1.72057	18.1317	3.50567e-05	0.000794878	up	protein-coding
HLA-V	1.81849	0.525744	18.2074	3.50571e-05	0.000794878	up	pseudo
BIVM-ERCC5	-1.82288	-0.197901	18.0652	3.5093e-05	0.000795062	down	protein-coding
PPP1R9A-AS1	2.83725	-2.13274	17.891	3.51642e-05	0.000796044	up	ncRNA
FBXL6	0.741251	5.94496	18.2033	3.52202e-05	0.000796684	up	protein-coding
SMIM18	-2.75755	-3.07454	19.4238	3.56165e-05	0.000805011	down	protein-coding
SLC5A2	1.36643	-0.609899	17.934	3.72469e-05	0.000841199	up	protein-coding
NUP50-DT	0.783577	2.90612	17.8848	3.77625e-05	0.00085217	up	ncRNA
POU6F1	-0.794165	3.12005	17.8659	3.8085e-05	0.000858771	down	protein-coding
ANKRD20A5P	1.65617	0.629428	18.0264	3.8169e-05	0.000859989	up	pseudo
SNHG15	0.450829	4.45692	17.8797	3.94631e-05	0.000888447	up	ncRNA
ZFYVE16	-0.512223	5.34188	17.8477	4.12111e-05	0.000927073	down	protein-coding
LOC105373605	-2.82437	-3.02974	18.5744	4.18049e-05	0.000939691	down	ncRNA
NINJ2-AS1	0.628574	3.39804	17.6758	4.19005e-05	0.000941102	up	ncRNA
TSIX	-1.60434	-0.948787	17.5437	4.19663e-05	0.000941841	down	ncRNA
NBR2	1.29878	1.71915	17.6571	4.39495e-05	0.000985576	up	ncRNA
GPRIN2	1.43804	4.89891	17.636	4.4646e-05	0.00100041	up	protein-coding
LINC01801	1.72779	0.742869	17.6833	4.47059e-05	0.00100097	up	ncRNA
LINC02057	2.64204	-2.52846	17.2836	4.50462e-05	0.0010078	up	ncRNA
C8G	1.1938	-0.473163	17.5622	4.54725e-05	0.00101655	up	protein-coding
GTF2H2	-0.988986	4.86318	17.5957	4.56388e-05	0.00101947	down	protein-coding
THAP7	0.611511	4.79688	17.5865	4.58859e-05	0.00102419	up	protein-coding
LINC02128	2.94885	-2.2125	17.3125	4.62021e-05	0.00103044	up	ncRNA
SLC35F4	-2.41899	-2.98791	18.1525	4.65163e-05	0.00103664	down	protein-coding
LINC00954	1.27244	-1.52944	17.1557	4.75792e-05	0.00105951	up	ncRNA
LINC01117	1.94076	1.16697	17.52	4.76549e-05	0.00106037	up	ncRNA
ALKBH3-AS1	1.93158	-2.73852	17.1885	4.89583e-05	0.00108852	up	ncRNA
CFHR4	-2.01488	-2.05623	16.9951	4.98927e-05	0.00110844	down	protein-coding
SIRPB1	-1.81819	-0.98879	17.0565	5.208e-05	0.00115576	down	protein-coding
CHKB	0.905874	4.75449	17.3114	5.21034e-05	0.00115576	up	protein-coding
PHEX-AS1	2.8597	-2.44578	16.9801	5.25859e-05	0.00116556	up	ncRNA
DXO	0.355429	4.46591	17.2686	5.2808e-05	0.00116958	up	protein-coding
LOC105369571	3.32826	-2.81547	17.1104	5.33939e-05	0.00118164	up	ncRNA
LINC00967	2.54577	-2.65097	16.943	5.41811e-05	0.00119813	up	ncRNA
LINC00548	2.89248	-2.75583	17.0034	5.42503e-05	0.00119874	up	ncRNA
CIBAR1-DT	2.00011	-2.43729	16.8281	5.52748e-05	0.00122044	up	ncRNA
SPDYE13	-2.09209	-2.54264	16.9924	5.57798e-05	0.00123064	down	protein-coding
CD37	1.27696	0.124125	17.2162	5.58439e-05	0.0012311	up	protein-coding
LOC101927245	0.896253	-0.625211	17.0989	5.64902e-05	0.00124439	up	ncRNA
TIRAP	0.501136	3.16819	17.0305	5.67534e-05	0.00124923	up	protein-coding
FKBP11	0.77882	3.60233	17.032	5.72487e-05	0.00125916	up	protein-coding
AIMP1	0.368849	6.13493	17.1573	5.77342e-05	0.00126887	up	protein-coding
LRRC75B	0.733525	4.06578	16.9904	5.92832e-05	0.00130191	up	protein-coding
SPANXA1	4.12788	-1.39846	17.1552	5.96619e-05	0.00130922	up	protein-coding
AHI1-DT	1.31681	-0.127935	17.0229	6.01495e-05	0.00131891	up	ncRNA
MIR200CHG	1.04129	1.92314	16.9451	6.09123e-05	0.00133462	up	ncRNA
CT69	3.25177	-2.74854	16.7381	6.20172e-05	0.00135779	up	ncRNA
B4GALT1-AS1	0.794934	-0.615166	16.8333	6.41193e-05	0.00140181	up	ncRNA
IL9R	-1.23235	-1.18019	16.6426	6.41256e-05	0.00140181	down	protein-coding
MIPEPP3	0.685889	2.055	16.7895	6.50821e-05	0.00142163	up	pseudo
C11orf91	-1.81455	-2.376	16.4254	6.81475e-05	0.00148709	down	protein-coding
SLFNL1	0.827638	-1.35751	16.4849	6.81827e-05	0.00148709	up	protein-coding
UQCC2	0.388935	5.39594	16.7635	6.88104e-05	0.00149964	up	protein-coding
DLK2	-0.92051	-0.26508	16.7548	6.91904e-05	0.00150677	down	protein-coding
FUT10	-0.530511	2.68065	16.6115	6.94719e-05	0.00151175	down	protein-coding
SMIM38	-1.27901	-0.603776	16.6213	7.01333e-05	0.00152499	down	protein-coding
LOC390877	2.51006	-3.02252	17.3179	7.0687e-05	0.00153586	up	pseudo
LOC105371824	2.46922	-2.74208	16.4359	7.11372e-05	0.00154447	up	ncRNA
MYCNOS	1.85949	-2.28515	16.2623	7.27059e-05	0.00157733	up	ncRNA
SLC25A45	0.833083	3.17449	16.5187	7.27645e-05	0.00157741	up	protein-coding
CATSPERE	-0.981046	-0.533025	16.5862	7.30586e-05	0.00158259	down	protein-coding
LOC124904554	1.9684	-1.91478	16.2109	7.58842e-05	0.00164255	up	ncRNA
LOC100128079	1.43525	-1.19498	16.2147	7.79753e-05	0.00168654	up	ncRNA
GVINP1	-3.73323	-2.86152	16.7769	7.81579e-05	0.00168921	down	pseudo
TBC1D31	0.483483	4.30475	16.4003	7.93859e-05	0.00171446	up	protein-coding
LOC105369167	2.6444	-2.99295	16.8462	7.97585e-05	0.00172014	up	ncRNA
LOC124901333	0.635503	1.00468	16.4798	7.97692e-05	0.00172014	up	ncRNA
AMIGO3	-0.594374	2.13952	16.3402	8.02689e-05	0.00172962	down	protein-coding
GOLGA7B-DT	2.68854	-2.60394	16.1035	8.11445e-05	0.00174717	up	ncRNA
LINC02901	0.790883	0.620584	16.3996	8.36688e-05	0.00180017	up	ncRNA
EPM2A-DT	0.677718	1.97082	16.2617	8.4336e-05	0.00181316	up	ncRNA
LOC105375980	1.71251	-1.20165	15.9902	8.67301e-05	0.00186323	up	ncRNA
NAF1	-0.489338	3.918	16.1823	8.69189e-05	0.00186589	down	protein-coding
PCAT7	0.909535	1.91099	16.1906	8.74504e-05	0.00187589	up	ncRNA
LINC00513	1.6195	-1.47253	15.9084	8.84137e-05	0.00189514	up	ncRNA
LOC100506281	2.48546	-3.02316	16.8141	9.00236e-05	0.0019282	up	ncRNA
LINC00853	1.04453	-1.19013	15.9596	9.01412e-05	0.00192928	up	ncRNA
LOC105375421	0.864407	-1.38734	15.9051	9.05687e-05	0.00193698	up	ncRNA
GGT3P	-2.85526	-3.0075	16.7072	9.26007e-05	0.00197896	down	pseudo
HTD2	-0.581717	2.67972	15.9918	9.36871e-05	0.00200068	down	protein-coding
NBPF6	-1.97829	3.81259	15.981	9.52583e-05	0.00203272	down	protein-coding
FOCAD-AS1	2.28619	-2.63482	15.7575	9.58653e-05	0.00204415	up	ncRNA
CLEC18C	1.73975	0.236936	16.0368	9.6759e-05	0.00206167	up	protein-coding
LRTOMT	0.753002	0.177725	16.0898	9.68964e-05	0.00206306	up	protein-coding
MTHFSD	-0.587407	4.18125	15.9671	9.72735e-05	0.00206956	down	protein-coding
VAX2	-0.781332	2.93135	15.8731	9.91697e-05	0.00210833	down	protein-coding
PLGLB1	0.98995	-0.741122	15.8258	0.00010253	0.00217816	up	protein-coding
SPDYE16	-1.44435	-1.86785	15.4947	0.000103478	0.00219666	down	protein-coding
WFIKKN1	1.18359	0.105142	15.924	0.000103588	0.00219737	up	protein-coding
LOC389705	1.9525	-0.200703	15.7957	0.000104594	0.00221708	up	pseudo
LOC102724479	1.80234	0.0660849	15.8348	0.000105251	0.00222935	up	ncRNA
LOC105379272	2.00483	-2.2248	15.4905	0.000106346	0.00225087	up	ncRNA
GNG12-AS1	1.4093	-2.33469	15.4031	0.000109329	0.0023123	up	ncRNA
INTS6L-AS1	2.06327	-2.83804	15.6485	0.000109989	0.00232455	up	ncRNA
WEE2-AS1	0.841517	0.705483	15.8104	0.000110348	0.0023304	up	ncRNA
HLA-DQB1	1.65247	3.17988	15.6623	0.000111118	0.00234494	up	protein-coding
FOXP4-AS1	1.01134	1.87145	15.6981	0.000111446	0.00235012	up	ncRNA
SLC9A3	-0.451017	3.71903	15.6459	0.000112025	0.00236061	down	protein-coding
TNFSF4	0.74224	-0.17188	15.7346	0.000113314	0.00238601	up	protein-coding
HSD11B1-AS1	2.12967	-2.32377	15.3818	0.000114083	0.00240044	up	ncRNA
LOC102723575	1.09878	-2.29548	15.2799	0.000114672	0.00241107	up	ncRNA
ALG1L9P	0.805692	-0.649045	15.6109	0.000115047	0.00241717	up	pseudo
LINC02687	3.37076	-2.75384	15.4207	0.000116401	0.00244383	up	ncRNA
FAM228B	0.654062	1.13493	15.6541	0.000117398	0.00246295	up	protein-coding
SNHG1	0.41153	5.40344	15.6332	0.000117929	0.00247229	up	ncRNA
LOC101927847	2.60317	-3.00516	16.0212	0.000118992	0.00249274	up	ncRNA
OR4F3	-2.65717	-3.08839	16.7015	0.000119973	0.00251146	down	protein-coding
BMS1P17	1.68683	-2.12312	15.2275	0.000120927	0.00252866	up	pseudo
LOC107986163	1.4799	2.63529	15.4858	0.000120972	0.00252866	up	ncRNA
LOC101929270	0.692719	-0.384959	15.5609	0.000121371	0.00253515	up	ncRNA
LOC105371812	-2.19553	-2.61841	15.4421	0.000122178	0.00255014	down	ncRNA
FAM86B2	-0.681953	0.133205	15.5924	0.000123063	0.00256675	down	protein-coding
NUTM2B-AS1	0.440252	3.73661	15.3971	0.000126317	0.00263271	up	ncRNA
SNX22	-0.525838	2.14318	15.3995	0.000126549	0.00263562	down	protein-coding
LOC124901882	2.40974	-2.6839	15.2042	0.000127387	0.00265038	up	ncRNA
ZNF90	1.20162	2.32572	15.3841	0.000127469	0.00265038	up	protein-coding
HIPK1-AS1	1.35622	-2.00585	15.0964	0.000127553	0.00265038	up	ncRNA
CENPBD2P	0.479519	5.17803	15.4597	0.000127628	0.00265038	up	pseudo
LOC107986822	1.02212	0.831816	15.4898	0.000128021	0.00265663	up	ncRNA
SNAI3-AS1	0.79427	0.752431	15.4699	0.000129882	0.00269328	up	ncRNA
LOC124901143	2.08728	-2.7104	15.1789	0.000130339	0.00270081	up	ncRNA
NUTM2G	-0.875604	-1.11486	15.226	0.000131825	0.00272963	down	protein-coding
NBPF1	0.607096	5.60877	15.3127	0.00013791	0.00285356	up	protein-coding
RPP21	0.370557	4.7158	15.2601	0.000139093	0.00287596	up	protein-coding
LOC102723360	1.61255	-0.63965	15.1571	0.000139567	0.00288369	up	ncRNA
ZNF529	-0.508537	3.60058	15.1522	0.000141771	0.0029271	down	protein-coding
YWHAEP7	2.08205	-1.64769	14.9496	0.000143081	0.00295202	up	pseudo
LINC01397	2.42811	-2.92761	15.3411	0.000143638	0.00296137	up	ncRNA
ATXN7L3-AS1	1.15503	1.61358	15.1603	0.000145607	0.00299981	up	ncRNA
H4C8	1.33621	3.60482	15.1008	0.000145893	0.00300354	up	protein-coding
LOC100507336	1.35902	-1.6989	14.8527	0.000146641	0.00301678	up	ncRNA
FAM246A	-3.42758	-2.9161	15.3877	0.000148819	0.00305938	down	protein-coding
CIITA	-0.869567	1.43635	15.1238	0.000149433	0.00306981	down	protein-coding
LOC124903387	-2.42953	-2.52405	15.0201	0.000152156	0.0031235	down	ncRNA
VPS13B-DT	-0.712973	1.57193	14.9919	0.000158149	0.0032442	down	ncRNA
H2AZ2-DT	2.25334	-2.94267	15.1177	0.000159431	0.00326815	up	ncRNA
ASMTL	-0.812788	4.77843	14.9722	0.000159755	0.00327247	down	protein-coding
PLEKHA8P1	0.746674	1.68699	14.9411	0.000161093	0.00329752	up	pseudo
NPHP3-ACAD11	-1.069	0.5625	15.0179	0.000161571	0.00330494	down	ncRNA
ZMIZ1-AS1	0.697713	-0.0326045	14.9864	0.000163082	0.00333346	up	ncRNA
CDK10	0.37859	5.44067	14.9335	0.000165178	0.00337389	up	protein-coding
HDDC2	0.556226	5.56214	14.9061	0.000167554	0.00342	up	protein-coding
ARHGEF5	-0.360455	6.2676	14.8811	0.000170838	0.00348453	down	protein-coding
FAM227B	0.506948	1.54048	14.8301	0.000171373	0.00349297	up	protein-coding
LOC124903064	1.18039	-1.01664	14.5919	0.00018	0.00366618	up	ncRNA
AAAS	0.333452	5.6195	14.6988	0.000185402	0.00377353	up	protein-coding
HGC6.3	2.31344	-2.83476	14.5667	0.000187035	0.00380407	up	ncRNA
C10orf88B	1.09622	0.979611	14.6731	0.000188778	0.00383679	up	pseudo
FAM41C	-2.45743	-3.04566	15.3185	0.000190002	0.00385893	down	ncRNA
PDZK1P1	1.28821	-1.50719	14.3629	0.000190707	0.0038705	up	pseudo
LINC01284	3.06877	-2.8944	14.593	0.000192439	0.00390288	up	ncRNA
HCG23	2.53248	-2.97004	14.882	0.000193313	0.00391784	up	ncRNA
CT45A3	-2.0411	-1.54624	14.2234	0.000198614	0.00402243	down	protein-coding
LOC442028	2.31747	-2.46702	14.1794	0.000208387	0.00421738	up	ncRNA
MATN1-AS1	0.596336	0.972321	14.4556	0.000209928	0.00424555	up	ncRNA
LOC728554	0.685512	5.14782	14.4031	0.000212167	0.00428648	up	pseudo
SMG1P7	-0.760962	0.943008	14.438	0.000212251	0.00428648	down	pseudo
LOC124906013	0.462232	0.763999	14.4376	0.000213536	0.00430939	up	ncRNA
CSTF3-DT	1.42305	-1.69201	14.0742	0.00021713	0.00437883	up	ncRNA
LCMT1-AS2	1.45532	-2.43296	14.0442	0.000217764	0.00438853	up	ncRNA
CHROMR	0.63297	3.29752	14.1764	0.000227339	0.00457827	up	ncRNA
LOC101927344	-1.26101	-0.585406	14.1879	0.000228795	0.00460435	down	ncRNA
WDR27	0.733563	3.86063	14.162	0.000231428	0.00465407	up	protein-coding
FLJ40194	2.50887	-2.71782	14.021	0.000233176	0.00468593	up	ncRNA
KYAT1	-0.532267	2.08004	14.1458	0.000233808	0.00469534	down	protein-coding
SMIM17	1.75491	-1.99479	13.9125	0.000235508	0.00472618	up	protein-coding
AKAP8L	0.396354	6.69274	14.19	0.000238907	0.00479102	up	protein-coding
CLEC20A	-2.36583	-2.95087	14.3888	0.000239779	0.00480515	down	protein-coding
FAM86EP	0.684553	2.67447	14.0432	0.000242587	0.00485802	up	pseudo
CD101	-0.705187	-0.31983	14.121	0.000245005	0.00490301	down	protein-coding
LINC00397	3.15986	-2.85073	14.0145	0.000249638	0.00499224	up	ncRNA
LOC105374338	2.04384	-2.16301	13.8194	0.000249949	0.00499497	up	ncRNA
APCDD1L-DT	1.35391	-0.856688	13.9424	0.000250563	0.00500374	up	ncRNA
LINC01871	2.1084	-2.70905	13.8541	0.000251453	0.00501801	up	ncRNA
LINC02652	2.44313	-2.63771	13.8191	0.000252533	0.00503577	up	ncRNA
LOC124904863	3.77105	-2.60521	13.8387	0.000252694	0.00503577	up	ncRNA
LINC01918	1.96413	-1.84052	13.7685	0.000256708	0.00511221	up	ncRNA
H3C14	2.60191	-1.9525	13.8348	0.000257636	0.00512712	up	protein-coding
RAP2C-AS1	0.732033	1.26924	13.9761	0.000262178	0.00521388	up	ncRNA
TPTEP1	2.05612	3.41511	13.9081	0.000262987	0.00522635	up	pseudo
ADCY6-DT	0.911046	-1.36829	13.7428	0.000264444	0.00525165	up	ncRNA
FAM3D-AS1	1.59339	-1.70293	13.6844	0.000265104	0.0052611	up	ncRNA
ZSWIM7	0.327055	3.87432	13.8644	0.000267817	0.00531127	up	protein-coding
PCLAF	-0.590946	5.26428	13.9227	0.000268684	0.00532478	down	protein-coding
LOC101927314	2.98857	-2.63682	13.6956	0.000270846	0.00536391	up	ncRNA
MAFTRR	1.69255	-0.830903	13.7533	0.000271794	0.00537897	up	ncRNA
LIX1L-AS1	1.16377	-2.00411	13.547	0.000278047	0.00549891	up	ncRNA
TSTD3	-0.620823	1.99404	13.7942	0.000278417	0.00550244	down	pseudo
MRPS9-AS2	1.61212	-2.49288	13.5247	0.000285444	0.00563741	up	ncRNA
TSPEAR-AS1	1.71076	-0.953397	13.606	0.0002888	0.00569977	up	ncRNA
MAGEA4-AS1	2.67178	-2.46161	13.5387	0.000289768	0.00571494	up	ncRNA
SS18L1	-0.273759	5.21515	13.757	0.000291193	0.00573909	down	protein-coding
LOC124904643	0.847307	-1.91772	13.4469	0.000292425	0.00575941	up	ncRNA
TBC1D3D	-1.8693	1.59527	13.7301	0.00029395	0.00578546	down	protein-coding
LINC01974	2.44841	-3.02292	14.2212	0.000296193	0.0058236	up	ncRNA
ZNF594-DT	0.822474	0.814467	13.7546	0.000296295	0.0058236	up	ncRNA
LOC283038	-0.974471	-2.03603	13.3919	0.000297342	0.00584018	down	ncRNA
ARHGAP27P1-BPTFP1-KPNA2P3	0.521245	3.58866	13.5834	0.000305858	0.00600332	up	pseudo
LOC124901580	-1.09922	-1.05952	13.4939	0.000308503	0.00605111	down	protein-coding
NEUROG2-AS1	1.56644	-2.5204	13.369	0.000308895	0.00605464	up	ncRNA
LINC01138	0.940791	2.65177	13.5184	0.000314967	0.00616943	up	ncRNA
ERICH6B	2.46351	-3.02112	14.066	0.000315278	0.0061713	up	protein-coding
ANKAR	0.633062	0.249608	13.6298	0.000316726	0.00619541	up	protein-coding
ERCC6L2-AS1	-0.615448	2.70576	13.4873	0.000318808	0.00623187	down	ncRNA
RPL23A	-0.347239	8.43824	13.5739	0.000322771	0.00630505	down	protein-coding
LINC02453	1.05473	-1.75455	13.2621	0.000325395	0.00635197	up	ncRNA
LINC02253	2.10061	-1.56922	13.3051	0.000326716	0.00637341	up	ncRNA
OR7C1	2.07477	-1.78577	13.2946	0.000327856	0.00639129	up	protein-coding
LINC02244	-1.68293	-2.90385	13.6092	0.000330353	0.00643559	down	ncRNA
ZNF554	-0.296173	3.00751	13.4062	0.000331099	0.00644574	down	protein-coding
ZNF117	0.901597	4.20124	13.4353	0.000333387	0.00648229	up	protein-coding
LOC105379321	1.82443	-2.28171	13.2253	0.000333429	0.00648229	up	ncRNA
LINC01122	1.45769	-1.45511	13.2541	0.000334012	0.00648876	up	ncRNA
MYCL-AS1	2.1095	-1.95349	13.2564	0.000334215	0.00648876	up	ncRNA
ISY1-RAB43	-0.544384	4.77385	13.4346	0.000338141	0.00656053	down	protein-coding
PHF10	0.55686	5.74862	13.4442	0.000341076	0.006613	up	protein-coding
TAT-AS1	1.28692	-1.67416	13.1699	0.00034286	0.00664309	up	ncRNA
PAQR5-DT	1.52388	-0.498553	13.3581	0.000343225	0.00664566	up	ncRNA
PAOX	-0.540145	2.42797	13.3396	0.000344151	0.00665909	down	protein-coding
SNHG21	0.516001	2.88632	13.3204	0.000345836	0.00668538	up	ncRNA
LOC124906233	1.70215	-2.58646	13.1691	0.000345977	0.00668538	up	ncRNA
FARS2-AS1	1.41337	-1.99321	13.125	0.000346927	0.00669922	up	ncRNA
LOC105374910	2.26006	-3.05999	14.1266	0.000348136	0.00671804	up	ncRNA
SLC51A	1.10603	0.325017	13.3788	0.00035548	0.00685513	up	protein-coding
LOC100240735	2.22103	-2.76353	13.1693	0.000362957	0.00699462	up	ncRNA
LINC02074	1.91609	-2.36607	13.0417	0.000366754	0.00706303	up	ncRNA
LINC00970	2.8347	-2.84424	13.1489	0.000374499	0.00720734	up	ncRNA
ATP2A1-AS1	0.665649	0.785395	13.252	0.000378963	0.00728836	up	ncRNA
ZNF248	-0.403597	3.85143	13.1433	0.000382151	0.00734474	down	protein-coding
LOC124901165	1.86063	0.620852	13.1995	0.00038293	0.00735478	up	protein-coding
MIR325HG	2.43562	-2.50857	12.9674	0.000385195	0.00739332	up	ncRNA
FPGT-TNNI3K	1.00898	-0.473019	13.1087	0.000393207	0.00754204	up	protein-coding
ARHGEF35	-0.476794	5.26192	13.1074	0.000400381	0.00767451	down	protein-coding
LOC105369625	-1.36508	-2.23757	12.8027	0.000404117	0.00774093	down	ncRNA
DRICH1	-1.27209	-1.92687	12.7983	0.000404992	0.0077525	down	protein-coding
LOC105372321	-1.03055	2.9476	13.0036	0.00040576	0.00776203	down	ncRNA
LINC01250	2.73854	-2.68448	12.8979	0.000406595	0.0077728	up	ncRNA
F12	0.642396	4.20239	13.0211	0.000409008	0.00781371	up	protein-coding
RAB6D	-1.42927	-1.54351	12.8059	0.000412164	0.00786876	down	protein-coding
ZNF77	-0.440553	2.42098	12.9685	0.000413442	0.00788791	down	protein-coding
LOC100287290	0.836629	-0.574309	12.9975	0.000416208	0.00793149	up	ncRNA
WDR86-AS1	1.71815	-1.23783	12.84	0.00041628	0.00793149	up	ncRNA
LOC102724684	2.92859	-2.93239	13.0663	0.000419784	0.00799291	up	ncRNA
FRG1-DT	0.840575	-0.106123	13.0173	0.000422379	0.008037	up	ncRNA
NANOG	-1.80187	-2.69651	12.8746	0.00042594	0.00809823	down	protein-coding
RPL13AP5	-0.450097	4.21209	12.9385	0.000426163	0.00809823	down	pseudo
LOC124900637	2.3828	-2.56384	12.7593	0.000428704	0.00814111	up	ncRNA
LINC00939	1.93942	-1.30962	12.762	0.00043124	0.00818384	up	ncRNA
LOC107987142	0.732427	0.141509	12.9861	0.000432471	0.00820177	up	ncRNA
NOTCH2NLB	-0.938477	3.92973	12.8894	0.000433477	0.0082154	down	protein-coding
PWAR5	-1.42905	-0.951947	12.7926	0.000437605	0.00828817	down	ncRNA
LINC00345	1.35069	-2.22786	12.6547	0.000438551	0.00830058	up	ncRNA
LOC102723690	2.59837	-2.54073	12.7087	0.000440163	0.0083256	up	ncRNA
FAM138B	3.28615	-2.82535	12.7916	0.000441644	0.0083481	up	ncRNA
LINC02622	2.46479	-2.45343	12.6762	0.0004472	0.00844754	up	ncRNA
B3GALT5-AS1	1.40624	1.56374	12.8599	0.000448596	0.00846833	up	ncRNA
CDK20	0.340631	4.3418	12.8352	0.000449983	0.0084889	up	protein-coding
ZNF710	-0.349447	5.61925	12.8707	0.000451664	0.00851502	down	protein-coding
LINC01994	2.52594	-3.01807	13.2083	0.000453974	0.00854796	up	ncRNA
IDNK	-0.674643	2.13355	12.7962	0.000454009	0.00854796	down	protein-coding
VEGFD	1.60282	-2.55789	12.6004	0.000458907	0.0086345	up	protein-coding
CCDC9	-0.33667	5.62359	12.8239	0.000462289	0.00869242	down	protein-coding
LOC105378153	1.82133	-0.869884	12.6686	0.000464371	0.00872585	up	ncRNA
OOEP	1.88882	-1.36468	12.6067	0.000464864	0.00872938	up	protein-coding
ZNF22-AS1	0.79992	1.299	12.7963	0.000466596	0.00875617	up	ncRNA
LINC01387	2.72305	-2.86698	12.7412	0.000467524	0.00876783	up	ncRNA
RNF5	0.382282	6.09497	12.8014	0.000469052	0.00879074	up	protein-coding
SLC66A1	-0.383976	4.0547	12.7345	0.000470031	0.00880143	down	protein-coding
GTF2IP1	-0.329174	6.54983	12.8007	0.000470237	0.00880143	down	pseudo
LOC93429	2.20947	-2.15647	12.5723	0.000472192	0.00883223	up	ncRNA
STIMATE	-0.404504	4.64229	12.7487	0.000472651	0.00883506	down	protein-coding
GNPDA2	0.333256	3.78535	12.7081	0.000473418	0.00884362	up	protein-coding
SHLD2P1	-1.92507	-2.90153	12.8541	0.00047506	0.0088685	down	pseudo
LINC02415	2.80237	-2.94683	12.8813	0.000476868	0.00889646	up	ncRNA
LINC01414	3.94733	-2.54534	12.557	0.000479732	0.00894406	up	ncRNA
MSH2-OT1	2.16113	-3.05169	13.2018	0.000484956	0.00903559	up	ncRNA
KIAA1958	-0.569456	4.24644	12.6762	0.00048569	0.00904337	down	protein-coding
LOC105374378	1.088	-1.39329	12.5307	0.000486088	0.00904489	up	ncRNA
NLRC4	-1.41202	-2.5038	12.4788	0.000489738	0.00910689	down	protein-coding
CMTM1	0.661521	0.215425	12.7244	0.000492377	0.00915003	up	protein-coding
SMN1	-0.443423	5.46461	12.6776	0.000495907	0.00920374	down	protein-coding
CLK4	0.892768	4.52656	12.6318	0.00049591	0.00920374	up	protein-coding
LINC02293	3.32006	-2.49378	12.4869	0.000496529	0.00920926	up	ncRNA
SNHG5	0.603691	6.01294	12.643	0.00050666	0.00939107	up	ncRNA
PAX6-AS1	2.69097	-1.84434	12.4686	0.0005135	0.00950685	up	ncRNA
LINC01629	2.7973	-2.94562	12.7314	0.00051357	0.00950685	up	ncRNA
PAQR9-AS1	2.93332	-2.03887	12.6538	0.000514953	0.00952629	up	ncRNA
LOC101929918	-0.788693	-1.6753	12.3681	0.000515306	0.00952667	down	ncRNA
SIRLNT	1.99046	0.95743	12.5784	0.000518169	0.00957342	up	ncRNA
POM121L9P	1.07348	-0.0478759	12.5964	0.000518872	0.00958024	up	pseudo
NPIPB7	0.942035	-0.887414	12.4756	0.000523703	0.0096632	up	protein-coding
LOC728158	3.2136	-2.71782	12.3815	0.000528975	0.00975419	up	ncRNA
THORLNC	1.37811	0.301807	12.5442	0.000532708	0.00981552	up	ncRNA
LOC107986384	1.38483	-1.773	12.2965	0.000532986	0.00981552	up	ncRNA
LINC01900	2.53177	-2.99454	12.8563	0.000534241	0.00983231	up	ncRNA
FAM90A10	3.30538	-2.83903	12.4216	0.000535925	0.00985695	up	protein-coding
FAM66C	0.794935	1.1927	12.4829	0.00054615	0.010035	up	ncRNA
CPB2-AS1	1.06307	-1.20304	12.3333	0.000546307	0.010035	up	ncRNA
LINC01605	1.42107	1.93136	12.4362	0.000547257	0.010046	up	ncRNA
LOC105369363	1.02423	-1.24363	12.2865	0.000557034	0.01021	up	ncRNA
FERMT3	0.744392	0.557678	12.4713	0.000557183	0.01021	up	protein-coding
ADAMTSL4-AS2	-1.68609	-1.84781	12.183	0.000557261	0.01021	down	ncRNA
ZNF623	0.41184	6.05081	12.4281	0.000563547	0.0103186	up	protein-coding
SRI-AS1	2.11401	-2.79932	12.2842	0.000573586	0.0104957	up	ncRNA
SMIM27	0.614967	1.29416	12.3555	0.000579662	0.0106001	up	protein-coding
TSC22D1-AS1	1.27459	0.341027	12.353	0.000586736	0.0107226	up	ncRNA
DENND5B-AS1	2.25249	-2.60314	12.1358	0.000589856	0.0107728	up	ncRNA
SPATA9	-1.08441	-2.25854	12.0355	0.000595569	0.0108683	down	protein-coding
LIMD1	-0.4652	5.36927	12.3039	0.000595843	0.0108683	down	protein-coding
PYCR2	0.377964	6.04975	12.3041	0.000599174	0.0109221	up	protein-coding
CHN2	1.27244	0.807679	12.294	0.000603075	0.0109862	up	protein-coding
GRAPL	-1.55972	-2.51389	12.0862	0.000604331	0.011002	down	protein-coding
ZNF880	0.610859	2.39702	12.1901	0.000610335	0.0111043	up	protein-coding
NEURL2	-0.699722	0.613743	12.279	0.000612993	0.0111456	down	protein-coding
HLA-DRB6	3.12989	-2.3795	12.0732	0.000614335	0.0111629	up	pseudo
LINC02818	-1.86533	-2.98293	12.4701	0.000621006	0.0112769	down	ncRNA
LINC00467	0.68434	2.97205	12.1456	0.00062151	0.0112789	up	ncRNA
ZNF800	-0.426322	4.55932	12.1554	0.000632052	0.011461	down	protein-coding
LOC102723324	-0.97545	-0.156461	12.1912	0.000632741	0.011461	down	ncRNA
LINC01276	1.87742	-2.4394	11.9705	0.000632745	0.011461	up	ncRNA
PAK6	0.764105	4.42726	12.1396	0.000636151	0.0115155	up	protein-coding
XNDC1N-ZNF705EP-ALG1L9P	-0.675879	0.143963	12.194	0.000639253	0.0115643	down	ncRNA
LINC01033	2.10389	-3.00706	12.4566	0.000641313	0.0115942	up	ncRNA
LINC01811	-1.54523	-2.46969	11.9377	0.000645911	0.01167	down	ncRNA
CAPN12	1.0119	1.79775	12.0961	0.000649692	0.0117309	up	protein-coding
ACOX3	-0.477073	4.67105	12.1061	0.000650575	0.0117394	down	protein-coding
SCNM1	0.38303	5.65356	12.1206	0.000654208	0.0117976	up	protein-coding
MMADHC-DT	0.611746	-1.39526	11.9498	0.000656734	0.0118357	up	ncRNA
LRP2BP	-1.04957	1.85817	12.0658	0.000659668	0.0118768	down	protein-coding
FIRRE	0.88853	1.71288	12.0694	0.000659846	0.0118768	up	ncRNA
FAM247C	-1.73807	-1.95606	11.8432	0.000663705	0.0119388	down	ncRNA
MIR663AHG	4.11653	-2.49394	11.8922	0.000672987	0.0120981	up	ncRNA
PRKG1-AS1	1.48366	-0.716344	11.8197	0.000682767	0.0122662	up	ncRNA
LINC01229	2.24565	-2.57057	11.8241	0.00069007	0.0123897	up	ncRNA
LINC01547	0.818397	3.15305	11.9311	0.000692948	0.0124323	up	ncRNA
MINCR	-0.554248	1.71372	11.9698	0.000693312	0.0124323	down	ncRNA
F8A3	-1.19619	4.13662	11.9505	0.000693919	0.0124354	down	protein-coding
LINC02119	2.60077	-3.00907	12.2386	0.000695742	0.0124603	up	ncRNA
ZNF544	-0.42317	4.78023	11.9663	0.000698922	0.0125094	down	protein-coding
LINC02028	1.11733	-0.483037	11.9437	0.000700845	0.012536	up	ncRNA
KRT87P	1.52902	-0.0867831	11.9553	0.000701452	0.012539	up	pseudo
ZNF506	0.426069	3.92144	11.8822	0.000716768	0.0128048	up	protein-coding
TTN-AS1	0.992014	1.58578	11.9073	0.000718808	0.0128332	up	ncRNA
TTC39A-AS1	1.13937	1.63289	11.889	0.000724237	0.0129221	up	ncRNA
ANKRD36BP2	1.23895	1.26211	11.8634	0.000739832	0.0131872	up	pseudo
LOC124901355	0.863497	-1.04102	11.7644	0.000740018	0.0131872	up	protein-coding
VPS33B	-0.418773	3.83162	11.8116	0.000741562	0.0132065	down	protein-coding
LOC105376106	-1.53226	-2.45844	11.6361	0.000752677	0.0133962	down	ncRNA
AGBL2	0.981977	-0.210914	11.8227	0.000757018	0.0134651	up	protein-coding
FAM209A	-1.58335	-2.85073	11.807	0.00075928	0.0134969	down	protein-coding
LOC107986453	2.54846	-2.8102	11.7181	0.000760852	0.0135149	up	ncRNA
LINC03021	2.7953	-1.86618	11.6963	0.000761717	0.0135149	up	ncRNA
NEIL1	0.760262	3.97528	11.7621	0.000761731	0.0135149	up	protein-coding
LDLRAD2	-1.48971	2.73325	11.7548	0.00076218	0.0135149	down	protein-coding
LOC101927401	-0.835706	2.0704	11.7606	0.000762656	0.013515	down	ncRNA
ZNF701	-0.63336	3.27384	11.7281	0.000767386	0.0135904	down	protein-coding
UBA6-DT	0.35266	3.84754	11.7321	0.000771943	0.0136626	up	ncRNA
NPIPB15	1.46625	0.232065	11.7816	0.000775715	0.0137209	up	protein-coding
TNS2-AS1	0.553163	3.76764	11.665	0.000797542	0.0140983	up	ncRNA
LINC02021	1.11392	-0.348141	11.6874	0.000801732	0.0141636	up	ncRNA
NAT8	-2.10142	-2.94481	11.8564	0.000804334	0.0142008	down	protein-coding
ZNF429	-0.413247	3.60253	11.6206	0.000812728	0.0143402	down	protein-coding
LINC01031	2.30406	-2.95155	11.7562	0.000838379	0.0147837	up	ncRNA
FAM193B-DT	0.812186	-1.78578	11.3965	0.00084413	0.0148759	up	ncRNA
MRPL20-AS1	0.432135	4.62931	11.5576	0.000854322	0.0150463	up	ncRNA
LINC01091	1.40662	-1.86699	11.3708	0.000855541	0.0150585	up	ncRNA
TMCC1-DT	0.834723	0.819035	11.5762	0.000863614	0.0151912	up	ncRNA
SPDYA	0.984968	-1.99966	11.3179	0.0008666	0.0152344	up	protein-coding
PGAM4	-1.18408	-2.38445	11.317	0.000870732	0.0152976	down	protein-coding
ACTR8	-0.429866	4.34443	11.5062	0.00087296	0.0153274	down	protein-coding
ITGB1-DT	-0.714174	-1.27829	11.4054	0.000874975	0.0153533	down	ncRNA
LINC02870	1.11841	0.361003	11.5345	0.000882478	0.0154755	up	ncRNA
PCDHAC2	1.62629	2.34538	11.4919	0.000884743	0.0155057	up	protein-coding
CPLANE1-AS1	0.732085	-1.20197	11.3666	0.000894118	0.0156605	up	ncRNA
XNDC1N	0.52391	0.355924	11.5121	0.000897243	0.0157056	up	protein-coding
ZNF454	-1.19892	0.993773	11.484	0.000901635	0.0157728	down	protein-coding
SLC27A5	0.500396	2.59598	11.402	0.000904618	0.0158145	up	protein-coding
LOC105377918	1.96108	-2.93719	11.5216	0.000905122	0.0158145	up	ncRNA
H2AC7	-1.22729	-1.51755	11.2698	0.000910664	0.0159016	down	protein-coding
SMIM45	-0.686125	-0.13271	11.436	0.000922082	0.0160912	down	protein-coding
CASC11	1.20064	-1.3841	11.2683	0.000923603	0.0161079	up	ncRNA
LINC01166	2.54624	-2.66082	11.2606	0.000926168	0.0161428	up	ncRNA
LOC105371083	1.58473	-2.67855	11.2405	0.000935911	0.0162953	up	ncRNA
LOC124901933	2.03465	2.734	11.364	0.000936053	0.0162953	up	ncRNA
NAPSA	0.956433	-1.17954	11.2708	0.000940024	0.0163505	up	protein-coding
HSD17B7P2	0.824406	0.871416	11.4035	0.000940368	0.0163505	up	pseudo
CYP51A1-AS1	0.714915	-0.910893	11.3131	0.000943525	0.0163955	up	ncRNA
GPS2	0.376941	5.44684	11.3722	0.00094803	0.0164638	up	protein-coding
PSD2-AS1	2.47472	-3.04147	11.684	0.000950917	0.0165039	up	ncRNA
ANKRD49	0.385117	3.31924	11.2553	0.000974019	0.0168946	up	protein-coding
MYL5	-0.609623	3.41371	11.2361	0.000984438	0.017065	down	protein-coding
CRAT37	1.93827	-0.703862	11.1924	0.000985671	0.017076	up	ncRNA
LOC102724594	-1.36589	6.64751	11.2929	0.000991579	0.017168	down	protein-coding
LOC105370645	2.70526	-2.90194	11.3111	0.000994493	0.017208	up	ncRNA
LOC101928095	1.93556	-2.64135	11.1083	0.000997925	0.017257	up	ncRNA
PRPF39	0.559221	5.24903	11.2386	0.00100925	0.0174422	up	protein-coding
LINC02532	1.56161	-0.294879	11.2041	0.00101393	0.0175125	up	ncRNA
KRT42P	1.48502	-2.35526	11.0303	0.00101724	0.0175592	up	pseudo
CHML	0.776205	5.51157	11.2289	0.0010183	0.0175669	up	protein-coding
LINC01762	2.62445	-2.79441	11.1534	0.00102366	0.0176429	up	ncRNA
ZNF337	-0.406452	4.06189	11.1785	0.00102394	0.0176429	down	protein-coding
KIF23-AS1	0.597221	1.01198	11.2168	0.00103033	0.0177423	up	ncRNA
LINC00632	1.33446	0.118477	11.207	0.0010322	0.017764	up	ncRNA
HDAC2-AS2	0.968077	-1.23805	11.0689	0.0010392	0.0178737	up	ncRNA
ZXDC	-0.386779	5.20976	11.1592	0.00105211	0.0180847	down	protein-coding
LOC124901928	2.43733	-3.04155	11.5014	0.00105299	0.0180891	up	ncRNA
LOC105373220	2.64856	-2.98817	11.3442	0.00105405	0.0180964	up	ncRNA
ZBTB8OS	-0.285835	3.55285	11.0861	0.00106324	0.0182433	down	protein-coding
LINC00323	1.0473	-1.66662	10.9541	0.00106775	0.0183074	up	ncRNA
CYP4F29P	1.67232	-0.383231	11.0848	0.00106826	0.0183074	up	pseudo
EFCAB2	-0.657248	2.95469	11.0497	0.00107938	0.018487	down	protein-coding
LOC124903750	2.15338	-1.90493	10.9605	0.00108022	0.0184903	up	ncRNA
LINC00609	2.40279	-2.93843	11.1714	0.00108905	0.0186304	up	ncRNA
UQCRB-AS1	1.11176	-2.064	10.8746	0.00109401	0.018704	up	ncRNA
LOC101927179	2.16037	-3.07782	11.7027	0.00109661	0.0187372	up	ncRNA
TMEM42	0.520755	3.11133	11.016	0.00109831	0.0187551	up	protein-coding
TMEM191C	-0.830263	0.952908	11.0888	0.00110056	0.0187823	down	protein-coding
CDKN2B-AS1	0.968234	1.18604	11.0608	0.00110748	0.0188891	up	ncRNA
LINC02079	2.58839	-3.00396	11.2291	0.00113637	0.0193703	up	ncRNA
LINC01191	1.50566	-2.13774	10.813	0.00113933	0.0194093	up	ncRNA
CLN6	-0.475376	5.87286	10.9913	0.00115084	0.0195938	down	protein-coding
KLHDC7B-DT	1.20352	1.23875	10.981	0.00115174	0.0195975	up	ncRNA
CCZ1B	0.515733	6.50064	10.9928	0.00115292	0.0196058	up	protein-coding
OR2L2	1.71568	-2.92404	11.0286	0.00116134	0.0197373	up	protein-coding
ZNF708	0.462882	3.33525	10.9063	0.00116223	0.0197406	up	protein-coding
ITCH	-0.375668	5.99293	10.9517	0.00117456	0.0199382	down	protein-coding
EOLA1	-0.338568	4.74398	10.926	0.00117627	0.0199555	down	protein-coding
TAF1D	0.350662	5.15126	10.9103	0.00119166	0.0202047	up	protein-coding
AATK	0.836758	3.98085	10.8189	0.00122613	0.0207768	up	protein-coding
TXK	1.04252	-1.77139	10.67	0.00122867	0.0208075	up	protein-coding
CENPT	0.290081	5.70681	10.8565	0.00123034	0.0208234	up	protein-coding
GOLGA2P5	0.75775	3.29881	10.7868	0.00123618	0.0209099	up	pseudo
LINC01280	3.03312	-2.91175	10.8391	0.0012373	0.0209164	up	ncRNA
CENATAC	0.404091	2.48415	10.777	0.00124256	0.020993	up	protein-coding
GLIS2-AS1	1.42196	-2.17868	10.6342	0.00124721	0.0210592	up	ncRNA
LOC124902189	2.61004	-2.99372	11.019	0.0012494	0.02108	up	ncRNA
RB1-DT	0.975326	-1.83628	10.6315	0.00124991	0.02108	up	ncRNA
LOC105372683	-1.31203	-1.46368	10.6612	0.0012529	0.0211179	down	ncRNA
COA6-AS1	0.613408	1.05735	10.8157	0.00125796	0.0211907	up	ncRNA
BNC2-AS1	2.47102	-2.63607	10.6593	0.00126454	0.0212875	up	ncRNA
LOC124901154	1.88776	-1.24126	10.6618	0.0012652	0.0212875	up	ncRNA
MEF2C-AS1	1.72528	-2.13687	10.6166	0.00126966	0.0213502	up	ncRNA
PPM1B	-0.197185	5.92616	10.7742	0.00128416	0.0215813	down	protein-coding
MST1L	-1.33694	-1.6389	10.5728	0.00129508	0.021752	down	pseudo
ZNF691	-0.395137	3.24951	10.6795	0.00130368	0.0218837	down	protein-coding
RPL36A-HNRNPH2	0.947991	3.20689	10.6702	0.00131137	0.0219999	up	protein-coding
LINC01961	-2.92003	-2.96706	10.8854	0.00132077	0.0221442	down	ncRNA
PUS10	0.41248	2.89906	10.6507	0.00132152	0.0221442	up	protein-coding
HTT-AS	2.17586	-3.08038	11.2622	0.00132847	0.0222477	up	ncRNA
GPC1-AS1	1.61799	3.82917	10.6473	0.00133699	0.0223771	up	ncRNA
LINC00243	1.42847	-1.61305	10.5139	0.00134215	0.0224504	up	ncRNA
LOC107986448	2.15375	-3.08432	11.2542	0.00134903	0.0225523	up	ncRNA
TBILA	1.19712	0.637195	10.6513	0.00137149	0.0229144	up	ncRNA
LOC124903037	2.49416	-3.0245	10.8842	0.00138308	0.0230946	up	ncRNA
LINC01524	2.10892	-2.99622	10.8429	0.00138686	0.0231443	up	ncRNA
NUTM2A	-0.933812	1.4148	10.5831	0.00140284	0.0233973	down	protein-coding
LOC124905079	2.06205	-2.82958	10.5246	0.00140641	0.0234431	up	ncRNA
LINC01303	1.9002	-2.6612	10.4458	0.00140746	0.0234471	up	ncRNA
TRIM39-RPP21	-1.35925	-2.2078	10.404	0.00140891	0.0234499	down	protein-coding
LOC102723701	1.04199	-0.330753	10.571	0.00140927	0.0234499	up	ncRNA
RPL17-C18orf32	0.607014	4.37957	10.5473	0.00141645	0.0235557	up	protein-coding
LOC105370047	1.35194	-2.54649	10.3987	0.00141758	0.0235608	up	ncRNA
PKD1P6-NPIPP1	0.42119	4.68987	10.5361	0.00143178	0.023783	up	pseudo
LOC105371401	-1.49322	-1.37557	10.4003	0.00143453	0.0238149	down	ncRNA
TCEA2	-0.516242	4.90915	10.5267	0.00144186	0.0239226	down	protein-coding
PTS	0.327352	4.58279	10.4955	0.00145872	0.0241883	up	protein-coding
CLEC4A	-0.941315	-1.96363	10.3142	0.00146273	0.0242409	down	protein-coding
FSCN2	-0.99003	1.73861	10.4632	0.00148091	0.0245279	down	protein-coding
CSNK1E	0.407023	6.87652	10.493	0.00148381	0.0245618	up	protein-coding
ACYP2	0.442991	3.40844	10.4081	0.00149878	0.0247952	up	protein-coding
SUGT1P4-STRA6LP	0.717124	1.0582	10.4631	0.0015014	0.0248243	up	pseudo
SPSB2	-0.517487	3.79292	10.4095	0.00150527	0.0248738	down	protein-coding
KRT16P3	-2.05925	-2.88303	10.4907	0.00151033	0.0249431	down	pseudo
LINC00951	2.63681	-2.44211	10.2871	0.00152599	0.0251871	up	ncRNA
H2AC6	0.893327	5.29281	10.4006	0.00154171	0.0254319	up	protein-coding
LOC100288175	0.753127	0.98753	10.4093	0.00154665	0.0254988	up	ncRNA
CTSK	0.620251	1.84934	10.3606	0.00155317	0.0255916	up	protein-coding
EXOSC8	0.374277	4.85378	10.3747	0.0015567	0.025635	up	protein-coding
HRNR	1.54673	-0.845704	10.3027	0.00155912	0.0256579	up	protein-coding
LOC105373421	-1.43964	-1.9656	10.1932	0.00155988	0.0256579	down	ncRNA
SNHG12	0.439633	3.8125	10.3349	0.00156437	0.0257169	up	ncRNA
LHCGR	1.93442	-1.33011	10.2323	0.00157578	0.0258896	up	protein-coding
PELP1-DT	0.835329	-1.0883	10.2754	0.00157684	0.0258921	up	ncRNA
FAM83A-AS1	1.84491	-2.04895	10.1951	0.00158696	0.0260435	up	ncRNA
EPHA1-AS1	1.22622	-1.73059	10.1713	0.00159767	0.0262042	up	ncRNA
LOC105372738	2.37045	-2.73237	10.2068	0.00161411	0.0264587	up	ncRNA
LOC105374042	-2.23596	-2.96847	10.4548	0.00162095	0.0265555	down	ncRNA
STX5-DT	-0.856054	-2.04764	10.1122	0.00162259	0.0265673	down	ncRNA
IZUMO1	1.35656	-2.41414	10.1091	0.00164108	0.0268546	up	protein-coding
GNGT1	1.89367	-2.54656	10.1294	0.00164283	0.0268679	up	protein-coding
ZNF837	-0.464334	2.00272	10.2316	0.00165218	0.0270053	down	protein-coding
NAPSB	1.46551	-2.62134	10.1231	0.0016532	0.0270066	up	pseudo
PSD	1.09288	2.30645	10.2361	0.0016592	0.027085	up	protein-coding
ANXA2R-AS1	0.90715	1.88038	10.2298	0.00165989	0.027085	up	ncRNA
SLC22A20P	0.946582	-0.760614	10.2086	0.00166205	0.0271048	up	pseudo
IKBKB-DT	1.7738	-2.17803	10.0988	0.00166434	0.0271268	up	ncRNA
SYCP3	-0.825355	-1.7581	10.0827	0.00167102	0.0272201	down	protein-coding
LOC124902953	1.51359	-2.82817	10.1748	0.00168511	0.027434	up	ncRNA
MRPS25	0.396578	6.25641	10.2349	0.00168815	0.0274679	up	protein-coding
STARD13-AS	2.5216	-3.02505	10.4525	0.00169093	0.0274975	up	ncRNA
STAG3L1	0.464782	3.46041	10.1515	0.00171049	0.0277999	up	pseudo
LINC00112	2.082	-3.04655	10.5725	0.00171652	0.0278821	up	ncRNA
LOC102724948	-1.69106	-2.42337	10.0188	0.001744	0.0283054	down	ncRNA
NANOS3	-0.971851	-0.780477	10.1153	0.00174456	0.0283054	down	protein-coding
FLRT1	-0.656585	-0.145136	10.1633	0.00175414	0.0284448	down	protein-coding
SCN1A-AS1	1.8879	-2.03724	9.9924	0.00176621	0.0286243	up	ncRNA
CES1P1	2.34799	-1.79286	10.0011	0.00178612	0.0289306	up	pseudo
LINC00944	1.54025	-1.60011	9.96488	0.00179109	0.0289945	up	ncRNA
LINC02482	0.511691	0.404087	10.1194	0.00180383	0.0291844	up	ncRNA
NBPF20	-0.418817	2.74953	10.02	0.00182482	0.0295073	down	protein-coding
LOC100506071	1.43741	-1.9653	9.89805	0.00183742	0.0296943	up	ncRNA
GAS5	0.383119	6.96953	10.0691	0.00183895	0.0297021	up	ncRNA
PDZRN3-AS1	-0.953503	0.407806	10.0535	0.00186182	0.0300547	down	ncRNA
CDR2-DT	1.63644	-2.77653	9.93569	0.00186903	0.030154	up	ncRNA
LINC00303	1.97433	-2.85254	9.98323	0.00187461	0.0302115	up	ncRNA
ZBED5-AS1	0.40374	2.26892	9.97778	0.0018747	0.0302115	up	ncRNA
GLI4	0.466774	4.27106	9.99214	0.00187634	0.030221	up	protein-coding
PAK3	-0.945456	2.94569	9.96367	0.00188109	0.0302804	down	protein-coding
LOC105377276	1.64288	-2.02816	9.8349	0.00190647	0.0306717	up	ncRNA
METTL21A	-0.313998	4.1768	9.95522	0.00190959	0.0307047	down	protein-coding
LOC124906119	1.0877	-2.62444	9.83195	0.00191174	0.0307219	up	ncRNA
FAM247A	1.67783	-2.63309	9.8218	0.00193482	0.0310754	up	ncRNA
LINC01748	1.90935	-1.74803	9.80764	0.00195115	0.0313201	up	ncRNA
NOMO2	0.37874	7.58739	9.93785	0.00196654	0.0315495	up	protein-coding
LOC124904546	1.00624	-1.52163	9.79494	0.00196918	0.0315651	up	ncRNA
TEDC2	0.450037	3.6002	9.87886	0.00197053	0.0315651	up	protein-coding
DPH6-DT	1.0976	-2.05155	9.7512	0.00197082	0.0315651	up	ncRNA
LINC01999	2.09435	-3.10081	10.4647	0.00199517	0.0319373	up	ncRNA
G2E3-AS1	3.41956	-2.68245	9.78266	0.00200565	0.032087	up	ncRNA
ELOA-AS1	0.566585	0.816183	9.89267	0.00201455	0.0321954	up	ncRNA
PRH1	1.0528	0.992454	9.88543	0.00201467	0.0321954	up	protein-coding
LOC105374852	0.604802	-0.518554	9.86307	0.00201641	0.0322052	up	ncRNA
ZNF846	-0.634756	1.87636	9.8224	0.00204367	0.0326223	down	protein-coding
LOC105370777	1.38164	-1.29353	9.73471	0.00204518	0.0326283	up	ncRNA
HCG11	0.388474	4.24801	9.81926	0.002049	0.032671	up	ncRNA
TCP10L	1.81098	-2.97023	9.97671	0.00206523	0.0328963	up	protein-coding
ZNF586	0.463724	2.73596	9.77986	0.00206543	0.0328963	up	protein-coding
LINC00891	1.50551	-2.1373	9.66675	0.00207397	0.033014	up	ncRNA
LINC00402	2.23243	-2.88091	9.81985	0.00207866	0.0330704	up	ncRNA
RNPC3	0.684598	3.96453	9.77849	0.00208446	0.0331442	up	protein-coding
KLRK1-AS1	0.873519	0.406697	9.82387	0.00209098	0.0332294	up	ncRNA
UBL7-DT	0.45846	2.34709	9.73708	0.00211856	0.0336491	up	ncRNA
RPAIN	0.416437	4.18473	9.74999	0.00212139	0.0336754	up	protein-coding
LOC105376244	-1.95158	-2.61158	9.69361	0.00212682	0.0337429	down	ncRNA
GYS2	-2.09121	-3.18123	11.2828	0.00215504	0.0341715	down	protein-coding
LINC02487	1.50932	1.56787	9.72497	0.00216194	0.034262	up	ncRNA
LBX2	0.519182	0.477676	9.735	0.00219162	0.0347131	up	protein-coding
LOC102724159	-0.787448	5.47111	9.70506	0.00220053	0.034835	down	protein-coding
SPICE1	-0.370977	4.28412	9.67456	0.00220832	0.034939	down	protein-coding
CENPS-CORT	-0.545145	0.334824	9.71908	0.00221072	0.0349577	down	protein-coding
LOC105375741	-1.18507	-1.18386	9.6011	0.00221453	0.0349987	down	ncRNA
C1orf167	1.01491	-0.414039	9.65696	0.00223824	0.0353537	up	protein-coding
LOC101928087	2.59327	-2.95123	9.73148	0.00224356	0.0354184	up	ncRNA
LONRF3	0.916609	2.38081	9.61757	0.002255	0.0355792	up	protein-coding
LINC01909	1.30015	-2.09572	9.49062	0.00226615	0.0357355	up	ncRNA
INSYN2A	-1.33127	1.0684	9.63376	0.00228895	0.0360751	down	protein-coding
LOC101928215	1.33312	-1.89981	9.47795	0.0022909	0.0360861	up	ncRNA
CTBP1-DT	0.40108	4.60487	9.60785	0.00229544	0.0361377	up	ncRNA
SCAF8	-0.345203	5.99225	9.60022	0.00232879	0.0366426	down	protein-coding
VSIG8	-1.03793	-1.44693	9.45598	0.00234635	0.0368986	down	protein-coding
BCRP3	1.14973	-1.01474	9.50532	0.00235107	0.0369526	up	pseudo
LOC105379829	1.06947	-1.69517	9.43186	0.00236025	0.0370765	up	ncRNA
ZNF565	-0.372975	1.64524	9.53671	0.00237986	0.037364	down	protein-coding
OVCH1	-1.43299	-2.49865	9.39947	0.00241004	0.0378172	down	protein-coding
ZNF839	-0.379744	3.32915	9.47635	0.0024171	0.0378881	down	protein-coding
CLK3	0.674383	6.48141	9.52953	0.0024172	0.0378881	up	protein-coding
CYTOR	0.389776	4.28762	9.48576	0.00243281	0.0381118	up	ncRNA
LSM12	-0.677489	6.82482	9.50974	0.00244388	0.0382643	down	protein-coding
UCP3	-0.445879	-0.27714	9.48192	0.00247297	0.0386941	down	protein-coding
MCRIP2	0.394191	5.27755	9.47423	0.00247404	0.0386941	up	protein-coding
DLGAP4-AS1	1.23693	-1.77369	9.33508	0.00247702	0.0387197	up	ncRNA
TUBE1	0.360817	3.11145	9.41749	0.00248944	0.0388925	up	protein-coding
TM4SF1-AS1	1.07403	0.918302	9.46169	0.00250358	0.0390921	up	ncRNA
SCIRT	0.72419	0.363566	9.43769	0.0025482	0.0397672	up	ncRNA
NDUFA6-DT	0.441083	2.00812	9.38389	0.00255395	0.0398352	up	ncRNA
CLTRN	-0.729416	-0.418535	9.40322	0.00256129	0.0399279	down	protein-coding
MIR762HG	0.492328	1.69417	9.38886	0.00256408	0.0399498	up	ncRNA
LINC02249	1.80433	-2.24955	9.25877	0.00258454	0.0402466	up	ncRNA
GBX2	-1.078	-0.436666	9.30812	0.00267976	0.0417067	down	protein-coding
CST8	-2.40012	-3.15481	10.2094	0.00268536	0.0417711	down	protein-coding
SMIM2-AS1	0.712516	-1.10298	9.24125	0.00269647	0.0419212	up	ncRNA
LINC02803	-1.1471	-2.62438	9.19523	0.00270553	0.0420393	down	ncRNA
LOC349160	3.12356	-2.77181	9.23729	0.00270773	0.0420506	up	ncRNA
TTC32	0.391153	1.90309	9.26728	0.0027168	0.0421686	up	protein-coding
AQP5-AS1	1.3207	2.31837	9.25275	0.00273076	0.0423622	up	ncRNA
GARIN2	1.50353	-2.83288	9.2241	0.00275283	0.0426664	up	protein-coding
FMC1-LUC7L2	-0.467422	5.08028	9.26118	0.00275334	0.0426664	down	protein-coding
TIA1	-0.271331	6.23937	9.27342	0.00275588	0.0426826	down	protein-coding
NPB	0.817972	1.45003	9.25616	0.00275927	0.0427121	up	protein-coding
SBF2-AS1	0.481637	2.38522	9.17363	0.0028334	0.0438358	up	ncRNA
LOC105372908	2.88916	-2.93795	9.24449	0.00284247	0.0439523	up	ncRNA
TNFAIP1	-0.180749	5.84286	9.18089	0.00288611	0.0446031	down	protein-coding
TEX52	-0.991507	-2.17946	8.99992	0.0029149	0.0450238	down	protein-coding
CREB3	0.43209	6.17184	9.15979	0.0029208	0.0450822	up	protein-coding
SSNA1	0.336425	6.72213	9.1615	0.00292183	0.0450822	up	protein-coding
TXNDC17	0.404294	4.32747	9.12521	0.00293308	0.0452314	up	protein-coding
RAD51-AS1	0.932919	2.44822	9.10155	0.00294292	0.0453587	up	ncRNA
ESAM-AS1	0.918628	-1.77989	9.00719	0.00294461	0.0453603	up	ncRNA
DPY19L2P1	1.21419	0.0411983	9.1325	0.00295757	0.0455355	up	pseudo
PCOLCE-AS1	1.10398	-1.54567	9.00754	0.00296743	0.0456628	up	ncRNA
CDK11B	-0.343199	6.28695	9.12573	0.00297327	0.0457279	down	protein-coding
LINC00649	1.37252	0.108621	9.11088	0.00298626	0.0458967	up	ncRNA
TAF13	0.669266	5.21509	9.10548	0.00298744	0.0458967	up	protein-coding
P3H2-AS1	2.06585	-2.31742	8.9897	0.00299055	0.0459197	up	ncRNA
FRG1BP	0.858575	3.04554	9.06411	0.00299297	0.0459307	up	pseudo
LINC01523	2.07632	-2.98535	9.20847	0.00299447	0.0459307	up	ncRNA
LINC01807	2.717	-1.83462	9.0138	0.00302074	0.0463088	up	ncRNA
LOC101927143	2.43222	-1.93616	8.99229	0.00302245	0.0463102	up	ncRNA
GTF2A1-AS1	0.538616	0.0326325	9.09692	0.00303163	0.0464261	up	ncRNA
LOC100506606	0.754461	0.423485	9.07255	0.00307171	0.0470148	up	ncRNA
LPAL2	1.48497	-2.46934	8.92203	0.00307452	0.0470188	up	pseudo
LOC100506858	2.6759	-2.99273	9.16496	0.00307526	0.0470188	up	ncRNA
SNRNP70	0.357153	8.17413	9.04484	0.00310469	0.0474434	up	protein-coding
LINC00375	2.39491	-2.88287	9.0315	0.00311528	0.04758	up	ncRNA
CCT6P3	-0.415872	2.03916	8.99519	0.00311991	0.0476251	down	pseudo
LINC02302	1.43157	-0.975541	8.95195	0.00312546	0.0476845	up	ncRNA
DDX17	0.405836	8.7604	9.02496	0.0031365	0.0478274	up	protein-coding
MYRF-AS1	2.07423	-3.07051	9.49489	0.00316303	0.0482063	up	ncRNA
FBXO48	-0.445609	1.29517	8.98493	0.00317878	0.0484206	down	protein-coding
RC3H1-DT	1.51529	-2.73633	8.89691	0.00318565	0.0484994	up	ncRNA
ORMDL1	-0.317031	5.05025	8.96853	0.0032044	0.048759	down	protein-coding
CCDC159	0.668001	3.23183	8.92837	0.00321183	0.0488461	up	protein-coding
NT5C1B-RDH14	-2.15013	-3.14492	9.73865	0.00322268	0.0489804	down	protein-coding
LOC651337	0.976982	-0.564808	8.9367	0.00322408	0.0489804	up	ncRNA
TCAF1	-0.383956	6.58896	8.94511	0.00326537	0.0495814	down	protein-coding
CCDC24	0.615144	3.29033	8.89383	0.00327155	0.0496489	up	protein-coding
RIC3	-1.0946	-0.910703	8.8436	0.00333291	0.0505533	ns
C20orf204	0.9393	1.55541	8.8676	0.00336395	0.0509874	ns
LOC101928105	0.865957	-1.7744	8.75148	0.0033651	0.0509874	ns
HLA-DRB1	1.42365	4.14209	8.85186	0.00336701	0.0509894	ns
SPINK4	1.52712	-1.42346	8.76685	0.00337525	0.0510872	ns
SOX9-AS1	0.981925	1.79684	8.84496	0.00339146	0.0513054	ns
LOC105377853	1.92932	-3.10852	9.4812	0.00340354	0.0514611	ns
FNTB	0.351822	3.75732	8.81021	0.00342976	0.0518301	ns
SCART1	1.03842	0.89531	8.84818	0.00343273	0.0518476	ns
SORD2P	1.03635	1.94343	8.81035	0.0034477	0.0520463	ns
GNG10	-0.29417	5.00774	8.81684	0.00346476	0.0522763	ns
TBC1D10C	0.901571	-0.699739	8.78444	0.00347866	0.0524584	ns
RAB6C	-1.33676	1.81209	8.77569	0.00352152	0.0530767	ns
ADAMTS9-AS2	1.50197	-2.28246	8.66124	0.00352663	0.0531257	ns
LOC124909396	1.14841	0.587899	8.78309	0.00355591	0.0535387	ns
LINC02048	-1.06372	-1.92451	8.63092	0.00356874	0.0537036	ns
LOC101928565	1.85541	-3.13472	9.4425	0.00359532	0.0540752	ns
LINC01068	2.0721	-2.93521	8.77757	0.00362799	0.054538	ns
PHF21B	-1.22812	-1.3218	8.63254	0.00364593	0.054769	ns
SPINK9	-2.43924	-3.11672	9.22932	0.00364756	0.054769	ns
LOC105378998	2.18328	-2.98685	8.84673	0.0036491	0.054769	ns
CYBC1	0.224393	6.02575	8.72125	0.00366069	0.0549141	ns
SLC27A3	0.32751	5.23782	8.69454	0.00369714	0.0554319	ns
ITFG2	0.376288	5.24769	8.6558	0.00377223	0.0565283	ns
CARD18	2.74487	-2.61219	8.55562	0.00379458	0.0568333	ns
HYI	0.624773	5.14991	8.63849	0.00380242	0.056921	ns
LINC02345	2.56439	-3.01358	8.78861	0.00380598	0.0569446	ns
BTN2A3P	0.717715	0.321371	8.64962	0.00382039	0.0571304	ns
LINC02292	1.38322	-2.76095	8.55759	0.00382455	0.0571626	ns
NCK1-DT	0.358993	2.73484	8.58659	0.00383557	0.0572974	ns
SYTL1	0.398854	5.07793	8.60271	0.00387305	0.0578271	ns
KHDC4	0.293063	6.27484	8.61196	0.0038762	0.057844	ns
FXYD6-FXYD2	-1.262	-2.50577	8.4902	0.00388401	0.0579303	ns
RHBDD3	-0.374232	4.90706	8.58197	0.00390985	0.0582854	ns
LINC00652	1.39578	-2.14474	8.43855	0.00396426	0.0590658	ns
LOC124904048	0.69038	-0.790507	8.5111	0.0039952	0.0594959	ns
SLC25A37	0.493486	5.26115	8.54069	0.0040044	0.0596018	ns
LOC105378414	1.58193	-2.45585	8.42246	0.00401431	0.05971	ns
DEFB122	2.02079	-3.10158	9.05783	0.00401584	0.05971	ns
RSPH10B	1.19491	-1.72322	8.4139	0.00403879	0.0600202	ns
EXOC3L1	0.769788	0.703247	8.53083	0.00405726	0.0602633	ns
SCAI	0.39253	3.12988	8.47606	0.00406405	0.060333	ns
F8A2	-1.38353	3.79308	8.47732	0.00407675	0.0604901	ns
L3HYPDH	-0.435342	2.61008	8.4668	0.00408723	0.0606141	ns
ZNF860	-0.538123	2.07023	8.47163	0.00409934	0.0607585	ns
LOC124907725	0.776009	-0.403859	8.49095	0.0041012	0.0607585	ns
LOC105377778	2.047	-3.05372	8.79533	0.00411422	0.0609199	ns
CSH2	2.33918	-3.00391	8.61105	0.00415242	0.0614536	ns
ZNF814	-0.540219	3.48353	8.41987	0.0041935	0.0620295	ns
LINC01498	2.1506	-2.68021	8.38607	0.00419732	0.062054	ns
SLC26A6	0.491485	4.15149	8.42901	0.00420243	0.0620976	ns
LOC105373888	1.58936	-3.01367	8.59724	0.00422163	0.062349	ns
SOCS3-DT	1.23361	0.568953	8.44853	0.00422625	0.0623852	ns
PLAC9P1	1.46688	0.286083	8.40109	0.00431886	0.0636866	ns
SEMA6A-AS2	1.06235	-2.32544	8.26848	0.00432185	0.0636866	ns
LOC105377043	-2.23592	-2.93446	8.47649	0.00432214	0.0636866	ns
LNCATV	1.06617	-0.713316	8.36131	0.00432542	0.0636866	ns
ZNF890P	-1.57183	-2.90138	8.42595	0.00432554	0.0636866	ns
LINC03034	1.07629	-1.77184	8.27613	0.00433798	0.063837	ns
HTR4	1.51267	-2.76598	8.31253	0.00435396	0.0640391	ns
MASP2	0.518815	-0.190872	8.38375	0.00436358	0.0641477	ns
LOC107985651	2.33687	-3.01069	8.50008	0.00439442	0.064568	ns
LINC01874	2.22413	-2.90442	8.35881	0.00441648	0.0648589	ns
LINC02050	2.24967	-2.58033	8.25698	0.00442169	0.0649021	ns
LOC102723341	1.97564	-2.42194	8.23217	0.0044633	0.0654792	ns
ATP2C2-AS1	-0.56581	0.694554	8.33194	0.00450208	0.0660144	ns
LOC154449	1.98257	-3.11239	8.80288	0.00453674	0.0664679	ns
LINC00877	1.26964	-1.95088	8.1866	0.00453765	0.0664679	ns
HLX-AS1	1.25507	-2.70111	8.21371	0.00454338	0.0665177	ns
LOC102723791	1.26337	-2.51035	8.15021	0.00464123	0.0679156	ns
LOC124900217	-0.707873	1.34047	8.25367	0.00464735	0.0679704	ns
LOC105372984	1.98965	-3.10666	8.72267	0.0046981	0.0686776	ns
METTL26	0.257785	5.80197	8.22453	0.00473471	0.0691774	ns
MGAT2	-0.319285	4.7969	8.2088	0.004746	0.0693071	ns
RFPL1	-1.92827	-3.12851	8.77676	0.00475191	0.0693386	ns
SYNDIG1L	-1.25814	-1.99327	8.09027	0.004753	0.0693386	ns
LINC02303	1.66384	0.118109	8.19967	0.00477566	0.0696337	ns
SPDYE18	0.500409	-0.419596	8.1921	0.00480169	0.0699775	ns
TMEM219	-0.190132	5.87862	8.18537	0.00483387	0.0704107	ns
SLC23A3	0.800426	-0.584294	8.14579	0.00488457	0.071113	ns
LOC100129215	0.6631	-0.587075	8.1403	0.00489959	0.0712956	ns
SLC38A4-AS1	0.716977	1.44268	8.12787	0.00495243	0.0720278	ns
SLC28A2-AS1	1.12802	-1.89261	8.02129	0.0049551	0.0720301	ns
GPR152	-1.42891	-2.52498	8.03345	0.00496227	0.0720976	ns
LOC124904544	2.31538	-2.87697	8.11538	0.00496961	0.0721678	ns
ATP5MF-PTCD1	1.00593	0.335481	8.12507	0.00500175	0.0725976	ns
C20orf203	-1.15705	-1.94882	7.97898	0.00505116	0.0732491	ns
COQ10A	0.343364	2.4838	8.0651	0.00505175	0.0732491	ns
LINC00629	1.30247	-1.88773	7.98336	0.00506655	0.0734265	ns
TRMT44	-0.264486	3.57316	8.05415	0.00508578	0.0736679	ns
FNDC1-AS1	1.38061	0.222242	8.08261	0.00510083	0.0738486	ns
CYP17A1	1.78671	-2.99529	8.20336	0.00510579	0.0738831	ns
MUC4	0.95965	-2.16653	7.94337	0.00513892	0.0743249	ns
LIMS3	1.15661	-0.865585	8.00737	0.00517339	0.0747856	ns
NCR3LG1	-0.799222	2.79458	8.004	0.00521295	0.0753196	ns
PRDM16-DT	1.67144	-2.28008	7.92454	0.00524115	0.0756888	ns
GATA6-AS1	0.954429	-0.327062	8.00347	0.00526881	0.0760499	ns
LINC01203	2.44974	-3.02117	8.19204	0.0052718	0.0760547	ns
LIF-AS2	1.0402	-2.14545	7.87873	0.00532825	0.0768304	ns
TNNI3	1.35614	-0.498766	7.96734	0.0053351	0.0768904	ns
IGSF5	-0.698692	-1.01167	7.9512	0.00533945	0.0769144	ns
POM121	-0.273617	6.81904	7.98007	0.00539149	0.077625	ns
SERHL	1.0811	0.522395	7.96203	0.00545121	0.0784454	ns
C16orf95-DT	0.900429	0.206304	7.9527	0.00548046	0.0788038	ns
FBXL18	-0.395897	5.18198	7.93869	0.00548162	0.0788038	ns
TBC1D19	-0.551216	2.56739	7.90135	0.00551443	0.0792358	ns
LINC01431	0.876512	-0.216933	7.92049	0.00554515	0.0796371	ns
LINC00885	1.02487	2.00789	7.89563	0.00555374	0.0796892	ns
MAP4K1-AS1	2.05693	-2.7966	7.86695	0.00555434	0.0796892	ns
PEDS1-UBE2V1	-0.519821	3.97608	7.88854	0.00556522	0.0798053	ns
LOC102723335	1.8909	-3.08259	8.25225	0.0055808	0.0799886	ns
LOC124904560	-1.13413	-1.56916	7.8137	0.00558862	0.0800607	ns
[truncated: 26,638 more rows]

## Sheet: hg38_full_sponge_vs_T2T
gene	logFC	logCPM	F	PValue	FDR	direction	GENETYPE
LOC105371272	8.43765	1.76324	1906.63	8.19697e-77	2.34737e-72	up	ncRNA
ZACN	11.0348	5.14375	1643.57	5.01594e-73	7.18208e-69	up	protein-coding
ENTPD1-AS1	6.28117	3.46837	834.083	1.52277e-72	1.45358e-68	up	ncRNA
TRIM69	5.30021	3.58399	874.067	3.09519e-68	2.21593e-64	up	protein-coding
ABALON	-5.81953	1.28681	535.664	6.34257e-67	3.63264e-63	down	ncRNA
DCAF8-DT	5.24025	1.60453	559.581	6.55017e-63	3.12629e-59	up	ncRNA
WDR5B-DT	7.95185	1.99805	811.793	2.30613e-59	9.43438e-56	up	ncRNA
LHFPL3-AS2	7.6792	2.50778	623.071	7.34015e-59	2.6275e-55	up	ncRNA
LOC105372480	3.30447	2.99424	550.744	5.04477e-54	1.54382e-50	up	ncRNA
GLUD1P2	4.87224	0.43121	491.571	5.391e-54	1.54382e-50	up	pseudo
LOC105372733	5.38618	3.22716	500.29	9.05605e-54	2.35762e-50	up	ncRNA
CTDP1-DT	7.49851	1.79963	603.618	1.62079e-53	3.86788e-50	up	ncRNA
DNAJC25-GNG10	5.20046	1.44407	402.913	6.13436e-52	1.35131e-48	up	protein-coding
LINC03015	5.57582	1.15271	435.727	2.77052e-51	5.6671e-48	up	ncRNA
SNHG25	4.23668	2.15972	445.143	7.78744e-51	1.48673e-47	up	ncRNA
ZNF213-AS1	3.61951	2.96362	485.126	1.13446e-50	2.03048e-47	up	ncRNA
LOC105372430	-4.96545	-0.347194	376.138	3.03033e-50	5.10468e-47	down	ncRNA
JPX	2.94055	3.93002	475.701	1.40836e-49	2.24062e-46	up	ncRNA
SUGT1P3	4.47363	1.74698	364.367	6.91591e-47	1.04237e-43	up	pseudo
LOC105377203	5.94402	1.27359	373.568	2.05879e-45	2.94788e-42	up	ncRNA
ST20-MTHFS	6.33295	1.46102	373.466	2.16663e-45	2.95456e-42	up	protein-coding
SPDYE3	-4.70444	-0.151471	296.382	2.59738e-45	3.38097e-42	down	protein-coding
SRRM2-AS1	4.10714	0.393913	334.15	3.26914e-45	4.07036e-42	up	ncRNA
LINC00662	2.72332	3.55933	393.906	4.17082e-45	4.97666e-42	up	ncRNA
RSPH10B2	-4.67924	1.01148	317.666	5.46171e-45	6.25628e-42	down	protein-coding
LINC00881	5.41491	0.323244	409.059	3.16095e-44	3.48154e-41	up	ncRNA
WASHC1	-3.20995	4.56944	369.112	3.82991e-44	4.06212e-41	down	protein-coding
HCG25	4.08555	-0.0299321	331.091	7.75369e-44	7.93009e-41	up	ncRNA
LOC124907779	5.52707	-0.661799	526.642	1.87644e-43	1.85295e-40	up	ncRNA
PTOV1-AS1	4.40125	0.282196	319.045	2.91276e-43	2.78042e-40	up	ncRNA
LINC02236	7.38828	0.628875	529.539	3.34471e-43	3.08976e-40	up	ncRNA
BACE1-AS	3.25171	1.83749	348.593	6.61873e-43	5.92314e-40	up	ncRNA
ATF6-DT	3.55233	0.838063	323.82	9.86071e-43	8.557e-40	up	ncRNA
PSPN	4.75761	0.235452	331.843	1.86283e-42	1.569e-39	up	protein-coding
SMG1P3	-6.28353	1.70901	264.838	2.25878e-42	1.84813e-39	down	pseudo
WASH8P	-10.45	1.61503	1228.93	2.81821e-42	2.24181e-39	down	pseudo
CTAGE9	-5.46271	-0.184997	315.446	3.92633e-42	3.03888e-39	down	protein-coding
LOC101927708	8.3111	1.7067	425.83	5.84878e-42	4.40767e-39	up	ncRNA
PLBD1-AS1	5.38129	2.549	299.292	6.61189e-42	4.85499e-39	up	ncRNA
LOC124902876	-4.53807	1.97928	333.556	7.62513e-42	5.45902e-39	down	protein-coding
MGAT4EP	5.28379	2.17021	288.585	1.28915e-41	9.00425e-39	up	pseudo
UQCRHL	3.33456	2.76538	334.223	1.92397e-41	1.31182e-38	up	protein-coding
NPIPA1	2.14008	5.78203	347.784	2.9556e-41	1.96836e-38	up	protein-coding
LOC124901363	-3.4899	-1.28822	266.535	4.20932e-41	2.7396e-38	down	ncRNA
NQO1-DT	4.49605	0.358446	290.25	8.23276e-41	5.23914e-38	up	ncRNA
CROCCP2	2.23287	3.8436	325.295	9.98386e-41	6.21539e-38	up	pseudo
NALT1	6.01547	2.46901	270.937	1.27375e-40	7.76096e-38	up	ncRNA
ALOX12-AS1	2.94749	2.07289	312.218	6.03326e-40	3.59947e-37	up	ncRNA
POMK	3.17875	4.57733	315.667	2.21217e-39	1.29286e-36	up	protein-coding
RBM15-AS1	4.39312	0.845348	264.81	2.9759e-39	1.70442e-36	up	ncRNA
PCBP1-AS1	6.70058	4.33329	289.865	6.41465e-39	3.60189e-36	up	ncRNA
CRNDE	2.12588	5.75122	311.893	8.80951e-39	4.8515e-36	up	ncRNA
STAG3L5P	3.54107	4.80208	307.249	1.39668e-38	7.54654e-36	up	pseudo
LOC105374588	4.05607	1.4304	266.121	4.06068e-38	2.15344e-35	up	ncRNA
WASH5P	3.86723	4.29595	297.976	1.19071e-37	6.19971e-35	up	pseudo
MMP23A	4.10883	1.28903	252.763	3.11692e-37	1.57516e-34	up	pseudo
FSD2	-4.61954	-0.758518	247.236	3.13524e-37	1.57516e-34	down	protein-coding
ENTPD3-AS1	3.25656	1.31708	271.052	3.61474e-37	1.78475e-34	up	ncRNA
STX18-AS1	2.45017	1.61537	277.981	6.84285e-37	3.32134e-34	up	ncRNA
SEPTIN4-AS1	4.74343	-0.181952	289.224	1.78819e-36	8.53472e-34	up	ncRNA
RGL4	-5.96046	-0.387355	336.922	2.389e-36	1.12154e-33	down	protein-coding
ITGAE	2.11775	3.49122	266.081	2.79721e-36	1.29199e-33	up	protein-coding
LOC105374981	6.54093	-0.391084	390.337	4.25383e-36	1.9336e-33	up	ncRNA
ANAPC1P4	-7.90008	0.264857	569.504	1.21105e-35	5.41889e-33	down	pseudo
WASH7P	2.27214	4.44144	260.108	1.86665e-35	8.22388e-33	up	pseudo
LOC105377134	4.1438	0.505269	228.413	2.04579e-35	8.87656e-33	up	ncRNA
ZNF221	-2.4654	1.85587	263.256	4.27326e-35	1.82647e-32	down	protein-coding
TEKTIP1	-2.68384	0.594844	255.414	4.703e-35	1.98058e-32	down	protein-coding
FTX	3.50709	3.15336	255.777	4.97984e-35	2.06678e-32	up	ncRNA
NUTM2A-AS1	2.76819	3.96119	255.516	5.92305e-35	2.42312e-32	up	ncRNA
CFAP298-TCP10L	2.86453	3.44505	253.12	7.94863e-35	3.17725e-32	up	protein-coding
FEM1A	-1.61054	5.12211	257.035	7.98834e-35	3.17725e-32	down	protein-coding
CNBD2	3.24956	0.802111	236.823	1.34457e-34	5.25164e-32	up	protein-coding
ZNF56P	3.18281	0.829073	238.303	1.35706e-34	5.25164e-32	up	pseudo
LINC02288	4.623	0.947238	217.874	1.81257e-34	6.92088e-32	up	ncRNA
MIRLET7A1HG	3.74993	1.43401	231.695	2.64654e-34	9.97223e-32	up	ncRNA
BLOC1S5-TXNDC5	-5.11785	1.31583	209.713	2.73953e-34	1.01886e-31	down	ncRNA
LOC124905030	4.5134	0.555637	218.982	3.53752e-34	1.29877e-31	up	ncRNA
LOC105377294	2.95035	1.14334	239.658	4.35407e-34	1.57832e-31	up	ncRNA
BRWD1-AS1	6.79569	-0.03405	339.377	6.66226e-34	2.38484e-31	up	ncRNA
LOC101927788	6.95331	-0.385088	352.118	6.91209e-34	2.44372e-31	up	ncRNA
SLC3A1	-4.47177	-0.923181	216.951	8.18663e-34	2.85903e-31	down	protein-coding
ZKSCAN7-AS1	4.73971	-0.087715	243.488	1.06165e-33	3.66293e-31	up	ncRNA
LAMTOR5-AS1	4.7495	1.20696	208.7	1.21131e-33	4.12957e-31	up	ncRNA
ZNF32-AS3	6.28478	-1.04383	319.458	1.36951e-33	4.61396e-31	up	ncRNA
MAMDC2-AS1	4.59062	-0.236924	243.648	1.54879e-33	5.15728e-31	up	ncRNA
THSD8	5.96131	-0.647299	322.032	1.71914e-33	5.65874e-31	up	protein-coding
TMEM147-AS1	2.03844	3.32331	231.279	2.58431e-33	8.40986e-31	up	ncRNA
LIPJ	-5.49323	-0.804029	285.948	4.12157e-33	1.32617e-30	down	protein-coding
OR2A4	-8.10511	0.362431	488.033	6.72982e-33	2.14136e-30	down	protein-coding
ALDH1L1-AS1	7.7081	0.263352	325.871	7.145e-33	2.24848e-30	up	ncRNA
WASH2P	1.7726	3.55625	220.452	2.30298e-32	7.16853e-30	up	pseudo
DDHD1-DT	6.15125	-0.472884	303.619	2.67435e-32	8.23498e-30	up	ncRNA
LOC100129931	3.13203	2.48025	219.438	3.7412e-32	1.13975e-29	up	ncRNA
LOC105374971	8.53141	1.80922	258.72	3.89369e-32	1.17372e-29	up	ncRNA
LOC100505774	4.37504	0.130342	205.315	4.0221e-32	1.1998e-29	up	ncRNA
HOXC-AS2	4.03161	0.621565	197.803	4.88321e-32	1.44165e-29	up	ncRNA
LGSN	-5.33239	-0.354434	207.725	5.07414e-32	1.48273e-29	down	protein-coding
NPIPB6	-3.61576	0.120171	192.911	6.5258e-32	1.88767e-29	down	protein-coding
NPIPA9	2.79061	4.49474	218.666	1.09298e-31	3.12998e-29	up	protein-coding
B4GAT1-DT	4.63121	-0.36923	230.947	1.15433e-31	3.27293e-29	up	ncRNA
LINC00240	3.57697	-0.46357	199.07	1.21303e-31	3.40564e-29	up	ncRNA
TMEM161B-DT	2.80228	3.17951	215.611	1.3705e-31	3.81039e-29	up	ncRNA
EP400P1	2.8382	3.53183	213.968	2.51564e-31	6.92695e-29	up	pseudo
SLX1B-SULT1A4	-2.20026	3.05475	210.527	2.66554e-31	7.26983e-29	down	ncRNA
FKBP1C	-3.51024	0.145535	189.235	3.28675e-31	8.87949e-29	down	protein-coding
CFL1P1	3.68671	-0.63081	200.664	3.37331e-31	9.02816e-29	up	pseudo
STIMATE-MUSTN1	4.74727	2.32428	192.233	4.23457e-31	1.12283e-28	up	protein-coding
FAM27C	4.44972	0.902097	187.036	5.02434e-31	1.32002e-28	up	ncRNA
LINC00571	4.68801	-1.0605	244.828	5.26269e-31	1.37007e-28	up	ncRNA
ARNT2-DT	5.6097	1.83485	182.284	6.41004e-31	1.65373e-28	up	ncRNA
ZNF561-AS1	1.76917	3.3883	202.945	9.95343e-31	2.53216e-28	up	ncRNA
NDUFC2-KCTD14	-3.05033	3.29395	209.444	9.99176e-31	2.53216e-28	down	protein-coding
RPL21P28	-8.94585	2.32457	276.397	1.5513e-30	3.89689e-28	down	pseudo
PRR5-ARHGAP8	3.58634	0.227966	184.989	2.0587e-30	5.12652e-28	up	protein-coding
C22orf23	-3.68492	1.42366	200.879	2.5734e-30	6.35298e-28	down	protein-coding
C20orf144	3.55153	-1.03311	197.545	3.4011e-30	8.32456e-28	up	protein-coding
ACTR3-AS1	4.01969	0.46694	180.256	4.8365e-30	1.17375e-27	up	ncRNA
LINC01599	3.95572	2.75149	195.52	5.86739e-30	1.41018e-27	up	ncRNA
LINC02614	5.67535	0.385581	215.976	5.90921e-30	1.41018e-27	up	ncRNA
LOC100506076	4.27973	2.75625	193.824	6.28723e-30	1.48799e-27	up	ncRNA
LOC105371414	5.9815	-0.925357	250.254	1.62978e-29	3.82558e-27	up	ncRNA
KCTD21-AS1	3.03049	0.503282	183.941	2.64238e-29	6.15202e-27	up	ncRNA
LOC124902280	3.54116	0.162865	173.616	4.24943e-29	9.81379e-27	up	ncRNA
TRIM59-IFT80	-2.82726	1.17145	193.471	4.4861e-29	1.02775e-26	down	ncRNA
CYP2U1-AS1	5.55174	-1.06337	234.572	5.18425e-29	1.17826e-26	up	ncRNA
LSMEM1	-4.38178	-1.45871	205.607	6.18836e-29	1.3954e-26	down	protein-coding
H4C15	-3.38291	4.55795	185.389	7.89263e-29	1.75975e-26	down	protein-coding
LINC01237	6.21387	1.65895	172.361	7.92709e-29	1.75975e-26	up	ncRNA
LINC02245	4.84233	1.05236	167.7	8.67913e-29	1.91188e-26	up	ncRNA
LOC105374593	5.20433	-1.97002	185.769	1.6842e-28	3.68171e-26	up	ncRNA
LINC00511	5.08495	3.88798	186.746	1.70353e-28	3.69576e-26	up	ncRNA
MCTS2	2.36433	3.10388	179.814	3.41169e-28	7.34591e-26	up	protein-coding
C1orf54	2.05455	0.735886	185.099	3.59541e-28	7.68372e-26	up	protein-coding
LINC02603	-3.9178	-1.05812	155.655	7.59133e-28	1.61032e-25	down	ncRNA
LOC124901151	3.00238	0.137529	167.219	8.1101e-28	1.70771e-25	up	ncRNA
GCC2-AS1	2.50365	0.00942407	171.04	8.57157e-28	1.79171e-25	up	ncRNA
SP2-AS1	2.59457	1.98994	175.947	9.88947e-28	2.05221e-25	up	ncRNA
FAM86C1P	-6.40857	-1.82809	422.247	1.12028e-27	2.30802e-25	down	pseudo
GARIN5B	-6.71145	1.99506	147.354	1.48246e-27	3.03236e-25	down	protein-coding
NFE2L1-DT	3.49234	0.0956188	160.043	1.8556e-27	3.76872e-25	up	ncRNA
LOC107984643	3.08896	0.234318	159.913	2.45967e-27	4.96039e-25	up	ncRNA
PITRM1-AS1	-2.29585	0.224018	172.062	3.04553e-27	6.09894e-25	down	ncRNA
SDHAP2	1.52388	4.31411	171.054	3.37539e-27	6.71257e-25	up	pseudo
OVOS2	-4.31011	0.792977	153.689	4.44489e-27	8.7785e-25	down	pseudo
TMX2-CTNND1	-3.66807	1.01472	164.277	4.90544e-27	9.62171e-25	down	ncRNA
LOC105378944	6.40719	0.419531	201.02	5.02176e-27	9.78287e-25	up	ncRNA
SEPTIN7-DT	3.43533	0.315339	156.39	7.75425e-27	1.50039e-24	up	ncRNA
COPB2-DT	2.1924	2.42661	166.085	9.34895e-27	1.79682e-24	up	ncRNA
GTF2IP12	3.20352	1.67565	164.602	9.55835e-27	1.82482e-24	up	pseudo
ARPC4-TTLL3	-2.26904	1.92786	170.44	9.79268e-27	1.85717e-24	down	protein-coding
GRK4	1.75924	1.5159	169.782	1.04138e-26	1.96197e-24	up	protein-coding
LRRC37A	3.05072	3.23156	167.435	1.14047e-26	2.13462e-24	up	protein-coding
SLC25A53	2.97374	0.303109	159.151	1.24787e-26	2.32048e-24	up	protein-coding
SPDYE12	-4.06721	-1.08887	150.256	1.29779e-26	2.39772e-24	down	protein-coding
BOLA2	1.68763	4.0181	164.315	1.41927e-26	2.60536e-24	up	protein-coding
LINC03006	2.21045	2.45074	163.779	1.66025e-26	3.02833e-24	up	ncRNA
LOC124904403	6.59253	1.78897	156.101	2.23281e-26	4.02202e-24	up	ncRNA
LOC124902453	2.16206	1.89966	164.024	2.23313e-26	4.02202e-24	up	ncRNA
MRNIP	2.15968	3.99834	163.283	2.27959e-26	4.08003e-24	up	protein-coding
RNASEK-C17orf49	-2.30228	1.95891	166.75	2.33927e-26	4.16084e-24	down	ncRNA
SNRPA1-DT	-2.70616	0.960492	165.386	2.92465e-26	5.16995e-24	down	ncRNA
RANBP3-DT	3.90492	-0.205367	152.525	3.01724e-26	5.3009e-24	up	ncRNA
SUCLG2-DT	2.47028	1.18389	163.635	3.21171e-26	5.60815e-24	up	ncRNA
PCAT1	3.72096	1.03674	152.927	3.62551e-26	6.29235e-24	up	ncRNA
RBM26-AS1	1.93837	0.831823	165.798	3.93613e-26	6.7903e-24	up	ncRNA
TNNI1	4.0781	0.65931	148.154	4.0223e-26	6.8974e-24	up	protein-coding
SRCAP	-1.30849	6.46739	167.002	5.1314e-26	8.7469e-24	down	protein-coding
FAM182A	4.10148	1.82161	152.96	5.24705e-26	8.89111e-24	up	ncRNA
PPP1R13B-DT	3.62623	-0.531825	151.169	6.14798e-26	1.03564e-23	up	ncRNA
LOC105374312	7.5343	0.291679	206.028	7.39314e-26	1.23811e-23	up	ncRNA
LMNTD2-AS1	3.24401	2.31942	155.932	9.84513e-26	1.63916e-23	up	ncRNA
LRRC37A5P	6.63627	-0.955618	199.139	1.083e-25	1.79271e-23	up	pseudo
SLC35A4	-1.10613	6.29571	162.405	1.49806e-25	2.46552e-23	down	protein-coding
PMS2CL	-4.81259	0.609355	134.984	1.71998e-25	2.81458e-23	down	pseudo
LOC124904094	-2.88756	-0.29407	143.01	1.94058e-25	3.15752e-23	down	protein-coding
PRMT5-DT	5.6398	-0.489786	187.665	2.12214e-25	3.43342e-23	up	ncRNA
ZCCHC14-DT	5.64759	-1.68121	167.081	2.83063e-25	4.55397e-23	up	ncRNA
SGO1-AS1	5.24216	-1.45107	171.922	3.59392e-25	5.74966e-23	up	ncRNA
LINC02422	4.15156	-1.41834	163.232	3.84321e-25	6.11434e-23	up	ncRNA
LYNX1-SLURP2	7.80844	1.13227	178.582	4.79431e-25	7.58535e-23	up	protein-coding
CFAP418-AS1	3.02137	0.227854	141.787	9.91438e-25	1.55999e-22	up	ncRNA
NSUN5P2	1.87364	4.83464	149.005	1.31184e-24	2.05284e-22	up	pseudo
ZNF730	-2.6736	1.94131	147.752	3.23936e-24	5.04161e-22	down	protein-coding
H4C14	3.13793	3.8051	145.955	3.38178e-24	5.23482e-22	up	protein-coding
FRG1CP	-4.63701	-0.45518	128.415	3.64312e-24	5.60904e-22	down	pseudo
FRG1HP	2.08637	3.42128	142.95	3.69778e-24	5.66274e-22	up	pseudo
ZNF833P	2.51215	1.11896	144.346	4.27152e-24	6.50657e-22	up	pseudo
RALY-AS1	2.11243	1.27831	145.534	4.31922e-24	6.54441e-22	up	ncRNA
CHURC1-FNTB	-3.27277	1.17911	142.387	5.58311e-24	8.41492e-22	down	protein-coding
MFF-DT	2.06143	-0.0831296	140.503	6.5765e-24	9.86027e-22	up	ncRNA
GLIDR	2.11764	2.01833	140.567	8.87896e-24	1.32431e-21	up	ncRNA
TMEM262	6.45393	-1.08474	167.773	1.61156e-23	2.3912e-21	up	protein-coding
ARMCX5-GPRASP2	-3.08638	0.651232	136.354	1.77244e-23	2.61636e-21	down	protein-coding
ABHD14A-ACY1	3.80887	0.399631	128.393	1.85702e-23	2.72715e-21	up	protein-coding
ZBED3-AS1	3.10623	0.824969	133.431	2.8189e-23	4.11861e-21	up	ncRNA
PCDHGC4	-4.64192	1.73961	128.278	4.49747e-23	6.53778e-21	down	protein-coding
SPANXA2-OT1	4.91766	0.290929	137	4.62949e-23	6.6957e-21	up	ncRNA
LOC613038	2.78831	1.13973	133.856	5.19945e-23	7.48224e-21	up	pseudo
LOC124902694	3.19168	-0.748198	125.965	5.56168e-23	7.96349e-21	up	protein-coding
FAM66D	3.92624	0.578986	124.902	5.62686e-23	8.01674e-21	up	ncRNA
LOC124901582	2.67234	0.0537929	128.763	7.11946e-23	1.00931e-20	up	ncRNA
GUCY2D	-4.2881	0.372451	118.383	8.87571e-23	1.25209e-20	down	protein-coding
OR7E14P	-3.90075	-0.972556	117.39	1.06482e-22	1.49476e-20	down	pseudo
LINC01291	7.37653	0.903072	150.279	1.33482e-22	1.86464e-20	up	ncRNA
ZNF230-DT	2.1715	-0.40523	125.24	1.3767e-22	1.91381e-20	up	ncRNA
LOC105375022	2.89433	-0.581147	121.733	1.38717e-22	1.91905e-20	up	ncRNA
PTGER4P2-CDK2AP2P2	2.41772	1.33422	131.476	1.40751e-22	1.93784e-20	up	pseudo
UXT-AS1	2.35124	-0.790438	121.201	1.6313e-22	2.2352e-20	up	ncRNA
SPATA24	-2.32969	2.63083	130.576	1.7675e-22	2.41028e-20	down	protein-coding
PSORS1C1	3.26047	0.496995	122.116	1.86578e-22	2.53224e-20	up	protein-coding
HCRTR1	-4.34142	-1.69335	148.674	2.11828e-22	2.86137e-20	down	protein-coding
STX16-NPEPL1	-3.04601	2.70649	131.529	2.34235e-22	3.14919e-20	down	ncRNA
POLR2J3	1.9339	2.9213	127.356	2.45018e-22	3.27878e-20	up	protein-coding
LOC100996437	2.79894	0.979807	127.62	2.75217e-22	3.66576e-20	up	ncRNA
SLX1A-SULT1A3	3.35649	4.23902	127.945	5.14614e-22	6.82268e-20	up	ncRNA
PRC1-AS1	2.71435	-0.535798	117.725	5.49033e-22	7.24546e-20	up	ncRNA
LOC105370534	6.91741	0.313969	150.725	5.53107e-22	7.26575e-20	up	ncRNA
LINC03026	2.61179	0.747539	125.465	5.91167e-22	7.73025e-20	up	ncRNA
RPL32P3	2.12137	3.74229	124.398	7.09748e-22	9.23866e-20	up	pseudo
FAM174A-DT	4.68413	-1.25033	136.811	9.48667e-22	1.22927e-19	up	ncRNA
HPN-AS1	3.31914	0.214068	116.795	1.12401e-21	1.44992e-19	up	ncRNA
TMEM72-AS1	3.58009	-0.267823	115.554	1.26383e-21	1.62297e-19	up	ncRNA
SLC12A9-AS1	2.44228	-0.90685	113.448	1.48836e-21	1.90277e-19	up	ncRNA
SMG1P1	-3.27132	1.97715	124.395	1.62132e-21	2.06354e-19	down	pseudo
DICER1-AS1	1.8638	1.06304	124.354	1.70689e-21	2.16284e-19	up	ncRNA
PLD4	-3.45788	-0.373559	109.304	2.09212e-21	2.63929e-19	down	protein-coding
SATB2-AS1	5.83789	0.46271	128.982	2.43904e-21	3.06346e-19	up	ncRNA
GPR199P	-4.18829	-1.36377	120.252	3.02289e-21	3.78019e-19	down	pseudo
LOC101929718	-2.89106	-1.50638	106.709	3.15404e-21	3.92706e-19	down	ncRNA
MIR5689HG	6.44032	0.156029	140.295	3.35731e-21	4.16205e-19	up	ncRNA
SNHG26	3.9051	0.670753	111.955	3.69459e-21	4.56043e-19	up	ncRNA
LOC107986968	-5.88271	-0.177329	121.851	3.79749e-21	4.66733e-19	down	ncRNA
LINC01943	-4.73347	-1.20207	127.244	3.83725e-21	4.69604e-19	down	ncRNA
LOC124903398	3.7387	0.906138	113.442	3.88069e-21	4.729e-19	up	ncRNA
LOC102724701	3.04193	1.45084	114.859	5.15777e-21	6.2586e-19	up	ncRNA
LINC00887	3.19255	0.16464	112.167	5.433e-21	6.56476e-19	up	ncRNA
PILRB	1.88	5.35734	118.771	6.8015e-21	8.1838e-19	up	protein-coding
CRTC3-AS1	2.77591	-1.38388	110.589	7.20628e-21	8.63458e-19	up	ncRNA
SBNO1-AS1	1.89332	-0.0383348	116.814	7.34666e-21	8.7661e-19	up	ncRNA
TBC1D3K	-4.61127	0.00127286	103.577	8.50608e-21	1.01074e-18	down	protein-coding
LOC101928053	2.27847	-1.02765	106.539	1.40926e-20	1.66764e-18	up	ncRNA
AMY1A	-5.59851	-0.288194	116.1	1.48321e-20	1.74793e-18	down	protein-coding
CCT6P1	1.42959	2.21531	113.169	1.68074e-20	1.97259e-18	up	pseudo
H2AC15	2.50771	0.657627	113.964	1.75974e-20	2.05688e-18	up	protein-coding
OR1J2	-6.22722	-0.540302	143.533	1.85752e-20	2.16235e-18	down	protein-coding
SMG1P6	-2.46884	-0.191746	109.751	2.07773e-20	2.4089e-18	down	pseudo
RTEL1-TNFRSF6B	2.12719	3.49778	112.716	2.09019e-20	2.41358e-18	up	ncRNA
MIR3936HG	2.80208	0.744937	112.208	2.10325e-20	2.4189e-18	up	ncRNA
LINC00298	8.24286	0.84874	132.469	2.24482e-20	2.5714e-18	up	ncRNA
VAMP7	-0.955856	4.93819	114.03	2.57086e-20	2.93313e-18	down	protein-coding
POLR2J2	3.31685	0.292949	107.167	2.5878e-20	2.94075e-18	up	protein-coding
LINC01260	4.25137	0.160014	106.93	2.69708e-20	3.05282e-18	up	ncRNA
AUH	-0.901197	4.46824	112.6	2.8619e-20	3.22663e-18	down	protein-coding
PKN2-AS1	3.09964	-0.736831	105.44	3.1969e-20	3.59018e-18	up	ncRNA
SNURF	-5.43337	3.39164	114.185	3.65584e-20	4.08954e-18	down	protein-coding
STAG3L3	1.69521	4.80596	111.754	4.05088e-20	4.51381e-18	up	pseudo
PMS2P5	1.55829	2.65166	109.735	4.08066e-20	4.52938e-18	up	pseudo
SEPTIN7P9	2.97805	-0.923468	104.564	4.37328e-20	4.83543e-18	up	pseudo
LOC157273	6.90992	0.55378	126.095	5.00259e-20	5.50997e-18	up	ncRNA
LOC101927560	3.97617	-0.534428	108.45	5.38075e-20	5.90377e-18	up	ncRNA
CNN3-DT	2.22102	2.00155	109.919	5.58757e-20	6.1073e-18	up	ncRNA
ENTPD1	-1.47567	3.64957	107.892	6.61203e-20	7.19957e-18	down	protein-coding
ITGA9-AS1	2.92593	1.20342	107.446	9.89519e-20	1.07337e-17	up	ncRNA
LOC101927993	4.12584	-2.21111	102.315	1.31934e-19	1.42573e-17	up	ncRNA
LINC02613	3.64002	0.436162	101.285	1.46787e-19	1.58027e-17	up	ncRNA
TMEM191A	2.14847	2.66695	105.541	1.76353e-19	1.89147e-17	up	pseudo
GMDS-DT	2.45755	2.15939	104.668	2.60901e-19	2.78784e-17	up	ncRNA
MADCAM1	3.63355	-0.721306	102.205	2.70446e-19	2.87909e-17	up	protein-coding
FAM229A	1.59679	1.65355	105.142	3.16743e-19	3.35947e-17	up	protein-coding
DIS3L-AS1	-3.27761	-1.75464	97.7776	4.25247e-19	4.49366e-17	down	ncRNA
SPDYE2	-2.68005	0.36114	102.621	4.39292e-19	4.625e-17	down	protein-coding
PCDHB1-AS1	5.24367	0.124113	108.103	4.45819e-19	4.67653e-17	up	ncRNA
OXCT1-AS1	3.12277	0.755623	100.896	4.60803e-19	4.80873e-17	up	ncRNA
BMS1P4-AGAP5	-1.72332	1.21018	105.413	4.61781e-19	4.80873e-17	down	pseudo
PMS2P4	1.22639	2.54044	101.716	4.64407e-19	4.81856e-17	up	pseudo
LINC00937	4.8806	0.610872	98.2359	5.17285e-19	5.34783e-17	up	ncRNA
CLUHP3	1.87793	3.72772	102.002	5.31383e-19	5.47382e-17	up	pseudo
PRR34-AS1	2.20291	2.59888	101.984	5.4156e-19	5.55866e-17	up	ncRNA
DSCR9	2.78515	0.60797	101.316	5.49772e-19	5.62279e-17	up	ncRNA
LOC388242	-5.83387	-1.99577	161.698	5.76785e-19	5.87808e-17	down	pseudo
MHENCR	1.39304	3.00497	100.757	6.03924e-19	6.13282e-17	up	ncRNA
OGFR-AS1	4.30753	-0.971394	107.606	7.11583e-19	7.20057e-17	up	ncRNA
ACTR3C	-1.16253	2.51787	100.369	7.25874e-19	7.31931e-17	down	protein-coding
FAM106A	5.96351	1.24062	98.015	8.15268e-19	8.19187e-17	up	ncRNA
SP140	-2.93173	-1.24076	90.2434	1.12155e-18	1.123e-16	down	protein-coding
PKD1P1	-1.98153	6.18672	102.041	1.28632e-18	1.2835e-16	down	pseudo
GTF2I-AS1	4.26227	-1.90708	99.9625	1.40333e-18	1.39539e-16	up	ncRNA
LOC124907743	3.62339	-2.38985	92.9792	1.46446e-18	1.45113e-16	up	ncRNA
POLR2J4	1.75512	4.26119	98.906	1.60727e-18	1.58715e-16	up	pseudo
LINC02449	2.77074	2.2373	98.5053	1.71229e-18	1.68505e-16	up	ncRNA
LINC02352	3.07308	-0.561816	94.084	1.73983e-18	1.70628e-16	up	ncRNA
RPL34-DT	2.9473	-1.2673	94.8349	1.78263e-18	1.7423e-16	up	ncRNA
C8orf44-SGK3	-2.47944	0.359185	98.7447	1.80994e-18	1.76296e-16	down	protein-coding
LOC105370921	7.44636	0.277658	116.301	1.94555e-18	1.88863e-16	up	ncRNA
CA4	-4.05138	-2.06899	114.268	2.09246e-18	2.02438e-16	down	protein-coding
RABGAP1L-DT	3.46064	-1.89016	96.3138	2.51499e-18	2.42498e-16	up	ncRNA
LINC02762	2.83964	0.977	96.6503	2.87939e-18	2.76702e-16	up	ncRNA
LOC107984262	1.83084	1.96868	97.1216	3.02944e-18	2.90147e-16	up	ncRNA
LHFPL5	2.56592	0.0578653	94.9413	3.13072e-18	2.98848e-16	up	protein-coding
ASPRV1	-2.02201	1.19377	98.7862	3.34285e-18	3.1776e-16	down	protein-coding
LOC105370460	4.40703	-1.89015	97.5494	3.35104e-18	3.1776e-16	up	ncRNA
ZNF710-AS1	1.11075	2.67489	95.235	3.47307e-18	3.28245e-16	up	ncRNA
NPIPA7	-1.71296	2.84724	95.609	3.60436e-18	3.39533e-16	down	protein-coding
LOC105379199	3.77521	-1.52991	97.8503	4.49352e-18	4.21905e-16	up	protein-coding
LINC00581	4.21274	-2.06752	93.3228	4.96184e-18	4.64353e-16	up	ncRNA
SNRPF-DT	6.33165	-0.542328	111.622	5.78457e-18	5.39585e-16	up	ncRNA
LOC101928893	6.99294	-0.134687	112.454	6.26495e-18	5.82498e-16	up	ncRNA
LINC01883	5.76845	-1.57653	101.346	6.6723e-18	6.18365e-16	up	ncRNA
FARP2	1.33388	4.71213	94.9346	7.07689e-18	6.53745e-16	up	protein-coding
FSCN3	2.3262	-1.95562	88.2614	7.40616e-18	6.81962e-16	up	protein-coding
LOC107986763	7.12505	-0.34199	112.445	7.77184e-18	7.1334e-16	up	ncRNA
H2BC11	2.20757	1.46431	94.7693	7.81097e-18	7.14642e-16	up	protein-coding
LINC00471	1.76725	0.328878	95.5933	7.94884e-18	7.24939e-16	up	ncRNA
RASSF8-AS1	2.45077	1.47356	93.8582	9.29441e-18	8.44965e-16	up	ncRNA
NPIPB9	-3.25367	-1.16409	84.7687	9.83096e-18	8.90915e-16	down	protein-coding
LINC02256	3.23297	-0.0956097	88.1064	1.2247e-17	1.10637e-15	up	ncRNA
ADAM20	-3.00396	-2.11428	91.3646	1.24627e-17	1.12231e-15	down	protein-coding
LINC00665	1.11823	5.3956	93.1845	1.71511e-17	1.53968e-15	up	ncRNA
PDPR2P	1.30444	2.26019	90.9878	1.72169e-17	1.54075e-15	up	pseudo
NR1I3	4.16539	-1.49206	94.692	2.15619e-17	1.92358e-15	up	protein-coding
LOC100129203	2.59561	-0.181742	87.8024	2.30039e-17	2.04585e-15	up	ncRNA
RBM5-AS1	-3.75791	1.00469	85.5171	2.3545e-17	2.08551e-15	down	ncRNA
METTL14-DT	3.53055	-1.33726	91.0832	2.35955e-17	2.08551e-15	up	ncRNA
SMG7-AS1	1.67437	1.47665	91.1982	2.62041e-17	2.30894e-15	up	ncRNA
MYLK-AS1	1.7437	0.95796	91.9095	2.69612e-17	2.36758e-15	up	ncRNA
IL18BP	-1.66013	2.89171	89.3412	2.70349e-17	2.36758e-15	down	protein-coding
ZIM2-AS1	6.56905	4.8871	91.0728	2.73781e-17	2.39032e-15	up	ncRNA
RPL23AP82	1.54166	3.92247	89.6274	2.74665e-17	2.39075e-15	up	pseudo
LOC284798	5.05622	-1.6801	94.4762	2.88861e-17	2.5067e-15	up	ncRNA
DHRS4L1	2.13994	0.774251	90.7592	3.23404e-17	2.79799e-15	up	pseudo
LOC105370109	8.2882	0.488234	104.457	3.41965e-17	2.94965e-15	up	ncRNA
EXTL3-AS1	3.69704	-1.09482	90.0425	3.50749e-17	3.01633e-15	up	ncRNA
EGFL8	2.17257	2.63371	88.8694	3.60547e-17	3.09131e-15	up	protein-coding
FER1L4	-4.07204	1.67453	88.6187	3.77228e-17	3.22277e-15	down	pseudo
LOC102724200	-1.06683	4.24406	88.989	3.7813e-17	3.22277e-15	down	protein-coding
DPY19L2P3	3.109	1.55466	87.8616	4.68064e-17	3.97743e-15	up	pseudo
LINC01012	1.67612	0.939777	89.843	5.33269e-17	4.51811e-15	up	ncRNA
SMCO2	-3.48286	-1.41708	82.4234	5.52467e-17	4.66696e-15	down	protein-coding
HSF2BP	-2.33822	2.81853	87.8311	6.11994e-17	5.15461e-15	down	protein-coding
LOC124903883	1.73557	-0.719131	84.807	6.64413e-17	5.57971e-15	up	ncRNA
GCOM1	-2.90861	0.318463	85.2099	6.67837e-17	5.59206e-15	down	protein-coding
TSSK3	-2.13742	-0.882352	82.028	7.41523e-17	6.19096e-15	down	protein-coding
FALEC	2.84719	0.0861121	84.4054	8.06915e-17	6.71734e-15	up	ncRNA
LOC107984243	1.44391	0.637381	88.6664	9.11315e-17	7.56444e-15	up	ncRNA
DSP-AS1	-1.34836	1.9228	86.3443	1.04221e-16	8.62597e-15	down	ncRNA
SNHG4	2.13345	3.00138	85.4215	1.11534e-16	9.20463e-15	up	ncRNA
NSMCE1-DT	4.871	-1.80055	88.2952	1.12551e-16	9.26186e-15	up	ncRNA
LINC01572	1.77835	0.124	86.7035	1.15775e-16	9.49987e-15	up	ncRNA
LOC100134368	2.11633	-0.512847	83.0557	1.19088e-16	9.74379e-15	up	ncRNA
ZNF826P	4.22881	1.38072	82.0044	1.25235e-16	1.02176e-14	up	pseudo
LOC105370947	5.38338	-1.83357	87.4347	1.31227e-16	1.0676e-14	up	ncRNA
LOC124903824	2.14301	1.27779	86.1734	1.33097e-16	1.07974e-14	up	ncRNA
THUMPD3-AS1	1.44474	4.08369	84.9987	1.33511e-16	1.08004e-14	up	ncRNA
TTC41P	-3.83103	-2.10294	94.1738	1.38104e-16	1.11406e-14	down	pseudo
LINC00319	4.88458	0.563322	82.0643	1.46212e-16	1.17614e-14	up	ncRNA
DAP-DT	-4.531	-2.11814	104.946	1.65722e-16	1.32935e-14	down	ncRNA
RAB33B-AS1	1.13627	2.30574	83.6715	1.87547e-16	1.50022e-14	up	ncRNA
JMJD7-PLA2G4B	2.21687	3.47769	83.9123	1.97669e-16	1.57678e-14	up	protein-coding
HEATR5A-DT	2.57035	-1.56424	79.5487	2.55263e-16	2.03054e-14	up	ncRNA
STPG3	3.39537	-0.762137	80.4533	2.73543e-16	2.16993e-14	up	protein-coding
STPG3-AS1	4.70849	-0.379433	86.4314	2.89903e-16	2.29336e-14	up	ncRNA
LINC01118	3.41945	-1.54568	82.84	3.04077e-16	2.39886e-14	up	ncRNA
PXN-AS1	1.18855	2.74547	81.7646	3.13947e-16	2.46992e-14	up	ncRNA
LOC105371729	3.97056	-1.85093	82.8554	3.22324e-16	2.52887e-14	up	ncRNA
PRICKLE4	-2.36544	2.11645	83.5499	3.26908e-16	2.55783e-14	down	protein-coding
RNF217-AS1	2.45385	-0.473485	79.4897	3.31777e-16	2.58886e-14	up	ncRNA
H2BC20P	-2.92048	-0.144182	79.0716	3.39155e-16	2.62827e-14	down	pseudo
PARD6G-AS1	1.94903	1.39964	83.3183	3.39571e-16	2.62827e-14	up	ncRNA
LINC01376	2.5987	0.806586	82.5349	3.39582e-16	2.62827e-14	up	ncRNA
LINC01176	2.67274	-0.0452755	80.0587	3.8267e-16	2.95378e-14	up	ncRNA
LINC02018	2.45193	-0.672039	78.2743	3.97616e-16	3.06089e-14	up	ncRNA
TBC1D3E	-4.23391	1.8726	81.7868	3.991e-16	3.06408e-14	down	protein-coding
LINC01829	4.12532	-1.6524	83.8998	4.41349e-16	3.37939e-14	up	ncRNA
LOC340090	3.8631	1.11865	78.8681	4.60576e-16	3.5172e-14	up	ncRNA
LOC100130691	1.82458	0.335646	82.6951	4.69754e-16	3.57775e-14	up	ncRNA
CD27-AS1	1.30103	4.50722	81.6853	4.81548e-16	3.65785e-14	up	ncRNA
SMG1P5	1.28764	2.89195	80.3658	5.05555e-16	3.83005e-14	up	pseudo
CTAGE6	-4.24574	-1.20562	79.1201	5.5194e-16	4.17043e-14	down	protein-coding
CATSPER2P1	1.5738	0.890929	82.3861	6.17681e-16	4.65488e-14	up	pseudo
ID2-AS1	2.20344	1.39571	81.1323	6.59268e-16	4.95524e-14	up	ncRNA
KBTBD11-OT1	5.03762	-0.868256	87.9732	6.7133e-16	5.03269e-14	up	ncRNA
LINC02188	4.66353	3.57021	80.6584	7.26339e-16	5.43085e-14	up	ncRNA
CHMP3-AS1	5.95939	-1.26641	88.4645	7.37585e-16	5.50058e-14	up	ncRNA
LOC107985767	1.99653	-0.929119	76.4378	7.6861e-16	5.71706e-14	up	ncRNA
VLDLR-AS1	2.77683	0.330877	78.7521	7.74864e-16	5.74865e-14	up	ncRNA
LNCTAM34A	1.71708	0.480891	81.4874	7.98011e-16	5.90507e-14	up	ncRNA
LRRC37A2	-3.36957	2.66499	81.1211	8.79818e-16	6.49365e-14	down	protein-coding
LOC440300	-1.5594	1.18622	81.3194	8.83053e-16	6.50077e-14	down	pseudo
ARHGAP31-AS1	2.70409	-0.327406	76.2988	1.04082e-15	7.64256e-14	up	ncRNA
LINC02771	5.33992	-0.472309	86.7341	1.05637e-15	7.73691e-14	up	ncRNA
LHB	-2.2757	-1.36104	72.6327	1.14345e-15	8.3533e-14	down	protein-coding
LOC101927845	4.84215	-1.9282	79.5868	1.16471e-15	8.48694e-14	up	ncRNA
RAB30-DT	0.863436	3.26451	77.6262	1.24773e-15	9.06886e-14	up	ncRNA
PPAN-P2RY11	2.12249	2.16103	78.4903	1.26671e-15	9.1835e-14	up	protein-coding
LOC107986760	3.47912	-1.82265	78.0871	1.30198e-15	9.41532e-14	up	ncRNA
RCAN3AS	2.52082	-0.699204	74.8351	1.36568e-15	9.8511e-14	up	ncRNA
FAM151B-DT	1.95377	3.85973	77.9578	1.46863e-15	1.05671e-13	up	ncRNA
MYCBP2-AS1	5.18743	-1.98073	78.3928	1.50254e-15	1.0784e-13	up	ncRNA
SDHAP3	3.70159	5.06066	78.7326	1.668e-15	1.19417e-13	up	pseudo
LARP4B-DT	4.68655	-2.25384	74.8225	1.88398e-15	1.34543e-13	up	ncRNA
NPIPA3	-1.85586	0.358768	78.7605	2.02575e-15	1.44307e-13	down	protein-coding
BCL2L1-AS1	-4.5709	-2.32407	93.9437	2.0852e-15	1.48173e-13	down	ncRNA
RAG2	-3.79664	-2.46858	86.2854	2.22462e-15	1.57689e-13	down	protein-coding
LINC02664	5.39854	-1.69335	80.1025	2.4476e-15	1.73066e-13	up	ncRNA
LOC100506274	3.96084	-2.49884	72.4883	2.47085e-15	1.7428e-13	up	ncRNA
RAB4A-AS1	1.57169	3.44384	75.2357	3.28893e-15	2.31413e-13	up	ncRNA
WASH3P	0.924448	4.85326	76.0555	3.85232e-15	2.7039e-13	up	pseudo
LOC101927609	2.18098	-0.96514	71.745	4.02535e-15	2.81844e-13	up	ncRNA
LRRC8C-DT	3.20405	0.568267	73.2517	4.58378e-15	3.2016e-13	up	ncRNA
PPP1R12A-AS1	1.79119	0.806688	76.0588	4.72462e-15	3.29195e-13	up	ncRNA
FAF1-AS1	-3.32815	-2.17502	76.6977	5.9019e-15	4.10225e-13	down	ncRNA
LINC00370	10.3377	2.7658	79.9981	5.91887e-15	4.10408e-13	up	ncRNA
GUSBP2	1.69211	1.24743	75.0749	5.97793e-15	4.13503e-13	up	pseudo
AGA-DT	-1.9463	-0.385884	72.7269	7.10309e-15	4.90147e-13	down	ncRNA
ERICH2-DT	4.58733	-1.46203	77.3608	7.1976e-15	4.95475e-13	up	ncRNA
C16orf46	-1.52761	0.462659	74.9429	8.12136e-15	5.57725e-13	down	protein-coding
HSD52	4.58749	-2.07326	72.1994	8.61098e-15	5.89934e-13	up	ncRNA
PRKRIP1	0.694213	5.27891	74.0581	8.86567e-15	6.05934e-13	up	protein-coding
ASDURF	-1.77652	-0.0595315	73.2969	9.35306e-15	6.37723e-13	down	protein-coding
LINC01121	4.50551	-2.10571	71.495	9.47055e-15	6.442e-13	up	ncRNA
STUB1-DT	3.18493	-1.5923	71.6919	1.04149e-14	7.0676e-13	up	pseudo
LINC00539	2.66809	-1.58072	69.7858	1.06984e-14	7.24277e-13	up	ncRNA
ITGA6-AS1	3.852	-1.18259	73.8944	1.09744e-14	7.4121e-13	up	ncRNA
LOC124904009	1.40152	0.438838	73.8107	1.15776e-14	7.80112e-13	up	ncRNA
DERPC	-1.26477	5.94607	73.456	1.201e-14	8.07075e-13	down	protein-coding
LINC01844	3.1797	-1.7579	71.128	1.20341e-14	8.07075e-13	up	ncRNA
PPP1R14B-AS1	1.40275	1.18488	73.1565	1.24719e-14	8.34478e-13	up	ncRNA
E2F5-DT	4.11911	-1.81046	72.3519	1.3295e-14	8.8748e-13	up	ncRNA
LOC101927863	-2.24085	-0.638664	68.946	1.47421e-14	9.81787e-13	down	ncRNA
LOC389765	1.31561	1.7868	71.4089	1.66101e-14	1.10363e-12	up	pseudo
CIDECP1	-1.13984	1.13721	72.4228	1.77684e-14	1.17786e-12	down	pseudo
GUSBP11	1.23505	3.73075	70.5006	1.7824e-14	1.17881e-12	up	pseudo
CCDC13-AS1	5.3275	-1.89146	72.1089	1.79043e-14	1.1814e-12	up	ncRNA
LOC100289473	5.25104	-0.0303099	73.7432	1.9575e-14	1.28866e-12	up	pseudo
CLEC18B	3.19634	-0.481636	67.7834	2.06753e-14	1.35798e-12	up	protein-coding
PDPR	1.29941	5.73406	71.2886	2.41177e-14	1.58045e-12	up	protein-coding
CDKL3	-1.39814	0.673276	71.0384	3.15462e-14	2.06253e-12	down	protein-coding
LOC124902497	1.98663	-1.13635	65.9195	3.31015e-14	2.15929e-12	up	ncRNA
ZCWPW2	-1.42011	0.711446	70.702	3.51538e-14	2.28795e-12	down	protein-coding
TBC1D3G	-3.39039	1.24606	68.8482	3.66021e-14	2.37681e-12	down	protein-coding
PLSCR2	-1.90246	-0.953884	65.7427	3.98714e-14	2.58325e-12	down	protein-coding
TRIM43B	-3.93701	-1.21817	65.7551	4.16215e-14	2.69056e-12	down	protein-coding
NPIPA2	-1.84484	1.17443	69.7213	4.24846e-14	2.74016e-12	down	protein-coding
LOC100288637	-1.29333	2.99713	67.6037	4.52452e-14	2.91166e-12	down	pseudo
SNX29P2	2.5183	0.321884	67.9269	4.64856e-14	2.98477e-12	up	pseudo
LINC01285	4.17149	-0.393803	67.8416	4.82195e-14	3.08917e-12	up	ncRNA
SPDYE15	-4.48044	-2.06827	80.536	4.94969e-14	3.16393e-12	down	protein-coding
LOC124901408	3.90884	-1.70925	69.07	5.01091e-14	3.19593e-12	up	ncRNA
LOC124902551	-5.48635	-2.23143	88.1648	5.21621e-14	3.31948e-12	down	protein-coding
REPIN1-AS1	-1.69637	0.86797	68.9159	6.03269e-14	3.83055e-12	down	ncRNA
ZNF337-AS1	1.77535	1.68086	67.7204	6.55367e-14	4.15216e-12	up	ncRNA
WASIR1	-2.72611	-2.437	67.675	6.57862e-14	4.15876e-12	down	ncRNA
A1BG-AS1	1.10251	2.09566	66.8195	7.31617e-14	4.61483e-12	up	ncRNA
ZNF295-AS1	3.10228	0.924408	66.2338	7.61435e-14	4.79235e-12	up	ncRNA
LINC00680	1.03667	3.0677	65.9449	8.2421e-14	5.17607e-12	up	ncRNA
PDC-AS1	3.81951	-2.46718	63.4251	8.51276e-14	5.33435e-12	up	ncRNA
EPIC1	3.09117	1.81647	66.0934	9.23922e-14	5.77693e-12	up	ncRNA
LOC100288123	2.14243	0.723246	66.9309	9.56601e-14	5.96823e-12	up	ncRNA
EIF3C	0.715626	8.82498	67.5207	1.04244e-13	6.48962e-12	up	protein-coding
PGM5P2	2.73773	-0.907099	63.6843	1.05263e-13	6.53885e-12	up	pseudo
KANTR	1.36392	1.55752	66.4814	1.06092e-13	6.57607e-12	up	protein-coding
LOC101929609	1.52213	0.267317	67.0294	1.09314e-13	6.76115e-12	up	ncRNA
AGAP12P	-2.01992	-0.0854995	65.705	1.13624e-13	7.0126e-12	down	pseudo
HCG15	1.58446	0.680498	66.8476	1.18162e-13	7.277e-12	up	ncRNA
NPIPB13	-1.45554	2.8824	64.8474	1.31519e-13	8.08221e-12	down	protein-coding
RPS10-NUDT3	1.3742	4.20199	65.2212	1.36089e-13	8.33892e-12	up	protein-coding
LOC105378305	9.87252	1.99564	69.9999	1.36279e-13	8.33892e-12	up	ncRNA
LOC105372710	-2.30817	-0.851968	62.0016	1.4168e-13	8.65093e-12	down	ncRNA
TMEM30A-DT	1.62631	-0.5222	64.3711	1.47673e-13	8.99767e-12	up	ncRNA
MSANTD2-AS1	2.22715	0.206034	65.0218	1.50039e-13	9.12245e-12	up	ncRNA
LOC105375501	3.35051	-1.87747	64.2487	1.52919e-13	9.27784e-12	up	ncRNA
ZFHX3-AS1	4.1753	4.02693	64.8812	1.62905e-13	9.86281e-12	up	ncRNA
COX10-DT	1.04599	2.77488	63.5335	2.03727e-13	1.23083e-11	up	ncRNA
MIR4500HG	5.20299	-0.774576	69.2258	2.23056e-13	1.34477e-11	up	ncRNA
FAM153CP	3.26403	-0.629247	61.777	2.26451e-13	1.36237e-11	up	pseudo
RAB41	-3.52499	-2.65456	68.4081	2.33322e-13	1.40076e-11	down	protein-coding
LOC124903619	-2.31057	-1.85311	59.4983	2.34527e-13	1.40505e-11	down	protein-coding
PCDHB17P	-4.95991	-1.34653	70.6458	2.40831e-13	1.43981e-11	down	pseudo
LOC105374114	2.35132	-2.00007	60.7208	2.55765e-13	1.5259e-11	up	ncRNA
LOC105376473	3.13923	-2.39939	60.5348	2.66978e-13	1.58949e-11	up	ncRNA
SMIM2	2.77967	-2.15775	60.8398	2.84004e-13	1.68735e-11	up	ncRNA
SULT1A3	2.48909	2.39818	63.0347	2.99392e-13	1.77509e-11	up	protein-coding
PMS2P1	0.832831	4.43275	63.0696	3.2635e-13	1.92963e-11	up	pseudo
ATXN2-AS	1.56629	-0.955531	60.9604	3.26805e-13	1.92963e-11	up	ncRNA
LOC102724019	5.04648	-0.288648	65.8957	3.35145e-13	1.9748e-11	up	ncRNA
CHTF8	1.13749	6.3489	63.6777	3.75255e-13	2.20661e-11	up	protein-coding
CPSF4L	-2.15837	-1.42541	58.3908	3.76359e-13	2.20857e-11	down	protein-coding
LINC01126	1.63343	0.692415	63.2207	4.26888e-13	2.49996e-11	up	ncRNA
LOC107987146	7.94097	0.391569	68.9972	5.25288e-13	3.06993e-11	up	ncRNA
ATP1A1-AS1	1.35384	2.03687	61.5066	5.31277e-13	3.09861e-11	up	ncRNA
RNF17	-5.36329	-2.18984	77.8813	5.47071e-13	3.18424e-11	down	protein-coding
ACTG1P17	1.96842	-1.51036	58.2099	5.71478e-13	3.31956e-11	up	pseudo
LOC653513	2.79016	2.47904	61.1882	5.88535e-13	3.41172e-11	up	pseudo
DUXAP10	3.31331	4.49556	61.4989	6.57892e-13	3.80607e-11	up	pseudo
LOC100507547	-1.21624	-0.341835	61.1687	7.60502e-13	4.39083e-11	down	ncRNA
HIGD1C	-6.23824	-1.73973	84.3711	8.24878e-13	4.75292e-11	down	protein-coding
KTN1-AS1	1.76341	0.330741	61.0655	8.37154e-13	4.81397e-11	up	ncRNA
MKLN1-AS	1.31779	0.910596	61.3955	8.40364e-13	4.82275e-11	up	ncRNA
LINC02026	3.13683	-1.39306	59.4667	8.43534e-13	4.83125e-11	up	ncRNA
RHOXF1	2.41732	-1.37266	57.7451	8.66533e-13	4.95307e-11	up	protein-coding
HLA-F-AS1	2.43614	2.10332	60.1472	8.87358e-13	5.06201e-11	up	ncRNA
LOC105372725	5.05018	-1.65877	61.6679	1.09355e-12	6.22583e-11	up	ncRNA
GLRX2	0.85889	4.27734	59.5394	1.14216e-12	6.4897e-11	up	protein-coding
DNAJC9-AS1	1.13931	0.877543	60.5943	1.16084e-12	6.58279e-11	up	ncRNA
LOC124900638	4.06079	-2.43187	56.9241	1.18644e-12	6.71462e-11	up	ncRNA
UBBP4	-6.57565	-0.0400775	77.2188	1.18964e-12	6.71949e-11	down	pseudo
LOC105376034	2.63113	-2.18033	56.6765	1.32674e-12	7.47913e-11	up	ncRNA
LOC439933	4.39304	-2.29265	57.0316	1.48463e-12	8.35274e-11	up	ncRNA
PMS2P7	1.19183	2.23902	58.4161	1.54531e-12	8.67709e-11	up	pseudo
DLEU7	-2.25369	-1.65329	54.8089	1.56075e-12	8.7466e-11	down	protein-coding
ANKRD17-DT	1.47616	0.688812	59.6261	1.60894e-12	8.99904e-11	up	ncRNA
ING2-DT	1.59524	-1.32055	55.5503	1.89398e-12	1.05727e-10	up	ncRNA
CD44-DT	1.91642	-1.26692	55.5145	1.93206e-12	1.07643e-10	up	ncRNA
DPH5-DT	1.42623	1.57018	58.3963	1.97117e-12	1.09609e-10	up	ncRNA
TSNARE1	-0.688664	4.75837	57.6958	2.60929e-12	1.4481e-10	down	protein-coding
RNF139-DT	1.26945	1.96481	56.9378	2.95937e-12	1.63921e-10	up	ncRNA
LOC441239	2.5371	-0.69863	54.9982	3.0219e-12	1.66782e-10	up	protein-coding
SNHG11	0.895413	3.48749	56.4366	3.02266e-12	1.66782e-10	up	ncRNA
MIATNB	2.0468	0.529676	57.3696	3.0604e-12	1.6854e-10	up	ncRNA
SYNPO2L-AS1	4.05088	-1.84906	57.0041	3.0977e-12	1.70267e-10	up	ncRNA
LINC02363	2.71859	-1.0766	54.8308	3.10527e-12	1.70355e-10	up	ncRNA
GOLGA8IP	3.45476	-2.33738	54.7296	3.11975e-12	1.70823e-10	up	pseudo
ZBTB44-DT	2.97746	-1.80895	55.4201	3.55551e-12	1.94312e-10	up	ncRNA
PABPC3	-5.14759	-1.462	69.2101	3.98995e-12	2.17319e-10	down	protein-coding
MLYCD	-0.89639	3.41538	55.6508	3.99168e-12	2.17319e-10	down	protein-coding
LINC02608	2.26178	-0.810595	54.2054	4.20211e-12	2.28341e-10	up	ncRNA
LOC105375517	3.63495	-1.05404	56.0295	4.23266e-12	2.29566e-10	up	ncRNA
ZNF169	1.32028	2.04214	55.9003	4.30346e-12	2.32965e-10	up	protein-coding
PARP11-AS1	-4.10063	-2.30247	62.5721	4.36723e-12	2.35971e-10	down	ncRNA
CLDND2	-2.51399	-1.8018	52.8427	4.3795e-12	2.36188e-10	down	protein-coding
SAP30L-AS1	2.52071	1.44227	56.0595	4.39384e-12	2.36516e-10	up	ncRNA
SCAT2	-4.06971	-2.86779	59.694	4.57181e-12	2.45634e-10	down	ncRNA
LOC105372295	1.35948	1.19708	56.3418	4.85732e-12	2.60485e-10	up	ncRNA
LOC101929408	3.19689	-2.31965	53.5078	5.04468e-12	2.70027e-10	up	ncRNA
SLAMF9	-3.06225	-1.77914	53.3414	5.07637e-12	2.71216e-10	down	protein-coding
FLJ46284	4.13788	-2.33087	53.4521	5.80667e-12	3.09657e-10	up	ncRNA
CBR3-AS1	1.15646	2.14723	55.002	5.89128e-12	3.13585e-10	up	ncRNA
LOC105377155	3.55636	-1.56221	55.4101	5.97742e-12	3.1758e-10	up	ncRNA
PLCG1-AS1	2.20979	-0.877723	53.2342	5.98919e-12	3.17616e-10	up	ncRNA
SEC24B-AS1	1.64485	0.257215	55.6749	6.28054e-12	3.32451e-10	up	ncRNA
NSUN5P1	1.41693	5.50208	55.5822	6.31565e-12	3.33692e-10	up	pseudo
NDUFV2-AS1	1.52843	0.303235	55.512	6.96337e-12	3.67238e-10	up	ncRNA
ERICH6-AS1	1.56889	0.897325	55.2851	7.50819e-12	3.95243e-10	up	ncRNA
DACT3-AS1	2.87622	-1.962	53.1418	7.54674e-12	3.96543e-10	up	ncRNA
CXCR5	-3.46511	-2.08134	56.0032	7.56723e-12	3.96891e-10	down	protein-coding
IGFBP-AS1	3.73762	-0.178147	53.0569	7.64639e-12	4.0031e-10	up	ncRNA
LOC101927855	5.7634	-1.03396	58.9792	7.79151e-12	4.07163e-10	up	ncRNA
ANKRD42-DT	1.31449	1.20417	54.8952	8.32508e-12	4.34254e-10	up	ncRNA
LINC01265	4.8418	-1.66567	55.5911	8.60172e-12	4.47868e-10	up	ncRNA
LOC339260	7.04744	1.20162	56.0042	8.92572e-12	4.63894e-10	up	ncRNA
FLJ32255	1.8361	2.56498	53.7802	9.13589e-12	4.73958e-10	up	ncRNA
LOC122539214	1.43998	3.1067	53.556	9.32166e-12	4.8272e-10	up	protein-coding
LOC122455342	2.58704	1.52121	53.6493	1.07758e-11	5.57015e-10	up	protein-coding
PVT1	1.22566	4.57582	53.505	1.16543e-11	6.00586e-10	up	ncRNA
MLIP	2.56114	0.954215	53.4778	1.16607e-11	6.00586e-10	up	protein-coding
FAM87B	-2.15494	-2.25554	51.0263	1.18379e-11	6.08623e-10	down	ncRNA
CALML6	1.91454	-1.25364	50.9916	1.22804e-11	6.30242e-10	up	protein-coding
TRIM73	2.39468	0.124951	52.7616	1.2931e-11	6.61421e-10	up	protein-coding
CFAP119	1.24438	2.90826	52.6542	1.29342e-11	6.61421e-10	up	protein-coding
NUDT16-DT	3.05209	0.516208	52.316	1.31385e-11	6.70673e-10	up	ncRNA
ZNF596	-1.61568	1.63128	53.2591	1.4255e-11	7.26369e-10	down	protein-coding
SPIN2A	2.36988	-0.622933	51.1588	1.53291e-11	7.79714e-10	up	protein-coding
NPIPA5	-1.72711	3.76831	52.2903	1.54953e-11	7.86771e-10	down	protein-coding
LOC101928059	1.83322	-0.177577	52.3627	1.69203e-11	8.57605e-10	up	ncRNA
WDR88	-2.9836	-2.44291	53.5624	1.73496e-11	8.77809e-10	down	protein-coding
SYT9-AS1	2.30097	0.235768	52.2506	1.74807e-11	8.82884e-10	up	ncRNA
PCGF1	0.473089	4.38723	52.2834	1.83692e-11	9.26124e-10	up	protein-coding
LOC100506207	1.1707	1.03864	52.8593	1.87458e-11	9.43452e-10	up	ncRNA
LINC00624	2.41413	-1.45395	50.2036	1.89929e-11	9.54211e-10	up	ncRNA
CCDC162P	-3.06268	-0.329397	49.8358	2.18701e-11	1.09684e-09	down	pseudo
LOC105377035	2.07814	-1.14338	49.5449	2.38183e-11	1.19246e-09	up	ncRNA
LINC01558	2.29446	1.20291	51.7364	2.42753e-11	1.21322e-09	up	ncRNA
COQ4	0.841986	5.53194	52.0763	2.44374e-11	1.21919e-09	up	protein-coding
LOC107986250	1.36706	-0.397998	51.3695	2.49853e-11	1.24436e-09	up	ncRNA
ZNF599	0.802912	2.63638	50.9164	2.50722e-11	1.24652e-09	up	protein-coding
CHKB-CPT1B	1.34235	3.57766	51.051	2.5408e-11	1.26102e-09	up	ncRNA
NFATC3	-0.641832	5.25714	51.876	2.54547e-11	1.26115e-09	down	protein-coding
CCR3	3.39914	0.797266	50.3461	2.68956e-11	1.33024e-09	up	protein-coding
H2AC11	2.00229	1.79422	51.2763	2.7248e-11	1.34534e-09	up	protein-coding
LOC105378250	4.27363	-2.35529	49.5387	2.76068e-11	1.35939e-09	up	ncRNA
GAPDHS	-3.18774	-2.83741	53.5182	2.76273e-11	1.35939e-09	down	protein-coding
ZSCAN23	-3.22337	-0.379106	48.8216	2.87933e-11	1.41433e-09	down	protein-coding
FAM86HP	1.06578	1.79505	50.9965	3.03124e-11	1.4864e-09	up	pseudo
LOC105371062	3.04007	-2.04535	49.2992	3.58632e-11	1.75558e-09	up	ncRNA
DNAJC27-AS1	1.52187	0.121681	50.865	3.84436e-11	1.87869e-09	up	ncRNA
NPIPA8	2.982	1.45996	50.0767	3.95701e-11	1.93044e-09	up	protein-coding
MIR600HG	2.01665	3.02816	49.6223	4.62423e-11	2.25211e-09	up	ncRNA
KLHL11	-0.778265	3.15654	49.2185	4.81108e-11	2.33802e-09	down	protein-coding
BORCS8-MEF2B	-1.42141	1.74563	49.9285	4.81696e-11	2.33802e-09	down	protein-coding
HDAC4-AS1	1.56963	-0.354415	49.3606	5.20111e-11	2.5202e-09	up	ncRNA
RRS1-DT	1.67905	-0.800025	48.4216	5.34952e-11	2.58774e-09	up	ncRNA
MELTF-AS1	1.59676	2.34192	48.9976	6.03047e-11	2.91222e-09	up	ncRNA
SKP1	-0.785211	7.25386	49.906	6.13932e-11	2.95979e-09	down	protein-coding
ACOT12	-2.86576	-2.59681	50.1981	6.17386e-11	2.97144e-09	down	protein-coding
ZC3HAV1L	-1.15337	3.52507	48.4881	6.70227e-11	3.22035e-09	down	protein-coding
LOC100131289	2.46147	1.61327	48.8148	7.08652e-11	3.39928e-09	up	ncRNA
HIF1A-AS3	3.75659	-0.665997	48.227	7.235e-11	3.46469e-09	up	ncRNA
GTF3C2-AS1	2.78585	-2.62713	46.748	7.30163e-11	3.49076e-09	up	ncRNA
LOC112268270	2.35684	-1.6735	46.9286	7.40166e-11	3.53269e-09	up	ncRNA
LOC105376177	1.44698	1.89737	48.4035	8.18895e-11	3.90195e-09	up	ncRNA
ARGLU1	0.954574	7.20601	48.9775	8.71826e-11	4.14726e-09	up	protein-coding
IL1R1-AS1	4.66247	-2.22156	46.9466	9.3047e-11	4.41888e-09	up	ncRNA
CLEC4OP	5.46802	-1.80603	48.8805	9.66684e-11	4.58327e-09	up	pseudo
LINC02068	4.19	-2.5158	45.9288	1.08268e-10	5.12477e-09	up	ncRNA
LINC02541	3.85187	-1.0588	48.0205	1.1408e-10	5.39095e-09	up	ncRNA
GATD1-DT	1.19201	2.52482	47.1902	1.15026e-10	5.42669e-09	up	ncRNA
FAM86B3P	1.58178	0.787458	48.0368	1.1835e-10	5.57431e-09	up	pseudo
H4C9	2.17282	-1.2916	45.352	1.32729e-10	6.2413e-09	up	protein-coding
H2BP1	3.01044	1.03176	46.8753	1.3356e-10	6.27011e-09	up	pseudo
PTPRCAP	3.86792	-1.3056	47.899	1.33901e-10	6.2758e-09	up	protein-coding
LOC101927375	3.8885	-0.965611	47.4424	1.38661e-10	6.48373e-09	up	protein-coding
LOC100287944	3.74901	-2.65275	45.4026	1.3879e-10	6.48373e-09	up	ncRNA
LOC124900214	-2.03556	-1.21185	44.7325	1.52311e-10	7.1038e-09	down	protein-coding
HLA-H	2.10063	2.71416	46.6002	1.55568e-10	7.24388e-09	up	pseudo
MIR670HG	6.39006	-1.11841	50.1291	1.59537e-10	7.40754e-09	up	ncRNA
NPIPB8	-1.97562	-1.26796	44.6168	1.596e-10	7.40754e-09	down	protein-coding
TECTA	2.48387	-0.364225	45.6156	1.67746e-10	7.77307e-09	up	protein-coding
FCGR1A	-1.93763	-1.55193	43.9488	1.78376e-10	8.25228e-09	down	protein-coding
LINC01667	4.62086	2.36353	45.3665	1.82206e-10	8.41588e-09	up	ncRNA
CCR6	-3.27665	-1.72159	45.2207	1.86187e-10	8.58588e-09	down	protein-coding
LOC731157	2.74909	-2.365	44.487	1.9252e-10	8.86365e-09	up	ncRNA
LOC124902948	3.692	-2.51871	44.4596	1.96366e-10	9.02622e-09	up	ncRNA
CATSPER2	2.46165	0.471268	46.0837	1.9947e-10	9.1542e-09	up	protein-coding
TSPAN5-DT	3.33438	-1.44459	45.8168	2.0946e-10	9.5973e-09	up	ncRNA
MEF2C-AS2	5.41818	-1.77519	46.9924	2.11598e-10	9.67978e-09	up	ncRNA
EDRF1-AS1	4.14032	-2.49216	44.3035	2.13549e-10	9.75343e-09	up	ncRNA
LINC00908	3.70083	-0.236264	44.7309	2.16707e-10	9.88189e-09	up	ncRNA
DANT2	2.11799	-1.33789	44.1558	2.20167e-10	1.00237e-08	up	ncRNA
LOC105369885	2.94929	-1.96425	44.8816	2.21577e-10	1.00719e-08	up	ncRNA
LOC101928234	2.66775	-2.66968	44.0812	2.34032e-10	1.06212e-08	up	ncRNA
LRP5L	-0.864559	1.80042	45.6439	2.44291e-10	1.10692e-08	down	pseudo
RPP14	0.557145	4.07115	45.2961	2.65786e-10	1.20242e-08	up	protein-coding
FSBP	1.3162	2.13114	45.1211	2.84141e-10	1.28343e-08	up	protein-coding
PRH2	-2.02559	-2.44373	43.8529	2.84815e-10	1.28445e-08	down	protein-coding
PICART1	2.34442	-1.1425	43.6909	2.857e-10	1.28642e-08	up	ncRNA
TRIM52-AS1	1.19166	3.08083	44.64	3.12053e-10	1.40287e-08	up	ncRNA
ACAP1	1.85565	0.428403	45.3725	3.13894e-10	1.40893e-08	up	protein-coding
LOC102724652	-2.8567	-2.3821	44.9837	3.55985e-10	1.59322e-08	down	protein-coding
TMED7-TICAM2	1.19012	2.48364	44.3862	3.56064e-10	1.59322e-08	up	protein-coding
NEDD8-MDP1	-1.3891	-0.547757	44.2704	3.82726e-10	1.70985e-08	down	protein-coding
LOC102724560	-3.80705	4.91075	44.3136	3.93249e-10	1.75412e-08	down	protein-coding
CYP3A5	1.70022	1.20479	44.7362	3.99286e-10	1.77828e-08	up	protein-coding
IGFL2	-3.68193	-1.96158	45.6373	4.02331e-10	1.78906e-08	down	protein-coding
TNS1-AS1	2.89797	-0.928674	43.1135	4.07394e-10	1.80877e-08	up	ncRNA
CXXC4-AS1	3.28184	-2.41685	42.6288	4.35898e-10	1.93232e-08	up	ncRNA
MYBPH	-2.0458	-1.39381	41.8604	4.80839e-10	2.12825e-08	down	protein-coding
ULK4P2	2.97581	-0.523332	42.5781	5.09515e-10	2.2517e-08	up	pseudo
LINC02593	3.65664	3.20304	43.824	5.16201e-10	2.27773e-08	up	ncRNA
TAGAP-AS1	1.47857	0.700878	44.2948	5.19844e-10	2.29027e-08	up	ncRNA
RGS2-AS1	6.71459	-0.869422	46.9199	6.02369e-10	2.64978e-08	up	ncRNA
LSP1P5	2.6817	1.37156	43.2256	6.37313e-10	2.79919e-08	up	pseudo
LINC01013	4.04262	-2.05204	42.5604	7.16557e-10	3.14243e-08	up	ncRNA
SLX1A	1.42361	4.93631	43.0582	7.32943e-10	3.20937e-08	up	protein-coding
TBC1D3B	3.20879	-2.29296	41.7359	7.34627e-10	3.21183e-08	up	protein-coding
MYH15	-1.66341	-0.744418	42.0076	7.99827e-10	3.49156e-08	down	protein-coding
TRGC1	8.19043	1.05789	45.1726	8.27822e-10	3.60827e-08	up	other
GUSBP15	2.21238	3.72354	42.5087	8.29337e-10	3.60938e-08	up	pseudo
LINC02997	4.69757	-1.71077	43.2929	8.58917e-10	3.73244e-08	up	ncRNA
LOC105374471	-4.43103	-2.77188	44.8587	9.51128e-10	4.12689e-08	down	ncRNA
LINC01820	4.09541	-2.44009	40.86	9.77228e-10	4.23372e-08	up	ncRNA
PKP4-AS1	2.10885	1.77453	42.1645	1.0014e-09	4.33187e-08	up	ncRNA
CDK11A	0.706059	5.15655	42.3787	1.01757e-09	4.39519e-08	up	protein-coding
LUNAR1	2.72734	-2.37754	40.4854	1.06937e-09	4.61199e-08	up	ncRNA
STX17-DT	1.36005	0.554046	42.466	1.08958e-09	4.69206e-08	up	ncRNA
TREX2	2.0164	2.11436	41.8122	1.10303e-09	4.74285e-08	up	protein-coding
LOC124903372	3.65778	-0.728144	41.4255	1.1093e-09	4.76269e-08	up	protein-coding
SERINC4	-2.51268	-2.17389	40.8198	1.1166e-09	4.78685e-08	down	protein-coding
FAM156A	0.855118	4.39965	41.8041	1.14733e-09	4.91124e-08	up	protein-coding
CCDC26	6.46651	-1.06699	44.6492	1.16295e-09	4.97064e-08	up	ncRNA
UBE2Q2P1	1.64101	0.80032	42.0456	1.22773e-09	5.23972e-08	up	pseudo
PPP5D1P	1.55764	-0.397894	41.4735	1.233e-09	5.25439e-08	up	pseudo
LENG8-AS1	1.23949	0.974833	42.0761	1.2354e-09	5.2568e-08	up	ncRNA
ZNF687-AS1	1.18372	-0.0654875	41.7435	1.37335e-09	5.83511e-08	up	ncRNA
TRGV9	3.95093	0.0504743	40.261	1.4159e-09	6.00697e-08	up	other
LOC124902752	3.73757	-1.00054	41.3211	1.42872e-09	6.05241e-08	up	ncRNA
LINC02891	3.87281	-1.95131	40.9232	1.51571e-09	6.41145e-08	up	ncRNA
AMY1C	3.19808	2.46831	40.9238	1.54992e-09	6.54648e-08	up	protein-coding
PIPSL	-2.12266	-1.36618	39.1471	1.55303e-09	6.54993e-08	down	pseudo
MIR2052HG	4.03369	-1.45478	41.6357	1.61415e-09	6.79772e-08	up	ncRNA
PRANCR	1.23888	1.83382	40.9194	1.63497e-09	6.87528e-08	up	ncRNA
GGTLC3	-3.04044	-2.22733	40.8932	1.64132e-09	6.89184e-08	down	protein-coding
SLC16A1-AS1	2.34083	2.19038	40.609	1.80826e-09	7.58173e-08	up	ncRNA
RBFADN	2.1405	-0.553081	39.7778	1.94964e-09	8.16254e-08	up	ncRNA
LINC01348	2.24175	1.10234	40.5637	2.02406e-09	8.46174e-08	up	ncRNA
LINC01340	4.96223	-1.2691	42.039	2.07941e-09	8.6805e-08	up	ncRNA
LOC105377329	7.41178	-0.235113	43.7384	2.2013e-09	9.17594e-08	up	ncRNA
LINC00705	5.94862	-1.32094	42.2281	2.26108e-09	9.40133e-08	up	ncRNA
NIF3L1	-0.588744	4.39349	40.1473	2.26194e-09	9.40133e-08	down	protein-coding
LINC00222	2.87872	-1.96955	39.0966	2.49329e-09	1.03479e-07	up	ncRNA
SCAANT1	3.16355	-2.6481	38.4405	2.70333e-09	1.11938e-07	up	ncRNA
LOC105379271	2.86162	0.53139	38.5762	2.70492e-09	1.11938e-07	up	ncRNA
C13orf46	-1.90289	1.0081	40.06	2.74772e-09	1.13545e-07	down	protein-coding
C21orf140	-1.03277	-1.34363	38.3796	2.8045e-09	1.15724e-07	down	protein-coding
LINC02676	7.64157	-0.0734022	42.9873	2.85255e-09	1.17538e-07	up	ncRNA
MIR302CHG	3.34827	-2.41194	38.0822	3.11078e-09	1.27993e-07	up	ncRNA
LINC01503	1.96684	1.38727	39.403	3.24397e-09	1.33282e-07	up	ncRNA
UVRAG-DT	1.32816	-0.532018	38.96	3.35875e-09	1.378e-07	up	ncRNA
RABGEF1P1	0.442922	4.20647	39.0824	3.40506e-09	1.395e-07	up	pseudo
TNKS2-DT	1.72064	-1.10697	37.9116	3.52345e-09	1.44144e-07	up	ncRNA
LINC00334	3.32419	-2.59339	37.7471	3.55782e-09	1.45343e-07	up	ncRNA
LINC01134	1.64281	-0.941246	38.11	3.58739e-09	1.46342e-07	up	ncRNA
ZNF239	-0.62985	3.52801	38.7073	3.61946e-09	1.4744e-07	down	protein-coding
PCAT19	3.26511	0.154376	38.1214	3.73139e-09	1.51784e-07	up	ncRNA
CDRT15P3	-3.51284	-2.78347	40.3086	3.91564e-09	1.59053e-07	down	pseudo
TRMT10B	-0.713268	3.38324	38.3772	4.09069e-09	1.65928e-07	down	protein-coding
WWTR1-AS1	1.35802	-0.231878	38.8032	4.14685e-09	1.67968e-07	up	ncRNA
LOC105371046	3.42669	-2.60485	37.3857	4.18186e-09	1.69147e-07	up	ncRNA
LOC105379437	-3.02367	-2.60273	39.5681	4.21039e-09	1.70061e-07	down	ncRNA
RPL13P5	-1.69402	-0.923743	37.7325	4.21902e-09	1.70169e-07	down	pseudo
CYP1B1-AS1	3.45582	-0.577105	37.8088	4.34768e-09	1.75112e-07	up	ncRNA
LOC124901932	2.92746	1.26912	38.2308	4.72342e-09	1.89978e-07	up	ncRNA
SEPTIN7P2	1.08376	3.57307	38.0865	4.76582e-09	1.91415e-07	up	pseudo
HOXB-AS1	2.82539	2.02092	38.2163	4.80416e-09	1.92685e-07	up	ncRNA
MYH16	-2.62768	-1.56751	36.407	5.18825e-09	2.07799e-07	down	protein-coding
ANKRD20A1	2.68668	-1.63542	37.2456	5.34834e-09	2.13911e-07	up	protein-coding
CBY3	-2.51026	-1.99108	36.6663	5.43138e-09	2.1693e-07	down	protein-coding
PPP1R35-AS1	-1.6319	-0.827604	37.2054	5.46567e-09	2.17995e-07	down	ncRNA
CEBPB-AS1	-4.31805	3.72899	38.3753	5.49748e-09	2.18959e-07	down	ncRNA
IDI2-AS1	1.6341	-0.00221564	38.062	5.6561e-09	2.24964e-07	up	ncRNA
LOC101927764	-1.87905	-2.05625	36.0904	5.84642e-09	2.32211e-07	down	ncRNA
TVP23A	-1.45434	-0.840494	37.2054	5.99877e-09	2.37932e-07	down	protein-coding
SOCS2-AS1	3.39832	1.36926	37.2604	6.5129e-09	2.57967e-07	up	ncRNA
LINC01287	3.6081	-2.64367	36.3937	6.60217e-09	2.61141e-07	up	ncRNA
CCDC88C-DT	-2.46236	-2.63761	37.6436	6.6234e-09	2.6162e-07	down	ncRNA
F8A1	1.11542	5.31702	37.7607	6.66429e-09	2.62872e-07	up	protein-coding
UBXN11	0.605644	4.94066	37.653	6.79062e-09	2.67487e-07	up	protein-coding
RWDD3-DT	1.67	-1.32756	36.2206	6.9024e-09	2.71517e-07	up	ncRNA
BHLHE40-AS1	1.55943	1.44758	37.3806	7.54179e-09	2.96261e-07	up	ncRNA
TBC1D29P	4.00199	-2.48932	35.8788	8.36292e-09	3.28067e-07	up	pseudo
LMCD1-AS1	1.75191	0.168732	37.1172	8.5242e-09	3.33936e-07	up	ncRNA
POLR2I	0.609031	5.31215	37.1298	8.73542e-09	3.41744e-07	up	protein-coding
HESX1	-1.61244	-0.703117	36.351	8.95687e-09	3.49929e-07	down	protein-coding
LOC105375610	-2.50233	-1.30305	35.2291	8.97004e-09	3.49966e-07	down	ncRNA
RNF213-AS1	1.20944	0.592018	37.1914	9.22785e-09	3.59535e-07	up	ncRNA
LOC107985203	2.44699	-2.45608	35.3669	9.60915e-09	3.73882e-07	up	ncRNA
TLE1-DT	3.13371	-2.29336	35.6532	9.68533e-09	3.76335e-07	up	ncRNA
LOC112267992	1.62928	2.64871	36.286	1.03222e-08	4.00539e-07	up	protein-coding
LINC02641	-4.6598	-2.37834	40.2851	1.04834e-08	4.06243e-07	down	ncRNA
TSSK4	2.07589	-0.232905	36.168	1.05034e-08	4.06469e-07	up	protein-coding
COQ7-DT	1.97002	-2.04562	35.0758	1.06871e-08	4.1302e-07	up	ncRNA
LOC124903770	6.47602	-1.06061	38.5716	1.08106e-08	4.17228e-07	up	ncRNA
FAM47E-STBD1	2.28145	-0.119224	36.0416	1.08517e-08	4.18251e-07	up	protein-coding
MYOM1	-1.64145	0.774795	36.7311	1.08973e-08	4.19444e-07	down	protein-coding
LOC124904070	2.23829	2.5849	36.1993	1.10682e-08	4.2545e-07	up	ncRNA
LOC105375701	4.5401	-2.31555	35.433	1.13004e-08	4.33793e-07	up	ncRNA
PSMD14-DT	4.23416	-2.04977	35.8646	1.14944e-08	4.40648e-07	up	ncRNA
PKD1L1	-2.12725	2.15219	36.2462	1.17753e-08	4.50816e-07	down	protein-coding
LOC107986852	1.38914	1.70923	36.1796	1.19293e-08	4.56099e-07	up	ncRNA
SRGAP3-AS4	2.47608	-1.72432	35.1576	1.23051e-08	4.69841e-07	up	ncRNA
UBE2F-SCLY	-2.07153	-1.79252	34.377	1.26069e-08	4.80725e-07	down	ncRNA
BOLA2-SMG1P6	-0.511973	4.78923	36.0271	1.31155e-08	4.99453e-07	down	protein-coding
NOMO3	-0.988722	6.33597	36.1879	1.35556e-08	5.15525e-07	down	protein-coding
LOC105373346	-3.36608	-2.59407	36.9571	1.44646e-08	5.49367e-07	down	ncRNA
TTC28-AS1	0.720772	3.48355	35.2629	1.54622e-08	5.86478e-07	up	ncRNA
PAXBP1-AS1	1.03061	0.761783	35.86	1.59466e-08	6.04051e-07	up	ncRNA
SH3TC2-DT	5.16399	-1.45562	36.1214	1.8843e-08	7.12822e-07	up	ncRNA
CHKB-DT	1.1672	1.41461	35.1439	1.92395e-08	7.26861e-07	up	ncRNA
GPR84	-2.21618	-1.60664	33.4674	1.93975e-08	7.31671e-07	down	protein-coding
IL1RL2	-1.24724	2.70742	34.7451	1.94179e-08	7.31671e-07	down	protein-coding
LUCAT1	2.70644	-2.00533	34.1102	2.01605e-08	7.57905e-07	up	ncRNA
LOC107984827	3.50433	-2.66602	33.9263	2.0167e-08	7.57905e-07	up	ncRNA
LINC00574	2.04523	-2.18719	33.6267	2.05969e-08	7.72484e-07	up	ncRNA
LINC01659	2.64292	1.31535	34.8195	2.06089e-08	7.72484e-07	up	ncRNA
LINC01480	4.88239	-1.16718	36.0865	2.09189e-08	7.83077e-07	up	ncRNA
MYL3	2.40751	-2.28725	33.6506	2.11247e-08	7.89748e-07	up	protein-coding
FLJ33534	2.76322	-0.924726	33.8843	2.15431e-08	8.04341e-07	up	ncRNA
LOC105374651	-2.32284	-1.34651	33.2603	2.21587e-08	8.26247e-07	down	ncRNA
LINC02669	2.28445	-1.30512	33.6443	2.24119e-08	8.33966e-07	up	ncRNA
CEP72	-0.99428	3.33261	34.373	2.24239e-08	8.33966e-07	down	protein-coding
ZRANB2-DT	1.3381	-1.35242	33.5364	2.28271e-08	8.47861e-07	up	ncRNA
NBPF25P	0.982621	0.50673	34.9945	2.31279e-08	8.5792e-07	up	pseudo
LOC105376380	2.22363	1.51583	34.5522	2.37251e-08	8.78933e-07	up	ncRNA
LINC02763	4.83071	-1.94336	34.5319	2.43301e-08	9.00182e-07	up	ncRNA
LINC02889	3.65829	-2.38258	33.4389	2.5451e-08	9.40441e-07	up	ncRNA
LOC124904054	3.53921	-1.41359	34.3882	2.55609e-08	9.42775e-07	up	ncRNA
LOC101928450	2.31768	-1.42009	33.3595	2.55801e-08	9.42775e-07	up	ncRNA
LMO7-AS1	1.52374	-0.879798	33.6957	2.62022e-08	9.64465e-07	up	ncRNA
MCM3AP-AS1	0.897885	2.16412	34.1089	2.64911e-08	9.73844e-07	up	ncRNA
PLCXD2	1.90736	-0.0287047	34.1465	2.72291e-08	9.99693e-07	up	protein-coding
YWHAH-AS1	1.87555	-1.70791	32.9964	2.73332e-08	1.00223e-06	up	ncRNA
FAM88B	1.25691	1.11674	34.4098	2.74894e-08	1.00666e-06	up	ncRNA
GOLGA6L17P	-3.16288	-2.92493	35.5597	2.75245e-08	1.00666e-06	down	pseudo
SDHAP4	0.863521	4.58365	34.1097	2.85222e-08	1.04182e-06	up	pseudo
NR2F2-AS1	1.75244	-0.224205	33.9265	2.87699e-08	1.04953e-06	up	ncRNA
RNU2-1	-4.1288	-2.83186	35.3679	3.02631e-08	1.1026e-06	down	snRNA
LINC01755	4.58716	-2.29224	33.2219	3.03761e-08	1.10531e-06	up	ncRNA
C10orf95-AS1	0.869726	3.7067	33.694	3.08532e-08	1.12125e-06	up	ncRNA
TMEM92-AS1	2.86441	-2.38343	32.5258	3.64821e-08	1.32413e-06	up	ncRNA
PPM1K-DT	2.28402	-1.38589	32.4836	3.7625e-08	1.36388e-06	up	ncRNA
EDRF1-DT	0.973386	0.520884	33.7595	3.86793e-08	1.39868e-06	up	ncRNA
UBE2Q2P2	1.18402	1.08757	33.6046	3.87006e-08	1.39868e-06	up	pseudo
ASAH2	1.55232	0.844246	33.6234	3.87314e-08	1.39868e-06	up	protein-coding
LOC124908064	2.13671	-1.84623	32.2909	3.97645e-08	1.43418e-06	up	ncRNA
ZNF770	-0.421671	5.46369	33.3604	4.25526e-08	1.5328e-06	down	protein-coding
LINC02166	1.56597	-0.738192	32.6862	4.261e-08	1.53294e-06	up	ncRNA
RSKR	1.23637	1.68327	33.1011	4.36739e-08	1.56925e-06	up	protein-coding
FXYD6-AS1	3.01153	-1.73391	32.6639	4.40599e-08	1.58113e-06	up	ncRNA
MAP4K3-DT	1.03413	2.14077	32.816	4.62177e-08	1.65649e-06	up	ncRNA
MIR9-1HG	2.13714	0.277047	32.8868	4.74257e-08	1.69766e-06	up	ncRNA
RPL23AP87	1.40371	0.613842	33.1779	4.75842e-08	1.70121e-06	up	pseudo
LOC105379350	3.12912	0.43213	32.416	4.82302e-08	1.72215e-06	up	ncRNA
INTS6-AS1	1.28521	-0.118736	32.9369	4.94362e-08	1.76302e-06	up	ncRNA
GORAB-AS1	2.76277	-2.05259	32.0241	5.08295e-08	1.80857e-06	up	ncRNA
GPATCH4	-0.456832	5.84688	32.9814	5.08399e-08	1.80857e-06	down	protein-coding
CCDC192	-1.89361	-1.43689	31.5054	5.09049e-08	1.80864e-06	down	protein-coding
LOC124903991	2.78062	-2.84496	32.4632	5.11994e-08	1.81685e-06	up	ncRNA
GOLGA2P7	0.771903	5.67901	32.8835	5.23469e-08	1.85527e-06	up	pseudo
ITFG2-AS1	1.10777	-0.2891	32.5652	5.67807e-08	2.00992e-06	up	ncRNA
TMEM18-DT	2.13055	-2.20143	31.4086	5.71732e-08	2.02132e-06	up	ncRNA
ZNF568	0.790125	3.40397	32.2038	5.73151e-08	2.02384e-06	up	protein-coding
LINC01264	3.77934	-2.48647	31.5355	5.76956e-08	2.03476e-06	up	ncRNA
GOLGA8J	-2.07039	-2.01642	31.1396	5.78836e-08	2.03888e-06	down	protein-coding
CRYBB3	-1.67246	-2.15431	31.0449	5.83183e-08	2.05167e-06	down	protein-coding
LOC101929614	4.08273	-1.6368	32.7248	5.84726e-08	2.05458e-06	up	protein-coding
LINC01106	1.01187	3.55932	32.0932	6.10364e-08	2.14203e-06	up	ncRNA
DYM-AS1	1.59457	-1.16852	31.4696	6.14125e-08	2.15259e-06	up	ncRNA
LOC105372107	-3.49409	-3.00092	34.2003	6.21766e-08	2.17671e-06	down	ncRNA
LOC124902383	-3.54789	-2.87834	33.2826	6.57054e-08	2.29744e-06	down	ncRNA
LOC105370174	2.42129	-2.53059	31.0743	6.66541e-08	2.32777e-06	up	ncRNA
INO80B-WBP1	-1.64342	0.839624	32.2353	7.0801e-08	2.46958e-06	down	ncRNA
DARS1-AS1	1.30356	0.0506919	32.1228	7.20706e-08	2.51081e-06	up	ncRNA
LINC01569	1.03062	0.63448	32.1758	7.44715e-08	2.5913e-06	up	ncRNA
H3C15	1.79255	-0.490411	31.4797	7.64672e-08	2.65751e-06	up	protein-coding
SLAMF8	-1.95537	-1.48867	30.4566	7.97813e-08	2.76933e-06	down	protein-coding
LOC124902282	1.91914	-2.29208	30.4684	8.37839e-08	2.90475e-06	up	ncRNA
IL17D	1.47552	2.24175	31.4304	8.41751e-08	2.91478e-06	up	protein-coding
SPECC1L-ADORA2A	-2.1968	-1.87757	30.2981	8.4914e-08	2.93681e-06	down	ncRNA
LOC101927209	3.58182	-1.12685	31.687	8.58296e-08	2.9649e-06	up	ncRNA
NPIPB12	0.94718	2.96429	31.2124	8.75698e-08	3.02137e-06	up	protein-coding
MYL11	2.18798	-1.49612	30.5647	8.79715e-08	3.03002e-06	up	protein-coding
BARX1-DT	3.15228	-0.995829	30.9391	8.80321e-08	3.03002e-06	up	ncRNA
LOC100506532	3.07473	-2.36112	30.6006	8.86158e-08	3.04645e-06	up	ncRNA
LOC101930100	1.63226	1.03473	31.588	8.89744e-08	3.05497e-06	up	ncRNA
TSKU-AS1	1.4408	-1.56201	30.3819	8.9077e-08	3.05497e-06	up	ncRNA
SPDYE5	-1.59669	-2.04761	30.015	9.19383e-08	3.14933e-06	down	protein-coding
MUSTN1	-2.19161	-2.52738	30.8969	9.28636e-08	3.17722e-06	down	protein-coding
NDUFAF2	0.506699	3.84385	31.0603	9.73872e-08	3.32801e-06	up	protein-coding
REL-DT	2.8327	-2.81449	30.8153	1.00828e-07	3.44148e-06	up	ncRNA
GNAS-AS1	2.62151	-0.389512	30.5581	1.02217e-07	3.48473e-06	up	ncRNA
PURPL	3.58686	-0.98986	30.9241	1.0322e-07	3.51143e-06	up	ncRNA
CEP89	0.556047	5.12358	31.2132	1.03245e-07	3.51143e-06	up	protein-coding
OR4F5	-4.98314	-1.79251	34.1669	1.06479e-07	3.61712e-06	down	protein-coding
LIME1	1.01315	2.87095	30.766	1.06816e-07	3.62427e-06	up	protein-coding
TIRAP-AS1	-1.01516	-0.0764936	31.1806	1.09631e-07	3.71539e-06	down	ncRNA
NPIPB5	0.689513	5.17036	31.0061	1.12948e-07	3.82326e-06	up	protein-coding
DPY19L3-DT	1.22108	-0.525174	30.7224	1.1468e-07	3.87733e-06	up	ncRNA
LINC01778	2.2642	-1.84602	29.9783	1.17072e-07	3.95353e-06	up	ncRNA
ZEB2-AS1	4.5623	0.0837941	30.359	1.26714e-07	4.2741e-06	up	ncRNA
DAAM2-AS1	4.61488	-2.08166	30.3983	1.27528e-07	4.29651e-06	up	ncRNA
RAD51AP2	-2.4912	-2.31183	30.1069	1.28981e-07	4.34035e-06	down	protein-coding
UGDH-AS1	1.00779	1.55888	30.6033	1.30016e-07	4.37003e-06	up	ncRNA
PTP4A1	-0.900217	6.80244	30.7133	1.35488e-07	4.54862e-06	down	protein-coding
RIMBP3C	-2.55546	-1.46755	29.2827	1.35767e-07	4.55206e-06	down	protein-coding
CELP	-3.93077	-2.45896	32.1031	1.35908e-07	4.55206e-06	down	pseudo
OLMALINC	1.06682	3.10888	30.195	1.37446e-07	4.59816e-06	up	ncRNA
SNHG31	1.38803	0.63217	30.6489	1.38987e-07	4.6443e-06	up	ncRNA
TMLHE-AS1	1.298	-1.09307	29.8084	1.39216e-07	4.64653e-06	up	ncRNA
LRIG3-DT	1.47263	-1.26226	29.5728	1.41551e-07	4.71897e-06	up	ncRNA
H3C10	1.49949	1.81142	30.259	1.46095e-07	4.8648e-06	up	protein-coding
NT5C1B	1.93795	-2.20342	29.1867	1.53208e-07	5.09573e-06	up	protein-coding
LINC02226	3.55968	-2.17503	29.6638	1.53521e-07	5.10022e-06	up	ncRNA
SDHAP1	0.663165	4.37544	30.1207	1.54723e-07	5.13218e-06	up	pseudo
UTP14C	1.97613	2.80268	30.0177	1.54842e-07	5.13218e-06	up	protein-coding
LOC105369344	-1.03607	-0.677169	29.9255	1.5747e-07	5.20816e-06	down	ncRNA
GPR89B	0.730881	4.78758	30.1658	1.57498e-07	5.20816e-06	up	protein-coding
ADNP-AS1	1.01508	0.795068	30.343	1.6015e-07	5.28976e-06	up	ncRNA
ZNF528-AS1	1.81866	2.13749	29.9846	1.60461e-07	5.29393e-06	up	ncRNA
LOC105373017	-1.37553	-1.92437	28.8023	1.62316e-07	5.34896e-06	down	ncRNA
LINC02492	5.04905	-1.18967	31.0087	1.6482e-07	5.42521e-06	up	ncRNA
TMEM240	1.4166	-0.941056	29.1875	1.6641e-07	5.47128e-06	up	protein-coding
ARHGAP11B	-0.82423	2.55331	29.7344	1.68591e-07	5.53287e-06	down	protein-coding
ZSCAN16-AS1	0.759037	1.9269	29.8816	1.6867e-07	5.53287e-06	up	ncRNA
LINC00326	5.82724	-1.57062	30.6554	1.7341e-07	5.68186e-06	up	ncRNA
TMEM220-AS1	2.37462	-1.48306	28.9397	1.90994e-07	6.25085e-06	up	ncRNA
KLKB1	-2.32038	-2.0101	28.5888	2.00784e-07	6.56375e-06	down	protein-coding
ARMC12	-1.30117	-0.870719	29.1348	2.04861e-07	6.68941e-06	down	protein-coding
LOC124903523	4.04248	-2.45984	28.7557	2.06662e-07	6.74053e-06	up	ncRNA
GTF2IP4	0.623335	6.0282	29.6718	2.08661e-07	6.79799e-06	up	pseudo
LINC02761	3.31253	-2.7973	29.0115	2.1004e-07	6.83512e-06	up	ncRNA
H2BC15	1.42367	1.12323	29.6344	2.10903e-07	6.85542e-06	up	protein-coding
FAM135A-AS1	2.77874	-2.73079	28.8085	2.11472e-07	6.86613e-06	up	ncRNA
LOC100132154	-6.34864	-1.47535	34.8633	2.13592e-07	6.92712e-06	down	pseudo
CHST5	-1.24909	-1.29259	28.6424	2.1693e-07	7.02739e-06	down	protein-coding
FANCL	0.54662	4.63692	29.3508	2.22133e-07	7.18782e-06	up	protein-coding
PRH1-PRR4	1.16257	0.572573	29.5669	2.2324e-07	7.21549e-06	up	ncRNA
LINC00659	2.34046	-1.23447	28.5485	2.26285e-07	7.30567e-06	up	ncRNA
LY6G5C	1.3169	0.120276	29.4083	2.31807e-07	7.47385e-06	up	protein-coding
NAGK	0.355918	6.49929	29.4507	2.32016e-07	7.47385e-06	up	protein-coding
LOC107986482	4.38999	-2.42597	28.5482	2.3307e-07	7.49935e-06	up	ncRNA
RABGEF1	-0.513758	5.29609	29.3208	2.3581e-07	7.579e-06	down	protein-coding
LOC101928626	3.22408	-2.76777	28.6414	2.37216e-07	7.61564e-06	up	ncRNA
ACOXL	-1.24401	-0.530973	29.0605	2.39116e-07	7.66806e-06	down	protein-coding
LOC101929073	4.30951	-2.46242	28.4494	2.39985e-07	7.6873e-06	up	ncRNA
LOC100506235	1.2156	0.105144	29.1646	2.42394e-07	7.75579e-06	up	ncRNA
MTRFR	0.696717	4.38332	29.09	2.42665e-07	7.75579e-06	up	protein-coding
NPIPB2	-0.761619	1.10418	29.241	2.50889e-07	8.00972e-06	down	protein-coding
SYNPR-AS1	4.50303	-1.53298	29.4929	2.55627e-07	8.15188e-06	up	ncRNA
LOC124903564	2.4744	0.0775165	28.6837	2.67014e-07	8.50554e-06	up	ncRNA
PCAT2	3.37663	-2.80053	28.4678	2.68466e-07	8.5423e-06	up	ncRNA
DND1	-1.52814	0.192445	29.0663	2.69102e-07	8.55302e-06	down	protein-coding
U2AF1L4	0.983575	3.44345	28.6636	2.71749e-07	8.62757e-06	up	protein-coding
PRORP	-0.712339	4.86136	28.8912	2.74981e-07	8.72053e-06	down	protein-coding
DENND1C	0.733544	3.78136	28.6742	2.75634e-07	8.73157e-06	up	protein-coding
LINC01905	5.66524	-1.60351	29.3485	2.76145e-07	8.73808e-06	up	ncRNA
WDR53	-0.439318	3.61111	28.6256	2.77343e-07	8.76631e-06	down	protein-coding
AGAP6	0.864332	2.71142	28.5733	2.80278e-07	8.84932e-06	up	protein-coding
SULT1A4	-1.42615	2.19456	28.7019	2.80949e-07	8.86072e-06	down	protein-coding
BMS1P22	-2.47631	-2.40466	28.4718	2.84973e-07	8.97774e-06	down	pseudo
PRKD3-DT	2.38812	-2.31267	27.819	3.01913e-07	9.50098e-06	up	ncRNA
TP53TG3	3.22862	-1.46887	28.4138	3.05304e-07	9.59712e-06	up	protein-coding
HSPA2-AS1	2.95251	-2.77848	28.1584	3.06022e-07	9.60917e-06	up	ncRNA
CETP	3.4409	-2.69579	27.8034	3.24853e-07	1.01893e-05	up	protein-coding
CTRL	1.10285	-0.686452	28.2393	3.29727e-07	1.03308e-05	up	protein-coding
MKKS	-0.68314	4.68194	28.3742	3.40549e-07	1.06582e-05	down	protein-coding
MRPS9-AS1	1.93839	-2.56771	27.4192	3.49637e-07	1.09277e-05	up	ncRNA
LOC101927702	2.12828	-2.17284	27.4728	3.49922e-07	1.09277e-05	up	ncRNA
CDC37L1-DT	1.49473	-1.12768	27.6621	3.55545e-07	1.10912e-05	up	ncRNA
LINC02615	1.37652	0.78534	28.4264	3.58784e-07	1.11801e-05	up	ncRNA
OPN3	-1.00987	4.87588	28.2444	3.63463e-07	1.13136e-05	down	protein-coding
FBXO38-DT	1.7803	-0.951433	27.6231	3.70255e-07	1.15125e-05	up	ncRNA
DNAAF4-CCPG1	-2.22073	-0.148892	27.9161	3.71593e-07	1.15416e-05	down	ncRNA
LINC02677	2.0582	-1.03531	27.5067	3.72818e-07	1.1567e-05	up	ncRNA
ALMS1P1	1.67764	-1.33514	27.3901	3.73536e-07	1.15768e-05	up	pseudo
LINC01504	2.28352	-2.37671	27.2952	3.767e-07	1.16622e-05	up	ncRNA
LOC112268073	3.23816	-2.7752	27.595	3.80789e-07	1.17695e-05	up	ncRNA
USP3-AS1	1.03803	0.728074	28.3348	3.80986e-07	1.17695e-05	up	ncRNA
TIMM23B-AGAP6	-0.721132	3.0677	27.8485	3.83483e-07	1.18284e-05	down	ncRNA
DYRK3-AS1	1.49792	-1.59098	27.2063	3.83719e-07	1.18284e-05	up	ncRNA
LOC105370705	1.27236	-0.9949	27.5573	3.94524e-07	1.21484e-05	up	ncRNA
LOC101927787	2.68956	-0.813074	27.4094	3.95585e-07	1.21594e-05	up	ncRNA
LOC105375170	2.71888	-1.65026	27.5435	3.95733e-07	1.21594e-05	up	ncRNA
GALT	0.562758	3.79179	27.831	4.01102e-07	1.23112e-05	up	protein-coding
MCEE	0.565511	3.20994	27.6299	4.22971e-07	1.29686e-05	up	protein-coding
ZNF460-AS1	1.51731	-1.73632	26.9069	4.31249e-07	1.32082e-05	up	ncRNA
SCARNA12	-1.24647	-0.96323	27.371	4.40851e-07	1.34879e-05	down	ncRNA
MICA-AS1	0.729212	0.725058	27.9471	4.49917e-07	1.37506e-05	up	ncRNA
AZGP1P1	2.0918	1.63033	27.681	4.55647e-07	1.39108e-05	up	pseudo
ARRDC1-AS1	0.720869	4.13665	27.5593	4.65325e-07	1.41912e-05	up	ncRNA
TBC1D3	1.96324	2.56142	27.414	4.89108e-07	1.49006e-05	up	protein-coding
LOC124905202	0.927739	-0.970281	27.1716	4.96272e-07	1.51028e-05	up	ncRNA
LOC105373584	3.62463	-2.65236	26.7926	5.02332e-07	1.5271e-05	up	ncRNA
LEAP2	1.87692	-1.1546	26.7859	5.12592e-07	1.55664e-05	up	protein-coding
LINC01356	-2.2846	-0.46092	26.9888	5.18059e-07	1.57157e-05	down	ncRNA
LINC02240	5.48374	-1.60626	27.8667	5.26007e-07	1.594e-05	up	ncRNA
SPEGNB	-1.48663	-2.19429	26.3165	5.33184e-07	1.61404e-05	down	protein-coding
LOC105374901	3.87069	-2.61087	26.631	5.41901e-07	1.63869e-05	up	ncRNA
ANKHD1-EIF4EBP3	-1.12733	4.63522	27.2496	5.50103e-07	1.66174e-05	down	protein-coding
LINC00174	1.02397	1.92261	27.1887	5.51557e-07	1.66438e-05	up	ncRNA
TAS2R14	1.44761	-1.46901	26.4884	5.54738e-07	1.67221e-05	up	protein-coding
HSPA12A	1.23871	4.08723	27.1414	5.56484e-07	1.67571e-05	up	protein-coding
LOC105369782	2.95094	-2.79442	26.7991	5.66341e-07	1.7036e-05	up	ncRNA
LOC124903852	2.96734	-2.73399	26.6322	5.67379e-07	1.70494e-05	up	ncRNA
TRIM31-AS1	2.12429	-1.34787	26.3124	6.33055e-07	1.90029e-05	up	ncRNA
RGMB-AS1	1.74416	-1.20196	26.3013	6.36435e-07	1.90844e-05	up	ncRNA
PPM1N	1.26733	0.710875	27.0321	6.6278e-07	1.98536e-05	up	protein-coding
FAM88E	1.9198	-0.0314997	26.7466	6.74372e-07	2.01797e-05	up	ncRNA
LOC124902709	-1.91626	-0.788143	26.3494	6.78481e-07	2.02815e-05	down	ncRNA
MRPS30-DT	1.68774	1.34324	26.7219	7.20397e-07	2.1508e-05	up	ncRNA
TNFRSF25	0.815742	3.10326	26.4469	7.21014e-07	2.1508e-05	up	protein-coding
LINC00592	1.77066	-1.70288	25.8227	7.35894e-07	2.19259e-05	up	ncRNA
USP50	-1.37228	-1.89037	25.6155	7.36555e-07	2.19259e-05	down	protein-coding
CD101-AS1	0.995474	-0.875648	26.3529	7.38566e-07	2.19629e-05	up	ncRNA
DPEP1	-2.08468	-2.19071	25.8144	7.39897e-07	2.19797e-05	down	protein-coding
LINC01505	3.62352	-2.70184	25.9514	7.71708e-07	2.29009e-05	up	ncRNA
RNF157-AS1	1.73087	-1.00602	25.8932	8.0914e-07	2.39869e-05	up	ncRNA
NCKAP5-AS2	2.18279	-1.37841	25.7371	8.12072e-07	2.40489e-05	up	ncRNA
LINC01484	5.3867	-1.33714	27.1201	8.26358e-07	2.44467e-05	up	ncRNA
HLA-DQA1	2.80617	0.963846	26.1317	8.70837e-07	2.5736e-05	up	protein-coding
IKBKG	-0.570565	4.67537	26.2345	8.74602e-07	2.58206e-05	down	protein-coding
ACOXL-AS1	2.11069	-2.04652	25.4912	8.9077e-07	2.62708e-05	up	ncRNA
FBXL22	-1.25042	0.993172	26.2527	9.26132e-07	2.72856e-05	down	protein-coding
APBB3	0.731047	4.04738	25.9884	9.29656e-07	2.73613e-05	up	protein-coding
LINC00457	4.26834	-2.47295	25.4589	9.45492e-07	2.77988e-05	up	ncRNA
LOC105374796	2.85872	-2.94234	26.5066	9.47303e-07	2.78235e-05	up	ncRNA
TAX1BP1-AS1	-2.63018	-2.86538	26.4754	9.62828e-07	2.82505e-05	down	ncRNA
PPP1R3F	-0.82243	3.32732	25.7294	9.97496e-07	2.92378e-05	down	protein-coding
LOC105375805	-1.66654	-2.40139	25.1147	1.02056e-06	2.98832e-05	down	ncRNA
LINC02602	1.83809	-0.824477	25.3521	1.06773e-06	3.12324e-05	up	ncRNA
REL	-0.672199	4.5176	25.7471	1.07304e-06	3.13557e-05	down	protein-coding
H2BW3P	1.64988	-1.18634	25.1838	1.07616e-06	3.14149e-05	up	pseudo
LOC102723678	2.4945	-2.5676	25.0602	1.08507e-06	3.16427e-05	up	ncRNA
LOC124901291	-1.82898	-2.61057	25.2837	1.09683e-06	3.19531e-05	down	ncRNA
LOC124904273	3.51963	-1.69974	25.6044	1.10557e-06	3.2175e-05	up	ncRNA
ITPR1-DT	1.44634	-0.732678	25.4186	1.11751e-06	3.24895e-05	up	ncRNA
LOC400622	2.92008	-1.90905	25.2542	1.15196e-06	3.34572e-05	up	ncRNA
LINC01933	3.04387	-2.62556	24.967	1.16943e-06	3.393e-05	up	ncRNA
DDX11L5	3.03769	-2.82604	25.2455	1.21455e-06	3.52035e-05	up	pseudo
PSMD7-DT	3.124	-2.87744	25.4192	1.22395e-06	3.54402e-05	up	ncRNA
LOC105374535	-0.877189	-0.00137797	25.6457	1.22637e-06	3.54708e-05	down	ncRNA
TSNAX-DISC1	-1.27199	-0.65989	25.323	1.22749e-06	3.54708e-05	down	ncRNA
SNX32	1.67179	0.190218	25.4828	1.25725e-06	3.62772e-05	up	protein-coding
AGAP7P	-1.28955	0.691889	25.5923	1.25793e-06	3.62772e-05	down	pseudo
ST7-OT4	1.82754	-2.19733	24.6177	1.27509e-06	3.6735e-05	up	ncRNA
LOC105376387	2.56474	-2.83831	25.1899	1.27709e-06	3.67557e-05	up	ncRNA
CCL27	3.26675	-2.75384	24.9254	1.28084e-06	3.68268e-05	up	protein-coding
LOC105371622	0.939377	-0.949673	25.0753	1.28811e-06	3.69986e-05	up	ncRNA
DHRS4L2	0.953602	4.56924	25.3139	1.30079e-06	3.73253e-05	up	protein-coding
LINC02583	2.93981	-2.91709	25.5684	1.31877e-06	3.78035e-05	up	ncRNA
AMH	1.15671	2.72993	25.1262	1.3238e-06	3.79098e-05	up	protein-coding
LINC00383	3.703	-0.572219	25.0171	1.33067e-06	3.80684e-05	up	ncRNA
MIR3681HG	3.03401	-2.82182	25.0454	1.33209e-06	3.80709e-05	up	ncRNA
MAP1LC3B2	1.2896	-1.2741	24.6797	1.35216e-06	3.86059e-05	up	protein-coding
PVRIG	-1.47838	-1.50941	24.4433	1.37891e-06	3.93306e-05	down	protein-coding
HLA-J	1.62292	-0.465865	25.0077	1.39027e-06	3.9615e-05	up	pseudo
PPP3CB-AS1	0.872316	1.6726	25.1593	1.39453e-06	3.96793e-05	up	ncRNA
PRDX6-AS1	0.91182	0.0228188	25.3405	1.39529e-06	3.96793e-05	up	ncRNA
SCOC-AS1	1.68393	-0.988053	24.6461	1.43896e-06	4.08806e-05	up	ncRNA
LINC00642	3.60426	-2.46985	24.4843	1.46746e-06	4.16488e-05	up	ncRNA
ESR2	-1.1652	-1.39662	24.4413	1.47316e-06	4.17692e-05	down	protein-coding
MRPL18	-0.595685	5.78414	25.0138	1.58339e-06	4.48501e-05	down	protein-coding
PARGP1	0.684413	1.5582	24.8961	1.59073e-06	4.50134e-05	up	pseudo
ZNF670-ZNF695	-1.10251	-0.780072	24.6683	1.60449e-06	4.53581e-05	down	ncRNA
LOC102724956	3.15234	-2.24772	24.3571	1.63301e-06	4.61187e-05	up	ncRNA
LINC01115	3.07764	-2.7113	24.2557	1.69148e-06	4.77231e-05	up	ncRNA
LOC728715	1.41864	0.780683	24.879	1.6946e-06	4.7764e-05	up	ncRNA
LINC01980	3.99332	-0.996836	24.9032	1.70298e-06	4.79531e-05	up	ncRNA
LINC02987	0.635301	2.75959	24.5254	1.71566e-06	4.82626e-05	up	ncRNA
OR7E91P	1.28101	0.610219	24.8731	1.71842e-06	4.82679e-05	up	pseudo
LOC124909376	1.43409	-1.46598	24.0658	1.71922e-06	4.82679e-05	up	ncRNA
TMC1	1.94013	-1.2886	24.0676	1.76125e-06	4.93995e-05	up	protein-coding
SMIM10L1	-0.557061	5.41586	24.7355	1.77108e-06	4.96266e-05	down	protein-coding
GUSBP1	0.81053	2.35798	24.4855	1.78289e-06	4.99088e-05	up	pseudo
SPDYE6	1.98005	-1.61607	23.9456	1.82524e-06	5.10443e-05	up	protein-coding
PDE4DIPP6	1.47229	-0.267041	24.533	1.83926e-06	5.13863e-05	up	pseudo
LPXN	-0.892455	2.05501	24.4559	1.85214e-06	5.16957e-05	down	protein-coding
ARFGEF1-DT	0.882202	-0.803386	24.3679	1.86839e-06	5.20984e-05	up	ncRNA
LINC02289	2.25949	-2.23023	23.9022	1.8746e-06	5.22207e-05	up	ncRNA
SIRPG	-3.05014	-2.89078	25.1503	1.87733e-06	5.22459e-05	down	protein-coding
LINC01800	2.41908	-2.15485	23.8828	1.94766e-06	5.41507e-05	up	ncRNA
MTNR1A	2.24395	-1.77342	23.8637	1.9654e-06	5.4591e-05	up	protein-coding
LINC00910	0.90417	1.79855	24.3301	2.00517e-06	5.56414e-05	up	ncRNA
LOC122526780	0.893753	1.81138	24.2661	2.05225e-06	5.68927e-05	up	protein-coding
LIPE-AS1	3.50387	3.08629	24.0379	2.10473e-06	5.82914e-05	up	ncRNA
LOC105374263	3.81561	-2.29994	23.7255	2.20374e-06	6.09745e-05	up	ncRNA
PPIL6	-0.997408	2.32929	24.0223	2.21822e-06	6.13159e-05	down	protein-coding
LOC102724135	0.787473	3.72414	24.0001	2.23142e-06	6.16211e-05	up	pseudo
LOC105379825	3.04303	-2.88156	24.0271	2.4112e-06	6.65217e-05	up	ncRNA
GALNT7-DT	1.50968	2.16998	23.7901	2.514e-06	6.92911e-05	up	ncRNA
ARHGAP19-SLIT1	-2.07585	-1.71966	23.0659	2.539e-06	6.99128e-05	down	ncRNA
DELEC1	2.75727	-2.97071	24.3277	2.67922e-06	7.37031e-05	up	ncRNA
ZNF652-AS1	2.06439	-1.90747	23.1347	2.69229e-06	7.39916e-05	up	ncRNA
LINC03022	3.14668	-2.33231	23.2188	2.70518e-06	7.42746e-05	up	ncRNA
LOC105376070	1.32584	-1.81263	22.9362	2.7732e-06	7.6069e-05	up	ncRNA
KCTD14	1.23101	2.83562	23.4773	2.80111e-06	7.67611e-05	up	protein-coding
LOC105378482	2.55611	-1.77993	23.2055	2.81864e-06	7.71677e-05	up	ncRNA
NUDT3	-0.428219	6.61772	23.7291	2.84754e-06	7.78844e-05	down	protein-coding
MIR924HG	1.23664	1.70388	23.5257	2.90693e-06	7.94331e-05	up	ncRNA
NRSN2-AS1	0.779205	2.22009	23.4211	2.91807e-06	7.96615e-05	up	ncRNA
LINC01611	3.99614	-1.79647	23.5434	2.94095e-06	8.02095e-05	up	ncRNA
CASC8	1.95242	0.17232	23.515	2.94397e-06	8.02156e-05	up	ncRNA
LOC107985911	1.53983	2.65088	23.3375	3.02061e-06	8.22256e-05	up	pseudo
LOC105371223	-1.38837	0.0505185	23.5403	3.04075e-06	8.26952e-05	down	ncRNA
LINC01600	1.54384	-0.878453	23.0349	3.17602e-06	8.62732e-05	up	ncRNA
AGBL3	-0.893473	0.578902	23.529	3.18105e-06	8.62732e-05	down	protein-coding
SLC47A2	2.34163	-1.15054	22.8623	3.18136e-06	8.62732e-05	up	protein-coding
DPP9-AS1	-1.21787	-0.37806	23.2898	3.27535e-06	8.87381e-05	down	ncRNA
SIX5	-0.448328	4.95075	23.3161	3.28057e-06	8.87955e-05	down	protein-coding
FAM86FP	1.04765	1.68731	23.2576	3.29712e-06	8.91593e-05	up	pseudo
PIK3R2	-0.86536	7.41066	23.3773	3.34519e-06	9.0358e-05	down	protein-coding
LINC02983	-1.38049	1.72682	23.2314	3.34776e-06	9.0358e-05	down	ncRNA
LINC01123	-0.826828	3.48495	22.9996	3.47842e-06	9.37962e-05	down	ncRNA
HNRNPA1L2	-1.16643	3.39789	22.9063	3.62144e-06	9.75608e-05	down	protein-coding
LINC00867	2.68391	-2.67018	22.461	3.8157e-06	0.000102698	up	ncRNA
LOC100129603	2.79982	-2.78639	22.6116	3.84211e-06	0.000103311	up	ncRNA
CCDC200	1.898	-1.99648	22.3062	3.89553e-06	0.000104649	up	protein-coding
LINC01036	3.72838	-2.69479	22.3998	3.97319e-06	0.000106636	up	ncRNA
LINC01359	3.87671	-2.22119	22.5301	4.00811e-06	0.000107472	up	ncRNA
FAM27B	1.12919	1.90432	22.7746	4.03332e-06	0.000108047	up	ncRNA
MSANTD3-TMEFF1	-0.864458	2.17678	22.6851	4.14973e-06	0.000111062	down	protein-coding
LINC00578	1.94587	-2.05617	22.1311	4.25113e-06	0.000113669	up	ncRNA
TTLL3	1.04961	4.58456	22.6708	4.28528e-06	0.000114475	up	protein-coding
C12orf76	0.539902	3.67474	22.5288	4.36102e-06	0.000116301	up	protein-coding
PAFAH1B2P2	2.46317	-1.91376	22.2351	4.36173e-06	0.000116301	up	pseudo
RBM12B-AS1	1.09432	-0.915565	22.4039	4.40141e-06	0.00011725	up	ncRNA
DGUOK-AS1	0.689741	1.11663	22.7211	4.41627e-06	0.000117463	up	ncRNA
POLR2J2-UPK3BL1	-1.23843	3.54027	22.4902	4.41765e-06	0.000117463	down	ncRNA
CEP170P1	-2.66777	-2.80072	22.847	4.4721e-06	0.000118801	down	pseudo
SAP25	-0.823145	1.21566	22.6578	4.51623e-06	0.000119862	down	protein-coding
DMAP1	0.420984	5.20434	22.606	4.57566e-06	0.000121327	up	protein-coding
EIF2AK3-DT	0.789105	1.17548	22.624	4.5906e-06	0.000121611	up	ncRNA
CYYR1-AS1	1.65864	-2.11727	21.8728	4.6516e-06	0.000123113	up	ncRNA
INTS4P1	-1.54438	-0.920617	22.0288	4.80728e-06	0.000127116	down	pseudo
LINC02356	2.95778	-2.60837	21.9178	4.88029e-06	0.000128927	up	ncRNA
SDK1-AS1	-2.43606	-2.51456	22.2492	4.93313e-06	0.000130203	down	ncRNA
NME6	0.464992	4.53598	22.3593	4.9605e-06	0.000130805	up	protein-coding
LINC00886	0.982174	1.81803	22.2163	5.24247e-06	0.000138113	up	ncRNA
SPDYE1	-1.45897	-2.19226	21.4641	5.41098e-06	0.000142421	down	protein-coding
CTAGE8	-0.895959	2.15054	22.0777	5.42551e-06	0.000142672	down	protein-coding
ZNF273	-0.637895	3.0557	21.9765	5.51503e-06	0.000144894	down	protein-coding
LINC01945	4.35664	-2.19649	21.8734	5.55767e-06	0.00014588	up	ncRNA
BGLAP	1.80654	-2.03488	21.5353	5.57455e-06	0.000146189	up	protein-coding
LINC01494	3.03364	-2.9165	22.063	5.87833e-06	0.000154014	up	ncRNA
DUXAP8	1.70054	3.90457	21.878	5.98861e-06	0.00015676	up	pseudo
BCRP2	-1.39773	0.0435074	22.0178	6.0586e-06	0.000158388	down	pseudo
LOC107987323	3.60599	-2.06011	21.7112	6.06186e-06	0.000158388	up	ncRNA
RBAK-RBAKDN	1.90612	-2.36178	21.3444	6.08973e-06	0.000158912	up	protein-coding
GNRHR2	0.718024	1.16138	22.0027	6.09299e-06	0.000158912	up	pseudo
ZBED6	-0.95124	4.42576	21.8762	6.11949e-06	0.000159458	down	protein-coding
PDCD6IP-DT	0.641979	3.56504	21.7427	6.2367e-06	0.000162364	up	ncRNA
LINC02576	-1.95686	-2.4891	21.4537	6.35704e-06	0.000165346	down	ncRNA
TSSC2	2.60503	1.58429	21.781	6.36802e-06	0.000165482	up	pseudo
LINC02611	1.76776	-1.51706	21.2932	6.40956e-06	0.00016641	up	ncRNA
KCNIP2-AS1	1.03181	-1.63263	21.2178	6.51406e-06	0.00016897	up	ncRNA
ZNF862	-0.54739	4.37714	21.7257	6.56399e-06	0.000170111	down	protein-coding
IQANK1	-0.664372	6.11421	21.8523	6.58389e-06	0.000170473	down	protein-coding
MYL12-AS1	1.12608	-1.26168	21.3368	6.68293e-06	0.000172881	up	ncRNA
LOC105375218	2.35582	-2.55631	21.2072	6.69162e-06	0.000172949	up	ncRNA
MINDY2-DT	1.47724	-0.951246	21.3867	6.74878e-06	0.000174269	up	ncRNA
NBPF10	-0.660366	3.90057	21.5767	6.83096e-06	0.000176232	down	protein-coding
STPG4	2.3025	-1.80199	21.2367	6.86152e-06	0.000176862	up	protein-coding
LOC112694756	-0.807163	5.38866	21.7052	6.91429e-06	0.000178062	down	protein-coding
LOC124901766	3.93213	-2.17186	21.3858	7.01586e-06	0.000180515	up	ncRNA
LOC107986913	-1.46516	-1.85798	20.827	7.39854e-06	0.00019019	down	ncRNA
CSNK1A1L	-3.04524	1.8839	20.9245	7.44063e-06	0.000191101	down	protein-coding
SLC9C1	-2.62964	-2.6978	21.5886	7.48387e-06	0.000191953	down	protein-coding
CATSPERG	1.11278	0.841056	21.582	7.48722e-06	0.000191953	up	protein-coding
MMP21	2.08934	-2.41947	20.926	7.53603e-06	0.000193028	up	protein-coding
HECTD2-AS1	1.92636	-1.04018	21.0701	7.54263e-06	0.000193028	up	ncRNA
RRN3P1	1.92434	-0.4939	21.2086	7.68531e-06	0.000196504	up	pseudo
LOC105370256	-1.93303	-0.761495	21.1047	7.77931e-06	0.000198566	down	ncRNA
GTF2IRD1P1	1.37149	-1.50899	20.8823	7.77982e-06	0.000198566	up	pseudo
BCAN	-2.14207	0.979509	21.4182	7.92284e-06	0.000202036	down	protein-coding
STRCP1	-2.25872	-2.48132	21.1416	7.96179e-06	0.000202848	down	pseudo
SYNJ2BP-COX16	1.67896	-1.74941	20.7819	7.97563e-06	0.000203021	up	protein-coding
TBX3-AS1	2.64256	-1.48028	20.9985	7.98697e-06	0.000203129	up	ncRNA
GP1BB	1.41992	0.294272	21.3977	8.09102e-06	0.000205425	up	protein-coding
NR2C2	-0.653368	5.66805	21.3793	8.09162e-06	0.000205425	down	protein-coding
KCP	1.24185	1.48548	21.2896	8.20689e-06	0.000208167	up	protein-coding
LOC124904720	1.43172	-2.19784	20.6295	8.2905e-06	0.000210102	up	ncRNA
TMEM53	0.558171	2.57968	21.0656	8.46055e-06	0.000214222	up	protein-coding
LINC02688	2.26947	-1.09855	20.7805	8.52268e-06	0.000215604	up	ncRNA
MICALL2-DT	2.16923	-1.14738	20.7705	8.54384e-06	0.000215949	up	ncRNA
USP2-AS1	1.10436	1.11083	21.2626	8.56623e-06	0.000216324	up	ncRNA
LOC102724719	2.98725	-2.00854	20.8387	8.61879e-06	0.000217459	up	ncRNA
LOC101927241	1.10275	-0.810498	20.9735	8.71816e-06	0.000219773	up	ncRNA
LOC105374088	3.4598	-2.65327	20.6839	8.83212e-06	0.00022245	up	ncRNA
ANO9	0.854495	5.06319	21.0991	9.01385e-06	0.000226828	up	protein-coding
AGAP9	0.837923	1.93061	20.9453	9.26187e-06	0.000232864	up	protein-coding
LINC00847	0.778802	3.48887	20.8074	9.60513e-06	0.000241283	up	ncRNA
LOC105370105	4.02839	-2.59062	20.4505	9.88611e-06	0.000248123	up	ncRNA
EPCAM-DT	1.28907	-0.823229	20.6668	9.9106e-06	0.00024852	up	ncRNA
RELA-DT	0.696237	1.93925	20.7205	1.03e-05	0.000258059	up	ncRNA
SDHC	-0.378992	7.368	20.8203	1.06331e-05	0.000266171	down	protein-coding
DTX2P1-UPK3BP1-PMS2P11	0.848481	1.94071	20.6415	1.07008e-05	0.000267632	up	pseudo
TTC9B	1.42804	-1.96562	20.0963	1.08434e-05	0.000270962	up	protein-coding
TMEM123-DT	1.09822	-0.843272	20.502	1.08635e-05	0.000271023	up	ncRNA
RXRB	-0.314433	6.10842	20.7548	1.08648e-05	0.000271023	down	protein-coding
GTPBP6	-0.733948	5.2438	20.686	1.0985e-05	0.000273782	down	protein-coding
LOC105374943	-3.10881	-2.64611	20.8625	1.13315e-05	0.000282174	down	ncRNA
NUP93-DT	1.194	-2.2821	19.927	1.14707e-05	0.000285393	up	ncRNA
LOC105373424	-1.42979	-0.49703	20.4257	1.17865e-05	0.000292995	down	ncRNA
LOC102724808	3.25402	-2.76441	20.1861	1.18187e-05	0.000293541	up	ncRNA
PCA3	3.03289	-2.75575	20.1582	1.19964e-05	0.000297635	up	ncRNA
ZBTB25	-0.495618	2.56812	20.3182	1.20043e-05	0.000297635	down	protein-coding
FAM225B	0.999055	2.47161	20.3007	1.22044e-05	0.000302332	up	ncRNA
LOC101928743	2.95703	-2.91375	20.5562	1.22229e-05	0.000302529	up	ncRNA
ST20	-1.09247	2.03099	20.3379	1.23092e-05	0.000304403	down	ncRNA
SEPTIN9-DT	1.72227	-2.08629	19.8663	1.23608e-05	0.000305415	up	ncRNA
LINC01607	1.89297	-1.35212	19.9319	1.25275e-05	0.000309268	up	ncRNA
LINC01770	1.15305	0.674296	20.4544	1.25971e-05	0.000310717	up	ncRNA
LOC124909451	1.55261	-2.24545	19.775	1.26862e-05	0.000312646	up	ncRNA
EMG1	-0.617536	5.88809	20.3964	1.27522e-05	0.000314003	down	protein-coding
LOC124901990	3.13059	-2.87635	20.2674	1.27806e-05	0.000314431	up	ncRNA
ST8SIA6-AS1	1.59189	2.69861	20.1924	1.29219e-05	0.000317634	up	ncRNA
ZNF790-AS1	0.93995	1.56708	20.2597	1.3122e-05	0.000322276	up	ncRNA
LERFS	1.69786	1.64108	20.2137	1.33114e-05	0.000326647	up	ncRNA
DDX11L16	3.0863	-2.37961	19.826	1.34356e-05	0.000329415	up	pseudo
LRRIQ3	0.986002	-0.469955	20.175	1.35487e-05	0.000331728	up	protein-coding
LINC01257	3.69297	-2.20911	19.9129	1.35532e-05	0.000331728	up	ncRNA
RGS9	1.26797	2.374	20.0771	1.36862e-05	0.000334699	up	protein-coding
CLEC12A-AS1	3.03319	-2.26301	19.8314	1.37032e-05	0.000334829	up	ncRNA
PKD2L2	2.51072	-2.75673	19.8784	1.38067e-05	0.000337069	up	protein-coding
LINC01723	4.48074	-2.37631	19.8063	1.3935e-05	0.000339911	up	ncRNA
EPS15-AS1	-1.52777	-2.26308	19.514	1.42056e-05	0.000346217	down	ncRNA
PRPF18	-0.510163	5.3399	20.0901	1.4508e-05	0.000353216	down	protein-coding
LOC105374041	4.49164	-1.7361	20.134	1.45174e-05	0.000353216	up	ncRNA
LINC02043	1.45905	-2.08859	19.4818	1.4571e-05	0.000354219	up	ncRNA
DUS4L-BCAP29	0.659057	2.81022	19.8409	1.49573e-05	0.000363301	up	protein-coding
FSIP2-AS2	2.4982	-2.77811	19.7111	1.49847e-05	0.000363659	up	ncRNA
RN7SL832P	-0.853823	-1.50541	19.5171	1.52403e-05	0.000369549	down	pseudo
SDCBP2	0.891863	2.38252	19.7993	1.54411e-05	0.0003741	up	protein-coding
LINC02451	4.00627	-2.56701	19.5161	1.5484e-05	0.000374823	up	ncRNA
LINC02175	0.989675	-0.683433	19.7601	1.59437e-05	0.000385624	up	ncRNA
AQP4-AS1	1.98148	-0.719059	19.5572	1.6217e-05	0.000391903	up	ncRNA
SPATA25	-0.972856	-0.95108	19.5739	1.65385e-05	0.000399338	down	protein-coding
LINC00484	3.18341	-2.52075	19.3369	1.67514e-05	0.000404137	up	ncRNA
ZNF562	-0.455234	4.69232	19.7158	1.68854e-05	0.000407026	down	protein-coding
PRSS51	-1.94668	-0.827804	19.4099	1.70193e-05	0.000409908	down	protein-coding
PDCD6IPP2	1.83344	0.173266	19.6542	1.74502e-05	0.000419933	up	pseudo
FAM200B	0.378564	3.9914	19.5568	1.75841e-05	0.000422802	up	protein-coding
LCMT1-AS1	1.29568	-1.1105	19.2925	1.79841e-05	0.000432056	up	ncRNA
CCZ1	-0.717654	5.80623	19.6371	1.80557e-05	0.000433411	down	protein-coding
LINC01411	2.6824	-2.27665	19.1787	1.83022e-05	0.000438961	up	ncRNA
LINC02694	2.82301	-2.95528	19.7982	1.87177e-05	0.000448551	up	ncRNA
LOC105376944	3.48056	-2.47924	19.12	1.87684e-05	0.000449391	up	ncRNA
LINC02826	2.99256	-2.56585	19.0479	1.92092e-05	0.000459561	up	ncRNA
NRAV	0.666273	4.36818	19.3728	1.95084e-05	0.000466329	up	ncRNA
SNTG2-AS1	2.30327	0.480109	19.3563	1.96346e-05	0.000468954	up	ncRNA
LOC107986337	3.03756	-2.14008	19.0989	1.97402e-05	0.000471083	up	ncRNA
ATP6V0D1-DT	0.725076	-0.0339934	19.4748	1.97983e-05	0.000472075	up	ncRNA
LOC101928466	-1.55177	-0.0800347	19.3471	2.0298e-05	0.000483588	down	ncRNA
MIR4713HG	2.98394	-2.07898	19.029	2.06797e-05	0.000492273	up	ncRNA
HSF4	0.896552	4.06152	19.2054	2.07529e-05	0.000493605	up	protein-coding
LINC01011	0.720966	1.37391	19.2841	2.09143e-05	0.000497032	up	ncRNA
KLF9-DT	2.58632	-2.83553	19.1129	2.12481e-05	0.000504544	up	ncRNA
LOC105369308	-1.81708	0.897363	19.2785	2.1379e-05	0.000507233	down	ncRNA
LOC105379224	2.42241	-2.15307	18.8503	2.14048e-05	0.000507425	up	ncRNA
LOC105376292	1.67559	-1.15952	18.8797	2.1456e-05	0.000508218	up	ncRNA
RPH3AL-AS1	2.50867	-1.53535	18.8932	2.15271e-05	0.00050948	up	ncRNA
SLC13A4	1.5546	-0.128821	19.1697	2.17892e-05	0.000515259	up	protein-coding
DUSP14	-0.42991	4.87087	19.1693	2.19061e-05	0.000517596	down	protein-coding
LOC105370792	2.06753	4.01087	19.0979	2.19682e-05	0.000518634	up	ncRNA
IQCN	1.15324	-0.0113394	19.1964	2.21635e-05	0.000522813	up	protein-coding
WDR86	-1.58486	1.71258	19.1014	2.2492e-05	0.000530127	down	protein-coding
LINC01876	2.09992	0.462841	19.0162	2.34143e-05	0.000551411	up	ncRNA
ASH1L-AS1	0.685722	2.14123	18.9146	2.3634e-05	0.000556128	up	ncRNA
FAM230I	-2.14418	-2.28102	18.6243	2.38736e-05	0.000561303	down	ncRNA
CTAG1B	-3.68008	-2.19863	19.334	2.48702e-05	0.000584256	down	protein-coding
OXA1L-DT	1.43228	-1.91246	18.3741	2.52552e-05	0.000592814	up	ncRNA
TNNI3K	2.91956	-2.86634	18.7785	2.53479e-05	0.000594504	up	protein-coding
LINC01273	1.8779	-1.17833	18.4932	2.55149e-05	0.000597866	up	ncRNA
BAZ1A-AS1	-0.600692	1.48683	18.8344	2.5533e-05	0.000597866	down	ncRNA
VIRMA-DT	0.856112	-0.00270094	18.8946	2.57978e-05	0.000603572	up	ncRNA
WARS2-AS1	0.748894	2.95315	18.6576	2.6144e-05	0.000611173	up	ncRNA
LINC00106	1.34597	-2.23749	18.2682	2.61768e-05	0.000611439	up	ncRNA
LOC100996660	1.09588	-0.138666	18.79	2.65675e-05	0.00062006	up	ncRNA
CORO7-PAM16	1.33169	-0.53647	18.5625	2.79948e-05	0.000652681	up	protein-coding
GPR146	-1.08115	2.35587	18.5464	2.80108e-05	0.000652681	down	protein-coding
TMEM249	0.972586	0.405812	18.7305	2.80702e-05	0.000653535	up	protein-coding
LOC124902203	4.3978	-1.82172	18.6054	2.83388e-05	0.000659251	up	ncRNA
LOC105371382	-2.32224	-2.53546	18.4748	2.84179e-05	0.000660554	down	ncRNA
H2BC6	1.13862	-0.54754	18.481	2.87402e-05	0.000667505	up	protein-coding
TRMU	0.659233	5.03253	18.5763	2.90249e-05	0.00067357	up	protein-coding
LINC02572	1.98848	-0.14624	18.418	2.97931e-05	0.000690839	up	ncRNA
C6orf52	-1.41288	-0.250517	18.4442	3.04259e-05	0.000704941	down	protein-coding
LINC00923	3.37686	-1.74883	18.3693	3.05228e-05	0.000706614	up	ncRNA
LINC00862	2.86851	-2.41172	18.0132	3.18566e-05	0.000736897	up	ncRNA
LOC729732	1.35647	0.584707	18.4308	3.19045e-05	0.000737409	up	ncRNA
DLEU1	0.570453	3.71965	18.2482	3.21914e-05	0.00074344	up	ncRNA
KCNQ5-AS1	3.12787	-2.88498	18.2677	3.26111e-05	0.000752526	up	ncRNA
LINC01214	2.44884	-2.11189	17.9685	3.29398e-05	0.000759498	up	ncRNA
CPVL-AS2	1.75711	1.35351	18.2902	3.31047e-05	0.000762685	up	ncRNA
RGPD3	0.905541	-0.196427	18.3051	3.34811e-05	0.000770739	up	protein-coding
LINC02910	2.66879	-2.12844	17.9445	3.37989e-05	0.000777428	up	ncRNA
FBXL6	0.742607	5.94496	18.2693	3.41503e-05	0.000784882	up	protein-coding
IZUMO4	1.17553	1.72057	18.1748	3.43528e-05	0.000788902	up	protein-coding
RPL9	-0.603934	8.61016	18.2649	3.45776e-05	0.000793429	down	protein-coding
SRD5A3-AS1	1.3218	-2.15358	17.7017	3.46189e-05	0.000793739	up	ncRNA
BIVM-ERCC5	-1.82114	-0.197901	18.0889	3.47014e-05	0.000794994	down	protein-coding
PPP1R9A-AS1	2.83864	-2.13274	17.9098	3.48462e-05	0.000797675	up	ncRNA
SMIM18	-2.75733	-3.07454	19.4061	3.58764e-05	0.000820601	down	protein-coding
NUP50-DT	0.785001	2.90612	17.9492	3.66214e-05	0.000836973	up	ncRNA
NBPF15	-0.732168	5.57279	18.0729	3.72309e-05	0.000850224	down	protein-coding
SNHG15	0.452325	4.45692	17.9981	3.73174e-05	0.000851521	up	ncRNA
ANKRD20A5P	1.6583	0.629428	18.0728	3.73484e-05	0.000851549	up	pseudo
POU6F1	-0.792714	3.12005	17.8013	3.92768e-05	0.000894805	down	protein-coding
LRRC56	-0.745996	3.29026	17.7705	3.99074e-05	0.000908449	down	protein-coding
NINJ2-AS1	0.629951	3.39804	17.7527	4.0391e-05	0.000918727	up	ncRNA
FOLH1B	-2.60039	-2.57656	17.8416	4.08854e-05	0.000929235	down	pseudo
ZFYVE16	-0.51209	5.34188	17.838	4.13991e-05	0.000940163	down	protein-coding
LOC105373605	-2.82397	-3.02974	18.5566	4.21299e-05	0.000956002	down	ncRNA
NBR2	1.30192	1.71915	17.7419	4.22221e-05	0.000957335	up	ncRNA
SLC5A2	1.3562	-0.609899	17.6541	4.2555e-05	0.00096412	up	protein-coding
CDK3	0.932821	2.21599	17.6677	4.28395e-05	0.000969798	up	protein-coding
TSIX	-1.60021	-0.948787	17.4614	4.36697e-05	0.000987811	down	ncRNA
THAP7	0.613279	4.79688	17.6878	4.3744e-05	0.000988711	up	protein-coding
LINC01801	1.72944	0.742869	17.7165	4.40142e-05	0.000994033	up	ncRNA
C8G	1.19523	-0.473163	17.6044	4.45696e-05	0.00100545	up	protein-coding
LINC02057	2.64357	-2.52846	17.3044	4.45898e-05	0.00100545	up	ncRNA
LINC02128	2.95049	-2.2125	17.3333	4.57386e-05	0.00103054	up	ncRNA
GTF2H2	-0.988481	4.86318	17.5811	4.59541e-05	0.00103458	down	protein-coding
LINC00954	1.27394	-1.52944	17.1964	4.66374e-05	0.00104914	up	ncRNA
SLC35F4	-2.41825	-2.98791	18.1316	4.69513e-05	0.00105537	down	protein-coding
LINC01117	1.94244	1.16697	17.5495	4.69967e-05	0.00105556	up	ncRNA
ALKBH3-AS1	1.93303	-2.73852	17.214	4.83566e-05	0.00108526	up	ncRNA
PDXDC2P-NPIPB14P	0.556557	4.30506	17.3797	4.97064e-05	0.00111468	up	pseudo
CFHR4	-2.01349	-2.05623	16.9691	5.05394e-05	0.00113247	down	protein-coding
CHKB	0.907414	4.75449	17.369	5.06997e-05	0.00113517	up	protein-coding
PHEX-AS1	2.86128	-2.44578	16.9998	5.20805e-05	0.00116518	up	ncRNA
SIRPB1	-1.81645	-0.98879	17.0228	5.29434e-05	0.00118356	down	protein-coding
LOC105369571	3.32982	-2.81547	17.125	5.30197e-05	0.00118434	up	ncRNA
AIMP1	0.370612	6.13493	17.321	5.34499e-05	0.00119302	up	protein-coding
LINC00967	2.54726	-2.65097	16.9629	5.36554e-05	0.00119667	up	ncRNA
LINC00548	2.89416	-2.75583	17.0236	5.372e-05	0.00119718	up	ncRNA
TIRAP	0.502642	3.16819	17.1327	5.40391e-05	0.00120225	up	protein-coding
SPDYE13	-2.09853	-2.54264	17.0572	5.40578e-05	0.00120225	down	protein-coding
DDX39B	0.443906	8.19593	17.3098	5.40735e-05	0.00120225	up	protein-coding
CIBAR1-DT	2.00147	-2.43729	16.8511	5.46531e-05	0.0012142	up	ncRNA
LOC101927245	0.89795	-0.625211	17.1638	5.47696e-05	0.00121584	up	ncRNA
FKBP11	0.780578	3.60233	17.1083	5.51956e-05	0.00122435	up	protein-coding
SPDYE16	-1.51438	-1.86785	16.7309	5.5751e-05	0.00123571	down	protein-coding
LRRC75B	0.735147	4.06578	17.065	5.72115e-05	0.0012671	up	protein-coding
LRTOMT	0.779009	0.177725	17.1865	5.77368e-05	0.00127775	up	protein-coding
AHI1-DT	1.31852	-0.127935	17.0674	5.8893e-05	0.00130233	up	ncRNA
MIR200CHG	1.04263	1.92314	16.9881	5.96774e-05	0.00131783	up	ncRNA
SPANXA1	4.12818	-1.39846	17.1544	5.96859e-05	0.00131783	up	protein-coding
LOC727751	0.708181	3.75382	16.8963	6.14419e-05	0.00135556	up	pseudo
CT69	3.25319	-2.74854	16.7524	6.15869e-05	0.00135771	up	ncRNA
CD37	1.26917	0.124125	16.9943	6.20114e-05	0.00136601	up	protein-coding
B4GALT1-AS1	0.796508	-0.615166	16.9001	6.21058e-05	0.00136704	up	ncRNA
MIPEPP3	0.687579	2.055	16.8718	6.25693e-05	0.00137619	up	pseudo
SLFNL1	0.830711	-1.35751	16.6122	6.40578e-05	0.00140785	up	protein-coding
IL9R	-1.23095	-1.18019	16.6038	6.5352e-05	0.00143519	down	protein-coding
PPP2R3B	0.695864	3.30709	16.7217	6.60783e-05	0.00145003	up	protein-coding
C11orf91	-1.81309	-2.376	16.3961	6.91415e-05	0.00151608	down	protein-coding
LOC390877	2.51142	-3.02252	17.3321	7.02411e-05	0.00153902	up	pseudo
LOC105371824	2.47094	-2.74208	16.4592	7.03298e-05	0.00153978	up	ncRNA
SLC25A45	0.834495	3.17449	16.5741	7.08514e-05	0.00155002	up	protein-coding
DLK2	-0.918831	-0.26508	16.6938	7.12184e-05	0.00155686	down	protein-coding
SMIM38	-1.27762	-0.603776	16.5844	7.13872e-05	0.00155936	down	protein-coding
MYCNOS	1.86051	-2.28515	16.2786	7.21211e-05	0.00157419	up	ncRNA
FUT10	-0.528797	2.68065	16.5049	7.31333e-05	0.00159506	down	protein-coding
TBC1D31	0.485572	4.30475	16.5421	7.41772e-05	0.0016166	up	protein-coding
AMIGO3	-0.597264	2.13952	16.4917	7.46305e-05	0.00162524	down	protein-coding
CATSPERE	-0.97954	-0.533025	16.5352	7.48595e-05	0.00162899	down	protein-coding
LOC124904554	1.96968	-1.91478	16.2322	7.50913e-05	0.00163279	up	ncRNA
LOC124901333	0.636961	1.00468	16.5552	7.69704e-05	0.00167238	up	ncRNA
LOC100128079	1.43628	-1.19498	16.2392	7.70421e-05	0.00167267	up	ncRNA
GVINP1	-3.73097	-2.86152	16.7507	7.9103e-05	0.00171612	down	pseudo
UQCC2	0.385446	5.39594	16.4672	7.92043e-05	0.00171699	up	protein-coding
LOC105369167	2.64577	-2.99295	16.8599	7.92632e-05	0.00171699	up	ncRNA
GOLGA7B-DT	2.69025	-2.60394	16.1241	8.03219e-05	0.00173861	up	ncRNA
LINC02901	0.79265	0.620584	16.4726	8.08287e-05	0.00174826	up	ncRNA
LOC105375980	1.71439	-1.20165	16.0272	8.51655e-05	0.00184067	up	ncRNA
PCAT7	0.91069	1.91099	16.2311	8.57672e-05	0.00185227	up	ncRNA
HTD2	-0.584381	2.67972	16.1642	8.6199e-05	0.0018602	down	protein-coding
LINC00513	1.62088	-1.47253	15.9359	8.72164e-05	0.00188073	up	ncRNA
LOC105375421	0.866	-1.38734	15.9639	8.79834e-05	0.00189547	up	ncRNA
LINC00853	1.0461	-1.19013	16.0079	8.80323e-05	0.00189547	up	ncRNA
LOC100506281	2.48679	-3.02316	16.8278	8.94783e-05	0.00192516	up	ncRNA
NAF1	-0.487624	3.918	16.0697	9.17627e-05	0.00197283	down	protein-coding
GGT3P	-2.85484	-3.0075	16.6911	9.32688e-05	0.00200371	down	pseudo
FOCAD-AS1	2.28765	-2.63482	15.7778	9.49082e-05	0.00203739	up	ncRNA
GPRIN2	1.36957	4.89891	16.0464	9.51023e-05	0.00204003	up	protein-coding
PLGLB1	0.994277	-0.741122	15.9708	9.55958e-05	0.00204908	up	protein-coding
NBPF6	-1.9747	3.81259	15.9301	9.7625e-05	0.00209102	down	protein-coding
EPM2A-DT	0.67032	1.97082	15.9087	9.99352e-05	0.0021389	up	ncRNA
CIITA	-0.893937	1.43635	15.948	0.000100594	0.00215139	down	protein-coding
MTHFSD	-0.586042	4.18125	15.8933	0.000100789	0.00215396	down	protein-coding
WFIKKN1	1.18534	0.105142	15.9708	0.000101303	0.00216332	up	protein-coding
LOC389705	1.95382	-0.200703	15.8171	0.000103519	0.00220899	up	pseudo
LOC102724479	1.80328	0.0660849	15.851	0.000104439	0.00222698	up	ncRNA
VAX2	-0.778488	2.93135	15.7533	0.000105094	0.00223927	down	protein-coding
WEE2-AS1	0.842976	0.705483	15.8649	0.000107521	0.00228826	up	ncRNA
GNG12-AS1	1.41079	-2.33469	15.4357	0.000107553	0.00228826	up	ncRNA
INTS6L-AS1	2.06474	-2.83804	15.6698	0.000108858	0.0023143	up	ncRNA
FOXP4-AS1	1.01286	1.87145	15.7447	0.000108971	0.002315	up	ncRNA
SNHG1	0.413233	5.40344	15.7624	0.000110855	0.00235327	up	ncRNA
FAM228B	0.656103	1.13493	15.752	0.000112031	0.00237647	up	protein-coding
LOC102723575	1.10036	-2.29548	15.3239	0.000112161	0.00237747	up	ncRNA
HSD11B1-AS1	2.1309	-2.32377	15.3986	0.00011313	0.00239623	up	ncRNA
LINC02687	3.37278	-2.75384	15.4401	0.000115293	0.00244024	up	ncRNA
LOC101927847	2.60454	-3.00516	16.0343	0.000118283	0.00250168	up	ncRNA
LOC107986163	1.48122	2.63529	15.5124	0.000119423	0.00252393	up	ncRNA
TNFSF4	0.739486	-0.17188	15.6137	0.000120053	0.00253538	up	protein-coding
OR4F3	-2.65694	-3.08839	16.6862	0.00012075	0.00254821	down	protein-coding
FAM86B2	-0.681994	0.133205	15.5906	0.000123167	0.00259729	down	protein-coding
LOC105371812	-2.19422	-2.61841	15.4194	0.000123531	0.00260305	down	ncRNA
LOC101929270	0.691636	-0.384959	15.5073	0.000124538	0.00262234	up	ncRNA
HIPK1-AS1	1.35784	-2.00585	15.133	0.000125229	0.00263496	up	ncRNA
LOC124901882	2.41147	-2.6839	15.2267	0.000125976	0.00264738	up	ncRNA
LOC107986822	1.02323	0.831816	15.5231	0.000126004	0.00264738	up	ncRNA
ZNF90	1.20217	2.32572	15.3974	0.000126648	0.00265897	up	protein-coding
LINC01962	2.33688	-2.72244	15.2138	0.000128526	0.00269641	up	ncRNA
LOC124901143	2.0887	-2.7104	15.1994	0.000129024	0.00270488	up	ncRNA
SNX22	-0.523815	2.14318	15.2825	0.000133941	0.0028059	down	protein-coding
SLC9A3	-0.44538	3.71903	15.2598	0.00013508	0.0028277	down	protein-coding
NUTM2G	-0.874154	-1.11486	15.1747	0.000135183	0.00282778	down	protein-coding
ALG1L9P	0.79636	-0.649045	15.2481	0.000137115	0.00286611	up	pseudo
CENPBD2P	0.476513	5.17803	15.2697	0.000139826	0.00292065	up	pseudo
LINC01397	2.42955	-2.92761	15.3573	0.000142536	0.00297507	up	ncRNA
FAM227B	0.513648	1.54048	15.2053	0.000142961	0.00298178	up	protein-coding
H4C8	1.33799	3.60482	15.1401	0.000143134	0.00298322	up	protein-coding
ATXN7L3-AS1	1.1563	1.61358	15.1939	0.000143263	0.00298373	up	ncRNA
HLA-DQB1	1.62385	3.17988	15.1351	0.000143492	0.00298633	up	protein-coding
LOC100507336	1.3606	-1.6989	14.8875	0.000144102	0.00299683	up	ncRNA
ZNF529	-0.50718	3.60058	15.0717	0.000147436	0.00306395	down	protein-coding
FAM246A	-3.42718	-2.9161	15.3738	0.000149788	0.00311058	down	protein-coding
LOC124903387	-2.42825	-2.52405	15.0001	0.000153639	0.00318823	down	ncRNA
SNAI3-AS1	0.785341	0.752431	15.1155	0.000153876	0.00319083	up	ncRNA
CDK10	0.380208	5.44067	15.0612	0.000155332	0.00321869	up	protein-coding
PLEKHA8P1	0.747816	1.68699	14.9863	0.000157605	0.00326344	up	pseudo
ZMIZ1-AS1	0.69931	-0.0326045	15.055	0.000157804	0.00326519	up	ncRNA
HLA-C	-1.12934	9.4322	15.0408	0.000158802	0.00328348	down	protein-coding
YWHAEP7	2.06877	-1.64769	14.7117	0.000161094	0.00332846	up	pseudo
HDDC2	0.557647	5.56214	14.9818	0.000161551	0.00333549	up	protein-coding
ASMTL	-0.811621	4.77843	14.9294	0.000163095	0.00336496	down	protein-coding
VPS13B-DT	-0.711408	1.57193	14.9265	0.000163225	0.00336521	down	ncRNA
H2AZ2-DT	2.24952	-2.94267	15.0522	0.000164471	0.00338847	up	ncRNA
AAAS	0.335028	5.6195	14.8379	0.000173377	0.00356938	up	protein-coding
ARHGEF5	-0.359865	6.2676	14.8342	0.00017474	0.00359482	down	protein-coding
NPHP3-ACAD11	-1.06281	0.5625	14.8531	0.000174864	0.00359482	down	ncRNA
PDZK1P1	1.29462	-1.50719	14.5187	0.000176401	0.0036238	up	pseudo
LOC124903064	1.18193	-1.01664	14.6301	0.000176635	0.00362463	up	ncRNA
LOC124901580	-1.15	-1.05952	14.6175	0.000176694	0.00362463	down	protein-coding
LOC124906013	0.46831	0.763999	14.8066	0.000178797	0.00366515	up	ncRNA
C10orf88B	1.09792	0.979611	14.7182	0.000184719	0.00378384	up	pseudo
HGC6.3	2.31489	-2.83476	14.5842	0.000185442	0.00379594	up	ncRNA
FAM41C	-2.4569	-3.04566	15.3022	0.000191384	0.00391476	down	ncRNA
LINC01284	3.06947	-2.8944	14.5963	0.00019213	0.00392721	up	ncRNA
CT45A3	-2.0396	-1.54624	14.2011	0.000200863	0.0041028	down	protein-coding
MATN1-AS1	0.598126	0.972321	14.5423	0.000201326	0.00410931	up	ncRNA
CLEC18C	1.65272	0.236936	14.3915	0.000213578	0.0043563	up	protein-coding
CSTF3-DT	1.42459	-1.69201	14.1049	0.000213794	0.00435759	up	ncRNA
LCMT1-AS2	1.45683	-2.43296	14.0735	0.000214559	0.00437007	up	ncRNA
LOC728554	0.684075	5.14782	14.3437	0.00021837	0.00444453	up	pseudo
SMG1P7	-0.759221	0.943008	14.3724	0.000219086	0.00445595	down	pseudo
BMS1P17	1.62933	-2.12312	14.0241	0.000221428	0.00450039	up	pseudo
AKAP8L	0.398288	6.69274	14.3281	0.000223473	0.00453872	up	protein-coding
NUTM2B-AS1	0.423182	3.73661	14.2222	0.000223981	0.00454582	up	ncRNA
WDR27	0.734996	3.86063	14.2168	0.000225294	0.00456923	up	protein-coding
CHROMR	0.633237	3.29752	14.1905	0.000225772	0.00457568	up	ncRNA
TBC1D3D	-1.90928	1.59527	14.2595	0.000227125	0.00459985	down	protein-coding
LOC101927344	-1.25944	-0.585406	14.1523	0.000232817	0.00471179	down	ncRNA
FAM86EP	0.686295	2.67447	14.1144	0.000234249	0.00473743	up	pseudo
FLJ40194	2.50654	-2.71782	13.986	0.000237283	0.00479539	up	ncRNA
KYAT1	-0.531405	2.08004	14.0997	0.000239142	0.00482955	down	protein-coding
CLEC20A	-2.36494	-2.95087	14.3711	0.000241787	0.00487954	down	protein-coding
APCDD1L-DT	1.35536	-0.856688	13.9725	0.000246865	0.00497851	up	ncRNA
LOC105374338	2.04547	-2.16301	13.8421	0.000247109	0.00497992	up	ncRNA
LINC00397	3.16105	-2.85073	14.0231	0.000248593	0.00500011	up	ncRNA
DXO	0.320673	4.46591	14.0497	0.000248616	0.00500011	up	protein-coding
ZSWIM7	0.328838	3.87432	14.0158	0.000248635	0.00500011	up	protein-coding
LINC01871	2.10987	-2.70905	13.8732	0.000249061	0.00500517	up	ncRNA
LINC02652	2.44456	-2.63771	13.8354	0.00025047	0.00502752	up	ncRNA
LOC124904863	3.77311	-2.60521	13.855	0.000250639	0.00502752	up	ncRNA
H3C14	2.60626	-1.9525	13.8895	0.0002507	0.00502752	up	protein-coding
CD101	-0.703622	-0.31983	14.0582	0.0002526	0.00506208	down	protein-coding
LINC01918	1.96589	-1.84052	13.7939	0.000253444	0.00507543	up	ncRNA
RAP2C-AS1	0.733584	1.26924	14.035	0.000254773	0.00509848	up	ncRNA
ADCY6-DT	0.912713	-1.36829	13.7933	0.000257837	0.0051562	up	ncRNA
TPTEP1	2.05716	3.41511	13.9213	0.000261288	0.00521899	up	pseudo
GTF2IP1	-0.344265	6.54983	14.0041	0.000261341	0.00521899	down	pseudo
FAM3D-AS1	1.5948	-1.70293	13.7091	0.000261823	0.00522496	up	ncRNA
MAFTRR	1.69397	-0.830903	13.777	0.000268605	0.00535658	up	ncRNA
LOC101927314	2.99004	-2.63682	13.7093	0.000268988	0.00536047	up	ncRNA
PCLAF	-0.590513	5.26428	13.9008	0.000271565	0.00540807	down	protein-coding
LIX1L-AS1	1.16536	-2.00411	13.5839	0.00027288	0.00543048	up	ncRNA
MYCL-AS1	2.13428	-1.95349	13.6414	0.000275272	0.00547427	up	ncRNA
MRPS9-AS2	1.61361	-2.49288	13.5498	0.000281838	0.00560097	up	ncRNA
TSPEAR-AS1	1.7124	-0.953397	13.6325	0.000284999	0.00565915	up	ncRNA
LOC124904643	0.848863	-1.91772	13.4964	0.000285161	0.00565915	up	ncRNA
MAGEA4-AS1	2.67349	-2.46161	13.5567	0.000287162	0.00569491	up	ncRNA
TSTD3	-0.619228	1.99404	13.7239	0.000288208	0.0057117	down	pseudo
ZNF594-DT	0.823893	0.814467	13.8017	0.000289584	0.00573501	up	ncRNA
LINC01974	2.44974	-3.02292	14.2328	0.000294636	0.00583103	up	ncRNA
LOC283038	-0.973069	-2.03603	13.3517	0.000303502	0.00600233	down	ncRNA
NEUROG2-AS1	1.56806	-2.5204	13.3971	0.000304521	0.00601834	up	ncRNA
ANKAR	0.634536	0.249608	13.6932	0.000307134	0.00606579	up	protein-coding
RPL23A	-0.34846	8.43824	13.6693	0.000308118	0.00608103	down	protein-coding
ARHGAP27P1-BPTFP1-KPNA2P3	0.520832	3.58866	13.5605	0.000309331	0.00610076	up	pseudo
LINC01138	0.94198	2.65177	13.5519	0.000309793	0.00610567	up	ncRNA
ERICH6B	2.46441	-3.02112	14.0724	0.000314356	0.00619134	up	protein-coding
ISY1-RAB43	-0.547091	4.77385	13.57	0.000316427	0.00622785	down	protein-coding
LINC02453	1.05624	-1.75455	13.3003	0.000319144	0.006277	up	ncRNA
OR7C1	2.07591	-1.78577	13.3092	0.00032546	0.00639684	up	protein-coding
LINC01122	1.45988	-1.45511	13.2956	0.000327082	0.00642431	up	ncRNA
ZNF117	0.902769	4.20124	13.4689	0.000327917	0.0064363	up	protein-coding
PHF10	0.558374	5.74862	13.5169	0.000329162	0.00645631	up	protein-coding
ERCC6L2-AS1	-0.613703	2.70576	13.4115	0.000330993	0.00648778	down	ncRNA
SNHG21	0.517567	2.88632	13.4011	0.000332297	0.00650889	up	ncRNA
LINC02253	2.09695	-1.56922	13.2473	0.000336383	0.00658441	up	ncRNA
TAT-AS1	1.28832	-1.67416	13.1987	0.000337893	0.00660946	up	ncRNA
LINC02244	-1.67962	-2.90385	13.5586	0.000338505	0.0066169	down	ncRNA
PAQR5-DT	1.52525	-0.498553	13.3821	0.00033918	0.00662558	up	ncRNA
SMIM17	1.71534	-1.99479	13.1793	0.00034131	0.00666263	up	protein-coding
FARS2-AS1	1.41498	-1.99321	13.1553	0.000341615	0.00666404	up	ncRNA
LOC105379321	1.82181	-2.28171	13.1746	0.000342119	0.00666933	up	ncRNA
SS18L1	-0.270342	5.21515	13.4157	0.000344042	0.00670226	down	protein-coding
FPGT-TNNI3K	1.01842	-0.473019	13.3698	0.000345752	0.00673099	up	protein-coding
LOC105374910	2.26135	-3.05999	14.1381	0.00034636	0.00673825	up	ncRNA
SLC51A	1.10776	0.325017	13.4205	0.000348323	0.00677185	up	protein-coding
ZNF554	-0.29453	3.00751	13.2581	0.000356313	0.00692248	down	protein-coding
LOC100240735	2.22248	-2.76353	13.1861	0.00035993	0.006988	up	ncRNA
LINC02074	1.91773	-2.36607	13.0643	0.000362565	0.00703439	up	ncRNA
ATP2A1-AS1	0.66711	0.785395	13.31	0.000368396	0.00714268	up	ncRNA
LINC00970	2.83756	-2.84424	13.1782	0.000369084	0.00715119	up	ncRNA
SMN1	-0.453348	5.46461	13.2455	0.00037514	0.00726362	down	protein-coding
LOC442028	2.23854	-2.46702	12.9868	0.000380296	0.00735847	up	ncRNA
PAOX	-0.5359	2.42797	13.1332	0.000381196	0.0073709	down	protein-coding
MIR325HG	2.43715	-2.50857	12.9841	0.000381947	0.00738045	up	ncRNA
NOTCH2NLB	-0.946251	3.92973	13.1341	0.000383987	0.00741486	down	protein-coding
LOC124901146	2.78454	-2.66947	13.0142	0.000385959	0.00744792	up	ncRNA
NLRC4	-1.44238	-2.5038	12.9084	0.000393567	0.00758962	down	protein-coding
F12	0.644165	4.20239	13.0925	0.000394832	0.00760889	up	protein-coding
ZNF248	-0.402142	3.85143	13.0489	0.000400417	0.00771133	down	protein-coding
LINC01250	2.74002	-2.68448	12.9119	0.000403739	0.00777008	up	ncRNA
LOC124901165	1.85188	0.620852	13.0707	0.00040792	0.00784527	up	protein-coding
DRICH1	-1.27075	-1.92687	12.7698	0.000410946	0.00789815	down	protein-coding
WDR86-AS1	1.71955	-1.23783	12.8612	0.000411845	0.00791013	up	ncRNA
LOC105372321	-1.0292	2.9476	12.9702	0.000412544	0.00791824	down	ncRNA
LOC105369625	-1.36245	-2.23757	12.7557	0.000413963	0.00794015	down	ncRNA
LOC102724684	2.93123	-2.93239	13.0893	0.000415108	0.00795679	up	ncRNA
PWAR5	-1.43598	-0.951947	12.8951	0.000415679	0.0079624	down	ncRNA
RAB6D	-1.42781	-1.54351	12.7786	0.000417948	0.00800051	down	protein-coding
ARHGEF35	-0.474997	5.26192	13.0084	0.000420337	0.00804087	down	protein-coding
LOC107987142	0.733977	0.141509	13.041	0.000421018	0.00804852	up	ncRNA
LOC100287290	0.835719	-0.574309	12.9654	0.00042287	0.00807854	up	ncRNA
LOC124900637	2.38424	-2.56384	12.775	0.000425303	0.00811961	up	ncRNA
LOC124906233	1.68008	-2.58646	12.7589	0.000426006	0.00812353	up	ncRNA
LINC00939	1.94118	-1.30962	12.7858	0.000426076	0.00812353	up	ncRNA
CDK20	0.341905	4.3418	12.931	0.000429153	0.00817674	up	protein-coding
LINC00345	1.35209	-2.22786	12.6805	0.000432804	0.00824083	up	ncRNA
ZNF77	-0.438897	2.42098	12.8715	0.000433869	0.00825035	down	protein-coding
NANOG	-1.79916	-2.69651	12.8376	0.00043388	0.00825035	down	protein-coding
LOC102723690	2.59964	-2.54073	12.7211	0.000437393	0.00831163	up	ncRNA
FAM138B	3.28778	-2.82535	12.8035	0.000439029	0.00833718	up	ncRNA
B3GALT5-AS1	1.40793	1.56374	12.8902	0.000441933	0.00838677	up	ncRNA
GNPDA2	0.334813	3.78535	12.8269	0.000446281	0.00846368	up	protein-coding
LINC02622	2.46535	-2.45343	12.6789	0.000446577	0.00846368	up	ncRNA
LINC01994	2.52729	-3.01807	13.2191	0.000451687	0.00855488	up	ncRNA
VEGFD	1.60439	-2.55789	12.625	0.000453192	0.0085777	up	protein-coding
ZNF22-AS1	0.801541	1.299	12.8479	0.000454891	0.00860416	up	ncRNA
LOC105378153	1.82289	-0.869884	12.6906	0.00045925	0.0086785	up	ncRNA
OOEP	1.8905	-1.36468	12.6299	0.000459427	0.0086785	up	protein-coding
LINC01387	2.72456	-2.86698	12.7543	0.000464488	0.00876832	up	ncRNA
HCG9	2.58892	-2.8856	12.8078	0.000467	0.00880468	up	ncRNA
IDNK	-0.673131	2.13355	12.7392	0.000467029	0.00880468	down	protein-coding
LOC93429	2.21095	-2.15647	12.5897	0.000468036	0.00881786	up	ncRNA
SHLD2P1	-1.92718	-2.90153	12.8669	0.000472107	0.00888871	down	pseudo
LINC02415	2.80379	-2.94683	12.892	0.00047442	0.00892639	up	ncRNA
LINC01414	3.94887	-2.54534	12.5671	0.000477291	0.00897451	up	ncRNA
CMTM1	0.663002	0.215425	12.7813	0.000478836	0.00899766	up	protein-coding
MSH2-OT1	2.16248	-3.05169	13.2151	0.000482007	0.00905129	up	ncRNA
CLK4	0.894467	4.52656	12.6796	0.000484283	0.00908808	up	protein-coding
RPL13AP5	-0.445319	4.21209	12.6678	0.000487315	0.00913899	down	pseudo
SNHG5	0.605463	6.01294	12.7168	0.000488573	0.00915659	up	ncRNA
CCDC9	-0.335129	5.62359	12.707	0.000489657	0.00917091	down	protein-coding
PAQR9-AS1	2.94391	-2.03887	12.751	0.000491035	0.00919071	up	ncRNA
LINC02293	3.32137	-2.49378	12.4976	0.000493866	0.00923764	up	ncRNA
SLC66A1	-0.382297	4.0547	12.6236	0.000496616	0.00928303	down	protein-coding
LOC105374378	1.08605	-1.39329	12.4775	0.000499378	0.00932857	up	ncRNA
KIAA1958	-0.567977	4.24644	12.6108	0.000501706	0.00936595	down	protein-coding
PAX6-AS1	2.69274	-1.84434	12.4861	0.000508992	0.00949576	up	ncRNA
NPIPB7	0.94392	-0.887414	12.5263	0.000510563	0.00951888	up	protein-coding
LINC01629	2.79874	-2.94562	12.7421	0.000510934	0.00951959	up	ncRNA
SIRLNT	1.9923	0.95743	12.6013	0.000512341	0.00953961	up	ncRNA
FAM247C	-1.78719	-1.95606	12.3431	0.000513135	0.00954818	down	ncRNA
ZNF710	-0.345674	5.61925	12.5952	0.000517283	0.00961912	down	protein-coding
LIMD1	-0.470375	5.36927	12.5766	0.000520706	0.00967649	down	protein-coding
LOC107986384	1.3865	-1.773	12.3266	0.000524823	0.00974667	up	ncRNA
LOC728158	3.21501	-2.71782	12.3924	0.000526062	0.00976038	up	ncRNA
THORLNC	1.37946	0.301807	12.5686	0.00052634	0.00976038	up	ncRNA
LOC101929918	-0.787387	-1.6753	12.3258	0.000526584	0.00976038	down	ncRNA
FAM90A10	3.30764	-2.83903	12.4387	0.00053136	0.00983673	up	protein-coding
LINC01900	2.53314	-2.99454	12.8669	0.000531585	0.00983673	up	ncRNA
FERMT3	0.747211	0.557678	12.5664	0.000531733	0.00983673	up	protein-coding
LINC01766	2.36306	-3.08658	13.8013	0.000535155	0.00989364	up	ncRNA
CPB2-AS1	1.06461	-1.20304	12.3692	0.000536489	0.00991189	up	ncRNA
LINC01605	1.42275	1.93136	12.4649	0.000539503	0.00996115	up	ncRNA
LOC105369363	1.02579	-1.24363	12.3241	0.000546531	0.0100844	up	ncRNA
SMIM27	0.616504	1.29416	12.4171	0.000562259	0.0103647	up	protein-coding
MST1L	-1.45635	-1.6389	12.1886	0.000562443	0.0103647	down	pseudo
ADAMTSL4-AS2	-1.68445	-1.84781	12.158	0.000564465	0.0103952	down	ncRNA
DENND5B-AS1	2.25837	-2.60314	12.212	0.000567407	0.0104427	up	ncRNA
SRI-AS1	2.11564	-2.79932	12.3034	0.000568092	0.0104476	up	ncRNA
PYCR2	0.379603	6.04975	12.4108	0.000568406	0.0104476	up	protein-coding
TRIM39-RPP21	-1.49293	-2.2078	12.1538	0.000569815	0.0104668	down	protein-coding
STIMATE	-0.398127	4.64229	12.3507	0.000575671	0.0105676	down	protein-coding
FAM66C	0.791315	1.1927	12.367	0.000578348	0.01061	up	ncRNA
TSC22D1-AS1	1.27573	0.341027	12.3746	0.000580522	0.010643	up	ncRNA
F8A3	-1.2135	4.13662	12.2825	0.000587896	0.0107713	down	protein-coding
ZNF880	0.612401	2.39702	12.2513	0.000591911	0.0108379	up	protein-coding
CHN2	1.27351	0.807679	12.3143	0.000597067	0.0109254	up	protein-coding
NEURL2	-0.700989	0.613743	12.3252	0.000599208	0.0109576	down	protein-coding
LINC00467	0.685862	2.97205	12.1992	0.000605026	0.0110569	up	ncRNA
SPATA9	-1.08263	-2.25854	11.9952	0.000608075	0.0111055	down	protein-coding
HLA-DRB6	3.1318	-2.3795	12.0895	0.000609286	0.0111205	up	pseudo
GRAPL	-1.55859	-2.51389	12.0654	0.000610776	0.0111406	down	protein-coding
PRR3	-0.368077	3.14067	12.1599	0.000616511	0.0112381	down	protein-coding
FRG1-DT	0.816196	-0.106123	12.2449	0.000617778	0.011254	up	ncRNA
SCNM1	0.384803	5.65356	12.2328	0.000618828	0.011266	up	protein-coding
PAK6	0.765602	4.42726	12.1867	0.000621402	0.0113056	up	protein-coding
RPP21	0.331244	4.7158	12.1947	0.000623249	0.011332	up	protein-coding
LINC01276	1.87916	-2.4394	11.9929	0.000625521	0.0113662	up	ncRNA
LINC02818	-1.86433	-2.98293	12.4514	0.000626563	0.0113779	down	ncRNA
LINC01033	2.10524	-3.00706	12.4702	0.000637193	0.0115636	up	ncRNA
CAPN12	1.01337	1.79775	12.1307	0.000638586	0.0115815	up	protein-coding
FIRRE	0.89012	1.71288	12.1122	0.000645923	0.0117029	up	ncRNA
LOC102723324	-0.973759	-0.156461	12.149	0.000646099	0.0117029	down	ncRNA
LINC01811	-1.5438	-2.46969	11.9135	0.000653968	0.011838	down	ncRNA
ZNF800	-0.424692	4.55932	12.063	0.000661835	0.0119728	down	protein-coding
MIR663AHG	4.11804	-2.49394	11.9015	0.000669821	0.0121096	up	ncRNA
LRP2BP	-1.04791	1.85817	12.0283	0.00067213	0.0121437	down	protein-coding
UBA6-DT	0.356773	3.84754	12.0007	0.00067471	0.0121826	up	ncRNA
ACOX3	-0.475534	4.67105	12.0284	0.00067622	0.0122022	down	protein-coding
LINC01547	0.819868	3.15305	11.9736	0.000678333	0.0122326	up	ncRNA
LINC01229	2.24708	-2.57057	11.8393	0.000684712	0.0123399	up	ncRNA
ZNF506	0.427642	3.92144	11.9699	0.000685984	0.012355	up	protein-coding
LINC02028	1.11893	-0.483037	11.978	0.00068894	0.0124005	up	ncRNA
KRT87P	1.53093	-0.0867831	11.9871	0.000690393	0.0124188	up	pseudo
LINC02119	2.60219	-3.00907	12.2489	0.000692308	0.0124455	up	ncRNA
PRKG1-AS1	1.48189	-0.716344	11.7856	0.000694836	0.0124831	up	ncRNA
MCCD1	-2.37094	-2.10412	11.8083	0.000700495	0.0125768	down	protein-coding
TTN-AS1	0.993675	1.58578	11.9467	0.000704811	0.0126464	up	ncRNA
XNDC1N-ZNF705EP-ALG1L9P	-0.669905	0.143963	11.9856	0.000708571	0.0127059	down	ncRNA
TTC39A-AS1	1.14099	1.63289	11.9222	0.000712334	0.0127654	up	ncRNA
LDLRAD2	-1.49771	2.73325	11.8805	0.000715598	0.0128159	down	protein-coding
LOC124901355	0.865103	-1.04102	11.8082	0.000723812	0.0129549	up	protein-coding
MINCR	-0.552032	1.71372	11.875	0.000726908	0.0130022	down	ncRNA
ZNF544	-0.421735	4.78023	11.8856	0.000727628	0.0130069	down	protein-coding
RPL36A-HNRNPH2	0.99902	3.20689	11.8329	0.000728382	0.0130123	up	protein-coding
ANKRD36BP2	1.24054	1.26211	11.8934	0.000728873	0.0130129	up	pseudo
LOC124901933	2.0869	2.734	11.8434	0.00073604	0.0131327	up	ncRNA
LOC101928095	1.97669	-2.64135	11.6927	0.00073933	0.0131832	up	ncRNA
NEIL1	0.761951	3.97528	11.814	0.000742175	0.0132257	up	protein-coding
AGBL2	0.983519	-0.210914	11.8598	0.000743183	0.0132354	up	protein-coding
MMADHC-DT	0.604862	-1.39526	11.6807	0.00075317	0.0134049	up	ncRNA
LOC105376106	-1.53252	-2.45844	11.6325	0.000754059	0.013409	down	ncRNA
FAM209A	-1.58509	-2.85073	11.8201	0.000754335	0.013409	down	protein-coding
LOC107986453	2.54995	-2.8102	11.7313	0.000755785	0.0134264	up	ncRNA
LINC03021	2.7966	-1.86618	11.708	0.000757226	0.0134437	up	ncRNA
TNS2-AS1	0.554782	3.76764	11.733	0.000770759	0.0136755	up	ncRNA
LOC101927401	-0.834725	2.0704	11.7329	0.000773332	0.0137126	down	ncRNA
ZNF701	-0.631861	3.27384	11.673	0.000788976	0.0139814	down	protein-coding
MRPL20-AS1	0.433892	4.62931	11.6516	0.000815071	0.0144349	up	ncRNA
FAM193B-DT	0.813753	-1.78578	11.4406	0.00082515	0.0146043	up	ncRNA
NAT8	-2.0956	-2.94481	11.7999	0.000826735	0.0146233	down	protein-coding
SPDYA	0.988578	-1.99966	11.4012	0.000829929	0.0146708	up	protein-coding
LINC01031	2.30542	-2.95155	11.7684	0.000833395	0.014723	up	ncRNA
ITGB1-DT	-0.716873	-1.27829	11.4813	0.000841761	0.0148582	down	ncRNA
XNDC1N	0.526765	0.355924	11.6389	0.000842466	0.0148582	up	protein-coding
VPS33B	-0.414255	3.83162	11.5573	0.000842605	0.0148582	down	protein-coding
TMCC1-DT	0.836439	0.819035	11.6236	0.0008435	0.0148648	up	ncRNA
ZNF429	-0.41166	3.60253	11.5318	0.000849907	0.0149598	down	protein-coding
LINC02870	1.12202	0.361003	11.61	0.000849933	0.0149598	up	ncRNA
LINC02021	1.10704	-0.348141	11.5325	0.00086631	0.0152386	up	ncRNA
SLC27A5	0.50225	2.59598	11.4857	0.000867158	0.0152442	up	protein-coding
CPLANE1-AS1	0.733802	-1.20197	11.4202	0.000870016	0.0152851	up	ncRNA
PCDHAC2	1.62871	2.34538	11.5175	0.000873463	0.0153362	up	protein-coding
PGAM4	-1.18234	-2.38445	11.2829	0.00088624	0.015551	down	protein-coding
ZNF337	-0.411	4.06189	11.4462	0.000894773	0.0156911	down	protein-coding
NAPSA	0.960038	-1.17954	11.3597	0.000898332	0.0157353	up	protein-coding
LOC105377918	1.96247	-2.93719	11.5367	0.000898392	0.0157353	up	ncRNA
GPS2	0.378696	5.44684	11.4781	0.000899146	0.0157389	up	protein-coding
ACTR8	-0.428416	4.34443	11.4289	0.00090748	0.0158751	down	protein-coding
ZNF454	-1.19746	0.993773	11.4563	0.000914145	0.0159819	down	protein-coding
CASC11	1.20153	-1.3841	11.2836	0.00091637	0.016011	up	ncRNA
LINC01166	2.54779	-2.66082	11.2745	0.000919593	0.0160576	up	ncRNA
CYP51A1-AS1	0.71638	-0.910893	11.3596	0.00092161	0.016083	up	ncRNA
UQCRB-AS1	1.12665	-2.064	11.2016	0.00092303	0.0160979	up	ncRNA
LOC105371083	1.58628	-2.67855	11.2621	0.000925613	0.0161332	up	ncRNA
ANKRD49	0.386698	3.31924	11.3476	0.0009296	0.0161928	up	protein-coding
PSD2-AS1	2.47606	-3.04147	11.6935	0.000946613	0.016473	up	ncRNA
SMIM45	-0.684532	-0.13271	11.3829	0.000946834	0.016473	down	protein-coding
HSD17B7P2	0.821992	0.871416	11.3463	0.000967576	0.0168236	up	pseudo
CRAT37	1.93994	-0.703862	11.212	0.000975878	0.0169484	up	ncRNA
PRPF39	0.560892	5.24903	11.3055	0.000975936	0.0169484	up	protein-coding
LOC105370645	2.70671	-2.90194	11.3218	0.000989198	0.0171683	up	ncRNA
CHML	0.777906	5.51157	11.2773	0.000993897	0.0172394	up	protein-coding
RPL17-C18orf32	0.626984	4.37957	11.2445	0.000995847	0.0172627	up	protein-coding
KIF23-AS1	0.598702	1.01198	11.2723	0.00100216	0.0173617	up	ncRNA
KRT42P	1.48666	-2.35526	11.0551	0.00100427	0.0173834	up	pseudo
LINC02532	1.56289	-0.294879	11.2224	0.00100463	0.0173834	up	ncRNA
CCZ1B	0.52206	6.50064	11.2619	0.00100761	0.0174245	up	protein-coding
LOC102724594	-1.36379	6.64751	11.2592	0.00100846	0.0174286	down	protein-coding
MYL5	-0.60805	3.41371	11.1786	0.00101351	0.0175053	down	protein-coding
LINC01762	2.62594	-2.79441	11.1654	0.00101746	0.0175629	up	ncRNA
HDAC2-AS2	0.969521	-1.23805	11.1021	0.00102173	0.017626	up	ncRNA
LINC00632	1.33559	0.118477	11.2258	0.00102253	0.0176292	up	ncRNA
LOC642361	-0.466919	2.02299	11.1353	0.00104382	0.0179855	down	ncRNA
LOC124901928	2.43871	-3.04155	11.5111	0.00104819	0.0180499	up	ncRNA
LINC00323	1.04893	-1.66662	10.9883	0.00104903	0.0180502	up	ncRNA
LOC105373220	2.64989	-2.98817	11.3531	0.00104947	0.0180502	up	ncRNA
H2AC7	-1.20983	-1.51755	10.9897	0.0010522	0.0180864	down	protein-coding
CYP4F29P	1.6742	-0.383231	11.1099	0.00105478	0.0181199	up	pseudo
TMEM42	0.522077	3.11133	11.0717	0.00106773	0.0183313	up	protein-coding
LOC124903750	2.15489	-1.90493	10.9765	0.00107135	0.0183825	up	ncRNA
LINC01091	1.38209	-1.86699	10.9175	0.00108172	0.0185493	up	ncRNA
LINC00609	2.40417	-2.93843	11.1829	0.00108288	0.018558	up	ncRNA
CDKN2B-AS1	0.969522	1.18604	11.0899	0.00109144	0.0186907	up	ncRNA
LOC101927179	2.16162	-3.07782	11.7122	0.00109193	0.0186907	up	ncRNA
ZXDC	-0.385087	5.20976	11.0621	0.00110467	0.0188975	down	protein-coding
EFCAB2	-0.65581	2.95469	11.0016	0.00110602	0.0189094	down	protein-coding
ZBTB8OS	-0.284599	3.55285	10.9904	0.00111608	0.0190699	down	protein-coding
ZNF708	0.464537	3.33525	10.9842	0.00111718	0.0190773	up	protein-coding
TMEM191C	-0.829136	0.952908	11.0575	0.00111792	0.0190785	down	protein-coding
LINC01191	1.50738	-2.13774	10.8379	0.00112471	0.019183	up	ncRNA
TAF1D	0.352285	5.15126	11.0114	0.0011326	0.0193061	up	protein-coding
KLHDC7B-DT	1.20468	1.23875	11.0015	0.00113991	0.0194192	up	ncRNA
LINC02079	2.587	-3.00396	11.2133	0.00114512	0.0194964	up	ncRNA
CENPT	0.291651	5.70681	10.9742	0.0011597	0.0197328	up	protein-coding
CENATAC	0.405619	2.48415	10.8585	0.00119215	0.020273	up	protein-coding
TXK	1.04397	-1.77139	10.6998	0.00120978	0.0205605	up	protein-coding
GOLGA2P5	0.759182	3.29881	10.8272	0.00121108	0.0205704	up	pseudo
AATK	0.837595	3.98085	10.8403	0.00121293	0.0205896	up	protein-coding
COA6-AS1	0.615282	1.05735	10.8819	0.00121676	0.0206423	up	ncRNA
RB1-DT	0.976915	-1.83628	10.6663	0.00122751	0.0208124	up	ncRNA
LINC01280	3.03447	-2.91175	10.8474	0.00123212	0.0208783	up	ncRNA
GLIS2-AS1	1.42342	-2.17868	10.6563	0.00123293	0.0208796	up	ncRNA
EOLA1	-0.336962	4.74398	10.823	0.00123895	0.0209692	down	protein-coding
LOC124902189	2.61144	-2.99372	11.0282	0.00124384	0.0210394	up	ncRNA
LOC124901154	1.89028	-1.24126	10.6918	0.00124576	0.0210595	up	ncRNA
BNC2-AS1	2.47242	-2.63607	10.6715	0.00125659	0.02123	up	ncRNA
MEF2C-AS1	1.72643	-2.13687	10.6296	0.00126107	0.0212931	up	ncRNA
CLN6	-0.471232	5.87286	10.7999	0.00126704	0.0213787	down	protein-coding
PUS10	0.414064	2.89906	10.7325	0.00126762	0.0213787	up	protein-coding
LOC105372683	-1.3102	-1.46368	10.631	0.00127265	0.0214507	down	ncRNA
HLA-V	1.40935	0.525744	10.733	0.00130899	0.0220503	up	pseudo
HTT-AS	2.17713	-3.08038	11.2714	0.00132289	0.0222639	up	ncRNA
GPC1-AS1	1.6196	3.82917	10.6676	0.00132322	0.0222639	up	ncRNA
LINC01961	-2.91949	-2.96706	10.8746	0.00132773	0.0223267	down	ncRNA
LOC124903037	2.5027	-3.0245	10.9573	0.00133523	0.0224395	up	ncRNA
ZNF623	0.382079	6.05081	10.6958	0.00133645	0.0224468	up	protein-coding
LOC107986448	2.15499	-3.08432	11.2632	0.00134347	0.0225516	up	ncRNA
TBILA	1.19856	0.637195	10.6766	0.00135417	0.0227178	up	ncRNA
ZNF691	-0.393611	3.24951	10.5975	0.00135936	0.0227915	down	protein-coding
PTS	0.329309	4.58279	10.6213	0.00136863	0.0229335	up	protein-coding
PPT2-EGFL8	-0.613613	3.12314	10.5772	0.00137256	0.0229859	down	ncRNA
LINC01524	2.11029	-2.99622	10.8548	0.00137884	0.0230776	up	ncRNA
LOC102723701	1.04365	-0.330753	10.6047	0.00138544	0.0231745	up	ncRNA
LINC01303	1.90184	-2.6612	10.4636	0.00139459	0.0233139	up	ncRNA
LOC124905079	2.06354	-2.82958	10.5391	0.00139603	0.0233245	up	ncRNA
NUTM2A	-0.934067	1.4148	10.5879	0.00139948	0.0233685	down	protein-coding
LOC105370047	1.3534	-2.54649	10.4212	0.00140112	0.0233821	up	ncRNA
CSNK1E	0.408262	6.87652	10.557	0.0014367	0.0239619	up	protein-coding
ACYP2	0.444545	3.40844	10.4814	0.00144378	0.024066	up	protein-coding
PPM1B	-0.19503	5.92616	10.5398	0.00144516	0.024075	down	protein-coding
LOC105371401	-1.49177	-1.37557	10.3795	0.00145009	0.0241432	down	ncRNA
CLEC4A	-0.941076	-1.96363	10.305	0.00146985	0.0244579	down	protein-coding
SYCP3	-0.836361	-1.7581	10.3229	0.00147401	0.024513	down	protein-coding
EXOSC8	0.375973	4.85378	10.4687	0.00148425	0.0246661	up	protein-coding
LINC01670	-1.32272	0.00136805	10.4608	0.00148495	0.0246661	down	ncRNA
TCEA2	-0.514548	4.90915	10.458	0.00149286	0.0247831	down	protein-coding
SNHG12	0.441239	3.8125	10.4103	0.00150536	0.0249763	up	ncRNA
LOC100288175	0.75501	0.98753	10.4612	0.00150665	0.0249832	up	ncRNA
FSCN2	-0.988111	1.73861	10.4232	0.00151125	0.0250449	down	protein-coding
H2AC6	0.894877	5.29281	10.4362	0.00151414	0.0250634	up	protein-coding
LINC00951	2.63853	-2.44211	10.3016	0.0015145	0.0250634	up	ncRNA
CTSK	0.621715	1.84934	10.4092	0.00151518	0.0250634	up	protein-coding
MRPS25	0.400726	6.25641	10.4477	0.00151587	0.0250634	up	protein-coding
KRT16P3	-2.05818	-2.88303	10.4758	0.00152171	0.0251455	down	pseudo
HRNR	1.54881	-0.845704	10.3306	0.00153692	0.0253823	up	protein-coding
PELP1-DT	0.836882	-1.0883	10.3136	0.00154617	0.0255203	up	ncRNA
SPSB2	-0.515935	3.79292	10.3474	0.00155369	0.0256297	down	protein-coding
LHCGR	1.93557	-1.33011	10.2448	0.0015656	0.0258113	up	protein-coding
SUGT1P4-STRA6LP	0.713959	1.0582	10.3785	0.001567	0.0258195	up	pseudo
FAM83A-AS1	1.8466	-2.04895	10.2141	0.00157133	0.025876	up	ncRNA
EPHA1-AS1	1.22773	-1.73059	10.1965	0.00157678	0.0259507	up	ncRNA
LOC105373421	-1.43803	-1.9656	10.1693	0.00157955	0.0259814	down	ncRNA
LOC105372738	2.372	-2.73237	10.2199	0.00160325	0.0263561	up	ncRNA
IZUMO1	1.35815	-2.41414	10.1329	0.00162081	0.0266295	up	protein-coding
POM121L9P	0.975274	-0.0478759	10.3118	0.00162274	0.0266459	up	pseudo
GNGT1	1.89523	-2.54656	10.1462	0.0016285	0.0267252	up	protein-coding
PSD	1.09464	2.30645	10.2686	0.00163191	0.0267657	up	protein-coding
ANXA2R-AS1	0.908572	1.88038	10.2615	0.00163326	0.0267726	up	ncRNA
LOC105374042	-2.23184	-2.96847	10.4195	0.00164938	0.0270213	down	ncRNA
IKBKB-DT	1.77512	-2.17803	10.1143	0.00165097	0.0270319	up	ncRNA
STX5-DT	-0.854475	-2.04764	10.0741	0.0016554	0.0270889	down	ncRNA
LOC124902953	1.51506	-2.82817	10.1937	0.00166883	0.0272931	up	ncRNA
SLC22A20P	0.945717	-0.760614	10.1862	0.00168122	0.02748	up	pseudo
STARD13-AS	2.52299	-3.02505	10.4613	0.00168373	0.0275054	up	ncRNA
LINC00112	2.0833	-3.04655	10.583	0.00170798	0.0278857	up	ncRNA
ZNF837	-0.462801	2.00272	10.1644	0.0017099	0.027901	down	protein-coding
NAPSB	1.46073	-2.62134	10.043	0.00172368	0.0281099	up	pseudo
SCN1A-AS1	1.8893	-2.03724	10.0077	0.00175217	0.0285583	up	ncRNA
LINC02482	0.513086	0.404087	10.1744	0.00175435	0.0285775	up	ncRNA
LOC102724948	-1.68963	-2.42337	10	0.00176115	0.0286635	down	ncRNA
GAS5	0.384732	6.96953	10.1538	0.00176163	0.0286635	up	ncRNA
LOC100506071	1.4424	-1.9653	9.97056	0.00176892	0.0287658	up	ncRNA
PDZRN3-AS1	-0.958474	0.407806	10.1511	0.00177203	0.0287924	down	ncRNA
LINC00944	1.5417	-1.60011	9.98393	0.00177336	0.0287924	up	ncRNA
NANOS3	-0.970312	-0.780477	10.0831	0.00177357	0.0287924	down	protein-coding
ZBED5-AS1	0.405152	2.26892	10.0475	0.0018089	0.0293493	up	ncRNA
GLI4	0.46841	4.27106	10.062	0.00181052	0.0293589	up	protein-coding
FLRT1	-0.654096	-0.145136	10.0874	0.00182286	0.0295423	down	protein-coding
CDR2-DT	1.63788	-2.77653	9.95266	0.00185269	0.0300088	up	ncRNA
LINC00303	1.97554	-2.85254	9.99412	0.00186419	0.030178	up	ncRNA
LINC01748	1.91594	-1.74803	9.88623	0.0018727	0.0302987	up	ncRNA
LOC124906119	1.08922	-2.62444	9.85887	0.00188497	0.0304799	up	ncRNA
LOC105377276	1.64453	-2.02816	9.85533	0.00188618	0.0304822	up	ncRNA
TEDC2	0.451706	3.6002	9.95202	0.00189791	0.0306545	up	protein-coding
PAK3	-0.943731	2.94569	9.92789	0.00191598	0.0309289	down	protein-coding
STAG3L1	0.459099	3.46041	9.91688	0.00192918	0.0311244	up	pseudo
LOC124904546	1.00759	-1.52163	9.82139	0.00194218	0.0313166	up	ncRNA
DPH6-DT	1.09906	-2.05155	9.77737	0.00194386	0.031326	up	ncRNA
PRH1	1.05609	0.992454	9.94779	0.00195176	0.0314357	up	protein-coding
HCG11	0.390239	4.24801	9.90841	0.00195755	0.0315112	up	ncRNA
RNPC3	0.688616	3.96453	9.89309	0.00196546	0.0316056	up	protein-coding
LOC105374852	0.606332	-0.518554	9.91301	0.00196562	0.0316056	up	ncRNA
CES1P1	2.33052	-1.79286	9.81241	0.00197007	0.0316593	up	pseudo
LINC01999	2.09563	-3.10081	10.4734	0.00198718	0.0319163	up	ncRNA
G2E3-AS1	3.42102	-2.68245	9.79104	0.00199693	0.032055	up	ncRNA
ZNF586	0.46519	2.73596	9.84156	0.00200086	0.0321001	up	protein-coding
METTL21A	-0.312466	4.1768	9.85841	0.00200662	0.0321744	down	protein-coding
ZNF846	-0.635764	1.87636	9.85217	0.00201272	0.0322543	down	protein-coding
LOC105370777	1.38344	-1.29353	9.76045	0.00201793	0.0323197	up	ncRNA
RPAIN	0.418137	4.18473	9.82949	0.00203666	0.0326014	up	protein-coding
UBL7-DT	0.460154	2.34709	9.80899	0.00204164	0.0326629	up	ncRNA
ELOA-AS1	0.565505	0.816183	9.85353	0.00205504	0.0328588	up	ncRNA
KLRK1-AS1	0.874819	0.406697	9.8528	0.00206047	0.0329273	up	ncRNA
LINC00891	1.50623	-2.1373	9.6741	0.00206597	0.0329832	up	ncRNA
LINC00402	2.23387	-2.88091	9.83158	0.00206628	0.0329832	up	ncRNA
LINC02487	1.51186	1.56787	9.75716	0.0021266	0.0339273	up	ncRNA
LOC105376244	-1.95026	-2.61158	9.67816	0.00214392	0.0341845	down	ncRNA
GYS2	-2.09121	-3.18123	11.2737	0.00216268	0.0344644	down	protein-coding
TCP10L	1.80252	-2.97023	9.86875	0.0021789	0.0347037	up	protein-coding
LBX2	0.519217	0.477676	9.73518	0.00219142	0.0348837	up	protein-coding
CTBP1-DT	0.402713	4.60487	9.68601	0.00220529	0.0350849	up	ncRNA
LONRF3	0.917857	2.38081	9.64342	0.00222517	0.0353816	up	protein-coding
LOC101928087	2.59471	-2.95123	9.74083	0.00223299	0.0354863	up	ncRNA
LOC102724159	-0.786215	5.47111	9.67517	0.0022344	0.0354889	down	protein-coding
LINC01909	1.30175	-2.09572	9.51419	0.00223815	0.0355288	up	ncRNA
LOC105375741	-1.18347	-1.18386	9.57484	0.002245	0.0356177	down	ncRNA
LOC101928215	1.33491	-1.89981	9.50366	0.0022601	0.0358374	up	ncRNA
INSYN2A	-1.32957	1.0684	9.60955	0.00231743	0.0367261	down	protein-coding
LOC105379829	1.07097	-1.69517	9.45819	0.0023278	0.0368701	up	ncRNA
TUBE1	0.362982	3.11145	9.53078	0.00234783	0.0371668	up	protein-coding
CLK3	0.675831	6.48141	9.57016	0.00236753	0.0374579	up	protein-coding
OR2L2	1.61701	-2.92404	9.60457	0.00237393	0.0375344	up	protein-coding
MCRIP2	0.395851	5.27755	9.55398	0.00237498	0.0375344	up	protein-coding
CYTOR	0.390017	4.28762	9.49884	0.0024165	0.0381696	up	ncRNA
LSM12	-0.677952	6.82482	9.52267	0.00242778	0.0383265	down	protein-coding
OVCH1	-1.43157	-2.49865	9.37915	0.0024359	0.0384173	down	protein-coding
ZNF839	-0.379443	3.32915	9.46111	0.00243622	0.0384173	down	protein-coding
DLGAP4-AS1	1.23842	-1.77369	9.35757	0.00244784	0.0385794	up	ncRNA
C1orf167	1.00604	-0.414039	9.47814	0.00245333	0.0386447	up	protein-coding
SPICE1	-0.366944	4.28412	9.46642	0.00245764	0.0386913	down	protein-coding
TM4SF1-AS1	1.07526	0.918302	9.48318	0.00247619	0.038962	up	ncRNA
ZNF565	-0.371278	1.64524	9.45028	0.00248791	0.0391248	down	protein-coding
MIR762HG	0.493776	1.69417	9.444	0.00249235	0.0391732	up	ncRNA
SCIRT	0.725717	0.363566	9.47739	0.00249705	0.0392255	up	ncRNA
ITCH	-0.349467	5.99293	9.45679	0.00250609	0.0393458	down	protein-coding
VSIG8	-1.02876	-1.44693	9.30455	0.00254045	0.0398635	down	protein-coding
UCP3	-0.4443	-0.27714	9.41484	0.00255942	0.0401391	down	protein-coding
NBPF20	-0.404294	2.74953	9.33722	0.00259486	0.0406727	down	protein-coding
ARMC10	-0.244535	5.72862	9.38095	0.00260307	0.040779	down	protein-coding
TTC32	0.392666	1.90309	9.33891	0.00261818	0.0409933	up	protein-coding
CLTRN	-0.727545	-0.418535	9.3552	0.00262525	0.0410816	down	protein-coding
SMIM2-AS1	0.714028	-1.10298	9.28055	0.00264186	0.041319	up	ncRNA
CENPS-CORT	-0.534779	0.334824	9.35977	0.00265523	0.0415053	down	protein-coding
ATP5MF-PTCD1	1.07537	0.335481	9.3397	0.00266948	0.0417054	up	protein-coding
BCRP3	1.1358	-1.01474	9.25698	0.00267497	0.0417683	up	pseudo
CST8	-2.40012	-3.15481	10.2012	0.00269492	0.0420515	down	protein-coding
LOC349160	3.12504	-2.77181	9.2456	0.00269604	0.0420515	up	ncRNA
AQP5-AS1	1.32225	2.31837	9.274	0.00270093	0.0421048	up	ncRNA
GBX2	-1.07605	-0.436666	9.27453	0.00272651	0.0424788	down	protein-coding
GARIN2	1.50503	-2.83288	9.24166	0.00272789	0.0424788	up	protein-coding
LINC02803	-1.1457	-2.62438	9.1711	0.00274002	0.0426445	down	ncRNA
SBF2-AS1	0.48319	2.38522	9.23266	0.00274803	0.042746	up	ncRNA
SSNA1	0.337989	6.72213	9.24671	0.00279675	0.0434801	up	protein-coding
SCAF8	-0.33869	5.99225	9.23912	0.002802	0.0435383	down	protein-coding
CREB3	0.433728	6.17184	9.22915	0.00281854	0.0437715	up	protein-coding
LOC105372908	2.89063	-2.93795	9.25223	0.00283126	0.0439451	up	ncRNA
TXNDC17	0.405765	4.32747	9.19165	0.00283411	0.0439656	up	protein-coding
SNRNP70	0.360464	8.17413	9.21288	0.00284784	0.0441547	up	protein-coding
NPIPB15	1.30221	0.232065	9.19705	0.0028629	0.0443641	up	protein-coding
ESAM-AS1	0.920217	-1.77989	9.03845	0.00289633	0.0448579	up	ncRNA
TIA1	-0.269858	6.23937	9.17306	0.00290163	0.0449157	down	protein-coding
RAD51-AS1	0.934097	2.44822	9.1242	0.00290855	0.0449985	up	ncRNA
DPY19L2P1	1.21605	0.0411983	9.16043	0.00291538	0.0450798	up	pseudo
CDK11B	-0.343847	6.28695	9.16218	0.00291806	0.0450969	down	protein-coding
TAF13	0.670879	5.21509	9.14913	0.00292099	0.0451178	up	protein-coding
PCOLCE-AS1	1.10539	-1.54567	9.0303	0.00293203	0.0452639	up	ncRNA
LINC00649	1.37449	0.108621	9.13698	0.0029464	0.0454612	up	ncRNA
GTF2A1-AS1	0.540181	0.0326325	9.14981	0.00295042	0.0454988	up	ncRNA
TEX52	-0.989941	-2.17946	8.97062	0.00296068	0.0456324	down	protein-coding
P3H2-AS1	2.06728	-2.31742	9.00248	0.00297045	0.0457584	up	ncRNA
LINC01523	2.07771	-2.98535	9.21937	0.00297806	0.0458509	up	ncRNA
LINC01807	2.71858	-1.83462	9.02503	0.00300303	0.0462106	up	ncRNA
LOC100506606	0.755816	0.423485	9.10505	0.00302087	0.0464601	up	ncRNA
DDX17	0.40716	8.7604	9.08381	0.00304297	0.0467748	up	protein-coding
LPAL2	1.48649	-2.46934	8.93996	0.00304545	0.0467878	up	pseudo
LOC100506858	2.67729	-2.99273	9.17251	0.00306358	0.0470411	up	ncRNA
LINC02302	1.43307	-0.975541	8.97084	0.00309472	0.0474939	up	ncRNA
LINC00375	2.3963	-2.88287	9.04118	0.00309978	0.0475459	up	ncRNA
TNFAIP1	-0.179162	5.84286	9.02049	0.0031345	0.0480528	down	protein-coding
CCDC159	0.669715	3.23183	8.97395	0.00313655	0.0480585	up	protein-coding
RC3H1-DT	1.5168	-2.73633	8.91423	0.00315679	0.0483428	up	ncRNA
LOC651337	0.978304	-0.564808	8.96078	0.00318406	0.0487343	up	ncRNA
NPB	0.805717	1.45003	8.9767	0.00318706	0.0487541	up	protein-coding
NOMO2	0.360135	7.58739	8.98736	0.00319773	0.0488654	up	protein-coding
CCDC24	0.616665	3.29033	8.93767	0.00319774	0.0488654	up	protein-coding
FBXO48	-0.445314	1.29517	8.97234	0.00319951	0.0488664	down	protein-coding
MYRF-AS1	2.06969	-3.07051	9.45411	0.00322382	0.0492114	up	ncRNA
NT5C1B-RDH14	-2.14986	-3.14492	9.72901	0.00323645	0.0493778	down	protein-coding
GOLGA6L9	-0.440954	2.94309	8.90401	0.00324861	0.049537	down	protein-coding
CCT6P3	-0.413928	2.03916	8.91164	0.00325823	0.0496572	down	pseudo
FNTB	0.353569	3.75732	8.89691	0.00327849	0.0499394	up	protein-coding
LINC02249	1.76663	-2.24955	8.79862	0.00329594	0.0501786	ns
C20orf204	0.941181	1.55541	8.9028	0.00330318	0.0502621	ns
LOC101928105	0.867551	-1.7744	8.78378	0.00330788	0.0503069	ns
SPINK4	1.52894	-1.42346	8.78792	0.00333786	0.0507358	ns
TCAF1	-0.382924	6.58896	8.89732	0.00334684	0.0508454	ns
SOX9-AS1	0.983203	1.79684	8.86771	0.00335164	0.0508913	ns
ORMDL1	-0.315452	5.05025	8.87956	0.00335523	0.0509187	ns
RIC3	-1.09308	-0.910703	8.81881	0.00337637	0.0512125	ns
SCART1	1.03982	0.89531	8.87172	0.00339129	0.0513888	ns
LOC105377853	1.93052	-3.10852	9.48893	0.00339158	0.0513888	ns
SORD2P	1.03835	1.94343	8.83913	0.00339655	0.0514368	ns
TBC1D10C	0.903106	-0.699739	8.81441	0.00342481	0.0518374	ns
CYBC1	0.225757	6.02575	8.82745	0.00346508	0.0524192	ns
ADAMTS9-AS2	1.50338	-2.28246	8.67716	0.00349689	0.0528725	ns
LOC124909396	1.1496	0.587899	8.8012	0.00352283	0.0532366	ns
RAB6C	-1.33622	1.81209	8.76823	0.00353519	0.0533951	ns
SLC27A3	0.329083	5.23782	8.77807	0.00354053	0.0534476	ns
LOC101928565	1.8566	-3.13472	9.45029	0.00358275	0.0540565	ns
LINC01068	2.07345	-2.93521	8.78804	0.00360856	0.0544173	ns
LINC02048	-1.06224	-1.92451	8.60618	0.00361611	0.0544772	ns
GNG10	-0.292786	5.00774	8.7342	0.00361634	0.0544772	ns
LOC105378998	2.18461	-2.98685	8.85609	0.0036319	0.0546828	ns
SPINK9	-2.439	-3.11672	9.22064	0.00366236	0.0551125	ns
KHDC4	0.294763	6.27484	8.71201	0.00368049	0.0553562	ns
NCK1-DT	0.360612	2.73484	8.66405	0.0036833	0.0553695	ns
PHF21B	-1.2265	-1.3218	8.60943	0.00369074	0.0554521	ns
SYTL1	0.400404	5.07793	8.66953	0.00374099	0.0561777	ns
BTN2A3P	0.719036	0.321371	8.68133	0.00375829	0.0564078	ns
HYI	0.625387	5.14991	8.65534	0.00376931	0.0565436	ns
CARD18	2.74625	-2.61219	8.56439	0.00377702	0.0566296	ns
LINC02292	1.38468	-2.76095	8.57522	0.00378917	0.056782	ns
LINC02345	2.56575	-3.01358	8.79583	0.00379221	0.0567979	ns
FMC1-LUC7L2	-0.450209	5.08028	8.59783	0.00387993	0.0580531	ns
SLC25A37	0.495244	5.26115	8.6014	0.00388008	0.0580531	ns
SCAI	0.394297	3.12988	8.5524	0.00390476	0.058392	ns
LOC124904048	0.691919	-0.790507	8.54913	0.00391646	0.0585364	ns
LINC00652	1.39687	-2.14474	8.45122	0.00393754	0.0588208	ns
FXYD6-FXYD2	-1.26	-2.50577	8.46313	0.00394033	0.0588317	ns
EXOC3L1	0.771447	0.703247	8.56743	0.00398105	0.0593801	ns
LOC105378414	1.58338	-2.45585	8.438	0.00398121	0.0593801	ns
LOC124907725	0.777392	-0.403859	8.52123	0.00403709	0.0601823	ns
RHBDD3	-0.372716	4.90706	8.51274	0.00405321	0.0603912	ns
SLC26A6	0.49303	4.15149	8.48184	0.00408802	0.0608782	ns
CSH2	2.34057	-3.00391	8.61954	0.00413467	0.0615408	ns
LINC01498	2.15217	-2.68021	8.398	0.00417098	0.0620402	ns
SOCS3-DT	1.23543	0.568953	8.47316	0.00417255	0.0620402	ns
RSPH10B	1.19109	-1.72322	8.35115	0.00417614	0.0620613	ns
LOC105373888	1.59072	-3.01367	8.61034	0.00419392	0.0622933	ns
ZNF860	-0.536646	2.07023	8.42535	0.00419978	0.0623479	ns
L3HYPDH	-0.433842	2.61008	8.4087	0.00421361	0.0625208	ns
RNF5	0.310464	6.09497	8.44384	0.00422768	0.0626971	ns
ZNF814	-0.539434	3.48353	8.39619	0.00424588	0.0629344	ns
MASP2	0.520361	-0.190872	8.43374	0.00425165	0.0629873	ns
SEMA6A-AS2	1.06386	-2.32544	8.29192	0.00426793	0.0631958	ns
LNCATV	1.06769	-0.713316	8.38517	0.00427164	0.0632181	ns
PLAC9P1	1.46837	0.286083	8.41801	0.00428102	0.0633241	ns
HTR4	1.51409	-2.76598	8.32782	0.00431888	0.0638512	ns
LOC105377043	-2.235	-2.93446	8.46561	0.00434626	0.0642228	ns
TEKT4P2	1.16993	3.45676	8.34663	0.00437114	0.0645572	ns
LOC107985651	2.33824	-3.01069	8.5084	0.00437598	0.0645953	ns
LINC01874	2.22551	-2.90442	8.36849	0.0043943	0.064825	ns
LINC02050	2.25113	-2.58033	8.2679	0.00439607	0.064825	ns
LOC102723341	1.97721	-2.42194	8.24575	0.00443109	0.0653078	ns
METTL26	0.259519	5.80197	8.33546	0.00446872	0.0658286	ns
LINC00877	1.27103	-1.95088	8.20442	0.00449457	0.0661753	ns
LOC154449	1.98379	-3.11239	8.81013	0.00452139	0.066536	ns
LOC124900217	-0.71003	1.34047	8.30229	0.00453091	0.0666419	ns
HLX-AS1	1.25523	-2.70111	8.21285	0.00454545	0.0668214	ns
HSPA1A	-0.767394	8.82672	8.29212	0.00458318	0.0673415	ns
ITFG2	0.368005	5.24769	8.27869	0.00458994	0.0674062	ns
LOC102723791	1.26488	-2.51035	8.16959	0.00459337	0.0674219	ns
F8A2	-1.36261	3.79308	8.23707	0.00462394	0.0678359	ns
LOC105372984	1.99085	-3.10666	8.72971	0.0046826	0.0686614	ns
LINC02303	1.66535	0.118109	8.21452	0.00473873	0.0694488	ns
RFPL1	-1.92944	-3.12851	8.77974	0.00474537	0.0695106	ns
SYNDIG1L	-1.25678	-1.99327	8.07186	0.00480024	0.0702783	ns
LOC100129215	0.664558	-0.587075	8.17613	0.00480842	0.0703422	ns
ATP2C2-AS1	-0.561399	0.694554	8.20494	0.00480951	0.0703422	ns
SLC23A3	0.801723	-0.584294	8.17208	0.00481769	0.0704259	ns
COQ10A	0.345053	2.4838	8.1445	0.00484486	0.0707869	ns
SLC38A4-AS1	0.718621	1.44268	8.16498	0.00485716	0.0709304	ns
HLA-DRB1	1.36451	4.14209	8.14616	0.00486781	0.0710496	ns
LIMS3	1.164	-0.865585	8.11234	0.00489421	0.0713987	ns
SLC28A2-AS1	1.12945	-1.89261	8.04189	0.00490064	0.0714561	ns
CYP21A1P	-1.01153	-1.50962	8.06267	0.00491472	0.0716248	ns
LOC124904544	2.31684	-2.87697	8.12496	0.0049447	0.0720251	ns
GPR152	-1.42919	-2.52498	8.03129	0.004968	0.0723277	ns
DEFB122	1.96194	-3.10158	8.58312	0.00501485	0.0729421	ns
LINC00629	1.304	-1.88773	8.00232	0.0050153	0.0729421	ns
FNDC1-AS1	1.38179	0.222242	8.09628	0.00506451	0.0736204	ns
CYP17A1	1.78809	-2.99529	8.21456	0.00507681	0.0737619	ns
LOC105377778	1.99811	-3.05372	8.35698	0.00509782	0.0740295	ns
C20orf203	-1.15577	-1.94882	7.96038	0.00510196	0.0740522	ns
SERHL	1.08809	0.522395	8.06679	0.00516079	0.0748681	ns
PRDM16-DT	1.67334	-2.28008	7.94273	0.00519026	0.075242	ns
GATA6-AS1	0.956098	-0.327062	8.03149	0.00519182	0.075242	ns
TMEM219	-0.188519	5.87862	8.04722	0.0051957	0.0752601	ns
FRG1BP	0.806792	3.04554	8.00549	0.00520941	0.0754206	ns
LIF-AS2	1.04193	-2.14545	7.90492	0.00525364	0.075991	ns
LINC01203	2.45107	-3.02117	8.19872	0.00525411	0.075991	ns
TNNI3	1.35789	-0.498766	7.98796	0.00527743	0.0762896	ns
NCR3LG1	-0.797858	2.79458	7.97694	0.00528796	0.0764033	ns
TRMT44	-0.2629	3.57316	7.95798	0.00535034	0.0772626	ns
LINC00160	1.04366	-2.02189	7.87313	0.00535283	0.0772626	ns
C16orf95-DT	0.901719	0.206304	7.97543	0.00541568	0.0781304	ns
IGSF5	-0.697037	-1.01167	7.9134	0.00544733	0.0785196	ns
LINC00885	1.02726	2.00789	7.93205	0.00544814	0.0785196	ns
LINC01431	0.877954	-0.216933	7.94653	0.00546996	0.0787944	ns
NDUFA6-DT	0.405462	2.00812	7.92068	0.005477	0.0788562	ns
PPP1R35	0.305389	4.97248	7.92803	0.00550549	0.0791918	ns
PSMG2	0.253459	5.46302	7.9335	0.00550584	0.0791918	ns
MAP4K1-AS1	2.05848	-2.7966	7.87834	0.00552088	0.0793682	ns
OGT	0.62348	7.80986	7.92864	0.00554091	0.0796162	ns
C1orf35	0.27248	5.60242	7.92007	0.00554744	0.07967	ns
LOC102723335	1.89217	-3.08259	8.26079	0.00555775	0.0797781	ns
LINC01270	1.01563	1.00943	7.90543	0.00559819	0.0803183	ns
LINC00964	1.15445	0.194826	7.90634	0.00560375	0.0803579	ns
BMS1P14	1.19997	0.723014	7.89992	0.00562468	0.0806176	ns
LOC124904560	-1.13263	-1.56916	7.79254	0.00565241	0.0809745	ns
[truncated: 26,638 more rows]

## Sheet: KEGGup.hg38_autosomes_vs_T2T
category	subcategory	ID	Description	GeneRatio	BgRatio	RichFactor	FoldEnrichment	zScore	pvalue	p.adjust	qvalue	geneID	Count
Human Diseases	Immune disease	hsa05322	Systemic lupus erythematosus	15/122	144/9436	0.104167	8.05669	9.76586	4.15035e-10	9.21378e-08	9.13078e-08	H4C14/H2AC15/H2BC11/H2AC11/H4C9/H3C15/H3C10/H2BC15/HLA-DQA1/H2BC6/C8G/HLA-DQB1/H4C8/H3C14/H2AC6	15
Human Diseases	Substance dependence	hsa05034	Alcoholism	15/122	191/9436	0.078534	6.07416	8.10793	2.0927e-08	2.3229e-06	2.30197e-06	H4C14/H2AC15/H2BC11/CALML6/H2AC11/H4C9/H3C15/H3C10/H2BC15/H2BC6/H4C8/H3C14/H2AC6/GNGT1/CREB3	15
Organismal Systems	Immune system	hsa04613	Neutrophil extracellular trap formation	12/122	196/9436	0.0612245	4.73536	6.04794	8.10903e-06	0.000600069	0.000594663	H4C14/H2AC15/H2BC11/H2AC11/H4C9/H3C15/H3C10/H2BC15/H2BC6/H4C8/H3C14/H2AC6	12

## Sheet: KEGGdn.hg38_autosomes_vs_T2T
category	subcategory	ID	Description	GeneRatio	BgRatio	RichFactor	FoldEnrichment	zScore	pvalue	p.adjust	qvalue	geneID	Count
Organismal Systems	Endocrine system	hsa04914	Progesterone-mediated oocyte maturation	9/104	111/9436	0.0810811	7.35655	7.11146	3.36701e-06	0.000730642	0.000712389	SPDYE3/SPDYE12/SPDYE2/SPDYE15/SPDYE5/PIK3R2/SPDYE1/SPDYE13/SPDYE16	9
Cellular Processes	Cell growth and death	hsa04114	Oocyte meiosis	9/104	139/9436	0.0647482	5.87465	6.11195	2.11593e-05	0.00229578	0.00223843	SPDYE3/SPDYE12/SPDYE2/SPDYE15/SKP1/SPDYE5/SPDYE1/SPDYE13/SPDYE16	9

## Sheet: KEGGup.hg38_full_sponge_vs_T2T
category	subcategory	ID	Description	GeneRatio	BgRatio	RichFactor	FoldEnrichment	zScore	pvalue	p.adjust	qvalue	geneID	Count
Human Diseases	Immune disease	hsa05322	Systemic lupus erythematosus	15/119	144/9436	0.104167	8.2598	9.92106	2.90101e-10	6.44025e-08	6.38223e-08	H4C14/H2AC15/H2BC11/H2AC11/H4C9/H3C15/H3C10/H2BC15/HLA-DQA1/H2BC6/C8G/H4C8/HLA-DQB1/H3C14/H2AC6	15
Human Diseases	Substance dependence	hsa05034	Alcoholism	15/119	191/9436	0.078534	6.22729	8.24795	1.48365e-08	1.64685e-06	1.63202e-06	H4C14/H2AC15/H2BC11/CALML6/H2AC11/H4C9/H3C15/H3C10/H2BC15/H2BC6/H4C8/H3C14/H2AC6/GNGT1/CREB3	15
Organismal Systems	Immune system	hsa04613	Neutrophil extracellular trap formation	12/119	196/9436	0.0612245	4.85474	6.16302	6.25905e-06	0.00046317	0.000458997	H4C14/H2AC15/H2BC11/H2AC11/H4C9/H3C15/H3C10/H2BC15/H2BC6/H4C8/H3C14/H2AC6	12

## Sheet: KEGGdn.hg38_full_sponge_vs_T2T
category	subcategory	ID	Description	GeneRatio	BgRatio	RichFactor	FoldEnrichment	zScore	pvalue	p.adjust	qvalue	geneID	Count
Organismal Systems	Endocrine system	hsa04914	Progesterone-mediated oocyte maturation	9/106	111/9436	0.0810811	7.21775	7.02349	3.94645e-06	0.000887952	0.000859911	SPDYE3/SPDYE12/SPDYE2/SPDYE15/SPDYE5/PIK3R2/SPDYE1/SPDYE13/SPDYE16	9
Cellular Processes	Cell growth and death	hsa04114	Oocyte meiosis	9/106	139/9436	0.0647482	5.76381	6.03078	2.4669e-05	0.00277527	0.00268763	SPDYE3/SPDYE12/SPDYE2/SPDYE15/SKP1/SPDYE5/SPDYE1/SPDYE13/SPDYE16	9
