# Supplementary material for: Beyond blacklists: a critical assessment of exclusion set generation strategies and alternative approaches
Source: Bioinformatics. 2026 Mar 13;42(3):btag110. doi: 10.1093/bioinformatics/btag110 (PMC13020910; doi:10.1093/bioinformatics/btag110)
Supplement: btag110_Supplementary_Data [file btag110_supplementary_data.zip › Additional_file_9.xlsx]

## Sheet: hg38_autosomal_peaks
seqnames	start	end	width	strand	V4	V5	V6	V7	V8	V9	V10	annotation	geneChr	geneStart	geneEnd	geneLength	geneStrand	geneId	transcriptId	distanceToTSS	ENSEMBL	SYMBOL	GENENAME
chr1	936004	936188	185	*	hg38_autosomal_noblacklist_tr_vs_un_peak_1	65	.	1.83937	9.10948	6.5222	14	Intron (ENST00000616016.5/148398, intron 5 of 13)	1	939275	944259	4985	1	148398	ENST00000455979.1	-3087	ENSG00000187634	SAMD11	sterile alpha motif domain containing 11
chr1	986012	986120	109	*	hg38_autosomal_noblacklist_tr_vs_un_peak_2	73	.	4.33868	9.98457	7.34777	17	Intron (ENST00000796003.1/ENST00000796003.1, intron 1 of 1)	1	976121	982117	5997	2	84808	ENST00000694917.1	-3895	ENSG00000187642	PERM1	PPARGC1 and ESRR induced regulator, muscle 1
chr1	1017555	1017670	116	*	hg38_autosomal_noblacklist_tr_vs_un_peak_3	65	.	2.60655	9.09699	6.51035	99	Promoter (2-3kb)	1	1020120	1056116	35997	1	375790	ENST00000379370.7	-2450	ENSG00000188157	AGRN	agrin
chr1	1017891	1018011	121	*	hg38_autosomal_noblacklist_tr_vs_un_peak_4	166	.	3.57525	19.6415	16.6012	67	Promoter (2-3kb)	1	1020120	1056116	35997	1	375790	ENST00000379370.7	-2109	ENSG00000188157	AGRN	agrin
chr1	1027169	1027360	192	*	hg38_autosomal_noblacklist_tr_vs_un_peak_5	26	.	2.35045	4.90017	2.60537	121	Intron (ENST00000379370.7/375790, intron 2 of 35)	1	1034106	1056116	22011	1	375790	ENST00000651234.1	-6746	ENSG00000188157	AGRN	agrin
chr1	1064193	1064461	269	*	hg38_autosomal_noblacklist_tr_vs_un_peak_6	155	.	2.61522	18.5314	15.5337	108	Promoter (<=1kb)	1	1064409	1066457	2049	1	100288175	ENST00000433695.2	0	ENSG00000291156	LOC100288175	uncharacterized LOC100288175
chr1	1074745	1074992	248	*	hg38_autosomal_noblacklist_tr_vs_un_peak_7	50	.	2.1103	7.50287	5.01957	230	Promoter (<=1kb)	1	1070967	1074306	3340	2	401934	ENST00000453464.3	-439	ENSG00000237330	RNF223	ring finger protein 223
chr1	1208084	1208456	373	*	hg38_autosomal_noblacklist_tr_vs_un_peak_8	66	.	3.15491	9.23779	6.64616	81	Promoter (1-2kb)	1	1203508	1206592	3085	2	8784	ENST00000379268.7	-1492	ENSG00000186891	TNFRSF18	TNF receptor superfamily member 18
chr1	1245360	1245584	225	*	hg38_autosomal_noblacklist_tr_vs_un_peak_9	86	.	2.51178	11.4033	8.68998	53	Promoter (<=1kb)	1	1243981	1244724	744	2	388581	ENST00000486627.1	-636	ENSG00000184163	C1QTNF12	C1q and TNF related 12
chr1	1318369	1318566	198	*	hg38_autosomal_noblacklist_tr_vs_un_peak_10	236	.	5.80435	26.8621	23.6022	87	Promoter (<=1kb)	1	1312787	1319346	6560	2	54973	ENST00000531377.5	780	ENSG00000127054	INTS11	integrator complex subunit 11
chr1	1360658	1360781	124	*	hg38_autosomal_noblacklist_tr_vs_un_peak_11	120	.	3.64448	14.9013	12.0422	72	Promoter (<=1kb)	1	1352692	1361777	9086	2	54587	ENST00000477278.3	996	ENSG00000162576	MXRA8	matrix remodeling associated 8
chr1	1858749	1858905	157	*	hg38_autosomal_noblacklist_tr_vs_un_peak_12	52	.	3.8233	7.73977	5.22447	92	Promoter (<=1kb)	1	1785434	1858772	73339	2	2782	ENST00000703703.1	0	ENSG00000078369	GNB1	G protein subunit beta 1
chr1	1959952	1960184	233	*	hg38_autosomal_noblacklist_tr_vs_un_peak_13	21	.	1.68912	4.4518	2.18806	232	Promoter (<=1kb)	1	1946348	1960106	13759	2	85452	ENST00000493316.5	0	ENSG00000142609	CFAP74	cilia and flagella associated protein 74
chr1	2139961	2140277	317	*	hg38_autosomal_noblacklist_tr_vs_un_peak_14	133	.	3.92483	16.2507	13.3391	225	Intron (ENST00000378567.8/5590, intron 5 of 17)	1	2144451	2185395	40945	1	5590	ENST00000479263.5	-4174	ENSG00000067606	PRKCZ	protein kinase C zeta
chr1	2212549	2212967	419	*	hg38_autosomal_noblacklist_tr_vs_un_peak_15	207	.	4.24029	23.9321	20.758	80	Promoter (<=1kb)	1	2189548	2212720	23173	2	199990	ENST00000487186.5	0	ENSG00000162585	FAAP20	FA core complex associated protein 20
chr1	2255446	2255917	472	*	hg38_autosomal_noblacklist_tr_vs_un_peak_16	183	.	3.21197	21.485	18.3862	423	Intron (ENST00000704337.1/6497, intron 1 of 3)	1	2247996	2303376	55381	1	6497	ENST00000478223.2	7450	ENSG00000157933	SKI	SKI proto-oncogene
chr1	2256015	2256285	271	*	hg38_autosomal_noblacklist_tr_vs_un_peak_17	21	.	1.64089	4.4061	2.14394	0	Intron (ENST00000704337.1/6497, intron 1 of 3)	1	2247996	2303376	55381	1	6497	ENST00000478223.2	8019	ENSG00000157933	SKI	SKI proto-oncogene
chr1	2322090	2322491	402	*	hg38_autosomal_noblacklist_tr_vs_un_peak_18	192	.	4.33762	22.3951	19.2736	92	Exon (ENST00000661319.1/124903824, exon 3 of 3)	1	2318504	2319274	771	1	124903824	ENST00000810896.1	3586	ENSG00000287356	LOC124903824	uncharacterized LOC124903824
chr1	2459854	2460060	207	*	hg38_autosomal_noblacklist_tr_vs_un_peak_19	36	.	1.593	6.03746	3.6418	153	Intron (ENST00000609981.5/9651, intron 2 of 3)	1	2467459	2505526	38068	1	9651	ENST00000449969.5	-7399	ENSG00000149527	PLCH2	phospholipase C eta 2
chr1	2493698	2493862	165	*	hg38_autosomal_noblacklist_tr_vs_un_peak_20	56	.	1.93342	8.15593	5.62557	125	Exon (ENST00000442305.1/ENST00000442305.1, exon 2 of 2)	1	2497782	2505528	7747	1	9651	ENST00000473964.5	-3920	ENSG00000149527	PLCH2	phospholipase C eta 2
chr1	2555698	2555877	180	*	hg38_autosomal_noblacklist_tr_vs_un_peak_21	71	.	2.18543	9.73307	7.11313	40	Promoter (<=1kb)	1	2555791	2561815	6025	1	8764	ENST00000434817.5	0	ENSG00000157873	TNFRSF14	TNF receptor superfamily member 14
chr1	2778236	2778434	199	*	hg38_autosomal_noblacklist_tr_vs_un_peak_22	63	.	2.81646	8.92154	6.34032	20	Intron (ENST00000648684.1/105378598, intron 2 of 2)	1	2773603	2776473	2871	1	105378598	ENST00000638002.1	4633	NA	LOC105378598	uncharacterized LOC105378598
chr1	2888495	2888792	298	*	hg38_autosomal_noblacklist_tr_vs_un_peak_23	48	.	2.07054	7.33215	4.8551	235	Distal Intergenic	1	2814056	2817769	3714	1	124903825	ENST00000776896.1	74439	ENSG00000287396	LOC124903825	uncharacterized LOC124903825
chr1	2998137	2998300	164	*	hg38_autosomal_noblacklist_tr_vs_un_peak_24	123	.	7.6466	15.2573	12.3822	67	Distal Intergenic	1	3021467	3022903	1437	1	140625	ENST00000378404.4	-23167	ENSG00000169717	ACTRT2	actin related protein T2
chr1	3000822	3001071	250	*	hg38_autosomal_noblacklist_tr_vs_un_peak_25	58	.	3.96957	8.40735	5.86379	187	Distal Intergenic	1	3021467	3022903	1437	1	140625	ENST00000378404.4	-20396	ENSG00000169717	ACTRT2	actin related protein T2
chr1	3016203	3016485	283	*	hg38_autosomal_noblacklist_tr_vs_un_peak_26	92	.	4.18387	11.9912	9.24743	108	Distal Intergenic	1	3021467	3022903	1437	1	140625	ENST00000378404.4	-4982	ENSG00000169717	ACTRT2	actin related protein T2
chr1	3016747	3017011	265	*	hg38_autosomal_noblacklist_tr_vs_un_peak_27	55	.	3.71566	8.09285	5.56583	41	Distal Intergenic	1	3021467	3022903	1437	1	140625	ENST00000378404.4	-4456	ENSG00000169717	ACTRT2	actin related protein T2
chr1	3032942	3033084	143	*	hg38_autosomal_noblacklist_tr_vs_un_peak_28	20	.	2.32478	4.32837	2.07456	141	Distal Intergenic	1	3021467	3022903	1437	1	140625	ENST00000378404.4	11475	ENSG00000169717	ACTRT2	actin related protein T2
chr1	3035396	3035585	190	*	hg38_autosomal_noblacklist_tr_vs_un_peak_29	150	.	4.47887	18.0307	15.0526	93	Distal Intergenic	1	3021467	3022903	1437	1	140625	ENST00000378404.4	13929	ENSG00000169717	ACTRT2	actin related protein T2
chr1	3054601	3054815	215	*	hg38_autosomal_noblacklist_tr_vs_un_peak_30	155	.	5.65915	18.4972	15.5035	131	Distal Intergenic	1	3059624	3061866	2243	2	124903827	ENST00000667159.1	7051	ENSG00000177133	LOC124903827	translation initiation factor IF-2
chr1	3105552	3105809	258	*	hg38_autosomal_noblacklist_tr_vs_un_peak_31	76	.	3.44172	10.3504	7.69633	97	Intron (ENST00000511072.5/63976, intron 1 of 15)	1	3127975	3128035	61	1	100422968	ENST00000635819.1	-22166	ENSG00000283572	MIR4251	microRNA 4251
chr1	3128705	3128934	230	*	hg38_autosomal_noblacklist_tr_vs_un_peak_32	122	.	2.63649	15.0784	12.216	80	Promoter (<=1kb)	1	3127975	3128035	61	1	100422968	ENST00000635819.1	730	ENSG00000283572	MIR4251	microRNA 4251
chr1	3167135	3167339	205	*	hg38_autosomal_noblacklist_tr_vs_un_peak_33	56	.	3.10916	8.13116	5.60201	187	Promoter (<=1kb)	1	3161276	3167152	5877	2	105378606	ENST00000818384.1	0	NA	LOC105378606	uncharacterized LOC105378606
chr1	3186580	3186972	393	*	hg38_autosomal_noblacklist_tr_vs_un_peak_34	126	.	3.76985	15.506	12.6142	156	Exon (ENST00000607632.1/63976, exon 2 of 2)	1	3161276	3167152	5877	2	105378606	ENST00000818384.1	-19428	NA	LOC105378606	uncharacterized LOC105378606
chr1	3192758	3193306	549	*	hg38_autosomal_noblacklist_tr_vs_un_peak_35	407	.	7.82281	44.4793	40.7797	254	Intron (ENST00000511072.5/63976, intron 2 of 15)	1	3211011	3213146	2136	2	105378605	ENST00000818534.1	19840	NA	LOC105378605	uncharacterized LOC105378605
chr1	3207179	3207547	369	*	hg38_autosomal_noblacklist_tr_vs_un_peak_36	98	.	3.18892	12.5779	9.81383	192	Exon (ENST00000624175.1/ENST00000624175.1, exon 1 of 1)	1	3211011	3213146	2136	2	105378605	ENST00000818534.1	5599	NA	LOC105378605	uncharacterized LOC105378605
chr1	3208883	3209091	209	*	hg38_autosomal_noblacklist_tr_vs_un_peak_37	83	.	3.61037	11.0065	8.30677	155	Intron (ENST00000511072.5/63976, intron 2 of 15)	1	3211011	3213146	2136	2	105378605	ENST00000818534.1	4055	NA	LOC105378605	uncharacterized LOC105378605
chr1	3219309	3219435	127	*	hg38_autosomal_noblacklist_tr_vs_un_peak_38	118	.	2.21184	14.6536	11.8017	96	Intron (ENST00000511072.5/63976, intron 2 of 15)	1	3211011	3213146	2136	2	105378605	ENST00000818534.1	-6163	NA	LOC105378605	uncharacterized LOC105378605
chr1	3269160	3270603	1444	*	hg38_autosomal_noblacklist_tr_vs_un_peak_39	179	.	8.52825	20.9925	17.9123	558	Intron (ENST00000511072.5/63976, intron 3 of 15)	1	3244132	3386918	142787	1	63976	ENST00000463591.1	25028	ENSG00000142611	PRDM16	PR/SET domain 16
chr1	3275038	3275227	190	*	hg38_autosomal_noblacklist_tr_vs_un_peak_40	58	.	3.96957	8.40735	5.86379	35	Intron (ENST00000511072.5/63976, intron 3 of 15)	1	3244132	3386918	142787	1	63976	ENST00000463591.1	30906	ENSG00000142611	PRDM16	PR/SET domain 16
chr1	3275571	3276564	994	*	hg38_autosomal_noblacklist_tr_vs_un_peak_41	200	.	7.8627	23.2345	20.0815	586	Intron (ENST00000511072.5/63976, intron 3 of 15)	1	3244132	3386918	142787	1	63976	ENST00000463591.1	31439	ENSG00000142611	PRDM16	PR/SET domain 16
chr1	3306738	3307088	351	*	hg38_autosomal_noblacklist_tr_vs_un_peak_42	24	.	2.40456	4.75251	2.46821	282	Exon (ENST00000607061.1/ENST00000607061.1, exon 1 of 1)	1	3312741	3313762	1022	2	105378604	ENST00000818621.1	6674	NA	LOC105378604	uncharacterized LOC105378604
chr1	3320675	3321143	469	*	hg38_autosomal_noblacklist_tr_vs_un_peak_43	135	.	2.12772	16.4606	13.5323	199	Promoter (2-3kb)	1	3313052	3323149	10098	2	105378604	ENST00000669140.1	2006	NA	LOC105378604	uncharacterized LOC105378604
chr1	3322337	3322453	117	*	hg38_autosomal_noblacklist_tr_vs_un_peak_44	94	.	2.12883	12.2527	9.49754	29	Promoter (<=1kb)	1	3313052	3323149	10098	2	105378604	ENST00000669140.1	696	NA	LOC105378604	uncharacterized LOC105378604
chr1	3351814	3352221	408	*	hg38_autosomal_noblacklist_tr_vs_un_peak_45	388	.	4.3628	42.5342	38.8795	157	Intron (ENST00000511072.5/63976, intron 3 of 15)	1	3313052	3323149	10098	2	105378604	ENST00000669140.1	-28665	NA	LOC105378604	uncharacterized LOC105378604
chr1	3352335	3352707	373	*	hg38_autosomal_noblacklist_tr_vs_un_peak_46	81	.	2.01271	10.8034	8.11562	257	Intron (ENST00000511072.5/63976, intron 3 of 15)	1	3313052	3323149	10098	2	105378604	ENST00000669140.1	-29186	NA	LOC105378604	uncharacterized LOC105378604
chr1	3353092	3353253	162	*	hg38_autosomal_noblacklist_tr_vs_un_peak_47	30	.	1.63416	5.41786	3.07424	0	Intron (ENST00000511072.5/63976, intron 3 of 15)	1	3313052	3323149	10098	2	105378604	ENST00000669140.1	-29943	NA	LOC105378604	uncharacterized LOC105378604
chr1	3369251	3369521	271	*	hg38_autosomal_noblacklist_tr_vs_un_peak_48	92	.	3.08215	12.0085	9.26299	116	Exon (ENST00000665088.1/ENST00000665088.1, exon 2 of 2)	1	3396491	3434293	37803	1	63976	ENST00000509860.1	-26970	ENSG00000142611	PRDM16	PR/SET domain 16
chr1	3375367	3375495	129	*	hg38_autosomal_noblacklist_tr_vs_un_peak_49	56	.	3.41597	8.13604	5.60589	51	Intron (ENST00000511072.5/63976, intron 3 of 15)	1	3396491	3434293	37803	1	63976	ENST00000509860.1	-20996	ENSG00000142611	PRDM16	PR/SET domain 16
chr1	3378818	3379032	215	*	hg38_autosomal_noblacklist_tr_vs_un_peak_50	141	.	3.62082	17.0741	14.1296	92	Intron (ENST00000511072.5/63976, intron 3 of 15)	1	3396491	3434293	37803	1	63976	ENST00000509860.1	-17459	ENSG00000142611	PRDM16	PR/SET domain 16
chr1	3401193	3401369	177	*	hg38_autosomal_noblacklist_tr_vs_un_peak_51	53	.	3.17265	7.85373	5.33579	102	Intron (ENST00000511072.5/63976, intron 5 of 15)	1	3396491	3434293	37803	1	63976	ENST00000509860.1	4702	ENSG00000142611	PRDM16	PR/SET domain 16
chr1	3401940	3403002	1063	*	hg38_autosomal_noblacklist_tr_vs_un_peak_52	374	.	6.29029	41.0593	37.4373	367	Exon (ENST00000511072.5/63976, exon 6 of 16)	1	3396491	3434293	37803	1	63976	ENST00000509860.1	5449	ENSG00000142611	PRDM16	PR/SET domain 16
chr1	3408752	3409014	263	*	hg38_autosomal_noblacklist_tr_vs_un_peak_53	36	.	2.38756	6.01866	3.62369	190	Intron (ENST00000511072.5/63976, intron 8 of 15)	1	3396491	3434293	37803	1	63976	ENST00000509860.1	12261	ENSG00000142611	PRDM16	PR/SET domain 16
chr1	3460220	3460390	171	*	hg38_autosomal_noblacklist_tr_vs_un_peak_54	62	.	3.7786	8.87152	6.29172	115	Intron (ENST00000378378.9/27237, intron 1 of 14)	1	3454665	3481113	26449	1	27237	ENST00000378378.9	5555	ENSG00000130762	ARHGEF16	Rho guanine nucleotide exchange factor 16
chr1	3471234	3472086	853	*	hg38_autosomal_noblacklist_tr_vs_un_peak_55	333	.	6.37275	36.84	33.3226	767	Promoter (<=1kb)	1	3471607	3474457	2851	1	27237	ENST00000464620.1	0	ENSG00000130762	ARHGEF16	Rho guanine nucleotide exchange factor 16
chr1	3473463	3473952	490	*	hg38_autosomal_noblacklist_tr_vs_un_peak_56	190	.	6.10961	22.1823	19.0638	243	Promoter (<=1kb)	1	3472769	3481113	8345	1	27237	ENST00000485984.1	694	ENSG00000130762	ARHGEF16	Rho guanine nucleotide exchange factor 16
chr1	3504254	3504431	178	*	hg38_autosomal_noblacklist_tr_vs_un_peak_57	65	.	4.11583	9.09299	6.50641	93	Intron (ENST00000356575.9/1953, intron 17 of 36)	1	3490925	3496717	5793	2	1953	ENST00000491842.1	-7537	ENSG00000162591	MEGF6	multiple EGF like domains 6
chr1	3516281	3516460	180	*	hg38_autosomal_noblacklist_tr_vs_un_peak_58	23	.	1.9005	4.67269	2.39787	149	Intron (ENST00000356575.9/1953, intron 5 of 36)	1	3487961	3531423	43463	2	1953	ENST00000697102.1	14963	ENSG00000162591	MEGF6	multiple EGF like domains 6
chr1	3522775	3523048	274	*	hg38_autosomal_noblacklist_tr_vs_un_peak_59	21	.	2.00576	4.39756	2.13613	252	Intron (ENST00000356575.9/1953, intron 5 of 36)	1	3487961	3531423	43463	2	1953	ENST00000697102.1	8375	ENSG00000162591	MEGF6	multiple EGF like domains 6
chr1	3553547	3553681	135	*	hg38_autosomal_noblacklist_tr_vs_un_peak_60	65	.	4.11583	9.09299	6.50641	57	Intron (ENST00000356575.9/1953, intron 4 of 36)	1	3560695	3560790	96	2	693135	ENST00000385042.1	7109	ENSG00000207776	MIR551A	microRNA 551a
chr1	3564518	3564641	124	*	hg38_autosomal_noblacklist_tr_vs_un_peak_61	65	.	4.11583	9.09299	6.50641	31	Intron (ENST00000356575.9/1953, intron 4 of 36)	1	3560695	3560790	96	2	693135	ENST00000385042.1	-3728	ENSG00000207776	MIR551A	microRNA 551a
chr1	3577429	3577645	217	*	hg38_autosomal_noblacklist_tr_vs_un_peak_62	106	.	5.26825	13.4528	10.6482	121	Intron (ENST00000356575.9/1953, intron 4 of 36)	1	3560695	3560790	96	2	693135	ENST00000385042.1	-16639	ENSG00000207776	MIR551A	microRNA 551a
chr1	3598226	3598602	377	*	hg38_autosomal_noblacklist_tr_vs_un_peak_63	35	.	2.36618	5.92408	3.53453	210	Intron (ENST00000356575.9/1953, intron 2 of 36)	1	3490562	3611277	120716	2	1953	ENST00000485002.6	12675	ENSG00000162591	MEGF6	multiple EGF like domains 6
chr1	3604666	3604798	133	*	hg38_autosomal_noblacklist_tr_vs_un_peak_64	76	.	5.64057	10.2715	7.61944	41	Intron (ENST00000356575.9/1953, intron 1 of 36)	1	3490562	3611277	120716	2	1953	ENST00000485002.6	6479	ENSG00000162591	MEGF6	multiple EGF like domains 6
chr1	3619305	3619576	272	*	hg38_autosomal_noblacklist_tr_vs_un_peak_65	91	.	2.84756	11.8928	9.1515	100	Distal Intergenic	1	3622859	3624750	1892	2	1953	ENST00000702520.1	5174	ENSG00000162591	MEGF6	multiple EGF like domains 6
chr1	3858251	3858468	218	*	hg38_autosomal_noblacklist_tr_vs_un_peak_66	87	.	2.76398	11.4194	8.70568	100	Promoter (<=1kb)	1	3857600	3885429	27830	1	1677	ENST00000475969.5	651	ENSG00000169598	DFFB	DNA fragmentation factor subunit beta
chr1	3906771	3907676	906	*	hg38_autosomal_noblacklist_tr_vs_un_peak_67	492	.	8.70041	53.1666	49.2721	366	Intron (ENST00000667408.2/100133612, intron 1 of 1)	1	3903706	3905938	2233	1	100133612	ENST00000757281.1	3065	ENSG00000236423	LINC01134	long intergenic non-protein coding RNA 1134
chr1	3911800	3911923	124	*	hg38_autosomal_noblacklist_tr_vs_un_peak_68	77	.	3.52261	10.4007	7.7449	49	Intron (ENST00000667408.2/100133612, intron 1 of 1)	1	3903706	3905938	2233	1	100133612	ENST00000757281.1	8094	ENSG00000236423	LINC01134	long intergenic non-protein coding RNA 1134
chr1	3922815	3923023	209	*	hg38_autosomal_noblacklist_tr_vs_un_peak_69	65	.	5.46945	9.10519	6.518	38	Distal Intergenic	1	3940486	3949866	9381	1	728716	ENST00000456897.6	-17463	NA	LINC01346	long intergenic non-protein coding RNA 1346
chr1	3923897	3924015	119	*	hg38_autosomal_noblacklist_tr_vs_un_peak_70	112	.	6.70788	14.0873	11.2649	39	Distal Intergenic	1	3940486	3949866	9381	1	728716	ENST00000456897.6	-16471	NA	LINC01346	long intergenic non-protein coding RNA 1346
chr1	3924185	3924478	294	*	hg38_autosomal_noblacklist_tr_vs_un_peak_71	29	.	3.09197	5.26629	2.9334	152	Distal Intergenic	1	3940486	3949866	9381	1	728716	ENST00000456897.6	-16008	NA	LINC01346	long intergenic non-protein coding RNA 1346
chr1	3924893	3925293	401	*	hg38_autosomal_noblacklist_tr_vs_un_peak_72	252	.	8.62489	28.5884	25.2817	232	Distal Intergenic	1	3940486	3949866	9381	1	728716	ENST00000456897.6	-15193	NA	LINC01346	long intergenic non-protein coding RNA 1346
chr1	3930899	3931036	138	*	hg38_autosomal_noblacklist_tr_vs_un_peak_73	88	.	4.52589	11.5479	8.83045	87	Distal Intergenic	1	3940486	3949866	9381	1	728716	ENST00000456897.6	-9450	NA	LINC01346	long intergenic non-protein coding RNA 1346
chr1	3943013	3943129	117	*	hg38_autosomal_noblacklist_tr_vs_un_peak_74	81	.	6.45318	10.795	8.10752	58	Promoter (2-3kb)	1	3940617	3955262	14646	1	728716	ENST00000412674.1	2396	NA	LINC01346	long intergenic non-protein coding RNA 1346
chr1	3948400	3948735	336	*	hg38_autosomal_noblacklist_tr_vs_un_peak_75	170	.	10.2183	20.1107	17.0548	182	Promoter (<=1kb)	1	3947149	3948371	1223	2	105376672	ENST00000816877.1	-29	ENSG00000226374	LINC01345	long intergenic non-protein coding RNA 1345
chr1	3954199	3954392	194	*	hg38_autosomal_noblacklist_tr_vs_un_peak_76	135	.	8.71224	16.4531	13.5256	107	Exon (ENST00000412674.1/728716, exon 3 of 3)	1	3947144	3949024	1881	2	105376672	ENST00000671015.1	-5175	ENSG00000226374	LINC01345	long intergenic non-protein coding RNA 1345
chr1	3971724	3972521	798	*	hg38_autosomal_noblacklist_tr_vs_un_peak_77	464	.	16.7151	50.2828	46.4513	367	Distal Intergenic	1	3976133	4012704	36572	1	105376673	ENST00000642026.2	-3612	ENSG00000284668	LINC02780	long intergenic non-protein coding RNA 2780
chr1	3978473	3979278	806	*	hg38_autosomal_noblacklist_tr_vs_un_peak_78	198	.	6.89488	22.9833	19.8396	623	Promoter (2-3kb)	1	3976143	4011552	35410	1	105376673	ENST00000742918.1	2330	ENSG00000284668	LINC02780	long intergenic non-protein coding RNA 2780
chr1	3997453	3997579	127	*	hg38_autosomal_noblacklist_tr_vs_un_peak_79	81	.	6.45318	10.795	8.10752	87	Intron (ENST00000642026.2/105376673, intron 2 of 2)	1	3976143	4011552	35410	1	105376673	ENST00000742918.1	21310	ENSG00000284668	LINC02780	long intergenic non-protein coding RNA 2780
chr1	3997924	3998129	206	*	hg38_autosomal_noblacklist_tr_vs_un_peak_80	71	.	6.07667	9.74043	7.11313	91	Exon (ENST00000742919.1/105376673, exon 4 of 4)	1	3976143	4011552	35410	1	105376673	ENST00000742918.1	21781	ENSG00000284668	LINC02780	long intergenic non-protein coding RNA 2780
chr1	4001106	4001214	109	*	hg38_autosomal_noblacklist_tr_vs_un_peak_81	34	.	4.13623	5.86499	3.47885	90	Intron (ENST00000642026.2/105376673, intron 2 of 2)	1	3976143	4011552	35410	1	105376673	ENST00000742918.1	24963	ENSG00000284668	LINC02780	long intergenic non-protein coding RNA 2780
chr1	4003787	4004125	339	*	hg38_autosomal_noblacklist_tr_vs_un_peak_82	81	.	6.82969	10.795	8.10752	165	Intron (ENST00000642026.2/105376673, intron 2 of 2)	1	3976143	4011552	35410	1	105376673	ENST00000742918.1	27644	ENSG00000284668	LINC02780	long intergenic non-protein coding RNA 2780
chr1	4018848	4019354	507	*	hg38_autosomal_noblacklist_tr_vs_un_peak_83	90	.	5.11452	11.8043	9.07322	211	Exon (ENST00000642139.2/ENST00000642139.2, exon 1 of 2)	1	3976143	4011552	35410	1	105376673	ENST00000742918.1	42705	ENSG00000284668	LINC02780	long intergenic non-protein coding RNA 2780
chr1	4033320	4033552	233	*	hg38_autosomal_noblacklist_tr_vs_un_peak_84	81	.	6.45318	10.795	8.10752	74	Intron (ENST00000742912.1/105376673, intron 2 of 2)	1	3976143	4011552	35410	1	105376673	ENST00000742918.1	57177	ENSG00000284668	LINC02780	long intergenic non-protein coding RNA 2780
chr1	4048250	4048382	133	*	hg38_autosomal_noblacklist_tr_vs_un_peak_85	24	.	3.18381	4.70046	2.42109	14	Intron (ENST00000742912.1/105376673, intron 2 of 2)	1	3976143	4011552	35410	1	105376673	ENST00000742918.1	72107	ENSG00000284668	LINC02780	long intergenic non-protein coding RNA 2780
chr1	4048588	4049318	731	*	hg38_autosomal_noblacklist_tr_vs_un_peak_86	289	.	10.5617	32.3801	28.9726	471	Intron (ENST00000742912.1/105376673, intron 2 of 2)	1	3976143	4011552	35410	1	105376673	ENST00000742918.1	72445	ENSG00000284668	LINC02780	long intergenic non-protein coding RNA 2780
chr1	4055115	4055225	111	*	hg38_autosomal_noblacklist_tr_vs_un_peak_87	66	.	5.80141	9.20096	6.61119	42	Intron (ENST00000742912.1/105376673, intron 2 of 2)	1	3976143	4011552	35410	1	105376673	ENST00000742918.1	78972	ENSG00000284668	LINC02780	long intergenic non-protein coding RNA 2780
chr1	4071560	4072016	457	*	hg38_autosomal_noblacklist_tr_vs_un_peak_88	245	.	11.157	27.847	24.5657	177	Intron (ENST00000742912.1/105376673, intron 2 of 2)	1	3976143	4011552	35410	1	105376673	ENST00000742918.1	95417	ENSG00000284668	LINC02780	long intergenic non-protein coding RNA 2780
chr1	4073466	4073636	171	*	hg38_autosomal_noblacklist_tr_vs_un_peak_89	43	.	4.70919	6.77044	4.31879	96	Intron (ENST00000742912.1/105376673, intron 2 of 2)	1	3976143	4011552	35410	1	105376673	ENST00000742918.1	97323	ENSG00000284668	LINC02780	long intergenic non-protein coding RNA 2780
chr1	4082330	4082502	173	*	hg38_autosomal_noblacklist_tr_vs_un_peak_90	58	.	5.30636	8.41215	5.86379	89	Intron (ENST00000742912.1/105376673, intron 2 of 2)	1	3976143	4011552	35410	1	105376673	ENST00000742918.1	106187	ENSG00000284668	LINC02780	long intergenic non-protein coding RNA 2780
chr1	4083169	4083293	125	*	hg38_autosomal_noblacklist_tr_vs_un_peak_91	71	.	6.07667	9.74043	7.11313	103	Intron (ENST00000742912.1/105376673, intron 2 of 2)	1	3976143	4011552	35410	1	105376673	ENST00000742918.1	107026	ENSG00000284668	LINC02780	long intergenic non-protein coding RNA 2780
chr1	4093242	4093397	156	*	hg38_autosomal_noblacklist_tr_vs_un_peak_92	71	.	6.07667	9.74043	7.11313	56	Downstream (<=300bp)	1	3976143	4011552	35410	1	105376673	ENST00000742918.1	117099	ENSG00000284668	LINC02780	long intergenic non-protein coding RNA 2780
chr1	4106785	4106893	109	*	hg38_autosomal_noblacklist_tr_vs_un_peak_93	71	.	6.07667	9.74043	7.11313	30	Distal Intergenic	1	3976143	4011552	35410	1	105376673	ENST00000742918.1	130642	ENSG00000284668	LINC02780	long intergenic non-protein coding RNA 2780
chr1	4108231	4109144	914	*	hg38_autosomal_noblacklist_tr_vs_un_peak_94	370	.	12.3169	40.6812	37.0689	652	Exon (ENST00000835193.1/ENST00000835193.1, exon 1 of 2)	1	3976143	4011552	35410	1	105376673	ENST00000742918.1	132088	ENSG00000284668	LINC02780	long intergenic non-protein coding RNA 2780
chr1	4118998	4119122	125	*	hg38_autosomal_noblacklist_tr_vs_un_peak_95	71	.	6.07667	9.74043	7.11313	57	Distal Intergenic	1	3976143	4011552	35410	1	105376673	ENST00000742918.1	142855	ENSG00000284668	LINC02780	long intergenic non-protein coding RNA 2780
chr1	4119383	4119669	287	*	hg38_autosomal_noblacklist_tr_vs_un_peak_96	116	.	6.39315	14.5125	11.6631	191	Distal Intergenic	1	3976143	4011552	35410	1	105376673	ENST00000742918.1	143240	ENSG00000284668	LINC02780	long intergenic non-protein coding RNA 2780
chr1	4123727	4123849	123	*	hg38_autosomal_noblacklist_tr_vs_un_peak_97	81	.	6.45318	10.795	8.10752	45	Distal Intergenic	1	3976143	4011552	35410	1	105376673	ENST00000742918.1	147584	ENSG00000284668	LINC02780	long intergenic non-protein coding RNA 2780
chr1	4129236	4129379	144	*	hg38_autosomal_noblacklist_tr_vs_un_peak_98	61	.	5.70016	8.71546	6.14215	48	Distal Intergenic	1	3976143	4011552	35410	1	105376673	ENST00000742918.1	153093	ENSG00000284668	LINC02780	long intergenic non-protein coding RNA 2780
chr1	4129952	4130350	399	*	hg38_autosomal_noblacklist_tr_vs_un_peak_99	222	.	10.5719	25.4237	22.2064	224	Distal Intergenic	1	3976143	4011552	35410	1	105376673	ENST00000742918.1	153809	ENSG00000284668	LINC02780	long intergenic non-protein coding RNA 2780
chr1	4133276	4133574	299	*	hg38_autosomal_noblacklist_tr_vs_un_peak_100	52	.	5.32365	7.72221	5.20969	102	Distal Intergenic	1	3976143	4011552	35410	1	105376673	ENST00000742918.1	157133	ENSG00000284668	LINC02780	long intergenic non-protein coding RNA 2780
chr1	4138015	4138243	229	*	hg38_autosomal_noblacklist_tr_vs_un_peak_101	71	.	6.07667	9.74043	7.11313	54	Distal Intergenic	1	3976143	4011552	35410	1	105376673	ENST00000742918.1	161872	ENSG00000284668	LINC02780	long intergenic non-protein coding RNA 2780
chr1	4160732	4160878	147	*	hg38_autosomal_noblacklist_tr_vs_un_peak_102	76	.	5.89142	10.2513	7.60013	60	Distal Intergenic	1	3976143	4011552	35410	1	105376673	ENST00000742918.1	184589	ENSG00000284668	LINC02780	long intergenic non-protein coding RNA 2780
chr1	4161225	4161606	382	*	hg38_autosomal_noblacklist_tr_vs_un_peak_103	52	.	3.8233	7.73977	5.22447	313	Distal Intergenic	1	3976143	4011552	35410	1	105376673	ENST00000742918.1	185082	ENSG00000284668	LINC02780	long intergenic non-protein coding RNA 2780
chr1	4161795	4162090	296	*	hg38_autosomal_noblacklist_tr_vs_un_peak_104	89	.	3.78589	11.6241	8.90362	90	Distal Intergenic	1	3976143	4011552	35410	1	105376673	ENST00000742918.1	185652	ENSG00000284668	LINC02780	long intergenic non-protein coding RNA 2780
chr1	4163254	4163504	251	*	hg38_autosomal_noblacklist_tr_vs_un_peak_105	245	.	11.157	27.847	24.5657	152	Distal Intergenic	1	3976143	4011552	35410	1	105376673	ENST00000742918.1	187111	ENSG00000284668	LINC02780	long intergenic non-protein coding RNA 2780
chr1	4165733	4166295	563	*	hg38_autosomal_noblacklist_tr_vs_un_peak_106	94	.	6.47648	12.1886	9.43476	208	Distal Intergenic	1	3976143	4011552	35410	1	105376673	ENST00000742918.1	189590	ENSG00000284668	LINC02780	long intergenic non-protein coding RNA 2780
chr1	4166610	4167225	616	*	hg38_autosomal_noblacklist_tr_vs_un_peak_107	246	.	12.8538	27.905	24.6099	409	Distal Intergenic	1	3976143	4011552	35410	1	105376673	ENST00000742918.1	190467	ENSG00000284668	LINC02780	long intergenic non-protein coding RNA 2780
chr1	4167332	4168126	795	*	hg38_autosomal_noblacklist_tr_vs_un_peak_108	207	.	11.3478	23.9342	20.758	364	Distal Intergenic	1	3976143	4011552	35410	1	105376673	ENST00000742918.1	191189	ENSG00000284668	LINC02780	long intergenic non-protein coding RNA 2780
chr1	4171008	4171213	206	*	hg38_autosomal_noblacklist_tr_vs_un_peak_109	80	.	6.76946	10.7027	8.03724	144	Distal Intergenic	1	3976143	4011552	35410	1	105376673	ENST00000742918.1	194865	ENSG00000284668	LINC02780	long intergenic non-protein coding RNA 2780
chr1	4171405	4171841	437	*	hg38_autosomal_noblacklist_tr_vs_un_peak_110	61	.	4.23693	8.71601	6.14215	338	Distal Intergenic	1	3976143	4011552	35410	1	105376673	ENST00000742918.1	195262	ENSG00000284668	LINC02780	long intergenic non-protein coding RNA 2780
chr1	4172296	4172642	347	*	hg38_autosomal_noblacklist_tr_vs_un_peak_111	25	.	3.32157	4.79185	2.50219	344	Distal Intergenic	1	3976143	4011552	35410	1	105376673	ENST00000742918.1	196153	ENSG00000284668	LINC02780	long intergenic non-protein coding RNA 2780
chr1	4172738	4174034	1297	*	hg38_autosomal_noblacklist_tr_vs_un_peak_112	269	.	6.6443	30.2721	26.9218	628	Distal Intergenic	1	3976143	4011552	35410	1	105376673	ENST00000742918.1	196595	ENSG00000284668	LINC02780	long intergenic non-protein coding RNA 2780
chr1	4178617	4178930	314	*	hg38_autosomal_noblacklist_tr_vs_un_peak_113	94	.	6.47648	12.1886	9.43476	240	Distal Intergenic	1	3976143	4011552	35410	1	105376673	ENST00000742918.1	202474	ENSG00000284668	LINC02780	long intergenic non-protein coding RNA 2780
chr1	4212814	4212954	141	*	hg38_autosomal_noblacklist_tr_vs_un_peak_114	32	.	4.40774	5.60232	3.24775	80	Distal Intergenic	1	4412027	4424689	12663	1	284661	ENST00000635002.1	-199073	ENSG00000235054	LINC01777	long intergenic non-protein coding RNA 1777
chr1	4214514	4215458	945	*	hg38_autosomal_noblacklist_tr_vs_un_peak_115	443	.	14.2236	48.1416	44.3591	438	Distal Intergenic	1	4412027	4424689	12663	1	284661	ENST00000635002.1	-196569	ENSG00000235054	LINC01777	long intergenic non-protein coding RNA 1777
chr1	4217368	4218317	950	*	hg38_autosomal_noblacklist_tr_vs_un_peak_116	155	.	5.65915	18.4972	15.5035	235	Distal Intergenic	1	4412027	4424689	12663	1	284661	ENST00000635002.1	-193710	ENSG00000235054	LINC01777	long intergenic non-protein coding RNA 1777
chr1	4263788	4264141	354	*	hg38_autosomal_noblacklist_tr_vs_un_peak_117	341	.	15.4894	37.6638	34.1218	246	Distal Intergenic	1	4412027	4424689	12663	1	284661	ENST00000635002.1	-147886	ENSG00000235054	LINC01777	long intergenic non-protein coding RNA 1777
chr1	4265578	4266080	503	*	hg38_autosomal_noblacklist_tr_vs_un_peak_118	146	.	9.08875	17.6525	14.6848	187	Distal Intergenic	1	4412027	4424689	12663	1	284661	ENST00000635002.1	-145947	ENSG00000235054	LINC01777	long intergenic non-protein coding RNA 1777
chr1	4266859	4268079	1221	*	hg38_autosomal_noblacklist_tr_vs_un_peak_119	434	.	5.23272	47.2022	43.4421	863	Exon (ENST00000761402.1/ENST00000761402.1, exon 2 of 2)	1	4412027	4424689	12663	1	284661	ENST00000635002.1	-143948	ENSG00000235054	LINC01777	long intergenic non-protein coding RNA 1777
chr1	4268943	4269299	357	*	hg38_autosomal_noblacklist_tr_vs_un_peak_120	153	.	9.49103	18.3085	15.3235	205	Exon (ENST00000761402.1/ENST00000761402.1, exon 1 of 2)	1	4412027	4424689	12663	1	284661	ENST00000635002.1	-142728	ENSG00000235054	LINC01777	long intergenic non-protein coding RNA 1777
chr1	4269470	4269732	263	*	hg38_autosomal_noblacklist_tr_vs_un_peak_121	77	.	6.19526	10.3758	7.72127	59	Exon (ENST00000761402.1/ENST00000761402.1, exon 1 of 2)	1	4412027	4424689	12663	1	284661	ENST00000635002.1	-142295	ENSG00000235054	LINC01777	long intergenic non-protein coding RNA 1777
chr1	4270960	4271559	600	*	hg38_autosomal_noblacklist_tr_vs_un_peak_122	125	.	6.61255	15.4524	12.5613	198	Distal Intergenic	1	4412027	4424689	12663	1	284661	ENST00000635002.1	-140468	ENSG00000235054	LINC01777	long intergenic non-protein coding RNA 1777
chr1	4272070	4272281	212	*	hg38_autosomal_noblacklist_tr_vs_un_peak_123	80	.	6.39627	10.7027	8.03724	59	Distal Intergenic	1	4412027	4424689	12663	1	284661	ENST00000635002.1	-139746	ENSG00000235054	LINC01777	long intergenic non-protein coding RNA 1777
chr1	4296776	4297249	474	*	hg38_autosomal_noblacklist_tr_vs_un_peak_124	246	.	12.4773	27.905	24.6099	328	Distal Intergenic	1	4412027	4424689	12663	1	284661	ENST00000635002.1	-114778	ENSG00000235054	LINC01777	long intergenic non-protein coding RNA 1777
chr1	4298087	4298887	801	*	hg38_autosomal_noblacklist_tr_vs_un_peak_125	187	.	6.16063	21.863	18.7546	492	Distal Intergenic	1	4412027	4424689	12663	1	284661	ENST00000635002.1	-113140	ENSG00000235054	LINC01777	long intergenic non-protein coding RNA 1777
chr1	4301136	4301635	500	*	hg38_autosomal_noblacklist_tr_vs_un_peak_126	91	.	7.2062	11.8772	9.13628	107	Distal Intergenic	1	4412027	4424689	12663	1	284661	ENST00000635002.1	-110392	ENSG00000235054	LINC01777	long intergenic non-protein coding RNA 1777
chr1	4301830	4302249	420	*	hg38_autosomal_noblacklist_tr_vs_un_peak_127	94	.	6.47648	12.1886	9.43476	246	Distal Intergenic	1	4412027	4424689	12663	1	284661	ENST00000635002.1	-109778	ENSG00000235054	LINC01777	long intergenic non-protein coding RNA 1777
chr1	4303338	4303456	119	*	hg38_autosomal_noblacklist_tr_vs_un_peak_128	50	.	4.7213	7.53305	5.04473	18	Distal Intergenic	1	4412027	4424689	12663	1	284661	ENST00000635002.1	-108571	ENSG00000235054	LINC01777	long intergenic non-protein coding RNA 1777
chr1	4305450	4305979	530	*	hg38_autosomal_noblacklist_tr_vs_un_peak_129	78	.	4.40836	10.5157	7.85527	363	Distal Intergenic	1	4412027	4424689	12663	1	284661	ENST00000635002.1	-106048	ENSG00000235054	LINC01777	long intergenic non-protein coding RNA 1777
chr1	4307397	4308512	1116	*	hg38_autosomal_noblacklist_tr_vs_un_peak_130	437	.	12.1353	47.5043	43.7379	697	Distal Intergenic	1	4412027	4424689	12663	1	284661	ENST00000635002.1	-103515	ENSG00000235054	LINC01777	long intergenic non-protein coding RNA 1777
chr1	4309010	4309254	245	*	hg38_autosomal_noblacklist_tr_vs_un_peak_131	135	.	8.71224	16.4531	13.5256	170	Distal Intergenic	1	4412027	4424689	12663	1	284661	ENST00000635002.1	-102773	ENSG00000235054	LINC01777	long intergenic non-protein coding RNA 1777
chr1	4309672	4309787	116	*	hg38_autosomal_noblacklist_tr_vs_un_peak_132	34	.	4.13623	5.86499	3.47885	73	Distal Intergenic	1	4412027	4424689	12663	1	284661	ENST00000635002.1	-102240	ENSG00000235054	LINC01777	long intergenic non-protein coding RNA 1777
chr1	4321427	4321570	144	*	hg38_autosomal_noblacklist_tr_vs_un_peak_133	61	.	5.70016	8.71546	6.14215	62	Distal Intergenic	1	4412027	4424689	12663	1	284661	ENST00000635002.1	-90457	ENSG00000235054	LINC01777	long intergenic non-protein coding RNA 1777
chr1	4321742	4322080	339	*	hg38_autosomal_noblacklist_tr_vs_un_peak_134	220	.	11.7243	25.2423	22.0315	200	Distal Intergenic	1	4412027	4424689	12663	1	284661	ENST00000635002.1	-89947	ENSG00000235054	LINC01777	long intergenic non-protein coding RNA 1777
chr1	4322297	4323342	1046	*	hg38_autosomal_noblacklist_tr_vs_un_peak_135	327	.	15.1129	36.2312	32.7261	899	Distal Intergenic	1	4412027	4424689	12663	1	284661	ENST00000635002.1	-88685	ENSG00000235054	LINC01777	long intergenic non-protein coding RNA 1777
chr1	4326498	4327071	574	*	hg38_autosomal_noblacklist_tr_vs_un_peak_136	203	.	7.7473	23.5306	20.3692	447	Distal Intergenic	1	4412027	4424689	12663	1	284661	ENST00000635002.1	-84956	ENSG00000235054	LINC01777	long intergenic non-protein coding RNA 1777
chr1	4327222	4327528	307	*	hg38_autosomal_noblacklist_tr_vs_un_peak_137	321	.	14.6403	35.607	32.1218	101	Distal Intergenic	1	4412027	4424689	12663	1	284661	ENST00000635002.1	-84499	ENSG00000235054	LINC01777	long intergenic non-protein coding RNA 1777
chr1	4327625	4327733	109	*	hg38_autosomal_noblacklist_tr_vs_un_peak_138	71	.	6.07667	9.74043	7.11313	81	Distal Intergenic	1	4412027	4424689	12663	1	284661	ENST00000635002.1	-84294	ENSG00000235054	LINC01777	long intergenic non-protein coding RNA 1777
chr1	4341796	4341929	134	*	hg38_autosomal_noblacklist_tr_vs_un_peak_139	35	.	4.37613	5.89971	3.51097	99	Distal Intergenic	1	4412027	4424689	12663	1	284661	ENST00000635002.1	-70098	ENSG00000235054	LINC01777	long intergenic non-protein coding RNA 1777
chr1	4342998	4343167	170	*	hg38_autosomal_noblacklist_tr_vs_un_peak_140	50	.	4.7213	7.53305	5.04473	102	Distal Intergenic	1	4412027	4424689	12663	1	284661	ENST00000635002.1	-68860	ENSG00000235054	LINC01777	long intergenic non-protein coding RNA 1777
chr1	4345265	4345396	132	*	hg38_autosomal_noblacklist_tr_vs_un_peak_141	52	.	5.32365	7.72221	5.20969	35	Distal Intergenic	1	4412027	4424689	12663	1	284661	ENST00000635002.1	-66631	ENSG00000235054	LINC01777	long intergenic non-protein coding RNA 1777
chr1	4351403	4351614	212	*	hg38_autosomal_noblacklist_tr_vs_un_peak_142	82	.	5.29616	10.9285	8.2335	106	Distal Intergenic	1	4412027	4424689	12663	1	284661	ENST00000635002.1	-60413	ENSG00000235054	LINC01777	long intergenic non-protein coding RNA 1777
chr1	4354456	4354784	329	*	hg38_autosomal_noblacklist_tr_vs_un_peak_143	97	.	7.31248	12.5577	9.79454	104	Distal Intergenic	1	4412027	4424689	12663	1	284661	ENST00000635002.1	-57243	ENSG00000235054	LINC01777	long intergenic non-protein coding RNA 1777
chr1	4355659	4357054	1396	*	hg38_autosomal_noblacklist_tr_vs_un_peak_144	170	.	10.2183	20.1107	17.0548	206	Distal Intergenic	1	4412027	4424689	12663	1	284661	ENST00000635002.1	-54973	ENSG00000235054	LINC01777	long intergenic non-protein coding RNA 1777
chr1	4357859	4358325	467	*	hg38_autosomal_noblacklist_tr_vs_un_peak_145	158	.	9.84177	18.872	15.8518	332	Distal Intergenic	1	4412027	4424689	12663	1	284661	ENST00000635002.1	-53702	ENSG00000235054	LINC01777	long intergenic non-protein coding RNA 1777
chr1	4358490	4359100	611	*	hg38_autosomal_noblacklist_tr_vs_un_peak_146	220	.	11.7243	25.2423	22.0315	385	Distal Intergenic	1	4412027	4424689	12663	1	284661	ENST00000635002.1	-52927	ENSG00000235054	LINC01777	long intergenic non-protein coding RNA 1777
chr1	4361771	4362067	297	*	hg38_autosomal_noblacklist_tr_vs_un_peak_147	233	.	12.1008	26.566	23.3155	133	Distal Intergenic	1	4412027	4424689	12663	1	284661	ENST00000635002.1	-49960	ENSG00000235054	LINC01777	long intergenic non-protein coding RNA 1777
chr1	4362175	4363135	961	*	hg38_autosomal_noblacklist_tr_vs_un_peak_148	258	.	5.21161	29.144	25.8224	612	Distal Intergenic	1	4412027	4424689	12663	1	284661	ENST00000635002.1	-48892	ENSG00000235054	LINC01777	long intergenic non-protein coding RNA 1777
chr1	4366785	4367465	681	*	hg38_autosomal_noblacklist_tr_vs_un_peak_149	164	.	9.85412	19.52	16.4844	622	Distal Intergenic	1	4412027	4424689	12663	1	284661	ENST00000635002.1	-44562	ENSG00000235054	LINC01777	long intergenic non-protein coding RNA 1777
chr1	4368597	4368757	161	*	hg38_autosomal_noblacklist_tr_vs_un_peak_150	52	.	5.32365	7.72221	5.20969	107	Distal Intergenic	1	4412027	4424689	12663	1	284661	ENST00000635002.1	-43270	ENSG00000235054	LINC01777	long intergenic non-protein coding RNA 1777
chr1	4371613	4371741	129	*	hg38_autosomal_noblacklist_tr_vs_un_peak_151	91	.	7.2062	11.8772	9.13628	45	Distal Intergenic	1	4412027	4424689	12663	1	284661	ENST00000635002.1	-40286	ENSG00000235054	LINC01777	long intergenic non-protein coding RNA 1777
chr1	4374160	4374558	399	*	hg38_autosomal_noblacklist_tr_vs_un_peak_152	135	.	8.71224	16.4531	13.5256	244	Distal Intergenic	1	4412027	4424689	12663	1	284661	ENST00000635002.1	-37469	ENSG00000235054	LINC01777	long intergenic non-protein coding RNA 1777
chr1	4375851	4376168	318	*	hg38_autosomal_noblacklist_tr_vs_un_peak_153	506	.	15.1691	54.5739	50.6464	159	Distal Intergenic	1	4412027	4424689	12663	1	284661	ENST00000635002.1	-35859	ENSG00000235054	LINC01777	long intergenic non-protein coding RNA 1777
chr1	4377553	4377914	362	*	hg38_autosomal_noblacklist_tr_vs_un_peak_154	195	.	10.9713	22.6425	19.5082	116	Distal Intergenic	1	4412027	4424689	12663	1	284661	ENST00000635002.1	-34113	ENSG00000235054	LINC01777	long intergenic non-protein coding RNA 1777
chr1	4378010	4378435	426	*	hg38_autosomal_noblacklist_tr_vs_un_peak_155	398	.	17.372	43.51	39.8283	203	Distal Intergenic	1	4412027	4424689	12663	1	284661	ENST00000635002.1	-33592	ENSG00000235054	LINC01777	long intergenic non-protein coding RNA 1777
chr1	4379659	4380047	389	*	hg38_autosomal_noblacklist_tr_vs_un_peak_156	195	.	10.9713	22.6425	19.5082	235	Distal Intergenic	1	4412027	4424689	12663	1	284661	ENST00000635002.1	-31980	ENSG00000235054	LINC01777	long intergenic non-protein coding RNA 1777
chr1	4380554	4380951	398	*	hg38_autosomal_noblacklist_tr_vs_un_peak_157	658	.	24.5256	70.1001	65.8426	204	Distal Intergenic	1	4412027	4424689	12663	1	284661	ENST00000635002.1	-31076	ENSG00000235054	LINC01777	long intergenic non-protein coding RNA 1777
chr1	4395231	4395646	416	*	hg38_autosomal_noblacklist_tr_vs_un_peak_158	452	.	16.9611	49.0239	45.2248	161	Distal Intergenic	1	4412027	4424689	12663	1	284661	ENST00000635002.1	-16381	ENSG00000235054	LINC01777	long intergenic non-protein coding RNA 1777
chr1	4395757	4395921	165	*	hg38_autosomal_noblacklist_tr_vs_un_peak_159	37	.	3.76037	6.17368	3.76763	135	Distal Intergenic	1	4412027	4424689	12663	1	284661	ENST00000635002.1	-16106	ENSG00000235054	LINC01777	long intergenic non-protein coding RNA 1777
chr1	4396616	4396863	248	*	hg38_autosomal_noblacklist_tr_vs_un_peak_160	216	.	7.18741	24.8447	21.646	147	Distal Intergenic	1	4412027	4424689	12663	1	284661	ENST00000635002.1	-15164	ENSG00000235054	LINC01777	long intergenic non-protein coding RNA 1777
chr1	4405134	4405242	109	*	hg38_autosomal_noblacklist_tr_vs_un_peak_161	34	.	4.13623	5.86499	3.47885	73	Distal Intergenic	1	4412027	4424689	12663	1	284661	ENST00000635002.1	-6785	ENSG00000235054	LINC01777	long intergenic non-protein coding RNA 1777
chr1	4407664	4408552	889	*	hg38_autosomal_noblacklist_tr_vs_un_peak_162	442	.	18.5015	48.0081	44.2287	357	Distal Intergenic	1	4412027	4424689	12663	1	284661	ENST00000635002.1	-3475	ENSG00000235054	LINC01777	long intergenic non-protein coding RNA 1777
chr1	4416354	4416878	525	*	hg38_autosomal_noblacklist_tr_vs_un_peak_163	101	.	7.58271	12.9856	10.1977	417	Promoter (<=1kb)	1	4416311	4424689	8379	1	284661	ENST00000635642.1	43	ENSG00000235054	LINC01777	long intergenic non-protein coding RNA 1777
chr1	4452727	4452894	168	*	hg38_autosomal_noblacklist_tr_vs_un_peak_164	71	.	6.07667	9.74043	7.11313	82	Distal Intergenic	1	4416311	4424689	8379	1	284661	ENST00000635642.1	36416	ENSG00000235054	LINC01777	long intergenic non-protein coding RNA 1777
chr1	4468474	4469413	940	*	hg38_autosomal_noblacklist_tr_vs_un_peak_165	318	.	14.5743	35.3143	31.8354	581	Distal Intergenic	1	4416311	4424689	8379	1	284661	ENST00000635642.1	52163	ENSG00000235054	LINC01777	long intergenic non-protein coding RNA 1777
chr1	4473687	4475141	1455	*	hg38_autosomal_noblacklist_tr_vs_un_peak_166	394	.	12.7557	43.1346	39.4653	167	Distal Intergenic	1	4416311	4424689	8379	1	284661	ENST00000635642.1	57376	ENSG00000235054	LINC01777	long intergenic non-protein coding RNA 1777
chr1	4475600	4475885	286	*	hg38_autosomal_noblacklist_tr_vs_un_peak_167	112	.	7.95922	14.1185	11.2863	197	Distal Intergenic	1	4416311	4424689	8379	1	284661	ENST00000635642.1	59289	ENSG00000235054	LINC01777	long intergenic non-protein coding RNA 1777
chr1	4485402	4485720	319	*	hg38_autosomal_noblacklist_tr_vs_un_peak_168	76	.	5.89142	10.2513	7.60013	197	Distal Intergenic	1	4551735	4552145	411	2	124904578	ENST00000438791.2	66425	NA	LOC124904578	uncharacterized LOC124904578
chr1	4488230	4488386	157	*	hg38_autosomal_noblacklist_tr_vs_un_peak_169	81	.	6.45318	10.795	8.10752	97	Distal Intergenic	1	4551735	4552145	411	2	124904578	ENST00000438791.2	63759	NA	LOC124904578	uncharacterized LOC124904578
chr1	4488623	4488825	203	*	hg38_autosomal_noblacklist_tr_vs_un_peak_170	76	.	5.89142	10.2513	7.60013	101	Distal Intergenic	1	4551735	4552145	411	2	124904578	ENST00000438791.2	63320	NA	LOC124904578	uncharacterized LOC124904578
chr1	4494012	4494536	525	*	hg38_autosomal_noblacklist_tr_vs_un_peak_171	99	.	4.99343	12.7692	9.99417	329	Distal Intergenic	1	4551735	4552145	411	2	124904578	ENST00000438791.2	57609	NA	LOC124904578	uncharacterized LOC124904578
chr1	4494612	4494790	179	*	hg38_autosomal_noblacklist_tr_vs_un_peak_172	51	.	2.86238	7.67859	5.18016	115	Distal Intergenic	1	4551735	4552145	411	2	124904578	ENST00000438791.2	57355	NA	LOC124904578	uncharacterized LOC124904578
chr1	4495465	4495758	294	*	hg38_autosomal_noblacklist_tr_vs_un_peak_173	34	.	4.13623	5.86499	3.47885	47	Exon (ENST00000764213.1/ENST00000764213.1, exon 2 of 2)	1	4551735	4552145	411	2	124904578	ENST00000438791.2	56387	NA	LOC124904578	uncharacterized LOC124904578
chr1	4496590	4496698	109	*	hg38_autosomal_noblacklist_tr_vs_un_peak_174	42	.	4.42876	6.6833	4.24858	9	Intron (ENST00000764213.1/ENST00000764213.1, intron 1 of 1)	1	4551735	4552145	411	2	124904578	ENST00000438791.2	55447	NA	LOC124904578	uncharacterized LOC124904578
chr1	4504154	4504320	167	*	hg38_autosomal_noblacklist_tr_vs_un_peak_175	61	.	5.70016	8.71546	6.14215	67	Distal Intergenic	1	4551735	4552145	411	2	124904578	ENST00000438791.2	47825	NA	LOC124904578	uncharacterized LOC124904578
chr1	4506645	4506895	251	*	hg38_autosomal_noblacklist_tr_vs_un_peak_176	155	.	9.25312	18.518	15.5204	193	Distal Intergenic	1	4551735	4552145	411	2	124904578	ENST00000438791.2	45250	NA	LOC124904578	uncharacterized LOC124904578
chr1	4508640	4508759	120	*	hg38_autosomal_noblacklist_tr_vs_un_peak_177	137	.	8.49497	16.6839	13.7504	65	Distal Intergenic	1	4551735	4552145	411	2	124904578	ENST00000438791.2	43386	NA	LOC124904578	uncharacterized LOC124904578
chr1	4508987	4509114	128	*	hg38_autosomal_noblacklist_tr_vs_un_peak_178	90	.	5.51555	11.7967	9.06732	78	Distal Intergenic	1	4551735	4552145	411	2	124904578	ENST00000438791.2	43031	NA	LOC124904578	uncharacterized LOC124904578
chr1	4509889	4510056	168	*	hg38_autosomal_noblacklist_tr_vs_un_peak_179	39	.	3.27712	6.40804	3.99174	33	Distal Intergenic	1	4551735	4552145	411	2	124904578	ENST00000438791.2	42089	NA	LOC124904578	uncharacterized LOC124904578
chr1	4510288	4511149	862	*	hg38_autosomal_noblacklist_tr_vs_un_peak_180	535	.	15.032	57.5701	53.579	361	Distal Intergenic	1	4551735	4552145	411	2	124904578	ENST00000438791.2	40996	NA	LOC124904578	uncharacterized LOC124904578
chr1	4512552	4513227	676	*	hg38_autosomal_noblacklist_tr_vs_un_peak_181	303	.	7.03434	33.8191	30.3765	154	Distal Intergenic	1	4551735	4552145	411	2	124904578	ENST00000438791.2	38918	NA	LOC124904578	uncharacterized LOC124904578
chr1	4513354	4513616	263	*	hg38_autosomal_noblacklist_tr_vs_un_peak_182	130	.	8.04059	15.9259	13.0252	131	Distal Intergenic	1	4551735	4552145	411	2	124904578	ENST00000438791.2	38529	NA	LOC124904578	uncharacterized LOC124904578
chr1	4513904	4514437	534	*	hg38_autosomal_noblacklist_tr_vs_un_peak_183	99	.	5.95435	12.6839	9.91287	322	Distal Intergenic	1	4551735	4552145	411	2	124904578	ENST00000438791.2	37708	NA	LOC124904578	uncharacterized LOC124904578
chr1	4517659	4518110	452	*	hg38_autosomal_noblacklist_tr_vs_un_peak_184	182	.	10.5948	21.3678	18.2728	156	Distal Intergenic	1	4551735	4552145	411	2	124904578	ENST00000438791.2	34035	NA	LOC124904578	uncharacterized LOC124904578
chr1	4524997	4525380	384	*	hg38_autosomal_noblacklist_tr_vs_un_peak_185	85	.	6.18395	11.2084	8.50019	252	Distal Intergenic	1	4551735	4552145	411	2	124904578	ENST00000438791.2	26765	NA	LOC124904578	uncharacterized LOC124904578
chr1	4525975	4526247	273	*	hg38_autosomal_noblacklist_tr_vs_un_peak_186	81	.	6.82969	10.795	8.10752	157	Distal Intergenic	1	4551735	4552145	411	2	124904578	ENST00000438791.2	25898	NA	LOC124904578	uncharacterized LOC124904578
chr1	4564121	4564272	152	*	hg38_autosomal_noblacklist_tr_vs_un_peak_187	43	.	4.94714	6.76312	4.31209	69	Distal Intergenic	1	4571481	4594009	22529	1	105376679	ENST00000634256.1	-7209	ENSG00000232596	LINC01646	long intergenic non-protein coding RNA 1646
chr1	4596712	4596984	273	*	hg38_autosomal_noblacklist_tr_vs_un_peak_188	163	.	8.04259	19.3575	16.3285	86	Distal Intergenic	1	4571548	4583421	11874	1	105376679	ENST00000420522.1	25164	ENSG00000232596	LINC01646	long intergenic non-protein coding RNA 1646
chr1	4605439	4605698	260	*	hg38_autosomal_noblacklist_tr_vs_un_peak_189	21	.	1.78852	4.39331	2.13235	13	Intron (ENST00000772751.1/ENST00000772751.1, intron 1 of 1)	1	4571548	4583421	11874	1	105376679	ENST00000420522.1	33891	ENSG00000232596	LINC01646	long intergenic non-protein coding RNA 1646
chr1	4613084	4613311	228	*	hg38_autosomal_noblacklist_tr_vs_un_peak_190	146	.	5.87102	17.6571	14.6883	101	Intron (ENST00000772750.1/ENST00000772750.1, intron 2 of 3)	1	4654609	4792534	137926	1	55966	ENST00000378191.5	-41298	ENSG00000196581	AJAP1	adherens junctions associated protein 1
chr1	4613768	4613951	184	*	hg38_autosomal_noblacklist_tr_vs_un_peak_191	35	.	3.51167	5.89852	3.51038	119	Intron (ENST00000772750.1/ENST00000772750.1, intron 2 of 3)	1	4654609	4792534	137926	1	55966	ENST00000378191.5	-40658	ENSG00000196581	AJAP1	adherens junctions associated protein 1
chr1	4614042	4614250	209	*	hg38_autosomal_noblacklist_tr_vs_un_peak_192	107	.	5.13969	13.5501	10.7425	127	Intron (ENST00000772750.1/ENST00000772750.1, intron 2 of 3)	1	4654609	4792534	137926	1	55966	ENST00000378191.5	-40359	ENSG00000196581	AJAP1	adherens junctions associated protein 1
chr1	4627542	4627671	130	*	hg38_autosomal_noblacklist_tr_vs_un_peak_193	96	.	4.10903	12.4287	9.66825	21	Exon (ENST00000797399.1/ENST00000797399.1, exon 5 of 5)	1	4654609	4792534	137926	1	55966	ENST00000378191.5	-26938	ENSG00000196581	AJAP1	adherens junctions associated protein 1
chr1	4631477	4631737	261	*	hg38_autosomal_noblacklist_tr_vs_un_peak_194	143	.	7.87964	17.3444	14.3949	142	Intron (ENST00000797399.1/ENST00000797399.1, intron 3 of 4)	1	4654609	4792534	137926	1	55966	ENST00000378191.5	-22872	ENSG00000196581	AJAP1	adherens junctions associated protein 1
chr1	4631953	4632634	682	*	hg38_autosomal_noblacklist_tr_vs_un_peak_195	831	.	21.0928	87.7295	83.1176	474	Intron (ENST00000797399.1/ENST00000797399.1, intron 3 of 4)	1	4654609	4792534	137926	1	55966	ENST00000378191.5	-21975	ENSG00000196581	AJAP1	adherens junctions associated protein 1
chr1	4633428	4633948	521	*	hg38_autosomal_noblacklist_tr_vs_un_peak_196	416	.	10.5515	45.3983	41.6771	361	Exon (ENST00000797399.1/ENST00000797399.1, exon 3 of 5)	1	4654609	4792534	137926	1	55966	ENST00000378191.5	-20661	ENSG00000196581	AJAP1	adherens junctions associated protein 1
chr1	4634094	4635765	1672	*	hg38_autosomal_noblacklist_tr_vs_un_peak_197	471	.	9.08206	51.0428	47.1989	764	Exon (ENST00000797399.1/ENST00000797399.1, exon 1 of 5)	1	4654609	4792534	137926	1	55966	ENST00000378191.5	-18844	ENSG00000196581	AJAP1	adherens junctions associated protein 1
chr1	4636801	4638825	2025	*	hg38_autosomal_noblacklist_tr_vs_un_peak_198	347	.	10.5556	38.3027	34.7451	756	Distal Intergenic	1	4654609	4792534	137926	1	55966	ENST00000378191.5	-15784	ENSG00000196581	AJAP1	adherens junctions associated protein 1
chr1	4650576	4650753	178	*	hg38_autosomal_noblacklist_tr_vs_un_peak_199	175	.	5.33697	20.572	17.5032	94	Distal Intergenic	1	4654609	4792534	137926	1	55966	ENST00000378191.5	-3856	ENSG00000196581	AJAP1	adherens junctions associated protein 1
chr1	4659076	4659706	631	*	hg38_autosomal_noblacklist_tr_vs_un_peak_200	208	.	2.94098	24.0643	20.886	162	Intron (ENST00000378191.5/55966, intron 1 of 5)	1	4654732	4777794	123063	1	55966	ENST00000378190.7	4344	ENSG00000196581	AJAP1	adherens junctions associated protein 1
chr1	4664622	4665009	388	*	hg38_autosomal_noblacklist_tr_vs_un_peak_201	259	.	6.54147	29.2517	25.9292	214	Intron (ENST00000378191.5/55966, intron 1 of 5)	1	4654732	4777794	123063	1	55966	ENST00000378190.7	9890	ENSG00000196581	AJAP1	adherens junctions associated protein 1
chr1	4666665	4666776	112	*	hg38_autosomal_noblacklist_tr_vs_un_peak_202	63	.	4.33108	8.92263	6.34139	47	Intron (ENST00000378191.5/55966, intron 1 of 5)	1	4654732	4777794	123063	1	55966	ENST00000378190.7	11933	ENSG00000196581	AJAP1	adherens junctions associated protein 1
chr1	4666963	4667231	269	*	hg38_autosomal_noblacklist_tr_vs_un_peak_203	54	.	4.06141	7.99138	5.46722	231	Intron (ENST00000378191.5/55966, intron 1 of 5)	1	4654732	4777794	123063	1	55966	ENST00000378190.7	12231	ENSG00000196581	AJAP1	adherens junctions associated protein 1
chr1	4668789	4669470	682	*	hg38_autosomal_noblacklist_tr_vs_un_peak_204	143	.	4.7916	17.336	14.387	132	Intron (ENST00000378191.5/55966, intron 1 of 5)	1	4654732	4777794	123063	1	55966	ENST00000378190.7	14057	ENSG00000196581	AJAP1	adherens junctions associated protein 1
chr1	4669542	4669832	291	*	hg38_autosomal_noblacklist_tr_vs_un_peak_205	51	.	2.86238	7.67859	5.18016	10	Intron (ENST00000378191.5/55966, intron 1 of 5)	1	4654732	4777794	123063	1	55966	ENST00000378190.7	14810	ENSG00000196581	AJAP1	adherens junctions associated protein 1
chr1	4673444	4673926	483	*	hg38_autosomal_noblacklist_tr_vs_un_peak_206	337	.	12.4867	37.3093	33.7813	184	Intron (ENST00000378191.5/55966, intron 1 of 5)	1	4654732	4777794	123063	1	55966	ENST00000378190.7	18712	ENSG00000196581	AJAP1	adherens junctions associated protein 1
chr1	4674241	4674371	131	*	hg38_autosomal_noblacklist_tr_vs_un_peak_207	65	.	4.11583	9.09299	6.50641	26	Intron (ENST00000378191.5/55966, intron 1 of 5)	1	4654732	4777794	123063	1	55966	ENST00000378190.7	19509	ENSG00000196581	AJAP1	adherens junctions associated protein 1
chr1	4674777	4675039	263	*	hg38_autosomal_noblacklist_tr_vs_un_peak_208	22	.	2.54887	4.47616	2.2106	9	Intron (ENST00000378191.5/55966, intron 1 of 5)	1	4654732	4777794	123063	1	55966	ENST00000378190.7	20045	ENSG00000196581	AJAP1	adherens junctions associated protein 1
chr1	4675310	4675443	134	*	hg38_autosomal_noblacklist_tr_vs_un_peak_209	49	.	4.90034	7.44817	4.96626	81	Intron (ENST00000378191.5/55966, intron 1 of 5)	1	4654732	4777794	123063	1	55966	ENST00000378190.7	20578	ENSG00000196581	AJAP1	adherens junctions associated protein 1
chr1	4678043	4678926	884	*	hg38_autosomal_noblacklist_tr_vs_un_peak_210	292	.	8.5038	32.6708	29.2576	342	Intron (ENST00000378191.5/55966, intron 1 of 5)	1	4654732	4777794	123063	1	55966	ENST00000378190.7	23311	ENSG00000196581	AJAP1	adherens junctions associated protein 1
chr1	4683972	4685749	1778	*	hg38_autosomal_noblacklist_tr_vs_un_peak_211	554	.	8.42046	59.5214	55.4918	422	Intron (ENST00000378191.5/55966, intron 1 of 5)	1	4711155	4712165	1011	1	55966	ENST00000466761.1	-25406	ENSG00000196581	AJAP1	adherens junctions associated protein 1
chr1	4686081	4686222	142	*	hg38_autosomal_noblacklist_tr_vs_un_peak_212	108	.	7.03713	13.655	10.8439	84	Intron (ENST00000378191.5/55966, intron 1 of 5)	1	4711155	4712165	1011	1	55966	ENST00000466761.1	-24933	ENSG00000196581	AJAP1	adherens junctions associated protein 1
chr1	4687540	4687760	221	*	hg38_autosomal_noblacklist_tr_vs_un_peak_213	141	.	8.04135	17.0664	14.1226	126	Intron (ENST00000378191.5/55966, intron 1 of 5)	1	4711155	4712165	1011	1	55966	ENST00000466761.1	-23395	ENSG00000196581	AJAP1	adherens junctions associated protein 1
chr1	4689656	4689900	245	*	hg38_autosomal_noblacklist_tr_vs_un_peak_214	134	.	6.83194	16.4086	13.4899	138	Intron (ENST00000378191.5/55966, intron 1 of 5)	1	4711155	4712165	1011	1	55966	ENST00000466761.1	-21255	ENSG00000196581	AJAP1	adherens junctions associated protein 1
chr1	4691002	4691230	229	*	hg38_autosomal_noblacklist_tr_vs_un_peak_215	203	.	8.58713	23.5121	20.3522	96	Intron (ENST00000378191.5/55966, intron 1 of 5)	1	4711155	4712165	1011	1	55966	ENST00000466761.1	-19925	ENSG00000196581	AJAP1	adherens junctions associated protein 1
chr1	4696345	4696477	133	*	hg38_autosomal_noblacklist_tr_vs_un_peak_216	35	.	2.8414	5.931	3.54076	100	Intron (ENST00000378191.5/55966, intron 1 of 5)	1	4711155	4712165	1011	1	55966	ENST00000466761.1	-14678	ENSG00000196581	AJAP1	adherens junctions associated protein 1
chr1	4697805	4698225	421	*	hg38_autosomal_noblacklist_tr_vs_un_peak_217	287	.	10.7901	32.1765	28.7746	118	Intron (ENST00000378191.5/55966, intron 1 of 5)	1	4711155	4712165	1011	1	55966	ENST00000466761.1	-12930	ENSG00000196581	AJAP1	adherens junctions associated protein 1
chr1	4700704	4700890	187	*	hg38_autosomal_noblacklist_tr_vs_un_peak_218	44	.	4.4024	6.91145	4.45237	143	Intron (ENST00000378191.5/55966, intron 1 of 5)	1	4711155	4712165	1011	1	55966	ENST00000466761.1	-10265	ENSG00000196581	AJAP1	adherens junctions associated protein 1
chr1	4701000	4701122	123	*	hg38_autosomal_noblacklist_tr_vs_un_peak_219	58	.	3.96957	8.40735	5.86379	15	Intron (ENST00000378191.5/55966, intron 1 of 5)	1	4711155	4712165	1011	1	55966	ENST00000466761.1	-10033	ENSG00000196581	AJAP1	adherens junctions associated protein 1
chr1	4702700	4703425	726	*	hg38_autosomal_noblacklist_tr_vs_un_peak_220	782	.	14.3097	82.7341	78.2252	390	Intron (ENST00000378191.5/55966, intron 1 of 5)	1	4711155	4712165	1011	1	55966	ENST00000466761.1	-7730	ENSG00000196581	AJAP1	adherens junctions associated protein 1
chr1	4705473	4705703	231	*	hg38_autosomal_noblacklist_tr_vs_un_peak_221	157	.	9.38179	18.7329	15.7309	65	Intron (ENST00000378191.5/55966, intron 1 of 5)	1	4711155	4712165	1011	1	55966	ENST00000466761.1	-5452	ENSG00000196581	AJAP1	adherens junctions associated protein 1
chr1	4708546	4708698	153	*	hg38_autosomal_noblacklist_tr_vs_un_peak_222	81	.	6.82969	10.795	8.10752	58	Promoter (2-3kb)	1	4711155	4712165	1011	1	55966	ENST00000466761.1	-2457	ENSG00000196581	AJAP1	adherens junctions associated protein 1
chr1	4710862	4710973	112	*	hg38_autosomal_noblacklist_tr_vs_un_peak_223	59	.	5.37443	8.52177	5.96787	23	Promoter (<=1kb)	1	4711155	4712165	1011	1	55966	ENST00000466761.1	-182	ENSG00000196581	AJAP1	adherens junctions associated protein 1
chr1	4711104	4711332	229	*	hg38_autosomal_noblacklist_tr_vs_un_peak_224	24	.	3.18381	4.70046	2.42109	139	Promoter (<=1kb)	1	4711155	4712165	1011	1	55966	ENST00000466761.1	0	ENSG00000196581	AJAP1	adherens junctions associated protein 1
chr1	4718002	4718185	184	*	hg38_autosomal_noblacklist_tr_vs_un_peak_225	103	.	7.34436	13.1289	10.3367	78	Intron (ENST00000378191.5/55966, intron 2 of 5)	1	4711155	4712165	1011	1	55966	ENST00000466761.1	6847	ENSG00000196581	AJAP1	adherens junctions associated protein 1
chr1	4733603	4733711	109	*	hg38_autosomal_noblacklist_tr_vs_un_peak_226	90	.	5.51555	11.7967	9.06732	69	Exon (ENST00000658045.1/ENST00000658045.1, exon 1 of 2)	1	4711155	4712165	1011	1	55966	ENST00000466761.1	22448	ENSG00000196581	AJAP1	adherens junctions associated protein 1
chr1	4734206	4734464	259	*	hg38_autosomal_noblacklist_tr_vs_un_peak_227	34	.	2.97718	5.86828	3.48147	96	Intron (ENST00000378191.5/55966, intron 2 of 5)	1	4711155	4712165	1011	1	55966	ENST00000466761.1	23051	ENSG00000196581	AJAP1	adherens junctions associated protein 1
chr1	4744049	4744566	518	*	hg38_autosomal_noblacklist_tr_vs_un_peak_228	81	.	6.82969	10.795	8.10752	38	Intron (ENST00000378191.5/55966, intron 2 of 5)	1	4711155	4712165	1011	1	55966	ENST00000466761.1	32894	ENSG00000196581	AJAP1	adherens junctions associated protein 1
chr1	4745669	4745853	185	*	hg38_autosomal_noblacklist_tr_vs_un_peak_229	77	.	6.2232	10.4213	7.76414	83	Intron (ENST00000378191.5/55966, intron 2 of 5)	1	4711155	4712165	1011	1	55966	ENST00000466761.1	34514	ENSG00000196581	AJAP1	adherens junctions associated protein 1
chr1	4750306	4750504	199	*	hg38_autosomal_noblacklist_tr_vs_un_peak_230	50	.	4.7213	7.53305	5.04473	187	Intron (ENST00000378191.5/55966, intron 2 of 5)	1	4711155	4712165	1011	1	55966	ENST00000466761.1	39151	ENSG00000196581	AJAP1	adherens junctions associated protein 1
chr1	4752231	4752692	462	*	hg38_autosomal_noblacklist_tr_vs_un_peak_231	172	.	6.45608	20.2698	17.2089	343	Intron (ENST00000378191.5/55966, intron 2 of 5)	1	4711155	4712165	1011	1	55966	ENST00000466761.1	41076	ENSG00000196581	AJAP1	adherens junctions associated protein 1
chr1	4753984	4754522	539	*	hg38_autosomal_noblacklist_tr_vs_un_peak_232	123	.	7.35407	15.2573	12.3822	134	Intron (ENST00000378191.5/55966, intron 2 of 5)	1	4711155	4712165	1011	1	55966	ENST00000466761.1	42829	ENSG00000196581	AJAP1	adherens junctions associated protein 1
chr1	4755379	4755713	335	*	hg38_autosomal_noblacklist_tr_vs_un_peak_233	103	.	7.34436	13.1289	10.3367	259	Intron (ENST00000378191.5/55966, intron 2 of 5)	1	4711155	4712165	1011	1	55966	ENST00000466761.1	44224	ENSG00000196581	AJAP1	adherens junctions associated protein 1
chr1	4757049	4757308	260	*	hg38_autosomal_noblacklist_tr_vs_un_peak_234	77	.	6.2232	10.4213	7.76414	82	Intron (ENST00000378191.5/55966, intron 2 of 5)	1	4711155	4712165	1011	1	55966	ENST00000466761.1	45894	ENSG00000196581	AJAP1	adherens junctions associated protein 1
chr1	4768388	4768636	249	*	hg38_autosomal_noblacklist_tr_vs_un_peak_235	64	.	5.20137	9.0735	6.48834	181	Intron (ENST00000378191.5/55966, intron 2 of 5)	1	4711155	4712165	1011	1	55966	ENST00000466761.1	57233	ENSG00000196581	AJAP1	adherens junctions associated protein 1
chr1	4775756	4775926	171	*	hg38_autosomal_noblacklist_tr_vs_un_peak_236	31	.	3.54097	5.46828	3.11964	90	Intron (ENST00000378191.5/55966, intron 5 of 5)	1	4711155	4712165	1011	1	55966	ENST00000466761.1	64601	ENSG00000196581	AJAP1	adherens junctions associated protein 1
chr1	4778191	4778546	356	*	hg38_autosomal_noblacklist_tr_vs_un_peak_237	22	.	1.86115	4.54855	2.27979	5	Intron (ENST00000378191.5/55966, intron 5 of 5)	1	4711155	4712165	1011	1	55966	ENST00000466761.1	67036	ENSG00000196581	AJAP1	adherens junctions associated protein 1
chr1	4789032	4789454	423	*	hg38_autosomal_noblacklist_tr_vs_un_peak_238	173	.	7.92893	20.3845	17.3192	101	3' UTR	1	4711155	4712165	1011	1	55966	ENST00000466761.1	77877	ENSG00000196581	AJAP1	adherens junctions associated protein 1
chr1	4792090	4792220	131	*	hg38_autosomal_noblacklist_tr_vs_un_peak_239	36	.	3.90767	6.04502	3.64895	98	3' UTR	1	4711155	4712165	1011	1	55966	ENST00000466761.1	80935	ENSG00000196581	AJAP1	adherens junctions associated protein 1
chr1	4792625	4792773	149	*	hg38_autosomal_noblacklist_tr_vs_un_peak_240	91	.	5.53546	11.849	9.11743	101	Downstream (<=300bp)	1	4711155	4712165	1011	1	55966	ENST00000466761.1	81470	ENSG00000196581	AJAP1	adherens junctions associated protein 1
chr1	4794079	4795093	1015	*	hg38_autosomal_noblacklist_tr_vs_un_peak_241	455	.	6.67786	49.3726	45.5682	492	Distal Intergenic	1	4711155	4712165	1011	1	55966	ENST00000466761.1	82924	ENSG00000196581	AJAP1	adherens junctions associated protein 1
chr1	4795183	4795364	182	*	hg38_autosomal_noblacklist_tr_vs_un_peak_242	37	.	3.07004	6.12051	3.72171	77	Distal Intergenic	1	4711155	4712165	1011	1	55966	ENST00000466761.1	84028	ENSG00000196581	AJAP1	adherens junctions associated protein 1
chr1	4795776	4796201	426	*	hg38_autosomal_noblacklist_tr_vs_un_peak_243	82	.	3.10899	10.9468	8.25106	207	Distal Intergenic	1	4711155	4712165	1011	1	55966	ENST00000466761.1	84621	ENSG00000196581	AJAP1	adherens junctions associated protein 1
chr1	4796447	4796679	233	*	hg38_autosomal_noblacklist_tr_vs_un_peak_244	146	.	5.87102	17.6571	14.6883	162	Distal Intergenic	1	4711155	4712165	1011	1	55966	ENST00000466761.1	85292	ENSG00000196581	AJAP1	adherens junctions associated protein 1
chr1	4797011	4797476	466	*	hg38_autosomal_noblacklist_tr_vs_un_peak_245	213	.	3.9341	24.5592	21.3679	158	Distal Intergenic	1	4711155	4712165	1011	1	55966	ENST00000466761.1	85856	ENSG00000196581	AJAP1	adherens junctions associated protein 1
chr1	4797706	4798555	850	*	hg38_autosomal_noblacklist_tr_vs_un_peak_246	83	.	3.69813	11.0065	8.30677	550	Distal Intergenic	1	4711155	4712165	1011	1	55966	ENST00000466761.1	86551	ENSG00000196581	AJAP1	adherens junctions associated protein 1
chr1	4798722	4799157	436	*	hg38_autosomal_noblacklist_tr_vs_un_peak_247	189	.	6.74861	22.068	18.9515	270	Distal Intergenic	1	4711155	4712165	1011	1	55966	ENST00000466761.1	87567	ENSG00000196581	AJAP1	adherens junctions associated protein 1
chr1	4801498	4802076	579	*	hg38_autosomal_noblacklist_tr_vs_un_peak_248	284	.	6.41867	31.876	28.4841	238	Distal Intergenic	1	4711155	4712165	1011	1	55966	ENST00000466761.1	90343	ENSG00000196581	AJAP1	adherens junctions associated protein 1
chr1	4820589	4821243	655	*	hg38_autosomal_noblacklist_tr_vs_un_peak_249	306	.	12.9122	34.1251	30.6749	303	Distal Intergenic	1	4711155	4712165	1011	1	55966	ENST00000466761.1	109434	ENSG00000196581	AJAP1	adherens junctions associated protein 1
chr1	4822051	4822403	353	*	hg38_autosomal_noblacklist_tr_vs_un_peak_250	44	.	4.19917	6.9063	4.44776	160	Distal Intergenic	1	4711155	4712165	1011	1	55966	ENST00000466761.1	110896	ENSG00000196581	AJAP1	adherens junctions associated protein 1
chr1	4823241	4823389	149	*	hg38_autosomal_noblacklist_tr_vs_un_peak_251	113	.	7.06154	14.2141	11.3773	80	Distal Intergenic	1	4711155	4712165	1011	1	55966	ENST00000466761.1	112086	ENSG00000196581	AJAP1	adherens junctions associated protein 1
chr1	4826130	4826325	196	*	hg38_autosomal_noblacklist_tr_vs_un_peak_252	60	.	3.25933	8.65647	6.09879	105	Distal Intergenic	1	4711155	4712165	1011	1	55966	ENST00000466761.1	114975	ENSG00000196581	AJAP1	adherens junctions associated protein 1
chr1	4826457	4826565	109	*	hg38_autosomal_noblacklist_tr_vs_un_peak_253	61	.	4.23693	8.71601	6.14215	46	Distal Intergenic	1	4711155	4712165	1011	1	55966	ENST00000466761.1	115302	ENSG00000196581	AJAP1	adherens junctions associated protein 1
chr1	4827669	4827879	211	*	hg38_autosomal_noblacklist_tr_vs_un_peak_254	79	.	6.37445	10.5708	7.90838	21	Distal Intergenic	1	4711155	4712165	1011	1	55966	ENST00000466761.1	116514	ENSG00000196581	AJAP1	adherens junctions associated protein 1
chr1	4827964	4828114	151	*	hg38_autosomal_noblacklist_tr_vs_un_peak_255	34	.	3.23824	5.85335	3.4724	56	Distal Intergenic	1	4711155	4712165	1011	1	55966	ENST00000466761.1	116809	ENSG00000196581	AJAP1	adherens junctions associated protein 1
chr1	4830124	4830357	234	*	hg38_autosomal_noblacklist_tr_vs_un_peak_256	81	.	6.82969	10.795	8.10752	34	Distal Intergenic	1	4711155	4712165	1011	1	55966	ENST00000466761.1	118969	ENSG00000196581	AJAP1	adherens junctions associated protein 1
chr1	4830576	4830743	168	*	hg38_autosomal_noblacklist_tr_vs_un_peak_257	77	.	6.2232	10.4213	7.76414	47	Distal Intergenic	1	4711155	4712165	1011	1	55966	ENST00000466761.1	119421	ENSG00000196581	AJAP1	adherens junctions associated protein 1
chr1	4830853	4831099	247	*	hg38_autosomal_noblacklist_tr_vs_un_peak_258	101	.	7.58271	12.9856	10.1977	145	Distal Intergenic	1	4711155	4712165	1011	1	55966	ENST00000466761.1	119698	ENSG00000196581	AJAP1	adherens junctions associated protein 1
chr1	4851597	4851949	353	*	hg38_autosomal_noblacklist_tr_vs_un_peak_259	61	.	4.23693	8.71601	6.14215	298	Distal Intergenic	1	4973381	4981568	8188	1	105376680	ENST00000641403.1	-121432	ENSG00000284674	LINC02781	long intergenic non-protein coding RNA 2781
chr1	4878908	4880409	1502	*	hg38_autosomal_noblacklist_tr_vs_un_peak_260	773	.	22.7175	81.8864	77.3921	307	Distal Intergenic	1	4973381	4981568	8188	1	105376680	ENST00000641403.1	-92972	ENSG00000284674	LINC02781	long intergenic non-protein coding RNA 2781
chr1	4880801	4881103	303	*	hg38_autosomal_noblacklist_tr_vs_un_peak_261	81	.	6.45318	10.795	8.10752	98	Distal Intergenic	1	4973381	4981568	8188	1	105376680	ENST00000641403.1	-92278	ENSG00000284674	LINC02781	long intergenic non-protein coding RNA 2781
chr1	4888752	4889103	352	*	hg38_autosomal_noblacklist_tr_vs_un_peak_262	76	.	5.64057	10.2715	7.61944	263	Distal Intergenic	1	4973381	4981568	8188	1	105376680	ENST00000641403.1	-84278	ENSG00000284674	LINC02781	long intergenic non-protein coding RNA 2781
chr1	4894456	4894891	436	*	hg38_autosomal_noblacklist_tr_vs_un_peak_263	260	.	4.75652	29.3786	26.0481	237	Distal Intergenic	1	4973381	4981568	8188	1	105376680	ENST00000641403.1	-78490	ENSG00000284674	LINC02781	long intergenic non-protein coding RNA 2781
chr1	4895368	4896106	739	*	hg38_autosomal_noblacklist_tr_vs_un_peak_264	205	.	5.45331	23.6656	20.5009	379	Distal Intergenic	1	4973381	4981568	8188	1	105376680	ENST00000641403.1	-77275	ENSG00000284674	LINC02781	long intergenic non-protein coding RNA 2781
chr1	4896402	4897684	1283	*	hg38_autosomal_noblacklist_tr_vs_un_peak_265	375	.	5.8217	41.1258	37.503	216	Distal Intergenic	1	4973381	4981568	8188	1	105376680	ENST00000641403.1	-75697	ENSG00000284674	LINC02781	long intergenic non-protein coding RNA 2781
chr1	4898980	4899435	456	*	hg38_autosomal_noblacklist_tr_vs_un_peak_266	203	.	8.58713	23.5121	20.3522	381	Distal Intergenic	1	4973381	4981568	8188	1	105376680	ENST00000641403.1	-73946	ENSG00000284674	LINC02781	long intergenic non-protein coding RNA 2781
chr1	4911465	4911875	411	*	hg38_autosomal_noblacklist_tr_vs_un_peak_267	199	.	9.98685	23.0554	19.9056	295	Distal Intergenic	1	4973381	4981568	8188	1	105376680	ENST00000641403.1	-61506	ENSG00000284674	LINC02781	long intergenic non-protein coding RNA 2781
chr1	4913397	4914086	690	*	hg38_autosomal_noblacklist_tr_vs_un_peak_268	406	.	10.4052	44.2974	40.6025	429	Distal Intergenic	1	4973381	4981568	8188	1	105376680	ENST00000641403.1	-59295	ENSG00000284674	LINC02781	long intergenic non-protein coding RNA 2781
chr1	4914500	4914760	261	*	hg38_autosomal_noblacklist_tr_vs_un_peak_269	81	.	6.82969	10.795	8.10752	234	Distal Intergenic	1	4973381	4981568	8188	1	105376680	ENST00000641403.1	-58621	ENSG00000284674	LINC02781	long intergenic non-protein coding RNA 2781
chr1	4916322	4917513	1192	*	hg38_autosomal_noblacklist_tr_vs_un_peak_270	213	.	8.80653	24.5802	21.3866	504	Distal Intergenic	1	4973381	4981568	8188	1	105376680	ENST00000641403.1	-55868	ENSG00000284674	LINC02781	long intergenic non-protein coding RNA 2781
chr1	4917910	4918156	247	*	hg38_autosomal_noblacklist_tr_vs_un_peak_271	123	.	8.33573	15.2747	12.3915	66	Distal Intergenic	1	4973381	4981568	8188	1	105376680	ENST00000641403.1	-55225	ENSG00000284674	LINC02781	long intergenic non-protein coding RNA 2781
chr1	4920933	4921193	261	*	hg38_autosomal_noblacklist_tr_vs_un_peak_272	34	.	4.13623	5.86499	3.47885	157	Distal Intergenic	1	4973381	4981568	8188	1	105376680	ENST00000641403.1	-52188	ENSG00000284674	LINC02781	long intergenic non-protein coding RNA 2781
chr1	4922751	4923872	1122	*	hg38_autosomal_noblacklist_tr_vs_un_peak_273	610	.	17.1437	65.2338	61.0736	854	Distal Intergenic	1	4973381	4981568	8188	1	105376680	ENST00000641403.1	-49509	ENSG00000284674	LINC02781	long intergenic non-protein coding RNA 2781
chr1	4926059	4927287	1229	*	hg38_autosomal_noblacklist_tr_vs_un_peak_274	532	.	21.1371	57.2678	53.283	684	Distal Intergenic	1	4973381	4981568	8188	1	105376680	ENST00000641403.1	-46094	ENSG00000284674	LINC02781	long intergenic non-protein coding RNA 2781
chr1	4929205	4930218	1014	*	hg38_autosomal_noblacklist_tr_vs_un_peak_275	517	.	20.7605	55.7015	51.7521	837	Distal Intergenic	1	4973381	4981568	8188	1	105376680	ENST00000641403.1	-43163	ENSG00000284674	LINC02781	long intergenic non-protein coding RNA 2781
chr1	4931124	4931870	747	*	hg38_autosomal_noblacklist_tr_vs_un_peak_276	542	.	9.86214	58.2299	54.2288	578	Distal Intergenic	1	4973381	4981568	8188	1	105376680	ENST00000641403.1	-41511	ENSG00000284674	LINC02781	long intergenic non-protein coding RNA 2781
chr1	4932961	4933280	320	*	hg38_autosomal_noblacklist_tr_vs_un_peak_277	58	.	3.96957	8.40735	5.86379	212	Distal Intergenic	1	4973381	4981568	8188	1	105376680	ENST00000641403.1	-40101	ENSG00000284674	LINC02781	long intergenic non-protein coding RNA 2781
chr1	4935677	4935983	307	*	hg38_autosomal_noblacklist_tr_vs_un_peak_278	94	.	6.47648	12.1886	9.43476	151	Distal Intergenic	1	4973381	4981568	8188	1	105376680	ENST00000641403.1	-37398	ENSG00000284674	LINC02781	long intergenic non-protein coding RNA 2781
chr1	4936849	4936989	141	*	hg38_autosomal_noblacklist_tr_vs_un_peak_279	69	.	6.04139	9.57731	6.96527	81	Distal Intergenic	1	4973381	4981568	8188	1	105376680	ENST00000641403.1	-36392	ENSG00000284674	LINC02781	long intergenic non-protein coding RNA 2781
chr1	4939141	4939439	299	*	hg38_autosomal_noblacklist_tr_vs_un_peak_280	92	.	5.85858	12.0194	9.27298	81	Distal Intergenic	1	4973381	4981568	8188	1	105376680	ENST00000641403.1	-33942	ENSG00000284674	LINC02781	long intergenic non-protein coding RNA 2781
chr1	4944261	4944369	109	*	hg38_autosomal_noblacklist_tr_vs_un_peak_281	61	.	5.70016	8.71546	6.14215	87	Distal Intergenic	1	4973381	4981568	8188	1	105376680	ENST00000641403.1	-29012	ENSG00000284674	LINC02781	long intergenic non-protein coding RNA 2781
chr1	4947624	4948100	477	*	hg38_autosomal_noblacklist_tr_vs_un_peak_282	207	.	11.3478	23.9342	20.758	327	Distal Intergenic	1	4973381	4981568	8188	1	105376680	ENST00000641403.1	-25281	ENSG00000284674	LINC02781	long intergenic non-protein coding RNA 2781
chr1	4960021	4960715	695	*	hg38_autosomal_noblacklist_tr_vs_un_peak_283	91	.	7.2062	11.8772	9.13628	60	Intron (ENST00000837673.1/ENST00000837673.1, intron 2 of 2)	1	4973381	4981568	8188	1	105376680	ENST00000641403.1	-12666	ENSG00000284674	LINC02781	long intergenic non-protein coding RNA 2781
chr1	4962751	4963751	1001	*	hg38_autosomal_noblacklist_tr_vs_un_peak_284	548	.	21.5136	58.8429	54.8271	673	Intron (ENST00000837673.1/ENST00000837673.1, intron 2 of 2)	1	4973381	4981568	8188	1	105376680	ENST00000641403.1	-9630	ENSG00000284674	LINC02781	long intergenic non-protein coding RNA 2781
chr1	4966455	4967128	674	*	hg38_autosomal_noblacklist_tr_vs_un_peak_285	123	.	7.35407	15.2573	12.3822	428	Intron (ENST00000837673.1/ENST00000837673.1, intron 1 of 2)	1	4973381	4981568	8188	1	105376680	ENST00000641403.1	-6253	ENSG00000284674	LINC02781	long intergenic non-protein coding RNA 2781
chr1	4967227	4967434	208	*	hg38_autosomal_noblacklist_tr_vs_un_peak_286	81	.	6.45318	10.795	8.10752	24	Intron (ENST00000837673.1/ENST00000837673.1, intron 1 of 2)	1	4973381	4981568	8188	1	105376680	ENST00000641403.1	-5947	ENSG00000284674	LINC02781	long intergenic non-protein coding RNA 2781
chr1	4969299	4969625	327	*	hg38_autosomal_noblacklist_tr_vs_un_peak_287	158	.	9.46526	18.872	15.8518	131	Intron (ENST00000837673.1/ENST00000837673.1, intron 1 of 2)	1	4973381	4981568	8188	1	105376680	ENST00000641403.1	-3756	ENSG00000284674	LINC02781	long intergenic non-protein coding RNA 2781
chr1	4970117	4971056	940	*	hg38_autosomal_noblacklist_tr_vs_un_peak_288	450	.	16.4225	48.8845	45.0872	780	Promoter (2-3kb)	1	4973381	4981568	8188	1	105376680	ENST00000641403.1	-2325	ENSG00000284674	LINC02781	long intergenic non-protein coding RNA 2781
chr1	4973576	4974395	820	*	hg38_autosomal_noblacklist_tr_vs_un_peak_289	158	.	9.84177	18.872	15.8518	226	Promoter (<=1kb)	1	4973381	4981568	8188	1	105376680	ENST00000641403.1	195	ENSG00000284674	LINC02781	long intergenic non-protein coding RNA 2781
chr1	4977653	4978014	362	*	hg38_autosomal_noblacklist_tr_vs_un_peak_290	48	.	3.88589	7.28745	4.81126	181	Intron (ENST00000641403.1/105376680, intron 4 of 4)	1	4973381	4981568	8188	1	105376680	ENST00000641403.1	4272	ENSG00000284674	LINC02781	long intergenic non-protein coding RNA 2781
chr1	4978535	4979074	540	*	hg38_autosomal_noblacklist_tr_vs_un_peak_291	184	.	7.22074	21.584	18.4806	264	Intron (ENST00000641403.1/105376680, intron 4 of 4)	1	4973381	4981568	8188	1	105376680	ENST00000641403.1	5154	ENSG00000284674	LINC02781	long intergenic non-protein coding RNA 2781
chr1	4986410	4986522	113	*	hg38_autosomal_noblacklist_tr_vs_un_peak_292	71	.	6.07667	9.74043	7.11313	23	Distal Intergenic	1	4997979	5004012	6034	1	102724429	ENST00000838678.1	-11457	NA	LOC102724429	uncharacterized LOC102724429
chr1	5002915	5003155	241	*	hg38_autosomal_noblacklist_tr_vs_un_peak_293	91	.	7.2062	11.8772	9.13628	174	Intron (ENST00000838678.1/102724429, intron 4 of 4)	1	4992579	4998772	6194	2	124904589	ENST00000838601.1	-4143	NA	LOC124904589	uncharacterized LOC124904589
chr1	5007767	5007956	190	*	hg38_autosomal_noblacklist_tr_vs_un_peak_294	81	.	6.45318	10.795	8.10752	108	Distal Intergenic	1	4992579	4998772	6194	2	124904589	ENST00000838601.1	-8995	NA	LOC124904589	uncharacterized LOC124904589
chr1	5009268	5009393	126	*	hg38_autosomal_noblacklist_tr_vs_un_peak_295	81	.	6.82969	10.795	8.10752	33	Distal Intergenic	1	4992579	4998772	6194	2	124904589	ENST00000838601.1	-10496	NA	LOC124904589	uncharacterized LOC124904589
chr1	5014705	5014927	223	*	hg38_autosomal_noblacklist_tr_vs_un_peak_296	71	.	6.07667	9.74043	7.11313	171	Distal Intergenic	1	4992579	4998772	6194	2	124904589	ENST00000838601.1	-15933	NA	LOC124904589	uncharacterized LOC124904589
chr1	5033204	5033566	363	*	hg38_autosomal_noblacklist_tr_vs_un_peak_297	203	.	8.58713	23.5121	20.3522	243	Distal Intergenic	1	4992579	4998772	6194	2	124904589	ENST00000838601.1	-34432	NA	LOC124904589	uncharacterized LOC124904589
chr1	5033679	5033926	248	*	hg38_autosomal_noblacklist_tr_vs_un_peak_298	62	.	5.28197	8.79298	6.21601	178	Distal Intergenic	1	4992579	4998772	6194	2	124904589	ENST00000838601.1	-34907	NA	LOC124904589	uncharacterized LOC124904589
chr1	5042235	5042515	281	*	hg38_autosomal_noblacklist_tr_vs_un_peak_299	52	.	5.32365	7.72221	5.20969	97	Distal Intergenic	1	4992579	4998772	6194	2	124904589	ENST00000838601.1	-43463	NA	LOC124904589	uncharacterized LOC124904589
chr1	5139300	5139573	274	*	hg38_autosomal_noblacklist_tr_vs_un_peak_300	81	.	6.45318	10.795	8.10752	59	Distal Intergenic	1	5086459	5090899	4441	2	105376681	ENST00000443270.1	-48401	NA	LINC02782	long intergenic non-protein coding RNA 2782
chr1	5140814	5141414	601	*	hg38_autosomal_noblacklist_tr_vs_un_peak_301	123	.	7.6466	15.2573	12.3822	536	Distal Intergenic	1	5086459	5090899	4441	2	105376681	ENST00000443270.1	-49915	NA	LINC02782	long intergenic non-protein coding RNA 2782
chr1	5163165	5163574	410	*	hg38_autosomal_noblacklist_tr_vs_un_peak_302	122	.	5.81659	15.1622	12.2944	226	Distal Intergenic	1	5086459	5090899	4441	2	105376681	ENST00000443270.1	-72266	NA	LINC02782	long intergenic non-protein coding RNA 2782
chr1	5164022	5164809	788	*	hg38_autosomal_noblacklist_tr_vs_un_peak_303	252	.	5.75537	28.5666	25.2615	351	Distal Intergenic	1	5086459	5090899	4441	2	105376681	ENST00000443270.1	-73123	NA	LINC02782	long intergenic non-protein coding RNA 2782
chr1	5165715	5165859	145	*	hg38_autosomal_noblacklist_tr_vs_un_peak_304	43	.	4.94714	6.76312	4.31209	96	Distal Intergenic	1	5086459	5090899	4441	2	105376681	ENST00000443270.1	-74816	NA	LINC02782	long intergenic non-protein coding RNA 2782
chr1	5165973	5166119	147	*	hg38_autosomal_noblacklist_tr_vs_un_peak_305	34	.	4.13623	5.86499	3.47885	82	Distal Intergenic	1	5086459	5090899	4441	2	105376681	ENST00000443270.1	-75074	NA	LINC02782	long intergenic non-protein coding RNA 2782
chr1	5172130	5172310	181	*	hg38_autosomal_noblacklist_tr_vs_un_peak_306	106	.	5.46556	13.452	10.6474	75	Distal Intergenic	1	5086459	5090899	4441	2	105376681	ENST00000443270.1	-81231	NA	LINC02782	long intergenic non-protein coding RNA 2782
chr1	5191648	5191856	209	*	hg38_autosomal_noblacklist_tr_vs_un_peak_307	25	.	3.32157	4.79185	2.50219	0	Distal Intergenic	1	5086459	5090899	4441	2	105376681	ENST00000443270.1	-100749	NA	LINC02782	long intergenic non-protein coding RNA 2782
chr1	5219120	5219400	281	*	hg38_autosomal_noblacklist_tr_vs_un_peak_308	79	.	3.96447	10.6508	7.98616	165	Distal Intergenic	1	5086459	5090899	4441	2	105376681	ENST00000443270.1	-128221	NA	LINC02782	long intergenic non-protein coding RNA 2782
chr1	5219806	5219983	178	*	hg38_autosomal_noblacklist_tr_vs_un_peak_309	37	.	3.00979	6.1936	3.78598	142	Distal Intergenic	1	5086459	5090899	4441	2	105376681	ENST00000443270.1	-128907	NA	LINC02782	long intergenic non-protein coding RNA 2782
chr1	5220299	5220795	497	*	hg38_autosomal_noblacklist_tr_vs_un_peak_310	188	.	4.5939	21.9268	18.815	297	Exon (ENST00000785386.1/ENST00000785386.1, exon 2 of 2)	1	5086459	5090899	4441	2	105376681	ENST00000443270.1	-129400	NA	LINC02782	long intergenic non-protein coding RNA 2782
chr1	5220935	5221770	836	*	hg38_autosomal_noblacklist_tr_vs_un_peak_311	169	.	3.07565	19.9873	16.9393	517	Exon (ENST00000785386.1/ENST00000785386.1, exon 2 of 2)	1	5086459	5090899	4441	2	105376681	ENST00000443270.1	-130036	NA	LINC02782	long intergenic non-protein coding RNA 2782
chr1	5222345	5222618	274	*	hg38_autosomal_noblacklist_tr_vs_un_peak_312	107	.	4.04917	13.5438	10.7372	91	Intron (ENST00000785386.1/ENST00000785386.1, intron 1 of 1)	1	5086459	5090899	4441	2	105376681	ENST00000443270.1	-131446	NA	LINC02782	long intergenic non-protein coding RNA 2782
chr1	5223161	5223372	212	*	hg38_autosomal_noblacklist_tr_vs_un_peak_313	34	.	1.93478	5.85907	3.47801	156	Intron (ENST00000785386.1/ENST00000785386.1, intron 1 of 1)	1	5086459	5090899	4441	2	105376681	ENST00000443270.1	-132262	NA	LINC02782	long intergenic non-protein coding RNA 2782
chr1	5224270	5224476	207	*	hg38_autosomal_noblacklist_tr_vs_un_peak_314	108	.	3.17588	13.7057	10.8918	75	Intron (ENST00000785386.1/ENST00000785386.1, intron 1 of 1)	1	5086459	5090899	4441	2	105376681	ENST00000443270.1	-133371	NA	LINC02782	long intergenic non-protein coding RNA 2782
chr1	5224783	5225057	275	*	hg38_autosomal_noblacklist_tr_vs_un_peak_315	35	.	2.36618	5.92408	3.53453	191	Exon (ENST00000785386.1/ENST00000785386.1, exon 1 of 2)	1	5086459	5090899	4441	2	105376681	ENST00000443270.1	-133884	NA	LINC02782	long intergenic non-protein coding RNA 2782
chr1	5225619	5225859	241	*	hg38_autosomal_noblacklist_tr_vs_un_peak_316	71	.	3.28215	9.77814	7.14954	147	Distal Intergenic	1	5086459	5090899	4441	2	105376681	ENST00000443270.1	-134720	NA	LINC02782	long intergenic non-protein coding RNA 2782
chr1	5259954	5260161	208	*	hg38_autosomal_noblacklist_tr_vs_un_peak_317	25	.	2.26541	4.80778	2.51724	134	Distal Intergenic	1	5086459	5090899	4441	2	105376681	ENST00000443270.1	-169055	NA	LINC02782	long intergenic non-protein coding RNA 2782
chr1	5271702	5271940	239	*	hg38_autosomal_noblacklist_tr_vs_un_peak_318	103	.	2.42262	13.1216	10.3298	61	Distal Intergenic	1	5086459	5090899	4441	2	105376681	ENST00000443270.1	-180803	NA	LINC02782	long intergenic non-protein coding RNA 2782
chr1	5273331	5273443	113	*	hg38_autosomal_noblacklist_tr_vs_un_peak_319	53	.	2.15927	7.9155	5.39568	78	Distal Intergenic	1	5086459	5090899	4441	2	105376681	ENST00000443270.1	-182432	NA	LINC02782	long intergenic non-protein coding RNA 2782
chr1	5274780	5274914	135	*	hg38_autosomal_noblacklist_tr_vs_un_peak_320	27	.	1.60852	5.06365	2.74525	2	Distal Intergenic	1	5086459	5090899	4441	2	105376681	ENST00000443270.1	-183881	NA	LINC02782	long intergenic non-protein coding RNA 2782
chr1	5276316	5276621	306	*	hg38_autosomal_noblacklist_tr_vs_un_peak_321	63	.	2.02974	8.89187	6.31137	140	Distal Intergenic	1	5086459	5090899	4441	2	105376681	ENST00000443270.1	-185417	NA	LINC02782	long intergenic non-protein coding RNA 2782
chr1	5279260	5279375	116	*	hg38_autosomal_noblacklist_tr_vs_un_peak_322	70	.	1.79097	9.69195	7.07744	97	Distal Intergenic	1	5086459	5090899	4441	2	105376681	ENST00000443270.1	-188361	NA	LINC02782	long intergenic non-protein coding RNA 2782
chr1	5280930	5281597	668	*	hg38_autosomal_noblacklist_tr_vs_un_peak_323	206	.	3.70647	23.7706	20.6038	493	Distal Intergenic	1	5086459	5090899	4441	2	105376681	ENST00000443270.1	-190031	NA	LINC02782	long intergenic non-protein coding RNA 2782
chr1	5283716	5283909	194	*	hg38_autosomal_noblacklist_tr_vs_un_peak_324	68	.	2.87496	9.41343	6.80941	149	Distal Intergenic	1	5086459	5090899	4441	2	105376681	ENST00000443270.1	-192817	NA	LINC02782	long intergenic non-protein coding RNA 2782
chr1	5288801	5289112	312	*	hg38_autosomal_noblacklist_tr_vs_un_peak_325	120	.	2.52053	14.8941	12.0354	141	Distal Intergenic	1	5086459	5090899	4441	2	105376681	ENST00000443270.1	-197902	NA	LINC02782	long intergenic non-protein coding RNA 2782
chr1	5298203	5298354	152	*	hg38_autosomal_noblacklist_tr_vs_un_peak_326	21	.	1.34093	4.44184	2.17837	0	Distal Intergenic	1	5490829	5492804	1976	2	105376686	ENST00000649109.1	194450	NA	LOC105376686	uncharacterized LOC105376686
chr1	5301640	5301855	216	*	hg38_autosomal_noblacklist_tr_vs_un_peak_327	27	.	1.6994	5.12289	2.79646	0	Distal Intergenic	1	5490829	5492804	1976	2	105376686	ENST00000649109.1	190949	NA	LOC105376686	uncharacterized LOC105376686
chr1	5305392	5305605	214	*	hg38_autosomal_noblacklist_tr_vs_un_peak_328	40	.	2.51615	6.48095	4.05974	46	Intron (ENST00000641871.1/ENST00000641871.1, intron 1 of 3)	1	5490829	5492804	1976	2	105376686	ENST00000649109.1	187199	NA	LOC105376686	uncharacterized LOC105376686
chr1	5312935	5313337	403	*	hg38_autosomal_noblacklist_tr_vs_un_peak_329	216	.	3.35898	24.8768	21.6773	70	Distal Intergenic	1	5490829	5492804	1976	2	105376686	ENST00000649109.1	179467	NA	LOC105376686	uncharacterized LOC105376686
chr1	5314619	5315007	389	*	hg38_autosomal_noblacklist_tr_vs_un_peak_330	134	.	3.64814	16.3575	13.4412	86	Distal Intergenic	1	5490829	5492804	1976	2	105376686	ENST00000649109.1	177797	NA	LOC105376686	uncharacterized LOC105376686
chr1	5327348	5327486	139	*	hg38_autosomal_noblacklist_tr_vs_un_peak_331	62	.	2.12425	8.86696	6.28808	70	Distal Intergenic	1	5490829	5492804	1976	2	105376686	ENST00000649109.1	165318	NA	LOC105376686	uncharacterized LOC105376686
chr1	5329427	5329578	152	*	hg38_autosomal_noblacklist_tr_vs_un_peak_332	29	.	2.0276	5.2758	2.94214	85	Distal Intergenic	1	5490829	5492804	1976	2	105376686	ENST00000649109.1	163226	NA	LOC105376686	uncharacterized LOC105376686
chr1	5333403	5333715	313	*	hg38_autosomal_noblacklist_tr_vs_un_peak_333	162	.	5.78452	19.323	16.295	172	Distal Intergenic	1	5490829	5492804	1976	2	105376686	ENST00000649109.1	159089	NA	LOC105376686	uncharacterized LOC105376686
chr1	5344019	5344184	166	*	hg38_autosomal_noblacklist_tr_vs_un_peak_334	83	.	2.94972	11.064	8.36323	86	Distal Intergenic	1	5490829	5492804	1976	2	105376686	ENST00000649109.1	148620	NA	LOC105376686	uncharacterized LOC105376686
chr1	5345306	5346238	933	*	hg38_autosomal_noblacklist_tr_vs_un_peak_335	292	.	3.79741	32.6774	29.2641	596	Distal Intergenic	1	5490829	5492804	1976	2	105376686	ENST00000649109.1	146566	NA	LOC105376686	uncharacterized LOC105376686
chr1	5348834	5350183	1350	*	hg38_autosomal_noblacklist_tr_vs_un_peak_336	467	.	4.84611	50.5913	46.7552	673	Distal Intergenic	1	5490829	5492804	1976	2	105376686	ENST00000649109.1	142621	NA	LOC105376686	uncharacterized LOC105376686
chr1	5350484	5350592	109	*	hg38_autosomal_noblacklist_tr_vs_un_peak_337	43	.	3.29252	6.77428	4.32247	70	Distal Intergenic	1	5490829	5492804	1976	2	105376686	ENST00000649109.1	142212	NA	LOC105376686	uncharacterized LOC105376686
chr1	5350764	5350950	187	*	hg38_autosomal_noblacklist_tr_vs_un_peak_338	96	.	4.8414	12.382	9.62313	96	Distal Intergenic	1	5490829	5492804	1976	2	105376686	ENST00000649109.1	141854	NA	LOC105376686	uncharacterized LOC105376686
chr1	5355243	5356015	773	*	hg38_autosomal_noblacklist_tr_vs_un_peak_339	1142	.	22.2514	119.456	114.211	284	Distal Intergenic	1	5490829	5492804	1976	2	105376686	ENST00000649109.1	136789	NA	LOC105376686	uncharacterized LOC105376686
chr1	5356178	5356964	787	*	hg38_autosomal_noblacklist_tr_vs_un_peak_340	1115	.	16.6896	116.791	111.599	245	Distal Intergenic	1	5490829	5492804	1976	2	105376686	ENST00000649109.1	135840	NA	LOC105376686	uncharacterized LOC105376686
chr1	5357231	5357917	687	*	hg38_autosomal_noblacklist_tr_vs_un_peak_341	498	.	11.5263	53.744	49.8359	461	Distal Intergenic	1	5490829	5492804	1976	2	105376686	ENST00000649109.1	134887	NA	LOC105376686	uncharacterized LOC105376686
chr1	5359367	5359706	340	*	hg38_autosomal_noblacklist_tr_vs_un_peak_342	173	.	5.57779	20.4662	17.3992	149	Distal Intergenic	1	5490829	5492804	1976	2	105376686	ENST00000649109.1	133098	NA	LOC105376686	uncharacterized LOC105376686
chr1	5361373	5361925	553	*	hg38_autosomal_noblacklist_tr_vs_un_peak_343	311	.	3.39076	34.6281	31.17	343	Distal Intergenic	1	5490829	5492804	1976	2	105376686	ENST00000649109.1	130879	NA	LOC105376686	uncharacterized LOC105376686
chr1	5362064	5362280	217	*	hg38_autosomal_noblacklist_tr_vs_un_peak_344	129	.	2.39264	15.8189	12.9214	108	Distal Intergenic	1	5490829	5492804	1976	2	105376686	ENST00000649109.1	130524	NA	LOC105376686	uncharacterized LOC105376686
chr1	5364494	5364925	432	*	hg38_autosomal_noblacklist_tr_vs_un_peak_345	199	.	2.66889	23.1468	19.9952	184	Distal Intergenic	1	5490829	5492804	1976	2	105376686	ENST00000649109.1	127879	NA	LOC105376686	uncharacterized LOC105376686
chr1	5367785	5368617	833	*	hg38_autosomal_noblacklist_tr_vs_un_peak_346	298	.	4.93107	33.28	29.8532	726	Distal Intergenic	1	5490829	5492804	1976	2	105376686	ENST00000649109.1	124187	NA	LOC105376686	uncharacterized LOC105376686
chr1	5370456	5370589	134	*	hg38_autosomal_noblacklist_tr_vs_un_peak_347	27	.	2.55726	5.06283	2.74454	71	Distal Intergenic	1	5490829	5492804	1976	2	105376686	ENST00000649109.1	122215	NA	LOC105376686	uncharacterized LOC105376686
chr1	5370982	5371891	910	*	hg38_autosomal_noblacklist_tr_vs_un_peak_348	385	.	7.19143	42.2367	38.5843	312	Distal Intergenic	1	5490829	5492804	1976	2	105376686	ENST00000649109.1	120913	NA	LOC105376686	uncharacterized LOC105376686
chr1	5371994	5372331	338	*	hg38_autosomal_noblacklist_tr_vs_un_peak_349	76	.	3.30117	10.3343	7.68085	163	Distal Intergenic	1	5490829	5492804	1976	2	105376686	ENST00000649109.1	120473	NA	LOC105376686	uncharacterized LOC105376686
chr1	5373148	5373361	214	*	hg38_autosomal_noblacklist_tr_vs_un_peak_350	159	.	6.32105	18.928	15.9072	118	Distal Intergenic	1	5490829	5492804	1976	2	105376686	ENST00000649109.1	119443	NA	LOC105376686	uncharacterized LOC105376686
chr1	5374311	5374631	321	*	hg38_autosomal_noblacklist_tr_vs_un_peak_351	139	.	6.34315	16.9306	13.9906	140	Distal Intergenic	1	5490829	5492804	1976	2	105376686	ENST00000649109.1	118173	NA	LOC105376686	uncharacterized LOC105376686
chr1	5375426	5375741	316	*	hg38_autosomal_noblacklist_tr_vs_un_peak_352	40	.	3.38451	6.46191	4.04218	140	Distal Intergenic	1	5490829	5492804	1976	2	105376686	ENST00000649109.1	117063	NA	LOC105376686	uncharacterized LOC105376686
chr1	5379536	5380364	829	*	hg38_autosomal_noblacklist_tr_vs_un_peak_353	187	.	6.33576	21.904	18.7925	435	Distal Intergenic	1	5490829	5492804	1976	2	105376686	ENST00000649109.1	112440	NA	LOC105376686	uncharacterized LOC105376686
chr1	5382598	5382893	296	*	hg38_autosomal_noblacklist_tr_vs_un_peak_354	130	.	5.57849	15.9754	13.0724	72	Distal Intergenic	1	5490829	5492804	1976	2	105376686	ENST00000649109.1	109911	NA	LOC105376686	uncharacterized LOC105376686
chr1	5385526	5385781	256	*	hg38_autosomal_noblacklist_tr_vs_un_peak_355	86	.	5.30214	11.3637	8.65101	123	Distal Intergenic	1	5490829	5492804	1976	2	105376686	ENST00000649109.1	107023	NA	LOC105376686	uncharacterized LOC105376686
chr1	5386264	5386767	504	*	hg38_autosomal_noblacklist_tr_vs_un_peak_356	179	.	4.2206	21.0646	17.982	281	Distal Intergenic	1	5490829	5492804	1976	2	105376686	ENST00000649109.1	106037	NA	LOC105376686	uncharacterized LOC105376686
chr1	5388463	5388789	327	*	hg38_autosomal_noblacklist_tr_vs_un_peak_357	113	.	4.13693	14.2051	11.3717	257	Distal Intergenic	1	5490829	5492804	1976	2	105376686	ENST00000649109.1	104015	NA	LOC105376686	uncharacterized LOC105376686
chr1	5389029	5389310	282	*	hg38_autosomal_noblacklist_tr_vs_un_peak_358	83	.	3.69813	11.0065	8.30677	250	Distal Intergenic	1	5490829	5492804	1976	2	105376686	ENST00000649109.1	103494	NA	LOC105376686	uncharacterized LOC105376686
chr1	5390590	5390818	229	*	hg38_autosomal_noblacklist_tr_vs_un_peak_359	111	.	5.5204	14.0173	11.196	81	Distal Intergenic	1	5490829	5492804	1976	2	105376686	ENST00000649109.1	101986	NA	LOC105376686	uncharacterized LOC105376686
chr1	5393313	5393438	126	*	hg38_autosomal_noblacklist_tr_vs_un_peak_360	39	.	3.15175	6.40804	3.99174	8	Distal Intergenic	1	5490829	5492804	1976	2	105376686	ENST00000649109.1	99366	NA	LOC105376686	uncharacterized LOC105376686
chr1	5393774	5393889	116	*	hg38_autosomal_noblacklist_tr_vs_un_peak_361	47	.	2.40827	7.19582	4.72357	98	Distal Intergenic	1	5490829	5492804	1976	2	105376686	ENST00000649109.1	98915	NA	LOC105376686	uncharacterized LOC105376686
chr1	5399667	5400043	377	*	hg38_autosomal_noblacklist_tr_vs_un_peak_362	80	.	3.02338	10.7612	8.09457	273	Distal Intergenic	1	5490829	5492804	1976	2	105376686	ENST00000649109.1	92761	NA	LOC105376686	uncharacterized LOC105376686
chr1	5400238	5401012	775	*	hg38_autosomal_noblacklist_tr_vs_un_peak_363	128	.	2.56672	15.7321	12.8358	160	Distal Intergenic	1	5490829	5492804	1976	2	105376686	ENST00000649109.1	91792	NA	LOC105376686	uncharacterized LOC105376686
chr1	5408488	5408662	175	*	hg38_autosomal_noblacklist_tr_vs_un_peak_364	50	.	3.08381	7.55824	5.06784	95	Distal Intergenic	1	5490829	5492804	1976	2	105376686	ENST00000649109.1	84142	NA	LOC105376686	uncharacterized LOC105376686
chr1	5408796	5409316	521	*	hg38_autosomal_noblacklist_tr_vs_un_peak_365	212	.	6.17698	24.412	21.2255	189	Distal Intergenic	1	5490829	5492804	1976	2	105376686	ENST00000649109.1	83488	NA	LOC105376686	uncharacterized LOC105376686
chr1	5415206	5415478	273	*	hg38_autosomal_noblacklist_tr_vs_un_peak_366	72	.	2.93203	9.85321	7.22105	179	Distal Intergenic	1	5490829	5492804	1976	2	105376686	ENST00000649109.1	77326	NA	LOC105376686	uncharacterized LOC105376686
chr1	5415617	5415907	291	*	hg38_autosomal_noblacklist_tr_vs_un_peak_367	170	.	3.06137	20.0519	17.0029	98	Distal Intergenic	1	5490829	5492804	1976	2	105376686	ENST00000649109.1	76897	NA	LOC105376686	uncharacterized LOC105376686
chr1	5418060	5418358	299	*	hg38_autosomal_noblacklist_tr_vs_un_peak_368	53	.	2.19835	7.87379	5.35537	104	Distal Intergenic	1	5490829	5492804	1976	2	105376686	ENST00000649109.1	74446	NA	LOC105376686	uncharacterized LOC105376686
chr1	5437000	5437108	109	*	hg38_autosomal_noblacklist_tr_vs_un_peak_369	39	.	2.72055	6.38493	3.97104	44	Distal Intergenic	1	5490829	5492804	1976	2	105376686	ENST00000649109.1	55696	NA	LOC105376686	uncharacterized LOC105376686
chr1	5454998	5455380	383	*	hg38_autosomal_noblacklist_tr_vs_un_peak_370	132	.	2.58981	16.1577	13.2485	230	Exon (ENST00000732267.1/ENST00000732267.1, exon 1 of 4)	1	5490829	5492804	1976	2	105376686	ENST00000649109.1	37424	NA	LOC105376686	uncharacterized LOC105376686
chr1	5456149	5456358	210	*	hg38_autosomal_noblacklist_tr_vs_un_peak_371	100	.	2.26496	12.8517	10.0751	59	Distal Intergenic	1	5490829	5492804	1976	2	105376686	ENST00000649109.1	36446	NA	LOC105376686	uncharacterized LOC105376686
chr1	5456475	5456767	293	*	hg38_autosomal_noblacklist_tr_vs_un_peak_372	45	.	1.77337	7.05119	4.58601	160	Distal Intergenic	1	5490829	5492804	1976	2	105376686	ENST00000649109.1	36037	NA	LOC105376686	uncharacterized LOC105376686
chr1	5457483	5457604	122	*	hg38_autosomal_noblacklist_tr_vs_un_peak_373	46	.	1.82932	7.10814	4.63854	22	Distal Intergenic	1	5490829	5492804	1976	2	105376686	ENST00000649109.1	35200	NA	LOC105376686	uncharacterized LOC105376686
chr1	5466727	5467359	633	*	hg38_autosomal_noblacklist_tr_vs_un_peak_374	60	.	1.73341	8.59216	6.03668	263	Distal Intergenic	1	5490829	5492804	1976	2	105376686	ENST00000649109.1	25445	NA	LOC105376686	uncharacterized LOC105376686
chr1	5474048	5474270	223	*	hg38_autosomal_noblacklist_tr_vs_un_peak_375	59	.	1.87121	8.52629	5.9723	194	Distal Intergenic	1	5490829	5492804	1976	2	105376686	ENST00000649109.1	18534	NA	LOC105376686	uncharacterized LOC105376686
chr1	5477392	5478109	718	*	hg38_autosomal_noblacklist_tr_vs_un_peak_376	201	.	3.85052	23.3356	20.1807	231	Distal Intergenic	1	5490829	5492804	1976	2	105376686	ENST00000649109.1	14695	NA	LOC105376686	uncharacterized LOC105376686
chr1	5479206	5479737	532	*	hg38_autosomal_noblacklist_tr_vs_un_peak_377	217	.	2.73639	24.914	21.714	221	Intron (ENST00000641426.1/105376686, intron 2 of 2)	1	5490829	5492804	1976	2	105376686	ENST00000649109.1	13067	NA	LOC105376686	uncharacterized LOC105376686
chr1	5481106	5481380	275	*	hg38_autosomal_noblacklist_tr_vs_un_peak_378	156	.	4.53811	18.645	15.6455	80	Exon (ENST00000641583.1/ENST00000641583.1, exon 2 of 2)	1	5490829	5492804	1976	2	105376686	ENST00000649109.1	11424	NA	LOC105376686	uncharacterized LOC105376686
chr1	5482087	5482262	176	*	hg38_autosomal_noblacklist_tr_vs_un_peak_379	31	.	2.43967	5.47216	3.1231	15	Intron (ENST00000641426.1/105376686, intron 2 of 2)	1	5490829	5492804	1976	2	105376686	ENST00000649109.1	10542	NA	LOC105376686	uncharacterized LOC105376686
chr1	5483124	5483319	196	*	hg38_autosomal_noblacklist_tr_vs_un_peak_380	99	.	3.76084	12.7502	9.97771	102	Intron (ENST00000641426.1/105376686, intron 2 of 2)	1	5490829	5492804	1976	2	105376686	ENST00000649109.1	9485	NA	LOC105376686	uncharacterized LOC105376686
chr1	5484856	5485253	398	*	hg38_autosomal_noblacklist_tr_vs_un_peak_381	136	.	3.68257	16.5457	13.6152	185	Intron (ENST00000641426.1/105376686, intron 2 of 2)	1	5490829	5492804	1976	2	105376686	ENST00000649109.1	7551	NA	LOC105376686	uncharacterized LOC105376686
chr1	5494006	5494126	121	*	hg38_autosomal_noblacklist_tr_vs_un_peak_382	20	.	1.70716	4.28347	2.03278	118	Promoter (<=1kb)	1	5489795	5493057	3263	2	105376686	ENST00000641860.1	-949	NA	LOC105376686	uncharacterized LOC105376686
chr1	5496662	5497111	450	*	hg38_autosomal_noblacklist_tr_vs_un_peak_383	23	.	1.95129	4.62871	2.35569	88	Distal Intergenic	1	5489795	5493057	3263	2	105376686	ENST00000641860.1	-3605	NA	LOC105376686	uncharacterized LOC105376686
chr1	5497602	5497848	247	*	hg38_autosomal_noblacklist_tr_vs_un_peak_384	56	.	2.58835	8.20393	5.67232	84	Distal Intergenic	1	5489795	5493057	3263	2	105376686	ENST00000641860.1	-4545	NA	LOC105376686	uncharacterized LOC105376686
chr1	5504549	5504751	203	*	hg38_autosomal_noblacklist_tr_vs_un_peak_385	21	.	1.39878	4.45389	2.19003	0	Distal Intergenic	1	5489795	5493057	3263	2	105376686	ENST00000641860.1	-11492	NA	LOC105376686	uncharacterized LOC105376686
chr1	5505149	5505260	112	*	hg38_autosomal_noblacklist_tr_vs_un_peak_386	77	.	2.04424	10.4153	7.7593	91	Distal Intergenic	1	5489795	5493057	3263	2	105376686	ENST00000641860.1	-12092	NA	LOC105376686	uncharacterized LOC105376686
chr1	5510993	5511106	114	*	hg38_autosomal_noblacklist_tr_vs_un_peak_387	46	.	2.1313	7.08716	4.61953	47	Distal Intergenic	1	5489795	5493057	3263	2	105376686	ENST00000641860.1	-17936	NA	LOC105376686	uncharacterized LOC105376686
chr1	5526323	5526470	148	*	hg38_autosomal_noblacklist_tr_vs_un_peak_388	65	.	4.29059	9.1856	6.59677	86	Distal Intergenic	1	5489795	5493057	3263	2	105376686	ENST00000641860.1	-33266	NA	LOC105376686	uncharacterized LOC105376686
chr1	5536636	5537109	474	*	hg38_autosomal_noblacklist_tr_vs_un_peak_389	336	.	10.3801	37.1881	33.6612	264	Distal Intergenic	1	5489795	5493057	3263	2	105376686	ENST00000641860.1	-43579	NA	LOC105376686	uncharacterized LOC105376686
chr1	5551423	5552117	695	*	hg38_autosomal_noblacklist_tr_vs_un_peak_390	698	.	12.3016	74.163	69.8184	358	Distal Intergenic	1	5489795	5493057	3263	2	105376686	ENST00000641860.1	-58366	NA	LOC105376686	uncharacterized LOC105376686
chr1	5552471	5552654	184	*	hg38_autosomal_noblacklist_tr_vs_un_peak_391	82	.	5.29616	10.9285	8.2335	102	Distal Intergenic	1	5489795	5493057	3263	2	105376686	ENST00000641860.1	-59414	NA	LOC105376686	uncharacterized LOC105376686
chr1	5571867	5572030	164	*	hg38_autosomal_noblacklist_tr_vs_un_peak_392	41	.	4.1683	6.58924	4.16359	149	Intron (ENST00000727917.1/ENST00000727917.1, intron 1 of 2)	1	5489795	5493057	3263	2	105376686	ENST00000641860.1	-78810	NA	LOC105376686	uncharacterized LOC105376686
chr1	5572150	5572260	111	*	hg38_autosomal_noblacklist_tr_vs_un_peak_393	48	.	3.88589	7.28745	4.81126	38	Intron (ENST00000727917.1/ENST00000727917.1, intron 1 of 2)	1	5489795	5493057	3263	2	105376686	ENST00000641860.1	-79093	NA	LOC105376686	uncharacterized LOC105376686
chr1	5586146	5586254	109	*	hg38_autosomal_noblacklist_tr_vs_un_peak_394	43	.	4.94714	6.76312	4.31209	103	Intron (ENST00000727917.1/ENST00000727917.1, intron 1 of 2)	1	5489795	5493057	3263	2	105376686	ENST00000641860.1	-93089	NA	LOC105376686	uncharacterized LOC105376686
chr1	5602537	5602645	109	*	hg38_autosomal_noblacklist_tr_vs_un_peak_395	50	.	1.78756	7.55616	5.06629	4	Intron (ENST00000728083.1/ENST00000728083.1, intron 2 of 2)	1	5706880	5709664	2785	2	124903830	ENST00000728172.1	107019	NA	LOC124903830	uncharacterized LOC124903830
chr1	5611533	5612556	1024	*	hg38_autosomal_noblacklist_tr_vs_un_peak_396	1035	.	20.2412	108.601	103.567	544	Intron (ENST00000728083.1/ENST00000728083.1, intron 2 of 2)	1	5706880	5709664	2785	2	124903830	ENST00000728172.1	97108	NA	LOC124903830	uncharacterized LOC124903830
chr1	5612912	5613037	126	*	hg38_autosomal_noblacklist_tr_vs_un_peak_397	39	.	4.07106	6.33537	3.923	99	Intron (ENST00000728083.1/ENST00000728083.1, intron 2 of 2)	1	5706880	5709664	2785	2	124903830	ENST00000728172.1	96627	NA	LOC124903830	uncharacterized LOC124903830
chr1	5613982	5614192	211	*	hg38_autosomal_noblacklist_tr_vs_un_peak_398	51	.	4.24712	7.69238	5.19369	57	Exon (ENST00000728083.1/ENST00000728083.1, exon 3 of 3)	1	5706880	5709664	2785	2	124903830	ENST00000728172.1	95472	NA	LOC124903830	uncharacterized LOC124903830
chr1	5616862	5617269	408	*	hg38_autosomal_noblacklist_tr_vs_un_peak_399	160	.	4.4713	19.1159	16.0924	170	Intron (ENST00000727917.1/ENST00000727917.1, intron 1 of 2)	1	5706880	5709664	2785	2	124903830	ENST00000728172.1	92395	NA	LOC124903830	uncharacterized LOC124903830
chr1	5617391	5617672	282	*	hg38_autosomal_noblacklist_tr_vs_un_peak_400	98	.	3.5937	12.6546	9.88686	178	Intron (ENST00000727917.1/ENST00000727917.1, intron 1 of 2)	1	5706880	5709664	2785	2	124903830	ENST00000728172.1	91992	NA	LOC124903830	uncharacterized LOC124903830
chr1	5617766	5618065	300	*	hg38_autosomal_noblacklist_tr_vs_un_peak_401	97	.	3.55232	12.4777	9.71672	65	Intron (ENST00000727917.1/ENST00000727917.1, intron 1 of 2)	1	5706880	5709664	2785	2	124903830	ENST00000728172.1	91599	NA	LOC124903830	uncharacterized LOC124903830
chr1	5621758	5622061	304	*	hg38_autosomal_noblacklist_tr_vs_un_peak_402	82	.	1.95861	10.9063	8.21439	223	Intron (ENST00000727917.1/ENST00000727917.1, intron 1 of 2)	1	5706880	5709664	2785	2	124903830	ENST00000728172.1	87603	NA	LOC124903830	uncharacterized LOC124903830
chr1	5622456	5622720	265	*	hg38_autosomal_noblacklist_tr_vs_un_peak_403	55	.	1.85684	8.07078	5.54431	89	Intron (ENST00000727917.1/ENST00000727917.1, intron 1 of 2)	1	5706880	5709664	2785	2	124903830	ENST00000728172.1	86944	NA	LOC124903830	uncharacterized LOC124903830
chr1	5622844	5623784	941	*	hg38_autosomal_noblacklist_tr_vs_un_peak_404	27	.	1.6394	5.07442	2.75516	105	Intron (ENST00000727917.1/ENST00000727917.1, intron 1 of 2)	1	5706880	5709664	2785	2	124903830	ENST00000728172.1	85880	NA	LOC124903830	uncharacterized LOC124903830
chr1	5628343	5628779	437	*	hg38_autosomal_noblacklist_tr_vs_un_peak_405	212	.	4.57164	24.4398	21.2524	176	Intron (ENST00000727917.1/ENST00000727917.1, intron 1 of 2)	1	5706880	5709664	2785	2	124903830	ENST00000728172.1	80885	NA	LOC124903830	uncharacterized LOC124903830
chr1	5629063	5630517	1455	*	hg38_autosomal_noblacklist_tr_vs_un_peak_406	236	.	2.88602	26.8911	23.6308	1066	Intron (ENST00000727917.1/ENST00000727917.1, intron 1 of 2)	1	5706880	5709664	2785	2	124903830	ENST00000728172.1	79147	NA	LOC124903830	uncharacterized LOC124903830
chr1	5630615	5631095	481	*	hg38_autosomal_noblacklist_tr_vs_un_peak_407	208	.	4.64745	24.061	20.8828	276	Intron (ENST00000727917.1/ENST00000727917.1, intron 1 of 2)	1	5706880	5709664	2785	2	124903830	ENST00000728172.1	78569	NA	LOC124903830	uncharacterized LOC124903830
chr1	5631504	5631751	248	*	hg38_autosomal_noblacklist_tr_vs_un_peak_408	57	.	3.55944	8.26662	5.73082	35	Intron (ENST00000727917.1/ENST00000727917.1, intron 1 of 2)	1	5706880	5709664	2785	2	124903830	ENST00000728172.1	77913	NA	LOC124903830	uncharacterized LOC124903830
chr1	5631950	5632783	834	*	hg38_autosomal_noblacklist_tr_vs_un_peak_409	389	.	6.40263	42.6549	38.9981	490	Intron (ENST00000727917.1/ENST00000727917.1, intron 1 of 2)	1	5706880	5709664	2785	2	124903830	ENST00000728172.1	76881	NA	LOC124903830	uncharacterized LOC124903830
chr1	5633425	5633613	189	*	hg38_autosomal_noblacklist_tr_vs_un_peak_410	50	.	3.29819	7.52112	5.03726	33	Intron (ENST00000727917.1/ENST00000727917.1, intron 1 of 2)	1	5706880	5709664	2785	2	124903830	ENST00000728172.1	76051	NA	LOC124903830	uncharacterized LOC124903830
chr1	5634445	5634717	273	*	hg38_autosomal_noblacklist_tr_vs_un_peak_411	239	.	7.03823	27.2051	23.938	126	Intron (ENST00000727917.1/ENST00000727917.1, intron 1 of 2)	1	5706880	5709664	2785	2	124903830	ENST00000728172.1	74947	NA	LOC124903830	uncharacterized LOC124903830
chr1	5638225	5638394	170	*	hg38_autosomal_noblacklist_tr_vs_un_peak_412	33	.	3.73766	5.7381	3.37809	91	Intron (ENST00000727917.1/ENST00000727917.1, intron 1 of 2)	1	5706880	5709664	2785	2	124903830	ENST00000728172.1	71270	NA	LOC124903830	uncharacterized LOC124903830
chr1	5643489	5643907	419	*	hg38_autosomal_noblacklist_tr_vs_un_peak_413	77	.	3.52261	10.4007	7.7449	335	Intron (ENST00000727917.1/ENST00000727917.1, intron 1 of 2)	1	5706880	5709664	2785	2	124903830	ENST00000728172.1	65757	NA	LOC124903830	uncharacterized LOC124903830
chr1	5646208	5646356	149	*	hg38_autosomal_noblacklist_tr_vs_un_peak_414	43	.	3.93811	6.7498	4.31209	49	Intron (ENST00000727917.1/ENST00000727917.1, intron 1 of 2)	1	5706880	5709664	2785	2	124903830	ENST00000728172.1	63308	NA	LOC124903830	uncharacterized LOC124903830
chr1	5646523	5646964	442	*	hg38_autosomal_noblacklist_tr_vs_un_peak_415	133	.	3.99234	16.2507	13.3391	120	Intron (ENST00000727917.1/ENST00000727917.1, intron 1 of 2)	1	5706880	5709664	2785	2	124903830	ENST00000728172.1	62700	NA	LOC124903830	uncharacterized LOC124903830
chr1	5648310	5648986	677	*	hg38_autosomal_noblacklist_tr_vs_un_peak_416	373	.	6.4901	41.0147	37.3944	305	Intron (ENST00000727917.1/ENST00000727917.1, intron 1 of 2)	1	5706880	5709664	2785	2	124903830	ENST00000728172.1	60678	NA	LOC124903830	uncharacterized LOC124903830
chr1	5649404	5649561	158	*	hg38_autosomal_noblacklist_tr_vs_un_peak_417	24	.	2.94571	4.70182	2.4212	147	Intron (ENST00000727917.1/ENST00000727917.1, intron 1 of 2)	1	5706880	5709664	2785	2	124903830	ENST00000728172.1	60103	NA	LOC124903830	uncharacterized LOC124903830
chr1	5650144	5650668	525	*	hg38_autosomal_noblacklist_tr_vs_un_peak_418	115	.	5.28596	14.3451	11.5019	381	Intron (ENST00000727917.1/ENST00000727917.1, intron 1 of 2)	1	5706880	5709664	2785	2	124903830	ENST00000728172.1	58996	NA	LOC124903830	uncharacterized LOC124903830
chr1	5652529	5652763	235	*	hg38_autosomal_noblacklist_tr_vs_un_peak_419	94	.	4.03091	12.167	9.41711	133	Intron (ENST00000727917.1/ENST00000727917.1, intron 1 of 2)	1	5706880	5709664	2785	2	124903830	ENST00000728172.1	56901	NA	LOC124903830	uncharacterized LOC124903830
chr1	5659798	5662096	2299	*	hg38_autosomal_noblacklist_tr_vs_un_peak_420	254	.	3.15807	28.8077	25.4962	562	Intron (ENST00000727917.1/ENST00000727917.1, intron 1 of 2)	1	5706880	5709664	2785	2	124903830	ENST00000728172.1	47568	NA	LOC124903830	uncharacterized LOC124903830
chr1	5662750	5662944	195	*	hg38_autosomal_noblacklist_tr_vs_un_peak_421	54	.	2.69944	7.96785	5.44584	102	Intron (ENST00000727917.1/ENST00000727917.1, intron 1 of 2)	1	5706880	5709664	2785	2	124903830	ENST00000728172.1	46720	NA	LOC124903830	uncharacterized LOC124903830
chr1	5665015	5665130	116	*	hg38_autosomal_noblacklist_tr_vs_un_peak_422	47	.	2.73606	7.18385	4.71208	30	Intron (ENST00000727917.1/ENST00000727917.1, intron 1 of 2)	1	5706880	5709664	2785	2	124903830	ENST00000728172.1	44534	NA	LOC124903830	uncharacterized LOC124903830
chr1	5665822	5665999	178	*	hg38_autosomal_noblacklist_tr_vs_un_peak_423	38	.	2.82099	6.30145	3.88994	142	Intron (ENST00000727917.1/ENST00000727917.1, intron 1 of 2)	1	5706880	5709664	2785	2	124903830	ENST00000728172.1	43665	NA	LOC124903830	uncharacterized LOC124903830
chr1	5667142	5668364	1223	*	hg38_autosomal_noblacklist_tr_vs_un_peak_424	143	.	2.27512	17.2691	14.3212	968	Exon (ENST00000637702.1/ENST00000637702.1, exon 1 of 3)	1	5706880	5709664	2785	2	124903830	ENST00000728172.1	41300	NA	LOC124903830	uncharacterized LOC124903830
chr1	5681794	5682213	420	*	hg38_autosomal_noblacklist_tr_vs_un_peak_425	289	.	12.3279	32.3152	28.9115	62	Intron (ENST00000727917.1/ENST00000727917.1, intron 1 of 2)	1	5706880	5709664	2785	2	124903830	ENST00000728172.1	27451	NA	LOC124903830	uncharacterized LOC124903830
chr1	5704858	5705052	195	*	hg38_autosomal_noblacklist_tr_vs_un_peak_426	50	.	4.7213	7.53305	5.04473	95	Intron (ENST00000727917.1/ENST00000727917.1, intron 1 of 2)	1	5706880	5709664	2785	2	124903830	ENST00000728172.1	4612	NA	LOC124903830	uncharacterized LOC124903830
chr1	5707571	5708651	1081	*	hg38_autosomal_noblacklist_tr_vs_un_peak_427	818	.	14.8112	86.4262	81.8402	404	Promoter (1-2kb)	1	5706880	5709664	2785	2	124903830	ENST00000728172.1	1013	NA	LOC124903830	uncharacterized LOC124903830
chr1	5709547	5709951	405	*	hg38_autosomal_noblacklist_tr_vs_un_peak_428	39	.	3.27712	6.40804	3.99174	100	Promoter (<=1kb)	1	5706880	5709664	2785	2	124903830	ENST00000728172.1	0	NA	LOC124903830	uncharacterized LOC124903830
chr1	5710072	5710361	290	*	hg38_autosomal_noblacklist_tr_vs_un_peak_429	123	.	7.35407	15.2573	12.3822	86	Promoter (<=1kb)	1	5708151	5709714	1564	2	124903830	ENST00000728173.1	-358	NA	LOC124903830	uncharacterized LOC124903830
chr1	5711189	5711396	208	*	hg38_autosomal_noblacklist_tr_vs_un_peak_430	138	.	8.57157	16.7945	13.8596	97	Promoter (1-2kb)	1	5708151	5709714	1564	2	124903830	ENST00000728173.1	-1475	NA	LOC124903830	uncharacterized LOC124903830
chr1	5711645	5712462	818	*	hg38_autosomal_noblacklist_tr_vs_un_peak_431	263	.	12.1979	29.7022	26.3627	577	Promoter (1-2kb)	1	5708151	5709714	1564	2	124903830	ENST00000728173.1	-1931	NA	LOC124903830	uncharacterized LOC124903830
chr1	5712534	5712977	444	*	hg38_autosomal_noblacklist_tr_vs_un_peak_432	191	.	9.9591	22.2448	19.1254	225	Promoter (2-3kb)	1	5708151	5709714	1564	2	124903830	ENST00000728173.1	-2820	NA	LOC124903830	uncharacterized LOC124903830
chr1	5713368	5713476	109	*	hg38_autosomal_noblacklist_tr_vs_un_peak_433	42	.	4.42876	6.6833	4.24858	47	Intron (ENST00000727917.1/ENST00000727917.1, intron 1 of 2)	1	5708151	5709714	1564	2	124903830	ENST00000728173.1	-3654	NA	LOC124903830	uncharacterized LOC124903830
chr1	5716739	5716861	123	*	hg38_autosomal_noblacklist_tr_vs_un_peak_434	33	.	3.43723	5.74569	3.38549	78	Intron (ENST00000727917.1/ENST00000727917.1, intron 1 of 2)	1	5708151	5709714	1564	2	124903830	ENST00000728173.1	-7025	NA	LOC124903830	uncharacterized LOC124903830
chr1	5718674	5719079	406	*	hg38_autosomal_noblacklist_tr_vs_un_peak_435	174	.	7.45787	20.5016	17.4342	236	Intron (ENST00000727917.1/ENST00000727917.1, intron 1 of 2)	1	5708151	5709714	1564	2	124903830	ENST00000728173.1	-8960	NA	LOC124903830	uncharacterized LOC124903830
chr1	5719266	5719460	195	*	hg38_autosomal_noblacklist_tr_vs_un_peak_436	56	.	3.41597	8.13604	5.60589	122	Intron (ENST00000727917.1/ENST00000727917.1, intron 1 of 2)	1	5708151	5709714	1564	2	124903830	ENST00000728173.1	-9552	NA	LOC124903830	uncharacterized LOC124903830
chr1	5721070	5721243	174	*	hg38_autosomal_noblacklist_tr_vs_un_peak_437	92	.	5.84097	11.986	9.24286	91	Intron (ENST00000727917.1/ENST00000727917.1, intron 1 of 2)	1	5708151	5709714	1564	2	124903830	ENST00000728173.1	-11356	NA	LOC124903830	uncharacterized LOC124903830
chr1	5722803	5723048	246	*	hg38_autosomal_noblacklist_tr_vs_un_peak_438	90	.	5.73495	11.7967	9.06732	87	Intron (ENST00000727917.1/ENST00000727917.1, intron 1 of 2)	1	5708151	5709714	1564	2	124903830	ENST00000728173.1	-13089	NA	LOC124903830	uncharacterized LOC124903830
chr1	5724641	5724903	263	*	hg38_autosomal_noblacklist_tr_vs_un_peak_439	68	.	4.75575	9.44245	6.83759	159	Intron (ENST00000727917.1/ENST00000727917.1, intron 1 of 2)	1	5708151	5709714	1564	2	124903830	ENST00000728173.1	-14927	NA	LOC124903830	uncharacterized LOC124903830
chr1	5725505	5725681	177	*	hg38_autosomal_noblacklist_tr_vs_un_peak_440	22	.	2.27731	4.48555	2.21942	68	Intron (ENST00000727917.1/ENST00000727917.1, intron 1 of 2)	1	5708151	5709714	1564	2	124903830	ENST00000728173.1	-15791	NA	LOC124903830	uncharacterized LOC124903830
chr1	5740108	5740597	490	*	hg38_autosomal_noblacklist_tr_vs_un_peak_441	69	.	2.33438	9.53508	6.92469	169	Intron (ENST00000727917.1/ENST00000727917.1, intron 1 of 2)	1	5708151	5709714	1564	2	124903830	ENST00000728173.1	-30394	NA	LOC124903830	uncharacterized LOC124903830
chr1	5743044	5743233	190	*	hg38_autosomal_noblacklist_tr_vs_un_peak_442	61	.	2.82867	8.76579	6.19005	83	Intron (ENST00000727917.1/ENST00000727917.1, intron 1 of 2)	1	5708151	5709714	1564	2	124903830	ENST00000728173.1	-33330	NA	LOC124903830	uncharacterized LOC124903830
chr1	5744356	5744722	367	*	hg38_autosomal_noblacklist_tr_vs_un_peak_443	289	.	5.31832	32.3252	28.9211	215	Exon (ENST00000701409.1/ENST00000701409.1, exon 3 of 4)	1	5708151	5709714	1564	2	124903830	ENST00000728173.1	-34642	NA	LOC124903830	uncharacterized LOC124903830
chr1	5744855	5745734	880	*	hg38_autosomal_noblacklist_tr_vs_un_peak_444	39	.	1.796	6.32421	3.91208	852	Intron (ENST00000727917.1/ENST00000727917.1, intron 1 of 2)	1	5708151	5709714	1564	2	124903830	ENST00000728173.1	-35141	NA	LOC124903830	uncharacterized LOC124903830
chr1	5747072	5747517	446	*	hg38_autosomal_noblacklist_tr_vs_un_peak_445	164	.	3.87893	19.4773	16.4424	188	Intron (ENST00000727917.1/ENST00000727917.1, intron 1 of 2)	1	5708151	5709714	1564	2	124903830	ENST00000728173.1	-37358	NA	LOC124903830	uncharacterized LOC124903830
chr1	5771036	5771891	856	*	hg38_autosomal_noblacklist_tr_vs_un_peak_446	67	.	3.74507	9.36461	6.76295	323	Exon (ENST00000727750.1/ENST00000727750.1, exon 1 of 4)	1	5708151	5709714	1564	2	124903830	ENST00000728173.1	-61322	NA	LOC124903830	uncharacterized LOC124903830
chr1	5773808	5774197	390	*	hg38_autosomal_noblacklist_tr_vs_un_peak_447	153	.	7.49014	18.3673	15.3776	284	Distal Intergenic	1	5708151	5709714	1564	2	124903830	ENST00000728173.1	-64094	NA	LOC124903830	uncharacterized LOC124903830
chr1	5796173	5796383	211	*	hg38_autosomal_noblacklist_tr_vs_un_peak_448	43	.	4.70919	6.77044	4.31879	104	Distal Intergenic	1	5862672	5862741	70	2	100616421	ENST00000582517.1	66358	ENSG00000264101	MIR4689	microRNA 4689
chr1	5798257	5798465	209	*	hg38_autosomal_noblacklist_tr_vs_un_peak_449	146	.	8.73405	17.6456	14.6848	164	Distal Intergenic	1	5862672	5862741	70	2	100616421	ENST00000582517.1	64276	ENSG00000264101	MIR4689	microRNA 4689
chr1	5810931	5811330	400	*	hg38_autosomal_noblacklist_tr_vs_un_peak_450	94	.	6.47648	12.1886	9.43476	128	Distal Intergenic	1	5862672	5862741	70	2	100616421	ENST00000582517.1	51411	ENSG00000264101	MIR4689	microRNA 4689
chr1	5821656	5821926	271	*	hg38_autosomal_noblacklist_tr_vs_un_peak_451	52	.	3.8233	7.73977	5.22447	74	Distal Intergenic	1	5862672	5862741	70	2	100616421	ENST00000582517.1	40815	ENSG00000264101	MIR4689	microRNA 4689
chr1	5831568	5831789	222	*	hg38_autosomal_noblacklist_tr_vs_un_peak_452	65	.	3.02421	9.18234	6.59374	186	Distal Intergenic	1	5862672	5862741	70	2	100616421	ENST00000582517.1	30952	ENSG00000264101	MIR4689	microRNA 4689
chr1	5831969	5832144	176	*	hg38_autosomal_noblacklist_tr_vs_un_peak_453	43	.	2.73894	6.78512	4.3328	146	Distal Intergenic	1	5862672	5862741	70	2	100616421	ENST00000582517.1	30597	ENSG00000264101	MIR4689	microRNA 4689
chr1	5832434	5832749	316	*	hg38_autosomal_noblacklist_tr_vs_un_peak_454	113	.	3.31108	14.2279	11.3902	179	Distal Intergenic	1	5862672	5862741	70	2	100616421	ENST00000582517.1	29992	ENSG00000264101	MIR4689	microRNA 4689
chr1	5833595	5833748	154	*	hg38_autosomal_noblacklist_tr_vs_un_peak_455	55	.	3.29745	8.04686	5.52098	83	Distal Intergenic	1	5862672	5862741	70	2	100616421	ENST00000582517.1	28993	ENSG00000264101	MIR4689	microRNA 4689
chr1	5834941	5835104	164	*	hg38_autosomal_noblacklist_tr_vs_un_peak_456	55	.	3.32895	8.09835	5.57026	100	Intron (ENST00000753707.1/ENST00000753707.1, intron 1 of 1)	1	5862672	5862741	70	2	100616421	ENST00000582517.1	27637	ENSG00000264101	MIR4689	microRNA 4689
chr1	5837131	5837261	131	*	hg38_autosomal_noblacklist_tr_vs_un_peak_457	20	.	2.53838	4.35259	2.09337	6	Intron (ENST00000753707.1/ENST00000753707.1, intron 1 of 1)	1	5862672	5862741	70	2	100616421	ENST00000582517.1	25480	ENSG00000264101	MIR4689	microRNA 4689
chr1	5843801	5843964	164	*	hg38_autosomal_noblacklist_tr_vs_un_peak_458	55	.	5.11111	8.09545	5.56836	60	Distal Intergenic	1	5862672	5862741	70	2	100616421	ENST00000582517.1	18777	ENSG00000264101	MIR4689	microRNA 4689
chr1	5845473	5845681	209	*	hg38_autosomal_noblacklist_tr_vs_un_peak_459	115	.	7.45979	14.3754	11.5315	72	Distal Intergenic	1	5862672	5862741	70	2	100616421	ENST00000582517.1	17060	ENSG00000264101	MIR4689	microRNA 4689
chr1	5856523	5856784	262	*	hg38_autosomal_noblacklist_tr_vs_un_peak_460	68	.	4.41244	9.46042	6.85215	132	Distal Intergenic	1	5862672	5862741	70	2	100616421	ENST00000582517.1	5957	ENSG00000264101	MIR4689	microRNA 4689
chr1	5858933	5859482	550	*	hg38_autosomal_noblacklist_tr_vs_un_peak_461	65	.	4.11583	9.09299	6.50641	171	Distal Intergenic	1	5862672	5862741	70	2	100616421	ENST00000582517.1	3259	ENSG00000264101	MIR4689	microRNA 4689
chr1	5865371	5865650	280	*	hg38_autosomal_noblacklist_tr_vs_un_peak_462	69	.	5.70834	9.57731	6.96527	179	Promoter (2-3kb)	1	5862811	5867652	4842	2	261734	ENST00000460696.1	2002	ENSG00000131697	NPHP4	nephrocystin 4
chr1	5865947	5866055	109	*	hg38_autosomal_noblacklist_tr_vs_un_peak_463	43	.	4.94714	6.76312	4.31209	78	Promoter (1-2kb)	1	5862811	5867652	4842	2	261734	ENST00000460696.1	1597	ENSG00000131697	NPHP4	nephrocystin 4
chr1	5866432	5866540	109	*	hg38_autosomal_noblacklist_tr_vs_un_peak_464	61	.	5.70016	8.71546	6.14215	81	Promoter (1-2kb)	1	5862811	5867652	4842	2	261734	ENST00000460696.1	1112	ENSG00000131697	NPHP4	nephrocystin 4
chr1	5879516	5879624	109	*	hg38_autosomal_noblacklist_tr_vs_un_peak_465	52	.	5.32365	7.72221	5.20969	100	Promoter (2-3kb)	1	5874905	5877466	2562	2	261734	ENST00000506941.1	-2050	ENSG00000131697	NPHP4	nephrocystin 4
chr1	5915021	5916135	1115	*	hg38_autosomal_noblacklist_tr_vs_un_peak_466	331	.	5.31718	36.6198	33.1097	302	Intron (ENST00000478423.6/261734, intron 9 of 25)	1	5886495	5905324	18830	2	261734	ENST00000466897.1	-9697	ENSG00000131697	NPHP4	nephrocystin 4
chr1	5934877	5935575	699	*	hg38_autosomal_noblacklist_tr_vs_un_peak_467	312	.	11.2199	34.7042	31.2419	215	Intron (ENST00000478423.6/261734, intron 7 of 25)	1	5886495	5905324	18830	2	261734	ENST00000466897.1	-29553	ENSG00000131697	NPHP4	nephrocystin 4
chr1	5937925	5938088	164	*	hg38_autosomal_noblacklist_tr_vs_un_peak_468	39	.	3.15175	6.40804	3.99174	75	Intron (ENST00000478423.6/261734, intron 7 of 25)	1	5886495	5905324	18830	2	261734	ENST00000466897.1	-32601	ENSG00000131697	NPHP4	nephrocystin 4
chr1	5938276	5938673	398	*	hg38_autosomal_noblacklist_tr_vs_un_peak_469	205	.	4.80242	23.7088	20.5433	212	Intron (ENST00000478423.6/261734, intron 7 of 25)	1	5886495	5905324	18830	2	261734	ENST00000466897.1	-32952	ENSG00000131697	NPHP4	nephrocystin 4
chr1	5939340	5939500	161	*	hg38_autosomal_noblacklist_tr_vs_un_peak_470	37	.	3.97977	6.17368	3.76763	52	Intron (ENST00000478423.6/261734, intron 7 of 25)	1	5886495	5905324	18830	2	261734	ENST00000466897.1	-34016	ENSG00000131697	NPHP4	nephrocystin 4
chr1	5961738	5961944	207	*	hg38_autosomal_noblacklist_tr_vs_un_peak_471	193	.	8.36773	22.4566	19.3326	107	Exon (ENST00000478423.6/261734, exon 4 of 26)	1	5990927	6090419	99493	1	8514	ENST00000655548.1	-28983	ENSG00000069424	KCNAB2	potassium voltage-gated channel subfamily A regulatory beta subunit 2
chr1	5966715	5967161	447	*	hg38_autosomal_noblacklist_tr_vs_un_peak_472	108	.	6.75097	13.688	10.875	311	Intron (ENST00000478423.6/261734, intron 3 of 25)	1	5990927	6090419	99493	1	8514	ENST00000655548.1	-23766	ENSG00000069424	KCNAB2	potassium voltage-gated channel subfamily A regulatory beta subunit 2
chr1	5967721	5967908	188	*	hg38_autosomal_noblacklist_tr_vs_un_peak_473	90	.	5.51555	11.7967	9.06732	94	Intron (ENST00000478423.6/261734, intron 2 of 25)	1	5990927	6090419	99493	1	8514	ENST00000655548.1	-23019	ENSG00000069424	KCNAB2	potassium voltage-gated channel subfamily A regulatory beta subunit 2
chr1	5977965	5978130	166	*	hg38_autosomal_noblacklist_tr_vs_un_peak_474	45	.	2.9083	7.02967	4.56503	75	Intron (ENST00000478423.6/261734, intron 1 of 25)	1	5990927	6090419	99493	1	8514	ENST00000655548.1	-12797	ENSG00000069424	KCNAB2	potassium voltage-gated channel subfamily A regulatory beta subunit 2
chr1	6053210	6053337	128	*	hg38_autosomal_noblacklist_tr_vs_un_peak_475	115	.	3.54153	14.3908	11.5464	25	Intron (ENST00000655548.1/8514, intron 3 of 9)	1	6046114	6098855	52742	1	8514	ENST00000458166.6	7096	ENSG00000069424	KCNAB2	potassium voltage-gated channel subfamily A regulatory beta subunit 2
chr1	6058739	6058994	256	*	hg38_autosomal_noblacklist_tr_vs_un_peak_476	262	.	8.97592	29.6308	26.2933	53	Intron (ENST00000655548.1/8514, intron 3 of 9)	1	6065753	6100023	34271	1	8514	ENST00000662363.1	-6759	ENSG00000069424	KCNAB2	potassium voltage-gated channel subfamily A regulatory beta subunit 2
chr1	6059871	6060256	386	*	hg38_autosomal_noblacklist_tr_vs_un_peak_477	180	.	6.60234	21.1635	18.0781	171	Intron (ENST00000655548.1/8514, intron 3 of 9)	1	6065753	6100023	34271	1	8514	ENST00000662363.1	-5497	ENSG00000069424	KCNAB2	potassium voltage-gated channel subfamily A regulatory beta subunit 2
chr1	6088855	6088997	143	*	hg38_autosomal_noblacklist_tr_vs_un_peak_478	58	.	5.30636	8.41215	5.86379	53	Promoter (1-2kb)	1	6090296	6096700	6405	1	8514	ENST00000663419.1	-1299	ENSG00000069424	KCNAB2	potassium voltage-gated channel subfamily A regulatory beta subunit 2
chr1	6109043	6109204	162	*	hg38_autosomal_noblacklist_tr_vs_un_peak_479	46	.	1.97196	7.07785	4.61148	10	Promoter (2-3kb)	1	6105081	6106772	1692	2	26038	ENST00000475121.1	-2271	ENSG00000116254	CHD5	chromodomain helicase DNA binding protein 5
chr1	6143525	6143660	136	*	hg38_autosomal_noblacklist_tr_vs_un_peak_480	84	.	5.43279	11.1981	8.49351	84	Promoter (<=1kb)	1	6105081	6144104	39024	2	26038	ENST00000462991.5	444	ENSG00000116254	CHD5	chromodomain helicase DNA binding protein 5
chr1	6241892	6242057	166	*	hg38_autosomal_noblacklist_tr_vs_un_peak_481	105	.	2.77071	13.3903	10.5881	82	Promoter (2-3kb)	1	6244179	6245578	1400	1	390992	ENST00000377898.4	-2122	ENSG00000173673	HES3	hes family bHLH transcription factor 3
chr1	6242177	6242422	246	*	hg38_autosomal_noblacklist_tr_vs_un_peak_482	131	.	2.54808	16.0066	13.1025	53	Promoter (1-2kb)	1	6244179	6245578	1400	1	390992	ENST00000377898.4	-1757	ENSG00000173673	HES3	hes family bHLH transcription factor 3
chr1	6343635	6343823	189	*	hg38_autosomal_noblacklist_tr_vs_un_peak_483	51	.	1.73117	7.68731	5.18873	80	Intron (ENST00000608083.5/11332, intron 2 of 8)	1	6281130	6352249	71120	2	11332	ENST00000473466.2	8426	ENSG00000097021	ACOT7	acyl-CoA thioesterase 7
chr1	6352326	6352510	185	*	hg38_autosomal_noblacklist_tr_vs_un_peak_484	39	.	2.57469	6.35161	3.93866	101	Promoter (<=1kb)	1	6281130	6352249	71120	2	11332	ENST00000473466.2	-77	ENSG00000097021	ACOT7	acyl-CoA thioesterase 7
chr1	6385073	6385245	173	*	hg38_autosomal_noblacklist_tr_vs_un_peak_485	131	.	3.09597	16.0149	13.1107	70	Promoter (<=1kb)	1	6264273	6385813	121541	2	11332	ENST00000377855.6	568	ENSG00000097021	ACOT7	acyl-CoA thioesterase 7
chr1	6404020	6404290	271	*	hg38_autosomal_noblacklist_tr_vs_un_peak_486	107	.	6.17375	13.5895	10.7793	97	Distal Intergenic	1	6264272	6393767	129496	2	11332	ENST00000361521.9	-10253	ENSG00000097021	ACOT7	acyl-CoA thioesterase 7
chr1	6493219	6493427	209	*	hg38_autosomal_noblacklist_tr_vs_un_peak_487	35	.	2.04091	5.95961	3.5664	176	Promoter (1-2kb)	1	6474575	6491696	17122	2	57449	ENST00000675093.1	-1523	ENSG00000171680	PLEKHG5	pleckstrin homology and RhoGEF domain containing G5
chr1	6495049	6495343	295	*	hg38_autosomal_noblacklist_tr_vs_un_peak_488	92	.	3.45228	12.0187	9.27243	243	Promoter (1-2kb)	1	6467122	6496569	29448	2	57449	ENST00000377748.6	1226	ENSG00000171680	PLEKHG5	pleckstrin homology and RhoGEF domain containing G5
chr1	6497590	6497738	149	*	hg38_autosomal_noblacklist_tr_vs_un_peak_489	23	.	1.91313	4.62871	2.35569	148	Promoter (<=1kb)	1	6467122	6497424	30303	2	57449	ENST00000400915.8	-166	ENSG00000171680	PLEKHG5	pleckstrin homology and RhoGEF domain containing G5
chr1	6501918	6502202	285	*	hg38_autosomal_noblacklist_tr_vs_un_peak_490	56	.	3.04281	8.1324	5.6029	89	Intron (ENST00000673471.2/57449, intron 1 of 21)	1	6467122	6506158	39037	2	57449	ENST00000673471.2	3956	ENSG00000171680	PLEKHG5	pleckstrin homology and RhoGEF domain containing G5
chr1	6922403	6922941	539	*	hg38_autosomal_noblacklist_tr_vs_un_peak_491	184	.	7.22074	21.584	18.4806	325	Intron (ENST00000303635.12/23261, intron 3 of 22)	1	6874056	6887842	13787	1	23261	ENST00000467267.1	48347	ENSG00000171735	CAMTA1	calmodulin binding transcription activator 1
chr1	6960317	6960676	360	*	hg38_autosomal_noblacklist_tr_vs_un_peak_492	49	.	2.70421	7.38964	4.91017	168	Intron (ENST00000303635.12/23261, intron 3 of 22)	1	7008376	7014279	5904	2	127138864	ENST00000456701.1	53603	ENSG00000237365	CAMTA1-AS3	CAMTA1 antisense RNA 3
chr1	6965377	6965524	148	*	hg38_autosomal_noblacklist_tr_vs_un_peak_493	41	.	3.71037	6.60524	4.17722	76	Intron (ENST00000303635.12/23261, intron 3 of 22)	1	7008376	7014279	5904	2	127138864	ENST00000456701.1	48755	ENSG00000237365	CAMTA1-AS3	CAMTA1 antisense RNA 3
chr1	7022229	7022337	109	*	hg38_autosomal_noblacklist_tr_vs_un_peak_494	61	.	5.70016	8.71546	6.14215	74	Intron (ENST00000303635.12/23261, intron 3 of 22)	1	7008376	7014279	5904	2	127138864	ENST00000456701.1	-7950	ENSG00000237365	CAMTA1-AS3	CAMTA1 antisense RNA 3
chr1	7046408	7046619	212	*	hg38_autosomal_noblacklist_tr_vs_un_peak_495	79	.	2.63834	10.6137	7.95028	63	Intron (ENST00000303635.12/23261, intron 3 of 22)	1	7008376	7014279	5904	2	127138864	ENST00000456701.1	-32129	ENSG00000237365	CAMTA1-AS3	CAMTA1 antisense RNA 3
chr1	7059979	7060387	409	*	hg38_autosomal_noblacklist_tr_vs_un_peak_496	41	.	2.80347	6.60034	4.17417	261	Intron (ENST00000303635.12/23261, intron 3 of 22)	1	7008376	7014279	5904	2	127138864	ENST00000456701.1	-45700	ENSG00000237365	CAMTA1-AS3	CAMTA1 antisense RNA 3
chr1	7109931	7110106	176	*	hg38_autosomal_noblacklist_tr_vs_un_peak_497	43	.	4.94714	6.76312	4.31209	164	Intron (ENST00000303635.12/23261, intron 4 of 22)	1	7008376	7014279	5904	2	127138864	ENST00000456701.1	-95652	ENSG00000237365	CAMTA1-AS3	CAMTA1 antisense RNA 3
chr1	7117559	7118093	535	*	hg38_autosomal_noblacklist_tr_vs_un_peak_498	188	.	7.84392	21.9149	18.8032	191	Intron (ENST00000303635.12/23261, intron 4 of 22)	1	7008376	7014279	5904	2	127138864	ENST00000456701.1	-103280	ENSG00000237365	CAMTA1-AS3	CAMTA1 antisense RNA 3
chr1	7119208	7119316	109	*	hg38_autosomal_noblacklist_tr_vs_un_peak_499	25	.	3.32157	4.79185	2.50219	6	Intron (ENST00000303635.12/23261, intron 4 of 22)	1	7008376	7014279	5904	2	127138864	ENST00000456701.1	-104929	ENSG00000237365	CAMTA1-AS3	CAMTA1 antisense RNA 3
chr1	7121681	7121889	209	*	hg38_autosomal_noblacklist_tr_vs_un_peak_500	49	.	4.42657	7.39044	4.91026	120	Intron (ENST00000303635.12/23261, intron 4 of 22)	1	7008376	7014279	5904	2	127138864	ENST00000456701.1	-107402	ENSG00000237365	CAMTA1-AS3	CAMTA1 antisense RNA 3
chr1	7218437	7218574	138	*	hg38_autosomal_noblacklist_tr_vs_un_peak_501	89	.	4.43405	11.6676	8.94592	16	Intron (ENST00000303635.12/23261, intron 4 of 22)	1	7312886	7370270	57385	1	23261	ENST00000849779.1	-94312	ENSG00000171735	CAMTA1	calmodulin binding transcription activator 1
chr1	7219171	7219330	160	*	hg38_autosomal_noblacklist_tr_vs_un_peak_502	83	.	5.1668	11.0847	8.38321	86	Intron (ENST00000303635.12/23261, intron 4 of 22)	1	7312886	7370270	57385	1	23261	ENST00000849779.1	-93556	ENSG00000171735	CAMTA1	calmodulin binding transcription activator 1
chr1	7219865	7220682	818	*	hg38_autosomal_noblacklist_tr_vs_un_peak_503	366	.	6.73841	40.2573	36.6579	238	Intron (ENST00000303635.12/23261, intron 4 of 22)	1	7312886	7370270	57385	1	23261	ENST00000849779.1	-92204	ENSG00000171735	CAMTA1	calmodulin binding transcription activator 1
chr1	7223676	7223869	194	*	hg38_autosomal_noblacklist_tr_vs_un_peak_504	48	.	3.88589	7.28745	4.81126	107	Intron (ENST00000303635.12/23261, intron 4 of 22)	1	7312886	7370270	57385	1	23261	ENST00000849779.1	-89017	ENSG00000171735	CAMTA1	calmodulin binding transcription activator 1
chr1	7223998	7224396	399	*	hg38_autosomal_noblacklist_tr_vs_un_peak_505	172	.	6.45608	20.2698	17.2089	249	Intron (ENST00000303635.12/23261, intron 4 of 22)	1	7312886	7370270	57385	1	23261	ENST00000849779.1	-88490	ENSG00000171735	CAMTA1	calmodulin binding transcription activator 1
chr1	7224665	7224972	308	*	hg38_autosomal_noblacklist_tr_vs_un_peak_506	56	.	3.41597	8.13604	5.60589	227	Intron (ENST00000303635.12/23261, intron 4 of 22)	1	7312886	7370270	57385	1	23261	ENST00000849779.1	-87914	ENSG00000171735	CAMTA1	calmodulin binding transcription activator 1
chr1	7228738	7228922	185	*	hg38_autosomal_noblacklist_tr_vs_un_peak_507	74	.	2.84647	10.0751	7.43534	57	Intron (ENST00000303635.12/23261, intron 4 of 22)	1	7312886	7370270	57385	1	23261	ENST00000849779.1	-83964	ENSG00000171735	CAMTA1	calmodulin binding transcription activator 1
chr1	7229650	7230012	363	*	hg38_autosomal_noblacklist_tr_vs_un_peak_508	56	.	3.04281	8.1324	5.6029	61	Intron (ENST00000303635.12/23261, intron 4 of 22)	1	7312886	7370270	57385	1	23261	ENST00000849779.1	-82874	ENSG00000171735	CAMTA1	calmodulin binding transcription activator 1
chr1	7250327	7251028	702	*	hg38_autosomal_noblacklist_tr_vs_un_peak_509	221	.	9.49904	25.3729	22.1603	284	Intron (ENST00000303635.12/23261, intron 5 of 22)	1	7312886	7370270	57385	1	23261	ENST00000849779.1	-61858	ENSG00000171735	CAMTA1	calmodulin binding transcription activator 1
chr1	7252893	7253107	215	*	hg38_autosomal_noblacklist_tr_vs_un_peak_510	42	.	4.42876	6.6833	4.24858	30	Intron (ENST00000303635.12/23261, intron 5 of 22)	1	7312886	7370270	57385	1	23261	ENST00000849779.1	-59779	ENSG00000171735	CAMTA1	calmodulin binding transcription activator 1
chr1	7265874	7265986	113	*	hg38_autosomal_noblacklist_tr_vs_un_peak_511	48	.	3.88589	7.28745	4.81126	68	Intron (ENST00000303635.12/23261, intron 5 of 22)	1	7312886	7370270	57385	1	23261	ENST00000849779.1	-46900	ENSG00000171735	CAMTA1	calmodulin binding transcription activator 1
chr1	7282070	7282186	117	*	hg38_autosomal_noblacklist_tr_vs_un_peak_512	56	.	5.3522	8.16732	5.63677	35	Intron (ENST00000303635.12/23261, intron 5 of 22)	1	7312886	7370270	57385	1	23261	ENST00000849779.1	-30700	ENSG00000171735	CAMTA1	calmodulin binding transcription activator 1
chr1	7285167	7285277	111	*	hg38_autosomal_noblacklist_tr_vs_un_peak_513	50	.	3.7465	7.5581	5.06784	54	Intron (ENST00000303635.12/23261, intron 5 of 22)	1	7312886	7370270	57385	1	23261	ENST00000849779.1	-27609	ENSG00000171735	CAMTA1	calmodulin binding transcription activator 1
chr1	7332120	7332550	431	*	hg38_autosomal_noblacklist_tr_vs_un_peak_514	75	.	2.78584	10.1695	7.52555	346	Intron (ENST00000303635.12/23261, intron 5 of 22)	1	7312886	7370270	57385	1	23261	ENST00000849779.1	19234	ENSG00000171735	CAMTA1	calmodulin binding transcription activator 1
chr1	7334316	7335073	758	*	hg38_autosomal_noblacklist_tr_vs_un_peak_515	211	.	4.62886	24.3819	21.1957	503	Intron (ENST00000303635.12/23261, intron 5 of 22)	1	7312886	7370270	57385	1	23261	ENST00000849779.1	21430	ENSG00000171735	CAMTA1	calmodulin binding transcription activator 1
chr1	7335350	7335597	248	*	hg38_autosomal_noblacklist_tr_vs_un_peak_516	121	.	3.78981	14.9974	12.1362	177	Intron (ENST00000303635.12/23261, intron 5 of 22)	1	7312886	7370270	57385	1	23261	ENST00000849779.1	22464	ENSG00000171735	CAMTA1	calmodulin binding transcription activator 1
chr1	7339860	7340320	461	*	hg38_autosomal_noblacklist_tr_vs_un_peak_517	104	.	3.05492	13.226	10.4281	211	Intron (ENST00000303635.12/23261, intron 5 of 22)	1	7358515	7370277	11763	1	23261	ENST00000849780.1	-18195	ENSG00000171735	CAMTA1	calmodulin binding transcription activator 1
chr1	7341236	7341965	730	*	hg38_autosomal_noblacklist_tr_vs_un_peak_518	82	.	2.21898	10.9445	8.24896	391	Intron (ENST00000303635.12/23261, intron 5 of 22)	1	7358515	7370277	11763	1	23261	ENST00000849780.1	-16550	ENSG00000171735	CAMTA1	calmodulin binding transcription activator 1
chr1	7343961	7344743	783	*	hg38_autosomal_noblacklist_tr_vs_un_peak_519	102	.	2.82888	13.0388	10.2494	692	Intron (ENST00000303635.12/23261, intron 5 of 22)	1	7358515	7370277	11763	1	23261	ENST00000849780.1	-13772	ENSG00000171735	CAMTA1	calmodulin binding transcription activator 1
chr1	7366425	7366915	491	*	hg38_autosomal_noblacklist_tr_vs_un_peak_520	116	.	3.88623	14.4988	11.6525	263	Promoter (2-3kb)	1	7368942	7370270	1329	1	23261	ENST00000427317.1	-2027	ENSG00000171735	CAMTA1	calmodulin binding transcription activator 1
chr1	7379690	7379849	160	*	hg38_autosomal_noblacklist_tr_vs_un_peak_521	21	.	1.52399	4.37299	2.11274	0	Exon (ENST00000751307.1/102725193, exon 2 of 2)	1	7379384	7389908	10525	2	102725193	ENST00000751307.1	10059	NA	CAMTA1-AS2	CAMTA1 antisense RNA 2
chr1	7388289	7388536	248	*	hg38_autosomal_noblacklist_tr_vs_un_peak_522	36	.	1.69359	6.03906	3.64338	226	Promoter (1-2kb)	1	7379384	7389908	10525	2	102725193	ENST00000751307.1	1372	NA	CAMTA1-AS2	CAMTA1 antisense RNA 2
chr1	7393197	7393426	230	*	hg38_autosomal_noblacklist_tr_vs_un_peak_523	96	.	3.48738	12.4512	9.69053	104	Intron (ENST00000303635.12/23261, intron 5 of 22)	1	7388183	7389915	1733	2	102725193	ENST00000751308.1	-3282	NA	CAMTA1-AS2	CAMTA1 antisense RNA 2
chr1	7401819	7402289	471	*	hg38_autosomal_noblacklist_tr_vs_un_peak_524	424	.	4.17196	46.2327	42.4948	152	Intron (ENST00000303635.12/23261, intron 5 of 22)	1	7388183	7389915	1733	2	102725193	ENST00000751308.1	-11904	NA	CAMTA1-AS2	CAMTA1 antisense RNA 2
chr1	7403336	7403558	223	*	hg38_autosomal_noblacklist_tr_vs_un_peak_525	114	.	5.64107	14.2995	11.4583	83	Intron (ENST00000303635.12/23261, intron 5 of 22)	1	7388183	7389915	1733	2	102725193	ENST00000751308.1	-13421	NA	CAMTA1-AS2	CAMTA1 antisense RNA 2
chr1	7424570	7424866	297	*	hg38_autosomal_noblacklist_tr_vs_un_peak_526	54	.	4.06141	7.99138	5.46722	24	Intron (ENST00000303635.12/23261, intron 5 of 22)	1	7440567	7441581	1015	2	101928836	ENST00000837344.1	16715	NA	CAMTA1-AS1	CAMTA1 antisense RNA 1
chr1	7447210	7447377	168	*	hg38_autosomal_noblacklist_tr_vs_un_peak_527	46	.	2.13567	7.16231	4.69119	78	Intron (ENST00000303635.12/23261, intron 5 of 22)	1	7440491	7441612	1122	2	101928836	ENST00000837339.1	-5598	NA	CAMTA1-AS1	CAMTA1 antisense RNA 1
chr1	7468323	7468515	193	*	hg38_autosomal_noblacklist_tr_vs_un_peak_528	37	.	2.08938	6.13022	3.73109	86	Intron (ENST00000303635.12/23261, intron 6 of 22)	1	7440491	7441612	1122	2	101928836	ENST00000837339.1	-26711	NA	CAMTA1-AS1	CAMTA1 antisense RNA 1
chr1	7471092	7471233	142	*	hg38_autosomal_noblacklist_tr_vs_un_peak_529	42	.	1.58313	6.66443	4.23491	7	Intron (ENST00000303635.12/23261, intron 6 of 22)	1	7440491	7441612	1122	2	101928836	ENST00000837339.1	-29480	NA	CAMTA1-AS1	CAMTA1 antisense RNA 1
chr1	7471900	7472115	216	*	hg38_autosomal_noblacklist_tr_vs_un_peak_530	104	.	2.91612	13.2038	10.4068	72	Intron (ENST00000303635.12/23261, intron 6 of 22)	1	7440491	7441612	1122	2	101928836	ENST00000837339.1	-30288	NA	CAMTA1-AS1	CAMTA1 antisense RNA 1
chr1	7476971	7477387	417	*	hg38_autosomal_noblacklist_tr_vs_un_peak_531	106	.	2.18801	13.4531	10.6485	259	Intron (ENST00000303635.12/23261, intron 6 of 22)	1	7440491	7441612	1122	2	101928836	ENST00000837339.1	-35359	NA	CAMTA1-AS1	CAMTA1 antisense RNA 1
chr1	7482948	7483056	109	*	hg38_autosomal_noblacklist_tr_vs_un_peak_532	69	.	3.90397	9.529	6.91868	54	Intron (ENST00000303635.12/23261, intron 6 of 22)	1	7440491	7441612	1122	2	101928836	ENST00000837339.1	-41336	NA	CAMTA1-AS1	CAMTA1 antisense RNA 1
chr1	7485508	7485636	129	*	hg38_autosomal_noblacklist_tr_vs_un_peak_533	52	.	3.8233	7.73977	5.22447	29	Intron (ENST00000303635.12/23261, intron 6 of 22)	1	7440491	7441612	1122	2	101928836	ENST00000837339.1	-43896	NA	CAMTA1-AS1	CAMTA1 antisense RNA 1
chr1	7491631	7491948	318	*	hg38_autosomal_noblacklist_tr_vs_un_peak_534	66	.	4.8604	9.25857	6.66428	92	Intron (ENST00000303635.12/23261, intron 6 of 22)	1	7440491	7441612	1122	2	101928836	ENST00000837339.1	-50019	NA	CAMTA1-AS1	CAMTA1 antisense RNA 1
chr1	7495973	7496104	132	*	hg38_autosomal_noblacklist_tr_vs_un_peak_535	50	.	2.64094	7.50651	5.023	112	Intron (ENST00000303635.12/23261, intron 6 of 22)	1	7440491	7441612	1122	2	101928836	ENST00000837339.1	-54361	NA	CAMTA1-AS1	CAMTA1 antisense RNA 1
chr1	7520416	7520578	163	*	hg38_autosomal_noblacklist_tr_vs_un_peak_536	77	.	3.97501	10.3583	7.70411	37	Intron (ENST00000303635.12/23261, intron 6 of 22)	1	7440491	7441612	1122	2	101928836	ENST00000837339.1	-78804	NA	CAMTA1-AS1	CAMTA1 antisense RNA 1
chr1	7526559	7526774	216	*	hg38_autosomal_noblacklist_tr_vs_un_peak_537	95	.	7.18291	12.3518	9.59345	146	Intron (ENST00000303635.12/23261, intron 6 of 22)	1	7440491	7441612	1122	2	101928836	ENST00000837339.1	-84947	NA	CAMTA1-AS1	CAMTA1 antisense RNA 1
chr1	7527066	7527373	308	*	hg38_autosomal_noblacklist_tr_vs_un_peak_538	134	.	6.83194	16.4086	13.4899	219	Intron (ENST00000303635.12/23261, intron 6 of 22)	1	7440491	7441612	1122	2	101928836	ENST00000837339.1	-85454	NA	CAMTA1-AS1	CAMTA1 antisense RNA 1
chr1	7537433	7537589	157	*	hg38_autosomal_noblacklist_tr_vs_un_peak_539	158	.	3.06066	18.9156	15.8949	68	Intron (ENST00000303635.12/23261, intron 6 of 22)	1	7440491	7441612	1122	2	101928836	ENST00000837339.1	-95821	NA	CAMTA1-AS1	CAMTA1 antisense RNA 1
chr1	7538086	7538395	310	*	hg38_autosomal_noblacklist_tr_vs_un_peak_540	343	.	4.89527	37.8702	34.3236	137	Intron (ENST00000303635.12/23261, intron 6 of 22)	1	7440491	7441612	1122	2	101928836	ENST00000837339.1	-96474	NA	CAMTA1-AS1	CAMTA1 antisense RNA 1
chr1	7549377	7549568	192	*	hg38_autosomal_noblacklist_tr_vs_un_peak_541	163	.	8.06767	19.4059	16.3733	104	Intron (ENST00000303635.12/23261, intron 6 of 22)	1	7440491	7441612	1122	2	101928836	ENST00000837339.1	-107765	NA	CAMTA1-AS1	CAMTA1 antisense RNA 1
chr1	7551508	7551683	176	*	hg38_autosomal_noblacklist_tr_vs_un_peak_542	45	.	3.64056	7.05547	4.58995	152	Intron (ENST00000303635.12/23261, intron 6 of 22)	1	7440491	7441612	1122	2	101928836	ENST00000837339.1	-109896	NA	CAMTA1-AS1	CAMTA1 antisense RNA 1
chr1	7554437	7554545	109	*	hg38_autosomal_noblacklist_tr_vs_un_peak_543	63	.	4.52474	8.97129	6.38934	70	Intron (ENST00000303635.12/23261, intron 6 of 22)	1	7664285	7767830	103546	1	23261	ENST00000700419.1	-109740	ENSG00000171735	CAMTA1	calmodulin binding transcription activator 1
chr1	7574342	7574670	329	*	hg38_autosomal_noblacklist_tr_vs_un_peak_544	55	.	3.23144	8.09835	5.57026	157	Intron (ENST00000303635.12/23261, intron 6 of 22)	1	7664285	7767830	103546	1	23261	ENST00000700419.1	-89615	ENSG00000171735	CAMTA1	calmodulin binding transcription activator 1
chr1	7592805	7592913	109	*	hg38_autosomal_noblacklist_tr_vs_un_peak_545	77	.	6.2232	10.4213	7.76414	85	Intron (ENST00000303635.12/23261, intron 6 of 22)	1	7664285	7767830	103546	1	23261	ENST00000700419.1	-71372	ENSG00000171735	CAMTA1	calmodulin binding transcription activator 1
chr1	7608999	7609239	241	*	hg38_autosomal_noblacklist_tr_vs_un_peak_546	61	.	3.52567	8.74288	6.16783	126	Intron (ENST00000303635.12/23261, intron 6 of 22)	1	7664285	7767830	103546	1	23261	ENST00000700419.1	-55046	ENSG00000171735	CAMTA1	calmodulin binding transcription activator 1
chr1	7609345	7609488	144	*	hg38_autosomal_noblacklist_tr_vs_un_peak_547	62	.	4.29729	8.82418	6.24684	73	Intron (ENST00000303635.12/23261, intron 6 of 22)	1	7664285	7767830	103546	1	23261	ENST00000700419.1	-54797	ENSG00000171735	CAMTA1	calmodulin binding transcription activator 1
chr1	7610010	7610284	275	*	hg38_autosomal_noblacklist_tr_vs_un_peak_548	344	.	8.02333	38.0078	34.4587	142	Intron (ENST00000303635.12/23261, intron 6 of 22)	1	7664285	7767830	103546	1	23261	ENST00000700419.1	-54001	ENSG00000171735	CAMTA1	calmodulin binding transcription activator 1
chr1	7612566	7612961	396	*	hg38_autosomal_noblacklist_tr_vs_un_peak_549	51	.	2.86238	7.67859	5.18016	203	Intron (ENST00000303635.12/23261, intron 6 of 22)	1	7664285	7767830	103546	1	23261	ENST00000700419.1	-51324	ENSG00000171735	CAMTA1	calmodulin binding transcription activator 1
chr1	7613107	7613896	790	*	hg38_autosomal_noblacklist_tr_vs_un_peak_550	218	.	2.56507	25.023	21.8214	493	Intron (ENST00000303635.12/23261, intron 6 of 22)	1	7664285	7767830	103546	1	23261	ENST00000700419.1	-50389	ENSG00000171735	CAMTA1	calmodulin binding transcription activator 1
chr1	7614068	7614379	312	*	hg38_autosomal_noblacklist_tr_vs_un_peak_551	303	.	6.59494	33.7436	30.3022	131	Intron (ENST00000303635.12/23261, intron 6 of 22)	1	7664285	7767830	103546	1	23261	ENST00000700419.1	-49906	ENSG00000171735	CAMTA1	calmodulin binding transcription activator 1
chr1	7614544	7614679	136	*	hg38_autosomal_noblacklist_tr_vs_un_peak_552	46	.	2.8431	7.17125	4.69995	101	Intron (ENST00000303635.12/23261, intron 6 of 22)	1	7664285	7767830	103546	1	23261	ENST00000700419.1	-49606	ENSG00000171735	CAMTA1	calmodulin binding transcription activator 1
chr1	7614789	7614936	148	*	hg38_autosomal_noblacklist_tr_vs_un_peak_553	60	.	3.04382	8.61001	6.05403	41	Intron (ENST00000303635.12/23261, intron 6 of 22)	1	7664285	7767830	103546	1	23261	ENST00000700419.1	-49349	ENSG00000171735	CAMTA1	calmodulin binding transcription activator 1
chr1	7616957	7617463	507	*	hg38_autosomal_noblacklist_tr_vs_un_peak_554	329	.	8.07031	36.4335	32.9262	223	Intron (ENST00000303635.12/23261, intron 6 of 22)	1	7664285	7767830	103546	1	23261	ENST00000700419.1	-46822	ENSG00000171735	CAMTA1	calmodulin binding transcription activator 1
chr1	7620244	7620598	355	*	hg38_autosomal_noblacklist_tr_vs_un_peak_555	122	.	5.81659	15.1622	12.2944	123	Intron (ENST00000303635.12/23261, intron 6 of 22)	1	7664285	7767830	103546	1	23261	ENST00000700419.1	-43687	ENSG00000171735	CAMTA1	calmodulin binding transcription activator 1
chr1	7630400	7630891	492	*	hg38_autosomal_noblacklist_tr_vs_un_peak_556	155	.	6.16355	18.5163	15.5187	240	Intron (ENST00000303635.12/23261, intron 6 of 22)	1	7664285	7767830	103546	1	23261	ENST00000700419.1	-33394	ENSG00000171735	CAMTA1	calmodulin binding transcription activator 1
chr1	7631255	7631371	117	*	hg38_autosomal_noblacklist_tr_vs_un_peak_557	47	.	4.38098	7.23473	4.76146	53	Intron (ENST00000303635.12/23261, intron 6 of 22)	1	7664285	7767830	103546	1	23261	ENST00000700419.1	-32914	ENSG00000171735	CAMTA1	calmodulin binding transcription activator 1
chr1	7637248	7637523	276	*	hg38_autosomal_noblacklist_tr_vs_un_peak_558	285	.	7.79045	31.8989	28.5059	109	Intron (ENST00000303635.12/23261, intron 6 of 22)	1	7664285	7767830	103546	1	23261	ENST00000700419.1	-26762	ENSG00000171735	CAMTA1	calmodulin binding transcription activator 1
chr1	7641684	7641829	146	*	hg38_autosomal_noblacklist_tr_vs_un_peak_559	54	.	2.69944	7.96785	5.44584	87	Intron (ENST00000303635.12/23261, intron 7 of 22)	1	7664285	7767830	103546	1	23261	ENST00000700419.1	-22456	ENSG00000171735	CAMTA1	calmodulin binding transcription activator 1
chr1	7645461	7645829	369	*	hg38_autosomal_noblacklist_tr_vs_un_peak_560	167	.	3.64813	19.8381	16.7931	202	Intron (ENST00000303635.12/23261, intron 7 of 22)	1	7664285	7767830	103546	1	23261	ENST00000700419.1	-18456	ENSG00000171735	CAMTA1	calmodulin binding transcription activator 1
chr1	7649084	7649244	161	*	hg38_autosomal_noblacklist_tr_vs_un_peak_561	58	.	2.75795	8.4396	5.89058	135	Intron (ENST00000303635.12/23261, intron 7 of 22)	1	7664285	7767830	103546	1	23261	ENST00000700419.1	-15041	ENSG00000171735	CAMTA1	calmodulin binding transcription activator 1
chr1	7668639	7668909	271	*	hg38_autosomal_noblacklist_tr_vs_un_peak_562	154	.	3.98658	18.4858	15.494	64	Promoter (<=1kb)	1	7669759	7767736	97978	1	23261	ENST00000700420.1	-850	ENSG00000171735	CAMTA1	calmodulin binding transcription activator 1
chr1	7940813	7940986	174	*	hg38_autosomal_noblacklist_tr_vs_un_peak_563	90	.	5.51555	11.7967	9.06732	52	Promoter (<=1kb)	1	7915871	7940839	24969	2	3604	ENST00000377507.8	0	ENSG00000049249	TNFRSF9	TNF receptor superfamily member 9
chr1	8047676	8048135	460	*	hg38_autosomal_noblacklist_tr_vs_un_peak_564	124	.	5.0323	15.306	12.4215	313	Intron (ENST00000445300.2/121832806, intron 2 of 2)	1	8028439	8029517	1079	1	121832806	ENST00000777657.1	19237	NA	ERRFI1-DT	ERRFI1 divergent transcript
chr1	8048221	8048384	164	*	hg38_autosomal_noblacklist_tr_vs_un_peak_565	52	.	3.67704	7.73977	5.22447	98	Intron (ENST00000445300.2/121832806, intron 2 of 2)	1	8028439	8029517	1079	1	121832806	ENST00000777657.1	19782	NA	ERRFI1-DT	ERRFI1 divergent transcript
chr1	8133781	8133889	109	*	hg38_autosomal_noblacklist_tr_vs_un_peak_566	61	.	5.70016	8.71546	6.14215	64	Intron (ENST00000777659.1/ENST00000777659.1, intron 1 of 2)	1	8158695	8215210	56516	1	102724539	ENST00000777791.1	-24806	NA	LINC01714	long intergenic non-protein coding RNA 1714
chr1	8137908	8138215	308	*	hg38_autosomal_noblacklist_tr_vs_un_peak_567	52	.	3.67704	7.73977	5.22447	146	Intron (ENST00000777659.1/ENST00000777659.1, intron 1 of 2)	1	8158695	8215210	56516	1	102724539	ENST00000777791.1	-20480	NA	LINC01714	long intergenic non-protein coding RNA 1714
chr1	8165964	8166089	126	*	hg38_autosomal_noblacklist_tr_vs_un_peak_568	107	.	6.17375	13.5895	10.7793	98	Promoter (<=1kb)	1	8165834	8215210	49377	1	102724539	ENST00000777793.1	130	NA	LINC01714	long intergenic non-protein coding RNA 1714
chr1	8166346	8166700	355	*	hg38_autosomal_noblacklist_tr_vs_un_peak_569	116	.	6.39315	14.5125	11.6631	151	Promoter (<=1kb)	1	8165834	8215210	49377	1	102724539	ENST00000777793.1	512	NA	LINC01714	long intergenic non-protein coding RNA 1714
chr1	8167246	8167404	159	*	hg38_autosomal_noblacklist_tr_vs_un_peak_570	71	.	6.07667	9.74043	7.11313	85	Promoter (1-2kb)	1	8165834	8215210	49377	1	102724539	ENST00000777793.1	1412	NA	LINC01714	long intergenic non-protein coding RNA 1714
chr1	8169796	8169999	204	*	hg38_autosomal_noblacklist_tr_vs_un_peak_571	94	.	6.47648	12.1886	9.43476	106	Intron (ENST00000777658.1/ENST00000777658.1, intron 2 of 3)	1	8165834	8215210	49377	1	102724539	ENST00000777793.1	3962	NA	LINC01714	long intergenic non-protein coding RNA 1714
chr1	8259674	8259808	135	*	hg38_autosomal_noblacklist_tr_vs_un_peak_572	37	.	3.76037	6.17368	3.76763	26	Promoter (<=1kb)	1	8259887	8294546	34660	1	124903835	ENST00000775480.1	-79	NA	LOC124903835	uncharacterized LOC124903835
chr1	8284277	8284485	209	*	hg38_autosomal_noblacklist_tr_vs_un_peak_573	44	.	4.19917	6.9063	4.44776	132	Promoter (1-2kb)	1	8282401	8295010	12610	1	124903835	ENST00000775482.1	1876	NA	LOC124903835	uncharacterized LOC124903835
chr1	8343439	8343615	177	*	hg38_autosomal_noblacklist_tr_vs_un_peak_574	66	.	4.63737	9.20235	6.61242	101	Intron (ENST00000471889.7/50651, intron 8 of 8)	1	8330428	8336109	5682	1	50651	ENST00000481265.1	13011	ENSG00000162426	SLC45A1	solute carrier family 45 member 1
chr1	8439093	8439788	696	*	hg38_autosomal_noblacklist_tr_vs_un_peak_575	91	.	1.97309	11.8954	9.1541	12	Intron (ENST00000337907.7/473, intron 12 of 23)	1	8425638	8430041	4404	1	102724552	ENST00000444276.1	13455	NA	RERE-AS1	RERE antisense RNA 1
chr1	8463112	8463366	255	*	hg38_autosomal_noblacklist_tr_vs_un_peak_576	114	.	5.64107	14.2995	11.4583	149	Intron (ENST00000337907.7/473, intron 12 of 23)	1	8425638	8430041	4404	1	102724552	ENST00000444276.1	37474	NA	RERE-AS1	RERE antisense RNA 1
chr1	8649112	8649366	255	*	hg38_autosomal_noblacklist_tr_vs_un_peak_577	59	.	2.43889	8.46262	5.91059	120	Intron (ENST00000337907.7/473, intron 3 of 23)	1	8353943	8656371	302429	2	473	ENST00000400907.6	7005	ENSG00000142599	RERE	arginine-glutamic acid dipeptide repeats
chr1	8739414	8739591	178	*	hg38_autosomal_noblacklist_tr_vs_un_peak_578	22	.	2.54887	4.47616	2.2106	96	Intron (ENST00000337907.7/473, intron 2 of 23)	1	8464970	8753838	288869	2	473	ENST00000480342.5	14247	ENSG00000142599	RERE	arginine-glutamic acid dipeptide repeats
chr1	8822721	8822978	258	*	hg38_autosomal_noblacklist_tr_vs_un_peak_579	53	.	4.50736	7.82911	5.31152	116	Intron (ENST00000656437.1/473, intron 2 of 18)	1	8352404	8817640	465237	2	473	ENST00000400908.7	-5081	ENSG00000142599	RERE	arginine-glutamic acid dipeptide repeats
chr1	8986277	8986464	188	*	hg38_autosomal_noblacklist_tr_vs_un_peak_580	87	.	3.44744	11.4739	8.7585	137	Distal Intergenic	1	9002973	9026423	23451	2	155184	ENST00000400906.2	39959	ENSG00000197241	SLC2A7	solute carrier family 2 member 7
chr1	9061417	9061564	148	*	hg38_autosomal_noblacklist_tr_vs_un_peak_581	44	.	4.19917	6.9063	4.44776	75	Intron (ENST00000377424.9/6518, intron 1 of 11)	1	9040080	9069604	29525	2	6518	ENST00000377414.7	8040	ENSG00000142583	SLC2A5	solute carrier family 2 member 5
chr1	9062238	9062429	192	*	hg38_autosomal_noblacklist_tr_vs_un_peak_582	34	.	2.97718	5.86828	3.48147	14	Intron (ENST00000377424.9/6518, intron 1 of 11)	1	9040080	9069604	29525	2	6518	ENST00000377414.7	7175	ENSG00000142583	SLC2A5	solute carrier family 2 member 5
chr1	9164076	9164204	129	*	hg38_autosomal_noblacklist_tr_vs_un_peak_583	50	.	4.7213	7.53305	5.04473	66	Intron (ENST00000782880.1/106614088, intron 1 of 1)	1	9151668	9151777	110	2	407040	ENST00000385130.1	-12299	ENSG00000284357	MIR34A	microRNA 34a
chr1	9196664	9197043	380	*	hg38_autosomal_noblacklist_tr_vs_un_peak_584	268	.	5.0982	30.1629	26.8154	252	Promoter (<=1kb)	1	9139555	9197085	57531	2	106614088	ENST00000782879.1	42	ENSG00000228526	MIR34AHG	MIR34A host gene
chr1	9201408	9201657	250	*	hg38_autosomal_noblacklist_tr_vs_un_peak_585	121	.	3.01966	14.998	12.1367	96	Exon (ENST00000783111.1/ENST00000783111.1, exon 1 of 3)	1	9139555	9197085	57531	2	106614088	ENST00000782879.1	-4323	ENSG00000228526	MIR34AHG	MIR34A host gene
chr1	9228523	9228803	281	*	hg38_autosomal_noblacklist_tr_vs_un_peak_586	143	.	8.18664	17.3217	14.3733	220	Distal Intergenic	1	9234774	9271337	36564	1	9563	ENST00000377403.7	-5971	ENSG00000049239	H6PD	hexose-6-phosphate dehydrogenase/glucose 1-dehydrogenase
chr1	9259912	9260229	318	*	hg38_autosomal_noblacklist_tr_vs_un_peak_587	63	.	2.87147	8.96154	6.3798	234	Intron (ENST00000377403.7/9563, intron 3 of 4)	1	9241960	9242715	756	2	124903836	ENST00000785043.1	-17197	ENSG00000302217	LOC124903836	uncharacterized LOC124903836
chr1	9260398	9260778	381	*	hg38_autosomal_noblacklist_tr_vs_un_peak_588	111	.	2.95747	13.9273	11.1079	156	Intron (ENST00000377403.7/9563, intron 3 of 4)	1	9241960	9242715	756	2	124903836	ENST00000785043.1	-17683	ENSG00000302217	LOC124903836	uncharacterized LOC124903836
chr1	9270571	9270816	246	*	hg38_autosomal_noblacklist_tr_vs_un_peak_589	101	.	3.96141	12.8929	10.1155	164	3' UTR	1	9292894	9369532	76639	1	80176	ENST00000328089.11	-22078	ENSG00000171621	SPSB1	splA/ryanodine receptor domain and SOCS box containing 1
chr1	9275595	9275737	143	*	hg38_autosomal_noblacklist_tr_vs_un_peak_590	77	.	5.967	10.3775	7.72252	96	Distal Intergenic	1	9292894	9369532	76639	1	80176	ENST00000328089.11	-17157	ENSG00000171621	SPSB1	splA/ryanodine receptor domain and SOCS box containing 1
chr1	9280459	9280726	268	*	hg38_autosomal_noblacklist_tr_vs_un_peak_591	435	.	7.3966	47.3458	43.5841	101	Distal Intergenic	1	9292894	9369532	76639	1	80176	ENST00000328089.11	-12168	ENSG00000171621	SPSB1	splA/ryanodine receptor domain and SOCS box containing 1
chr1	9282167	9282383	217	*	hg38_autosomal_noblacklist_tr_vs_un_peak_592	21	.	1.78852	4.39331	2.13235	0	Distal Intergenic	1	9292894	9369532	76639	1	80176	ENST00000328089.11	-10511	ENSG00000171621	SPSB1	splA/ryanodine receptor domain and SOCS box containing 1
chr1	9290144	9290276	133	*	hg38_autosomal_noblacklist_tr_vs_un_peak_593	64	.	3.83508	9.02454	6.44091	36	Promoter (2-3kb)	1	9292894	9369532	76639	1	80176	ENST00000328089.11	-2618	ENSG00000171621	SPSB1	splA/ryanodine receptor domain and SOCS box containing 1
chr1	9294309	9294655	347	*	hg38_autosomal_noblacklist_tr_vs_un_peak_594	51	.	2.96303	7.60861	5.11596	86	Promoter (<=1kb)	1	9294528	9356497	61970	1	80176	ENST00000450402.1	0	ENSG00000171621	SPSB1	splA/ryanodine receptor domain and SOCS box containing 1
chr1	9303146	9303368	223	*	hg38_autosomal_noblacklist_tr_vs_un_peak_595	116	.	4.90693	14.5376	11.687	101	Intron (ENST00000328089.11/80176, intron 1 of 2)	1	9294528	9356497	61970	1	80176	ENST00000450402.1	8618	ENSG00000171621	SPSB1	splA/ryanodine receptor domain and SOCS box containing 1
chr1	9315639	9315769	131	*	hg38_autosomal_noblacklist_tr_vs_un_peak_596	22	.	2.54887	4.47616	2.2106	121	Intron (ENST00000328089.11/80176, intron 1 of 2)	1	9294528	9356497	61970	1	80176	ENST00000450402.1	21111	ENSG00000171621	SPSB1	splA/ryanodine receptor domain and SOCS box containing 1
chr1	9315932	9316040	109	*	hg38_autosomal_noblacklist_tr_vs_un_peak_597	37	.	3.35222	6.11413	3.716	74	Intron (ENST00000328089.11/80176, intron 1 of 2)	1	9294528	9356497	61970	1	80176	ENST00000450402.1	21404	ENSG00000171621	SPSB1	splA/ryanodine receptor domain and SOCS box containing 1
chr1	9316230	9316341	112	*	hg38_autosomal_noblacklist_tr_vs_un_peak_598	30	.	2.74389	5.42882	3.0845	108	Intron (ENST00000328089.11/80176, intron 1 of 2)	1	9294528	9356497	61970	1	80176	ENST00000450402.1	21702	ENSG00000171621	SPSB1	splA/ryanodine receptor domain and SOCS box containing 1
chr1	9317898	9318045	148	*	hg38_autosomal_noblacklist_tr_vs_un_peak_599	66	.	4.85736	9.25272	6.6585	89	Intron (ENST00000328089.11/80176, intron 1 of 2)	1	9294528	9356497	61970	1	80176	ENST00000450402.1	23370	ENSG00000171621	SPSB1	splA/ryanodine receptor domain and SOCS box containing 1
chr1	9371737	9371899	163	*	hg38_autosomal_noblacklist_tr_vs_un_peak_600	24	.	2.40456	4.75251	2.46821	80	Exon (ENST00000736035.1/ENST00000736035.1, exon 2 of 2)	1	9355707	9367575	11869	1	80176	ENST00000377399.2	16030	ENSG00000171621	SPSB1	splA/ryanodine receptor domain and SOCS box containing 1
chr1	9400082	9400215	134	*	hg38_autosomal_noblacklist_tr_vs_un_peak_601	52	.	3.94925	7.7465	5.23102	91	Distal Intergenic	1	9426975	9428916	1942	2	100506022	ENST00000641507.1	28701	ENSG00000284693	LINC02606	long intergenic non-protein coding RNA 2606
chr1	9400737	9400904	168	*	hg38_autosomal_noblacklist_tr_vs_un_peak_602	39	.	3.60791	6.39021	3.97613	99	Distal Intergenic	1	9426975	9428916	1942	2	100506022	ENST00000641507.1	28012	ENSG00000284693	LINC02606	long intergenic non-protein coding RNA 2606
chr1	9401960	9402068	109	*	hg38_autosomal_noblacklist_tr_vs_un_peak_603	44	.	4.1597	6.91145	4.45237	54	Distal Intergenic	1	9426975	9428916	1942	2	100506022	ENST00000641507.1	26848	ENSG00000284693	LINC02606	long intergenic non-protein coding RNA 2606
chr1	9413452	9413602	151	*	hg38_autosomal_noblacklist_tr_vs_un_peak_604	61	.	3.42646	8.67725	6.1184	119	Intron (ENST00000827163.1/ENST00000827163.1, intron 2 of 2)	1	9426975	9428916	1942	2	100506022	ENST00000641507.1	15314	ENSG00000284693	LINC02606	long intergenic non-protein coding RNA 2606
chr1	9413839	9414014	176	*	hg38_autosomal_noblacklist_tr_vs_un_peak_605	41	.	3.68604	6.55441	4.12992	77	Intron (ENST00000827163.1/ENST00000827163.1, intron 2 of 2)	1	9426975	9428916	1942	2	100506022	ENST00000641507.1	14902	ENSG00000284693	LINC02606	long intergenic non-protein coding RNA 2606
chr1	9438620	9438866	247	*	hg38_autosomal_noblacklist_tr_vs_un_peak_606	94	.	6.47648	12.1886	9.43476	140	Promoter (1-2kb)	1	9426649	9440564	13916	2	100506022	ENST00000641940.1	1698	ENSG00000284693	LINC02606	long intergenic non-protein coding RNA 2606
chr1	9467455	9467609	155	*	hg38_autosomal_noblacklist_tr_vs_un_peak_607	59	.	5.37443	8.52177	5.96787	53	Distal Intergenic	1	9427231	9455647	28417	2	100506022	ENST00000775385.1	-11808	ENSG00000284693	LINC02606	long intergenic non-protein coding RNA 2606
chr1	9471915	9472046	132	*	hg38_autosomal_noblacklist_tr_vs_un_peak_608	56	.	4.89791	8.21357	5.68068	74	Distal Intergenic	1	9427231	9455647	28417	2	100506022	ENST00000775385.1	-16268	ENSG00000284693	LINC02606	long intergenic non-protein coding RNA 2606
chr1	9472926	9473400	475	*	hg38_autosomal_noblacklist_tr_vs_un_peak_609	281	.	12.0346	31.5779	28.1919	302	Distal Intergenic	1	9427231	9455647	28417	2	100506022	ENST00000775385.1	-17279	ENSG00000284693	LINC02606	long intergenic non-protein coding RNA 2606
chr1	9477008	9477161	154	*	hg38_autosomal_noblacklist_tr_vs_un_peak_610	123	.	8.33573	15.2747	12.3915	79	Distal Intergenic	1	9427231	9455647	28417	2	100506022	ENST00000775385.1	-21361	ENSG00000284693	LINC02606	long intergenic non-protein coding RNA 2606
chr1	9482613	9482726	114	*	hg38_autosomal_noblacklist_tr_vs_un_peak_611	74	.	5.07676	10.0802	7.43785	81	Distal Intergenic	1	9427231	9455647	28417	2	100506022	ENST00000775385.1	-26966	ENSG00000284693	LINC02606	long intergenic non-protein coding RNA 2606
chr1	9561536	9561782	247	*	hg38_autosomal_noblacklist_tr_vs_un_peak_612	56	.	2.37101	8.20837	5.67652	123	Intron (ENST00000302692.7/84275, intron 2 of 6)	1	9539465	9585173	45709	1	84275	ENST00000302692.7	22071	ENSG00000171612	SLC25A33	solute carrier family 25 member 33
chr1	9596413	9596537	125	*	hg38_autosomal_noblacklist_tr_vs_un_peak_613	82	.	5.29616	10.9285	8.2335	58	Promoter (<=1kb)	1	9596897	9614873	17977	1	199953	ENST00000416541.5	-360	ENSG00000188807	TMEM201	transmembrane protein 201
chr1	9700490	9700625	136	*	hg38_autosomal_noblacklist_tr_vs_un_peak_614	53	.	5.17057	7.8795	5.36097	79	Intron (ENST00000698706.1/5293, intron 3 of 4)	1	9710198	9727232	17035	1	5293	ENST00000361110.6	-9573	ENSG00000171608	PIK3CD	phosphatidylinositol-4,5-bisphosphate 3-kinase catalytic subunit delta
chr1	9792350	9792655	306	*	hg38_autosomal_noblacklist_tr_vs_un_peak_615	234	.	7.6262	26.7458	23.4897	225	Intron (ENST00000377298.9/22883, intron 1 of 18)	1	9729027	9823669	94643	2	22883	ENST00000650348.1	31014	ENSG00000171603	CLSTN1	calsyntenin 1
chr1	9825418	9825715	298	*	hg38_autosomal_noblacklist_tr_vs_un_peak_616	73	.	2.30751	10.0111	7.37315	145	Promoter (1-2kb)	1	9729028	9823984	94957	2	22883	ENST00000361311.4	-1434	ENSG00000171603	CLSTN1	calsyntenin 1
chr1	9853051	9853384	334	*	hg38_autosomal_noblacklist_tr_vs_un_peak_617	54	.	4.73003	7.92342	5.40274	137	Intron (ENST00000377263.6/56998, intron 5 of 5)	1	9850659	9878176	27518	2	56998	ENST00000377256.1	24792	ENSG00000178585	CTNNBIP1	catenin beta interacting protein 1
chr1	9890464	9890694	231	*	hg38_autosomal_noblacklist_tr_vs_un_peak_618	111	.	3.9204	14.0129	11.1917	130	Promoter (2-3kb)	1	9850450	9893237	42788	2	56998	ENST00000377258.5	2543	ENSG00000178585	CTNNBIP1	catenin beta interacting protein 1
chr1	10537451	10537631	181	*	hg38_autosomal_noblacklist_tr_vs_un_peak_619	213	.	8.80653	24.5802	21.3866	101	Promoter (1-2kb)	1	10535888	10536289	402	1	5195	ENST00000492696.1	1563	ENSG00000142655	PEX14	peroxisomal biogenesis factor 14
chr1	10668320	10668510	191	*	hg38_autosomal_noblacklist_tr_vs_un_peak_620	45	.	2.99606	7.02967	4.56503	107	Intron (ENST00000377022.8/54897, intron 4 of 20)	1	10658007	10661398	3392	2	54897	ENST00000492173.1	-6922	ENSG00000130940	CASZ1	castor zinc finger 1
chr1	10671346	10671521	176	*	hg38_autosomal_noblacklist_tr_vs_un_peak_621	94	.	2.96254	12.2106	9.45626	33	Intron (ENST00000377022.8/54897, intron 4 of 20)	1	10658007	10661398	3392	2	54897	ENST00000492173.1	-9948	ENSG00000130940	CASZ1	castor zinc finger 1
chr1	10685659	10687108	1450	*	hg38_autosomal_noblacklist_tr_vs_un_peak_622	232	.	3.7176	26.5226	23.2799	1042	Intron (ENST00000377022.8/54897, intron 4 of 20)	1	10660737	10693912	33176	2	54897	ENST00000478728.2	6804	ENSG00000130940	CASZ1	castor zinc finger 1
chr1	10731156	10731269	114	*	hg38_autosomal_noblacklist_tr_vs_un_peak_623	69	.	2.21737	9.54174	6.93118	86	Intron (ENST00000757011.1/ENST00000757011.1, intron 1 of 1)	1	10704196	10705575	1380	2	54897	ENST00000472814.1	-25581	ENSG00000130940	CASZ1	castor zinc finger 1
chr1	10755950	10756257	308	*	hg38_autosomal_noblacklist_tr_vs_un_peak_624	123	.	2.63638	15.2049	12.336	119	Intron (ENST00000377022.8/54897, intron 2 of 20)	1	10636604	10796646	160043	2	54897	ENST00000377022.8	40389	ENSG00000130940	CASZ1	castor zinc finger 1
chr1	10765829	10766161	333	*	hg38_autosomal_noblacklist_tr_vs_un_peak_625	83	.	4.939	11.0053	8.30677	266	Intron (ENST00000377022.8/54897, intron 1 of 20)	1	10636604	10796646	160043	2	54897	ENST00000377022.8	30485	ENSG00000130940	CASZ1	castor zinc finger 1
chr1	10766247	10766394	148	*	hg38_autosomal_noblacklist_tr_vs_un_peak_626	40	.	3.38451	6.46191	4.04218	73	Intron (ENST00000377022.8/54897, intron 1 of 20)	1	10636604	10796646	160043	2	54897	ENST00000377022.8	30252	ENSG00000130940	CASZ1	castor zinc finger 1
chr1	10825031	10825221	191	*	hg38_autosomal_noblacklist_tr_vs_un_peak_627	68	.	4.41244	9.46042	6.85215	103	Distal Intergenic	1	10647213	10796650	149438	2	54897	ENST00000344008.5	-28381	ENSG00000130940	CASZ1	castor zinc finger 1
chr1	10831144	10831482	339	*	hg38_autosomal_noblacklist_tr_vs_un_peak_628	38	.	2.64298	6.22951	3.82058	300	Distal Intergenic	1	10647213	10796650	149438	2	54897	ENST00000344008.5	-34494	ENSG00000130940	CASZ1	castor zinc finger 1
chr1	10835987	10836262	276	*	hg38_autosomal_noblacklist_tr_vs_un_peak_629	79	.	2.63834	10.6137	7.95028	92	Distal Intergenic	1	10647213	10796650	149438	2	54897	ENST00000344008.5	-39337	ENSG00000130940	CASZ1	castor zinc finger 1
chr1	10837198	10837811	614	*	hg38_autosomal_noblacklist_tr_vs_un_peak_630	99	.	3.76084	12.7502	9.97771	332	Distal Intergenic	1	10647213	10796650	149438	2	54897	ENST00000344008.5	-40548	ENSG00000130940	CASZ1	castor zinc finger 1
chr1	10862057	10862237	181	*	hg38_autosomal_noblacklist_tr_vs_un_peak_631	23	.	2.07212	4.5702	2.30013	179	Distal Intergenic	1	10647213	10796650	149438	2	54897	ENST00000344008.5	-65407	ENSG00000130940	CASZ1	castor zinc finger 1
chr1	10898441	10898566	126	*	hg38_autosomal_noblacklist_tr_vs_un_peak_632	47	.	2.97264	7.183	4.71124	81	Distal Intergenic	1	10946475	10947870	1396	2	148345	ENST00000468348.1	49304	ENSG00000175262	CIROZ	ciliated left-right organizer protein containing ZP-N domains
chr1	10900809	10900926	118	*	hg38_autosomal_noblacklist_tr_vs_un_peak_633	82	.	3.24976	10.8929	8.20156	24	Distal Intergenic	1	10946475	10947870	1396	2	148345	ENST00000468348.1	46944	ENSG00000175262	CIROZ	ciliated left-right organizer protein containing ZP-N domains
chr1	10901343	10901811	469	*	hg38_autosomal_noblacklist_tr_vs_un_peak_634	98	.	3.15621	12.61	9.8449	275	Exon (ENST00000832855.1/ENST00000832855.1, exon 1 of 4)	1	10946475	10947870	1396	2	148345	ENST00000468348.1	46059	ENSG00000175262	CIROZ	ciliated left-right organizer protein containing ZP-N domains
chr1	10911283	10911675	393	*	hg38_autosomal_noblacklist_tr_vs_un_peak_635	52	.	2.0194	7.70831	5.20911	113	Distal Intergenic	1	10946475	10947870	1396	2	148345	ENST00000468348.1	36195	ENSG00000175262	CIROZ	ciliated left-right organizer protein containing ZP-N domains
chr1	10918069	10918185	117	*	hg38_autosomal_noblacklist_tr_vs_un_peak_636	62	.	2.31228	8.83323	6.25566	45	Distal Intergenic	1	10946475	10947870	1396	2	148345	ENST00000468348.1	29685	ENSG00000175262	CIROZ	ciliated left-right organizer protein containing ZP-N domains
chr1	10951214	10951419	206	*	hg38_autosomal_noblacklist_tr_vs_un_peak_637	77	.	3.05048	10.4263	7.76892	76	Promoter (1-2kb)	1	10946471	10949751	3281	2	148345	ENST00000476357.1	-1463	ENSG00000175262	CIROZ	ciliated left-right organizer protein containing ZP-N domains
chr1	10962605	10962821	217	*	hg38_autosomal_noblacklist_tr_vs_un_peak_638	57	.	3.56991	8.29594	5.75971	35	Promoter (1-2kb)	1	10946473	10964201	17729	2	148345	ENST00000418570.6	1380	ENSG00000175262	CIROZ	ciliated left-right organizer protein containing ZP-N domains
chr1	10975528	10975982	455	*	hg38_autosomal_noblacklist_tr_vs_un_peak_639	95	.	4.53082	12.3086	9.5511	113	Promoter (<=1kb)	1	10946730	10976215	29486	2	148345	ENST00000520253.1	233	ENSG00000175262	CIROZ	ciliated left-right organizer protein containing ZP-N domains
chr1	11068278	11068590	313	*	hg38_autosomal_noblacklist_tr_vs_un_peak_640	44	.	2.57884	6.92954	4.46972	125	Promoter (<=1kb)	1	11068465	11102105	33641	1	105376736	ENST00000715293.1	0	NA	EXOSC10-AS1	EXOSC10 antisense RNA 1
chr1	11069352	11069674	323	*	hg38_autosomal_noblacklist_tr_vs_un_peak_641	22	.	2.45136	4.47616	2.2106	151	Promoter (<=1kb)	1	11066685	11068924	2240	2	5394	ENST00000490565.1	-428	ENSG00000171824	EXOSC10	exosome component 10
chr1	11072453	11072684	232	*	hg38_autosomal_noblacklist_tr_vs_un_peak_642	39	.	3.15175	6.40804	3.99174	201	Promoter (<=1kb)	1	11068654	11072395	3742	2	5394	ENST00000478271.1	-58	ENSG00000171824	EXOSC10	exosome component 10
chr1	11078728	11078914	187	*	hg38_autosomal_noblacklist_tr_vs_un_peak_643	42	.	4.42876	6.6833	4.24858	37	Promoter (<=1kb)	1	11074288	11079800	5513	2	5394	ENST00000470611.5	886	ENSG00000171824	EXOSC10	exosome component 10
chr1	11134200	11134893	694	*	hg38_autosomal_noblacklist_tr_vs_un_peak_644	126	.	4.84206	15.5595	12.6657	278	Promoter (2-3kb)	1	11106535	11131558	25024	2	2475	ENST00000376838.5	-2642	ENSG00000198793	MTOR	mechanistic target of rapamycin kinase
chr1	11134982	11135133	152	*	hg38_autosomal_noblacklist_tr_vs_un_peak_645	61	.	5.70016	8.71546	6.14215	95	Intron (ENST00000703140.1/2475, intron 34 of 55)	1	11106535	11131558	25024	2	2475	ENST00000376838.5	-3424	ENSG00000198793	MTOR	mechanistic target of rapamycin kinase
chr1	11241836	11242176	341	*	hg38_autosomal_noblacklist_tr_vs_un_peak_646	208	.	2.70264	24.0243	20.8467	192	Intron (ENST00000703140.1/2475, intron 9 of 55)	1	11245127	11247904	2778	2	2475	ENST00000703144.1	5728	ENSG00000198793	MTOR	mechanistic target of rapamycin kinase
chr1	11245351	11245572	222	*	hg38_autosomal_noblacklist_tr_vs_un_peak_647	34	.	1.96404	5.85907	3.47801	44	Promoter (2-3kb)	1	11245127	11247904	2778	2	2475	ENST00000703144.1	2332	ENSG00000198793	MTOR	mechanistic target of rapamycin kinase
chr1	11246125	11246626	502	*	hg38_autosomal_noblacklist_tr_vs_un_peak_648	215	.	3.39744	24.722	21.5261	177	Promoter (1-2kb)	1	11245127	11247904	2778	2	2475	ENST00000703144.1	1278	ENSG00000198793	MTOR	mechanistic target of rapamycin kinase
chr1	11247113	11247432	320	*	hg38_autosomal_noblacklist_tr_vs_un_peak_649	95	.	2.37518	12.3339	9.57576	149	Promoter (<=1kb)	1	11245127	11247904	2778	2	2475	ENST00000703144.1	472	ENSG00000198793	MTOR	mechanistic target of rapamycin kinase
chr1	11281718	11282404	687	*	hg38_autosomal_noblacklist_tr_vs_un_peak_650	156	.	3.47441	18.6605	15.6604	488	Intron (ENST00000376810.6/29914, intron 1 of 1)	1	11273934	11296049	22116	1	29914	ENST00000483738.1	7784	ENSG00000120942	UBIAD1	UbiA prenyltransferase domain containing 1
chr1	11286951	11287320	370	*	hg38_autosomal_noblacklist_tr_vs_un_peak_651	40	.	2.12595	6.48245	4.06107	147	3' UTR	1	11273934	11296049	22116	1	29914	ENST00000483738.1	13017	ENSG00000120942	UBIAD1	UbiA prenyltransferase domain containing 1
chr1	11292443	11293602	1160	*	hg38_autosomal_noblacklist_tr_vs_un_peak_652	751	.	9.66293	79.5452	75.1012	616	3' UTR	1	11273934	11296049	22116	1	29914	ENST00000483738.1	18509	ENSG00000120942	UBIAD1	UbiA prenyltransferase domain containing 1
chr1	11293971	11294091	121	*	hg38_autosomal_noblacklist_tr_vs_un_peak_653	139	.	6.34315	16.9306	13.9906	57	Intron (ENST00000376804.2/29914, intron 1 of 1)	1	11273934	11296049	22116	1	29914	ENST00000483738.1	20037	ENSG00000120942	UBIAD1	UbiA prenyltransferase domain containing 1
chr1	11298684	11298943	260	*	hg38_autosomal_noblacklist_tr_vs_un_peak_654	99	.	4.29356	12.6807	9.91184	156	Distal Intergenic	1	11311734	11319093	7360	2	105376737	ENST00000641979.1	20150	NA	LOC105376737	uncharacterized LOC105376737
chr1	11307900	11308400	501	*	hg38_autosomal_noblacklist_tr_vs_un_peak_655	239	.	7.03823	27.2051	23.938	106	Distal Intergenic	1	11311734	11319093	7360	2	105376737	ENST00000641979.1	10693	NA	LOC105376737	uncharacterized LOC105376737
chr1	11308557	11308692	136	*	hg38_autosomal_noblacklist_tr_vs_un_peak_656	23	.	3.16294	4.66012	2.3857	55	Distal Intergenic	1	11311734	11319093	7360	2	105376737	ENST00000641979.1	10401	NA	LOC105376737	uncharacterized LOC105376737
chr1	11311151	11311439	289	*	hg38_autosomal_noblacklist_tr_vs_un_peak_657	86	.	5.31607	11.3922	8.67898	154	Distal Intergenic	1	11311734	11319093	7360	2	105376737	ENST00000641979.1	7654	NA	LOC105376737	uncharacterized LOC105376737
chr1	11312421	11312556	136	*	hg38_autosomal_noblacklist_tr_vs_un_peak_658	68	.	4.41244	9.46042	6.85215	66	Exon (ENST00000719691.1/ENST00000719691.1, exon 1 of 2)	1	11311734	11319093	7360	2	105376737	ENST00000641979.1	6537	NA	LOC105376737	uncharacterized LOC105376737
chr1	11318203	11318331	129	*	hg38_autosomal_noblacklist_tr_vs_un_peak_659	69	.	3.90397	9.529	6.91868	41	Promoter (<=1kb)	1	11311734	11319093	7360	2	105376737	ENST00000641979.1	762	NA	LOC105376737	uncharacterized LOC105376737
chr1	11346017	11346189	173	*	hg38_autosomal_noblacklist_tr_vs_un_peak_660	22	.	1.59191	4.5596	2.29017	130	Distal Intergenic	1	11350694	11365052	14359	1	105376739	ENST00000784693.1	-4505	NA	LOC105376739	uncharacterized LOC105376739
chr1	11350203	11350317	115	*	hg38_autosomal_noblacklist_tr_vs_un_peak_661	43	.	2.44922	6.80445	4.35161	23	Promoter (<=1kb)	1	11350694	11365052	14359	1	105376739	ENST00000784693.1	-377	NA	LOC105376739	uncharacterized LOC105376739
chr1	11350419	11350586	168	*	hg38_autosomal_noblacklist_tr_vs_un_peak_662	111	.	3.19194	14.0129	11.1917	73	Promoter (<=1kb)	1	11350694	11365052	14359	1	105376739	ENST00000784693.1	-108	NA	LOC105376739	uncharacterized LOC105376739
chr1	11351436	11351679	244	*	hg38_autosomal_noblacklist_tr_vs_un_peak_663	128	.	3.11922	15.7027	12.8067	165	Promoter (<=1kb)	1	11350777	11398210	47434	1	105376740	ENST00000784692.1	659	NA	LOC105376740	uncharacterized LOC105376740
chr1	11353345	11353665	321	*	hg38_autosomal_noblacklist_tr_vs_un_peak_664	80	.	2.14581	10.7383	8.07226	81	Promoter (2-3kb)	1	11350777	11398210	47434	1	105376740	ENST00000784692.1	2568	NA	LOC105376740	uncharacterized LOC105376740
chr1	11355502	11356035	534	*	hg38_autosomal_noblacklist_tr_vs_un_peak_665	74	.	1.73704	10.0618	7.42253	250	Exon (ENST00000784784.1/ENST00000784784.1, exon 2 of 2)	1	11350777	11398210	47434	1	105376740	ENST00000784692.1	4725	NA	LOC105376740	uncharacterized LOC105376740
chr1	11356177	11356575	399	*	hg38_autosomal_noblacklist_tr_vs_un_peak_666	150	.	2.44589	18	15.0228	233	Exon (ENST00000784784.1/ENST00000784784.1, exon 2 of 2)	1	11350777	11398210	47434	1	105376740	ENST00000784692.1	5400	NA	LOC105376740	uncharacterized LOC105376740
chr1	11361960	11362385	426	*	hg38_autosomal_noblacklist_tr_vs_un_peak_667	84	.	2.25338	11.143	8.43981	79	Intron (ENST00000784693.1/105376739, intron 1 of 2)	1	11350777	11398210	47434	1	105376740	ENST00000784692.1	11183	NA	LOC105376740	uncharacterized LOC105376740
chr1	11374474	11375154	681	*	hg38_autosomal_noblacklist_tr_vs_un_peak_668	74	.	1.9611	10.0489	7.40984	420	Intron (ENST00000784692.1/105376740, intron 3 of 3)	1	11388083	11398213	10131	1	124903841	ENST00000784694.1	-12929	NA	LOC124903841	uncharacterized LOC124903841
chr1	11375297	11375502	206	*	hg38_autosomal_noblacklist_tr_vs_un_peak_669	37	.	2.08938	6.13022	3.73109	105	Intron (ENST00000784692.1/105376740, intron 3 of 3)	1	11388083	11398213	10131	1	124903841	ENST00000784694.1	-12581	NA	LOC124903841	uncharacterized LOC124903841
chr1	11375853	11376148	296	*	hg38_autosomal_noblacklist_tr_vs_un_peak_670	71	.	2.21002	9.75852	7.13082	102	Intron (ENST00000784692.1/105376740, intron 3 of 3)	1	11388083	11398213	10131	1	124903841	ENST00000784694.1	-11935	NA	LOC124903841	uncharacterized LOC124903841
chr1	11379888	11380160	273	*	hg38_autosomal_noblacklist_tr_vs_un_peak_671	36	.	2.45347	6.04417	3.64812	178	Intron (ENST00000784692.1/105376740, intron 3 of 3)	1	11388083	11398213	10131	1	124903841	ENST00000784694.1	-7923	NA	LOC124903841	uncharacterized LOC124903841
chr1	11383884	11384807	924	*	hg38_autosomal_noblacklist_tr_vs_un_peak_672	468	.	14.1603	50.7303	46.891	502	Intron (ENST00000784692.1/105376740, intron 3 of 3)	1	11388083	11398213	10131	1	124903841	ENST00000784694.1	-3276	NA	LOC124903841	uncharacterized LOC124903841
chr1	11391455	11391999	545	*	hg38_autosomal_noblacklist_tr_vs_un_peak_673	55	.	3.32895	8.09835	5.57026	306	Intron (ENST00000784692.1/105376740, intron 3 of 3)	1	11395091	11398213	3123	1	124903841	ENST00000784695.1	-3092	NA	LOC124903841	uncharacterized LOC124903841
chr1	11397468	11397745	278	*	hg38_autosomal_noblacklist_tr_vs_un_peak_674	55	.	3.17157	8.10064	5.57218	183	Promoter (2-3kb)	1	11395210	11398213	3004	1	124903841	ENST00000784696.1	2258	NA	LOC124903841	uncharacterized LOC124903841
chr1	11402784	11402963	180	*	hg38_autosomal_noblacklist_tr_vs_un_peak_675	84	.	5.9074	11.1935	8.48894	34	Distal Intergenic	1	11395210	11398213	3004	1	124903841	ENST00000784696.1	7574	NA	LOC124903841	uncharacterized LOC124903841
chr1	11406815	11408138	1324	*	hg38_autosomal_noblacklist_tr_vs_un_peak_676	672	.	24.0207	71.5586	67.2738	624	Distal Intergenic	1	11395210	11398213	3004	1	124903841	ENST00000784696.1	11605	NA	LOC124903841	uncharacterized LOC124903841
chr1	11412233	11412781	549	*	hg38_autosomal_noblacklist_tr_vs_un_peak_677	241	.	10.899	27.3769	24.1077	112	Distal Intergenic	1	11395210	11398213	3004	1	124903841	ENST00000784696.1	17023	NA	LOC124903841	uncharacterized LOC124903841
chr1	11413985	11414387	403	*	hg38_autosomal_noblacklist_tr_vs_un_peak_678	45	.	3.40249	6.99767	4.53449	309	Distal Intergenic	1	11395210	11398213	3004	1	124903841	ENST00000784696.1	18775	NA	LOC124903841	uncharacterized LOC124903841
chr1	11414990	11415368	379	*	hg38_autosomal_noblacklist_tr_vs_un_peak_679	254	.	9.21775	28.756	25.445	154	Distal Intergenic	1	11395210	11398213	3004	1	124903841	ENST00000784696.1	19780	NA	LOC124903841	uncharacterized LOC124903841
chr1	11416427	11418372	1946	*	hg38_autosomal_noblacklist_tr_vs_un_peak_680	796	.	15.2578	84.1498	79.6071	691	Distal Intergenic	1	11395210	11398213	3004	1	124903841	ENST00000784696.1	21217	NA	LOC124903841	uncharacterized LOC124903841
chr1	11418817	11419025	209	*	hg38_autosomal_noblacklist_tr_vs_un_peak_681	40	.	3.38451	6.46191	4.04218	186	Distal Intergenic	1	11395210	11398213	3004	1	124903841	ENST00000784696.1	23607	NA	LOC124903841	uncharacterized LOC124903841
chr1	11419633	11419785	153	*	hg38_autosomal_noblacklist_tr_vs_un_peak_682	74	.	5.77571	10.0572	7.41803	93	Distal Intergenic	1	11395210	11398213	3004	1	124903841	ENST00000784696.1	24423	NA	LOC124903841	uncharacterized LOC124903841
chr1	11420924	11421722	799	*	hg38_autosomal_noblacklist_tr_vs_un_peak_683	414	.	11.7842	45.1584	41.4412	652	Distal Intergenic	1	11395210	11398213	3004	1	124903841	ENST00000784696.1	25714	NA	LOC124903841	uncharacterized LOC124903841
chr1	11438504	11438698	195	*	hg38_autosomal_noblacklist_tr_vs_un_peak_684	41	.	4.1683	6.58924	4.16359	53	Distal Intergenic	1	11479155	11537551	58397	1	57540	ENST00000294484.7	-40457	ENSG00000204624	DISP3	dispatched RND transporter family member 3
chr1	11456186	11456428	243	*	hg38_autosomal_noblacklist_tr_vs_un_peak_685	77	.	3.52261	10.4007	7.7449	186	Distal Intergenic	1	11479155	11537551	58397	1	57540	ENST00000294484.7	-22727	ENSG00000204624	DISP3	dispatched RND transporter family member 3
chr1	11458718	11459713	996	*	hg38_autosomal_noblacklist_tr_vs_un_peak_686	293	.	6.50643	32.7357	29.3204	250	Distal Intergenic	1	11479155	11537551	58397	1	57540	ENST00000294484.7	-19442	ENSG00000204624	DISP3	dispatched RND transporter family member 3
chr1	11471010	11471186	177	*	hg38_autosomal_noblacklist_tr_vs_un_peak_687	119	.	6.08908	14.8448	11.9875	91	Distal Intergenic	1	11479155	11537551	58397	1	57540	ENST00000294484.7	-7969	ENSG00000204624	DISP3	dispatched RND transporter family member 3
chr1	11471677	11471917	241	*	hg38_autosomal_noblacklist_tr_vs_un_peak_688	82	.	3.20569	10.9103	8.21805	116	Distal Intergenic	1	11479155	11537551	58397	1	57540	ENST00000294484.7	-7238	ENSG00000204624	DISP3	dispatched RND transporter family member 3
chr1	11472062	11472170	109	*	hg38_autosomal_noblacklist_tr_vs_un_peak_689	38	.	3.67067	6.22061	3.81208	14	Distal Intergenic	1	11479155	11537551	58397	1	57540	ENST00000294484.7	-6985	ENSG00000204624	DISP3	dispatched RND transporter family member 3
chr1	11478565	11478732	168	*	hg38_autosomal_noblacklist_tr_vs_un_peak_690	50	.	1.89442	7.55913	5.06851	140	Promoter (<=1kb)	1	11479155	11537551	58397	1	57540	ENST00000294484.7	-423	ENSG00000204624	DISP3	dispatched RND transporter family member 3
chr1	11480490	11480623	134	*	hg38_autosomal_noblacklist_tr_vs_un_peak_691	53	.	2.13956	7.85187	5.33397	73	Promoter (1-2kb)	1	11479166	11481960	2795	1	57540	ENST00000423056.2	1324	ENSG00000204624	DISP3	dispatched RND transporter family member 3
chr1	11483723	11484612	890	*	hg38_autosomal_noblacklist_tr_vs_un_peak_692	151	.	2.35779	18.1317	15.1516	391	Intron (ENST00000294484.7/57540, intron 1 of 20)	1	11479166	11481960	2795	1	57540	ENST00000423056.2	4557	ENSG00000204624	DISP3	dispatched RND transporter family member 3
chr1	11485266	11485500	235	*	hg38_autosomal_noblacklist_tr_vs_un_peak_693	76	.	2.27502	10.332	7.67882	101	Intron (ENST00000294484.7/57540, intron 1 of 20)	1	11479166	11481960	2795	1	57540	ENST00000423056.2	6100	ENSG00000204624	DISP3	dispatched RND transporter family member 3
chr1	11485749	11486443	695	*	hg38_autosomal_noblacklist_tr_vs_un_peak_694	91	.	2.84756	11.8928	9.1515	203	Intron (ENST00000294484.7/57540, intron 1 of 20)	1	11479166	11481960	2795	1	57540	ENST00000423056.2	6583	ENSG00000204624	DISP3	dispatched RND transporter family member 3
chr1	11494428	11495070	643	*	hg38_autosomal_noblacklist_tr_vs_un_peak_695	160	.	2.51236	19.0682	16.0457	451	Intron (ENST00000294484.7/57540, intron 1 of 20)	1	11479166	11481960	2795	1	57540	ENST00000423056.2	15262	ENSG00000204624	DISP3	dispatched RND transporter family member 3
chr1	11498115	11498524	410	*	hg38_autosomal_noblacklist_tr_vs_un_peak_696	277	.	4.73605	31.1493	27.7756	142	Intron (ENST00000294484.7/57540, intron 1 of 20)	1	11479166	11481960	2795	1	57540	ENST00000423056.2	18949	ENSG00000204624	DISP3	dispatched RND transporter family member 3
chr1	11500191	11500316	126	*	hg38_autosomal_noblacklist_tr_vs_un_peak_697	39	.	3.08687	6.41011	3.9931	78	Intron (ENST00000294484.7/57540, intron 1 of 20)	1	11479166	11481960	2795	1	57540	ENST00000423056.2	21025	ENSG00000204624	DISP3	dispatched RND transporter family member 3
chr1	11531350	11531500	151	*	hg38_autosomal_noblacklist_tr_vs_un_peak_698	79	.	3.96447	10.6508	7.98616	80	Promoter (2-3kb)	1	11533676	11537225	3550	1	57540	ENST00000304391.6	-2176	ENSG00000204624	DISP3	dispatched RND transporter family member 3
chr1	11535830	11536232	403	*	hg38_autosomal_noblacklist_tr_vs_un_peak_699	102	.	2.82888	13.0388	10.2494	88	Promoter (2-3kb)	1	11533676	11537225	3550	1	57540	ENST00000304391.6	2154	ENSG00000204624	DISP3	dispatched RND transporter family member 3
chr1	11537414	11537699	286	*	hg38_autosomal_noblacklist_tr_vs_un_peak_700	120	.	3.14009	14.8797	12.0211	140	3' UTR	1	11533676	11537225	3550	1	57540	ENST00000304391.6	3738	ENSG00000204624	DISP3	dispatched RND transporter family member 3
chr1	11537784	11538237	454	*	hg38_autosomal_noblacklist_tr_vs_un_peak_701	124	.	3.41432	15.3445	12.4588	131	Downstream (<=300bp)	1	11533676	11537225	3550	1	57540	ENST00000304391.6	4108	ENSG00000204624	DISP3	dispatched RND transporter family member 3
chr1	11538457	11538660	204	*	hg38_autosomal_noblacklist_tr_vs_un_peak_702	78	.	3.73685	10.555	7.89363	170	Distal Intergenic	1	11533676	11537225	3550	1	57540	ENST00000304391.6	4781	ENSG00000204624	DISP3	dispatched RND transporter family member 3
chr1	11538803	11538911	109	*	hg38_autosomal_noblacklist_tr_vs_un_peak_703	26	.	2.69285	4.9596	2.64499	1	Distal Intergenic	1	11533676	11537225	3550	1	57540	ENST00000304391.6	5127	ENSG00000204624	DISP3	dispatched RND transporter family member 3
chr1	11545870	11546120	251	*	hg38_autosomal_noblacklist_tr_vs_un_peak_704	119	.	4.73236	14.8223	11.9656	160	Distal Intergenic	1	11533676	11537225	3550	1	57540	ENST00000304391.6	12194	ENSG00000204624	DISP3	dispatched RND transporter family member 3
chr1	11563741	11563967	227	*	hg38_autosomal_noblacklist_tr_vs_un_peak_705	66	.	4.50162	9.29146	6.69595	193	Distal Intergenic	1	11533676	11537225	3550	1	57540	ENST00000304391.6	30065	ENSG00000204624	DISP3	dispatched RND transporter family member 3
chr1	11572080	11572251	172	*	hg38_autosomal_noblacklist_tr_vs_un_peak_706	97	.	6.38586	12.5164	9.75443	101	Distal Intergenic	1	11609468	11613358	3891	1	101929181	ENST00000453135.2	-37217	ENSG00000235643	LINC01647	long intergenic non-protein coding RNA 1647
chr1	11577890	11578274	385	*	hg38_autosomal_noblacklist_tr_vs_un_peak_707	312	.	11.2199	34.7042	31.2419	200	Distal Intergenic	1	11609468	11613358	3891	1	101929181	ENST00000453135.2	-31194	ENSG00000235643	LINC01647	long intergenic non-protein coding RNA 1647
chr1	11592841	11593032	192	*	hg38_autosomal_noblacklist_tr_vs_un_peak_708	194	.	7.57178	22.5515	19.4247	106	Distal Intergenic	1	11609468	11613358	3891	1	101929181	ENST00000453135.2	-16436	ENSG00000235643	LINC01647	long intergenic non-protein coding RNA 1647
chr1	11593109	11593235	127	*	hg38_autosomal_noblacklist_tr_vs_un_peak_709	48	.	3.88589	7.28745	4.81126	57	Distal Intergenic	1	11609468	11613358	3891	1	101929181	ENST00000453135.2	-16233	ENSG00000235643	LINC01647	long intergenic non-protein coding RNA 1647
chr1	11599499	11600305	807	*	hg38_autosomal_noblacklist_tr_vs_un_peak_710	66	.	3.34709	9.22533	6.63426	703	Distal Intergenic	1	11609468	11613358	3891	1	101929181	ENST00000453135.2	-9163	ENSG00000235643	LINC01647	long intergenic non-protein coding RNA 1647
chr1	11609512	11609754	243	*	hg38_autosomal_noblacklist_tr_vs_un_peak_711	183	.	9.18443	21.4984	18.3991	63	Promoter (<=1kb)	1	11609468	11613358	3891	1	101929181	ENST00000453135.2	44	ENSG00000235643	LINC01647	long intergenic non-protein coding RNA 1647
chr1	11609843	11610098	256	*	hg38_autosomal_noblacklist_tr_vs_un_peak_712	50	.	4.7213	7.53305	5.04473	86	Promoter (<=1kb)	1	11609468	11613358	3891	1	101929181	ENST00000453135.2	375	ENSG00000235643	LINC01647	long intergenic non-protein coding RNA 1647
chr1	11610813	11611108	296	*	hg38_autosomal_noblacklist_tr_vs_un_peak_713	58	.	4.63796	8.44714	5.89558	139	Promoter (1-2kb)	1	11609468	11613358	3891	1	101929181	ENST00000453135.2	1345	ENSG00000235643	LINC01647	long intergenic non-protein coding RNA 1647
chr1	11617350	11617570	221	*	hg38_autosomal_noblacklist_tr_vs_un_peak_714	49	.	2.44456	7.46506	4.98254	172	Distal Intergenic	1	11609468	11613358	3891	1	101929181	ENST00000453135.2	7882	ENSG00000235643	LINC01647	long intergenic non-protein coding RNA 1647
chr1	11620604	11620976	373	*	hg38_autosomal_noblacklist_tr_vs_un_peak_715	103	.	6.76901	13.1909	10.3939	60	Distal Intergenic	1	11609468	11613358	3891	1	101929181	ENST00000453135.2	11136	ENSG00000235643	LINC01647	long intergenic non-protein coding RNA 1647
chr1	11622068	11622294	227	*	hg38_autosomal_noblacklist_tr_vs_un_peak_716	29	.	3.46293	5.23096	2.90021	106	Distal Intergenic	1	11609468	11613358	3891	1	101929181	ENST00000453135.2	12600	ENSG00000235643	LINC01647	long intergenic non-protein coding RNA 1647
chr1	11625788	11625988	201	*	hg38_autosomal_noblacklist_tr_vs_un_peak_717	34	.	3.02638	5.83711	3.46178	95	Intron (ENST00000642131.1/ENST00000642131.1, intron 1 of 1)	1	11609468	11613358	3891	1	101929181	ENST00000453135.2	16320	ENSG00000235643	LINC01647	long intergenic non-protein coding RNA 1647
chr1	11629324	11630157	834	*	hg38_autosomal_noblacklist_tr_vs_un_peak_718	649	.	17.324	69.1532	64.9205	180	Intron (ENST00000642131.1/ENST00000642131.1, intron 1 of 1)	1	11609468	11613358	3891	1	101929181	ENST00000453135.2	19856	ENSG00000235643	LINC01647	long intergenic non-protein coding RNA 1647
chr1	11630968	11631274	307	*	hg38_autosomal_noblacklist_tr_vs_un_peak_719	180	.	7.73984	21.121	18.0374	169	Intron (ENST00000642131.1/ENST00000642131.1, intron 1 of 1)	1	11649528	11650713	1186	2	26232	ENST00000471501.1	19439	ENSG00000116661	FBXO2	F-box protein 2
chr1	11634237	11635293	1057	*	hg38_autosomal_noblacklist_tr_vs_un_peak_720	216	.	4.45046	24.8405	21.6428	773	Intron (ENST00000642131.1/ENST00000642131.1, intron 1 of 1)	1	11649528	11650713	1186	2	26232	ENST00000471501.1	15420	ENSG00000116661	FBXO2	F-box protein 2
chr1	11640758	11640891	134	*	hg38_autosomal_noblacklist_tr_vs_un_peak_721	49	.	2.70421	7.38964	4.91017	52	Intron (ENST00000642131.1/ENST00000642131.1, intron 1 of 1)	1	11649528	11650713	1186	2	26232	ENST00000471501.1	9822	ENSG00000116661	FBXO2	F-box protein 2
chr1	11642472	11642583	112	*	hg38_autosomal_noblacklist_tr_vs_un_peak_722	35	.	1.72253	5.95561	3.56261	101	Exon (ENST00000642131.1/ENST00000642131.1, exon 2 of 2)	1	11649528	11650713	1186	2	26232	ENST00000471501.1	8130	ENSG00000116661	FBXO2	F-box protein 2
chr1	11653367	11653495	129	*	hg38_autosomal_noblacklist_tr_vs_un_peak_723	64	.	2.11427	9.03645	6.4525	49	Promoter (<=1kb)	1	11650737	11653529	2793	2	26232	ENST00000475961.1	34	ENSG00000116661	FBXO2	F-box protein 2
chr1	11653599	11653716	118	*	hg38_autosomal_noblacklist_tr_vs_un_peak_724	95	.	2.94606	12.2878	9.53143	82	Promoter (<=1kb)	1	11650737	11653529	2793	2	26232	ENST00000475961.1	-70	ENSG00000116661	FBXO2	F-box protein 2
chr1	11655669	11656089	421	*	hg38_autosomal_noblacklist_tr_vs_un_peak_725	145	.	2.90014	17.5173	14.5607	143	Promoter (<=1kb)	1	11650547	11655785	5239	2	26232	ENST00000465901.1	0	ENSG00000116661	FBXO2	F-box protein 2
chr1	11668519	11668936	418	*	hg38_autosomal_noblacklist_tr_vs_un_peak_726	180	.	6.60234	21.1635	18.0781	340	Promoter (<=1kb)	1	11668696	11674030	5335	1	26270	ENST00000449067.1	0	ENSG00000116663	FBXO6	F-box protein 6
chr1	11681517	11681658	142	*	hg38_autosomal_noblacklist_tr_vs_un_peak_727	21	.	1.74066	4.41909	2.15642	0	Promoter (<=1kb)	1	11674480	11681148	6669	2	10459	ENST00000376692.9	-369	ENSG00000116670	MAD2L2	mitotic arrest deficient 2 like 2
chr1	11690197	11690462	266	*	hg38_autosomal_noblacklist_tr_vs_un_peak_728	30	.	2.48396	5.36932	3.02803	200	Promoter (1-2kb)	1	11674525	11691477	16953	2	10459	ENST00000376672.5	1015	ENSG00000116670	MAD2L2	mitotic arrest deficient 2 like 2
chr1	11690605	11690848	244	*	hg38_autosomal_noblacklist_tr_vs_un_peak_729	27	.	1.84128	5.0196	2.70326	231	Promoter (<=1kb)	1	11674525	11691477	16953	2	10459	ENST00000376672.5	629	ENSG00000116670	MAD2L2	mitotic arrest deficient 2 like 2
chr1	11693057	11693838	782	*	hg38_autosomal_noblacklist_tr_vs_un_peak_730	396	.	4.33529	43.2852	39.6127	301	Promoter (1-2kb)	1	11675147	11691811	16665	2	10459	ENST00000697274.1	-1246	ENSG00000116670	MAD2L2	mitotic arrest deficient 2 like 2
chr1	11700206	11700398	193	*	hg38_autosomal_noblacklist_tr_vs_un_peak_731	84	.	5.39989	11.1397	8.43668	77	Intron (ENST00000294485.6/374946, intron 1 of 6)	1	11675147	11691811	16665	2	10459	ENST00000697274.1	-8395	ENSG00000116670	MAD2L2	mitotic arrest deficient 2 like 2
chr1	11701639	11702103	465	*	hg38_autosomal_noblacklist_tr_vs_un_peak_732	222	.	4.8355	25.4818	22.2633	245	Intron (ENST00000294485.6/374946, intron 1 of 6)	1	11675147	11691811	16665	2	10459	ENST00000697274.1	-9828	ENSG00000116670	MAD2L2	mitotic arrest deficient 2 like 2
chr1	11707684	11707978	295	*	hg38_autosomal_noblacklist_tr_vs_un_peak_733	76	.	2.77779	10.2716	7.61947	139	Intron (ENST00000294485.6/374946, intron 2 of 6)	1	11675147	11691811	16665	2	10459	ENST00000697274.1	-15873	ENSG00000116670	MAD2L2	mitotic arrest deficient 2 like 2
chr1	11708077	11708302	226	*	hg38_autosomal_noblacklist_tr_vs_un_peak_734	69	.	3.90397	9.529	6.91868	64	Intron (ENST00000294485.6/374946, intron 2 of 6)	1	11675147	11691811	16665	2	10459	ENST00000697274.1	-16266	ENSG00000116670	MAD2L2	mitotic arrest deficient 2 like 2
chr1	11725811	11726063	253	*	hg38_autosomal_noblacklist_tr_vs_un_peak_735	37	.	3.97977	6.17368	3.76763	101	3' UTR	1	11736084	11750710	14627	1	57085	ENST00000376637.7	-10021	ENSG00000177674	AGTRAP	angiotensin II receptor associated protein
chr1	11729748	11730106	359	*	hg38_autosomal_noblacklist_tr_vs_un_peak_736	83	.	4.939	11.0053	8.30677	279	Intron (ENST00000779472.1/ENST00000779472.1, intron 1 of 2)	1	11736084	11750710	14627	1	57085	ENST00000376637.7	-5978	ENSG00000177674	AGTRAP	angiotensin II receptor associated protein
chr1	11730400	11730978	579	*	hg38_autosomal_noblacklist_tr_vs_un_peak_737	150	.	7.04228	17.9776	15.0006	91	Intron (ENST00000779472.1/ENST00000779472.1, intron 1 of 2)	1	11736084	11750710	14627	1	57085	ENST00000376637.7	-5106	ENSG00000177674	AGTRAP	angiotensin II receptor associated protein
chr1	11731672	11732053	382	*	hg38_autosomal_noblacklist_tr_vs_un_peak_738	79	.	2.63834	10.6137	7.95028	304	Exon (ENST00000779472.1/ENST00000779472.1, exon 1 of 3)	1	11736084	11750710	14627	1	57085	ENST00000376637.7	-4031	ENSG00000177674	AGTRAP	angiotensin II receptor associated protein
chr1	11749217	11749400	184	*	hg38_autosomal_noblacklist_tr_vs_un_peak_739	65	.	2.30412	9.15179	6.5637	106	Promoter (1-2kb)	1	11747512	11754802	7291	1	57085	ENST00000471765.1	1705	ENSG00000177674	AGTRAP	angiotensin II receptor associated protein
chr1	12040644	12040783	140	*	hg38_autosomal_noblacklist_tr_vs_un_peak_740	105	.	6.54115	13.3083	10.5085	32	Distal Intergenic	1	12031127	12032039	913	1	60672	ENST00000478299.1	9517	ENSG00000116691	MIIP	migration and invasion inhibitory protein
chr1	12052160	12052329	170	*	hg38_autosomal_noblacklist_tr_vs_un_peak_741	67	.	5.86011	9.39382	6.79047	67	Distal Intergenic	1	12063303	12144207	80905	1	943	ENST00000263932.7	-10974	ENSG00000120949	TNFRSF8	TNF receptor superfamily member 8
chr1	12161953	12162120	168	*	hg38_autosomal_noblacklist_tr_vs_un_peak_742	98	.	5.29004	12.6201	9.85322	105	Distal Intergenic	1	12166943	12167038	96	1	102465836	ENST00000622420.1	-4823	ENSG00000283789	MIR7846	microRNA 7846
chr1	12174917	12175137	221	*	hg38_autosomal_noblacklist_tr_vs_un_peak_743	82	.	5.29616	10.9285	8.2335	147	Promoter (<=1kb)	1	12173929	12180309	6381	1	124903844	ENST00000743341.1	988	NA	LOC124903844	uncharacterized LOC124903844
chr1	12175251	12175373	123	*	hg38_autosomal_noblacklist_tr_vs_un_peak_744	57	.	4.7727	8.31314	5.77668	25	Promoter (1-2kb)	1	12173929	12180309	6381	1	124903844	ENST00000743341.1	1322	NA	LOC124903844	uncharacterized LOC124903844
chr1	12177953	12178431	479	*	hg38_autosomal_noblacklist_tr_vs_un_peak_745	212	.	5.54107	24.4532	21.2652	404	Exon (ENST00000743341.1/124903844, exon 2 of 3)	1	12173929	12180309	6381	1	124903844	ENST00000743341.1	4024	NA	LOC124903844	uncharacterized LOC124903844
chr1	12178891	12179732	842	*	hg38_autosomal_noblacklist_tr_vs_un_peak_746	433	.	4.84754	47.0599	43.3021	357	Intron (ENST00000376259.7/7133, intron 1 of 9)	1	12173929	12180309	6381	1	124903844	ENST00000743341.1	4962	NA	LOC124903844	uncharacterized LOC124903844
chr1	12184152	12184534	383	*	hg38_autosomal_noblacklist_tr_vs_un_peak_747	180	.	6.60234	21.1635	18.0781	312	Intron (ENST00000376259.7/7133, intron 1 of 9)	1	12191713	12191773	61	1	100616438	ENST00000584158.1	-7179	ENSG00000263676	MIR4632	microRNA 4632
chr1	12333102	12333210	109	*	hg38_autosomal_noblacklist_tr_vs_un_peak_748	103	.	6.76901	13.1909	10.3939	61	Intron (ENST00000620676.6/55187, intron 37 of 69)	1	12342805	12348973	6169	1	55187	ENST00000643711.1	-9595	ENSG00000048707	VPS13D	vacuolar protein sorting 13 homolog D
chr1	12336431	12336651	221	*	hg38_autosomal_noblacklist_tr_vs_un_peak_749	134	.	8.31487	16.365	13.4485	123	Exon (ENST00000487188.1/55187, exon 12 of 12)	1	12342805	12348973	6169	1	55187	ENST00000643711.1	-6154	ENSG00000048707	VPS13D	vacuolar protein sorting 13 homolog D
chr1	12339725	12340076	352	*	hg38_autosomal_noblacklist_tr_vs_un_peak_750	157	.	6.07492	18.7562	15.7525	243	Promoter (2-3kb)	1	12342805	12348973	6169	1	55187	ENST00000643711.1	-2729	ENSG00000048707	VPS13D	vacuolar protein sorting 13 homolog D
chr1	12342673	12342941	269	*	hg38_autosomal_noblacklist_tr_vs_un_peak_751	96	.	4.01152	12.4287	9.66825	104	Promoter (<=1kb)	1	12342805	12348973	6169	1	55187	ENST00000643711.1	0	ENSG00000048707	VPS13D	vacuolar protein sorting 13 homolog D
chr1	12525466	12525746	281	*	hg38_autosomal_noblacklist_tr_vs_un_peak_752	90	.	5.11452	11.8043	9.07322	117	Promoter (<=1kb)	1	12525549	12529264	3716	1	105376744	ENST00000810576.1	0	ENSG00000229484	LINC02766	long intergenic non-protein coding RNA 2766
chr1	12539871	12540014	144	*	hg38_autosomal_noblacklist_tr_vs_un_peak_753	284	.	5.86082	31.8853	28.4931	45	Intron (ENST00000810571.1/105376744, intron 3 of 3)	1	12527749	12530484	2736	1	105376744	ENST00000810577.1	12122	ENSG00000229484	LINC02766	long intergenic non-protein coding RNA 2766
chr1	12540099	12540575	477	*	hg38_autosomal_noblacklist_tr_vs_un_peak_754	173	.	3.69201	20.4247	17.3581	71	Exon (ENST00000810571.1/105376744, exon 4 of 4)	1	12527749	12530484	2736	1	105376744	ENST00000810577.1	12350	ENSG00000229484	LINC02766	long intergenic non-protein coding RNA 2766
chr1	12549145	12549258	114	*	hg38_autosomal_noblacklist_tr_vs_un_peak_755	47	.	1.80717	7.24407	4.77069	28	Distal Intergenic	1	12527749	12530484	2736	1	105376744	ENST00000810577.1	21396	ENSG00000229484	LINC02766	long intergenic non-protein coding RNA 2766
chr1	12549585	12550278	694	*	hg38_autosomal_noblacklist_tr_vs_un_peak_756	118	.	2.00428	14.7311	11.8775	481	Distal Intergenic	1	12527749	12530484	2736	1	105376744	ENST00000810577.1	21836	ENSG00000229484	LINC02766	long intergenic non-protein coding RNA 2766
chr1	12550915	12551048	134	*	hg38_autosomal_noblacklist_tr_vs_un_peak_757	32	.	1.98724	5.64996	3.29279	97	Distal Intergenic	1	12527749	12530484	2736	1	105376744	ENST00000810577.1	23166	ENSG00000229484	LINC02766	long intergenic non-protein coding RNA 2766
chr1	12588311	12588535	225	*	hg38_autosomal_noblacklist_tr_vs_un_peak_758	191	.	4.66741	22.2861	19.166	58	Promoter (2-3kb)	1	12567910	12585498	17589	2	9249	ENST00000714542.1	-2813	ENSG00000162496	DHRS3	dehydrogenase/reductase 3
chr1	12604359	12604644	286	*	hg38_autosomal_noblacklist_tr_vs_un_peak_759	187	.	5.82935	21.8364	18.729	152	Intron (ENST00000714541.1/9249, intron 1 of 5)	1	12567910	12600516	32607	2	9249	ENST00000714543.1	-3843	ENSG00000162496	DHRS3	dehydrogenase/reductase 3
chr1	12650155	12650489	335	*	hg38_autosomal_noblacklist_tr_vs_un_peak_760	112	.	7.95922	14.1185	11.2863	92	Intron (ENST00000376221.2/343066, intron 1 of 3)	1	12644085	12667076	22992	1	343066	ENST00000376221.2	6070	ENSG00000204518	AADACL4	arylacetamide deacetylase like 4
chr1	12746068	12746263	196	*	hg38_autosomal_noblacklist_tr_vs_un_peak_761	45	.	3.19657	6.96909	4.50784	138	Promoter (<=1kb)	1	12746200	12763699	17500	1	93190	ENST00000614859.5	0	ENSG00000157330	CFAP107	cilia and flagella associated protein 107
chr1	13503205	13503367	163	*	hg38_autosomal_noblacklist_tr_vs_un_peak_762	76	.	5.89142	10.2513	7.60013	21	Intron (ENST00000376085.4/126755, intron 1 of 1)	1	13513220	13516270	3051	1	107984918	ENST00000563570.1	-9853	ENSG00000259961	LOC107984918	uncharacterized LOC107984918
chr1	13507152	13507354	203	*	hg38_autosomal_noblacklist_tr_vs_un_peak_763	58	.	5.01383	8.41215	5.86379	137	Intron (ENST00000376085.4/126755, intron 1 of 1)	1	13513220	13516270	3051	1	107984918	ENST00000563570.1	-5866	ENSG00000259961	LOC107984918	uncharacterized LOC107984918
chr1	13513836	13514470	635	*	hg38_autosomal_noblacklist_tr_vs_un_peak_764	230	.	6.91286	26.2919	23.0522	499	Promoter (<=1kb)	1	13514253	13516264	2012	1	107984918	ENST00000738832.1	0	ENSG00000259961	LOC107984918	uncharacterized LOC107984918
chr1	13518054	13518218	165	*	hg38_autosomal_noblacklist_tr_vs_un_peak_765	37	.	3.97977	6.17368	3.76763	80	Distal Intergenic	1	13514253	13516264	2012	1	107984918	ENST00000738832.1	3801	ENSG00000259961	LOC107984918	uncharacterized LOC107984918
chr1	13543768	13544507	740	*	hg38_autosomal_noblacklist_tr_vs_un_peak_766	593	.	10.3497	63.5117	59.3934	423	Distal Intergenic	1	13514253	13516264	2012	1	107984918	ENST00000738832.1	29515	ENSG00000259961	LOC107984918	uncharacterized LOC107984918
chr1	13546270	13546379	110	*	hg38_autosomal_noblacklist_tr_vs_un_peak_767	71	.	5.80438	9.73575	7.11313	49	Distal Intergenic	1	13514253	13516264	2012	1	107984918	ENST00000738832.1	32017	ENSG00000259961	LOC107984918	uncharacterized LOC107984918
chr1	13546988	13547325	338	*	hg38_autosomal_noblacklist_tr_vs_un_peak_768	145	.	9.00377	17.5191	14.5625	223	Distal Intergenic	1	13514253	13516264	2012	1	107984918	ENST00000738832.1	32735	ENSG00000259961	LOC107984918	uncharacterized LOC107984918
chr1	13548147	13548638	492	*	hg38_autosomal_noblacklist_tr_vs_un_peak_769	123	.	7.6466	15.2573	12.3822	120	Distal Intergenic	1	13514253	13516264	2012	1	107984918	ENST00000738832.1	33894	ENSG00000259961	LOC107984918	uncharacterized LOC107984918
chr1	13549032	13549285	254	*	hg38_autosomal_noblacklist_tr_vs_un_peak_770	135	.	8.71224	16.4531	13.5256	156	Distal Intergenic	1	13583465	13617957	34493	1	10630	ENST00000294489.10	-34180	ENSG00000162493	PDPN	podoplanin
chr1	13593836	13594092	257	*	hg38_autosomal_noblacklist_tr_vs_un_peak_771	101	.	7.58271	12.9856	10.1977	90	Intron (ENST00000294489.10/10630, intron 1 of 5)	1	13585480	13616259	30780	1	10630	ENST00000488631.1	8356	ENSG00000162493	PDPN	podoplanin
chr1	13605053	13605794	742	*	hg38_autosomal_noblacklist_tr_vs_un_peak_772	457	.	19.2545	49.5277	45.7111	282	Intron (ENST00000294489.10/10630, intron 1 of 5)	1	13585480	13616259	30780	1	10630	ENST00000488631.1	19573	ENSG00000162493	PDPN	podoplanin
chr1	13609025	13609807	783	*	hg38_autosomal_noblacklist_tr_vs_un_peak_773	170	.	10.2183	20.1107	17.0548	542	Intron (ENST00000294489.10/10630, intron 2 of 5)	1	13585480	13616259	30780	1	10630	ENST00000488631.1	23545	ENSG00000162493	PDPN	podoplanin
chr1	13628427	13628987	561	*	hg38_autosomal_noblacklist_tr_vs_un_peak_774	54	.	4.06141	7.99138	5.46722	304	Distal Intergenic	1	13585480	13616259	30780	1	10630	ENST00000488631.1	42947	ENSG00000162493	PDPN	podoplanin
chr1	13646671	13646782	112	*	hg38_autosomal_noblacklist_tr_vs_un_peak_775	58	.	5.30636	8.41215	5.86379	93	Distal Intergenic	1	13696070	13696199	130	2	124900446	ENST00000517276.1	49417	ENSG00000253085	LOC124900446	small Cajal body-specific RNA 11
chr1	13651163	13651656	494	*	hg38_autosomal_noblacklist_tr_vs_un_peak_776	182	.	10.5948	21.3678	18.2728	225	Distal Intergenic	1	13696070	13696199	130	2	124900446	ENST00000517276.1	44543	ENSG00000253085	LOC124900446	small Cajal body-specific RNA 11
chr1	13661621	13661763	143	*	hg38_autosomal_noblacklist_tr_vs_un_peak_777	76	.	5.89142	10.2513	7.60013	67	Intron (ENST00000728760.1/ENST00000728760.1, intron 1 of 1)	1	13696070	13696199	130	2	124900446	ENST00000517276.1	34436	ENSG00000253085	LOC124900446	small Cajal body-specific RNA 11
chr1	13661925	13662349	425	*	hg38_autosomal_noblacklist_tr_vs_un_peak_778	89	.	7.04469	11.6254	8.90494	66	Intron (ENST00000728760.1/ENST00000728760.1, intron 1 of 1)	1	13696070	13696199	130	2	124900446	ENST00000517276.1	33850	ENSG00000253085	LOC124900446	small Cajal body-specific RNA 11
chr1	13662623	13663451	829	*	hg38_autosomal_noblacklist_tr_vs_un_peak_779	377	.	16.6145	41.3875	37.7617	305	Intron (ENST00000728760.1/ENST00000728760.1, intron 1 of 1)	1	13696070	13696199	130	2	124900446	ENST00000517276.1	32748	ENSG00000253085	LOC124900446	small Cajal body-specific RNA 11
chr1	13663638	13663964	327	*	hg38_autosomal_noblacklist_tr_vs_un_peak_780	29	.	3.09197	5.26629	2.9334	104	Intron (ENST00000728760.1/ENST00000728760.1, intron 1 of 1)	1	13696070	13696199	130	2	124900446	ENST00000517276.1	32235	ENSG00000253085	LOC124900446	small Cajal body-specific RNA 11
chr1	13767067	13767387	321	*	hg38_autosomal_noblacklist_tr_vs_un_peak_781	158	.	9.46526	18.872	15.8518	203	Intron (ENST00000311066.10/7799, intron 6 of 9)	1	13771726	13778463	6738	1	7799	ENST00000487453.1	-4339	ENSG00000116731	PRDM2	PR/SET domain 2
chr1	13929445	13929621	177	*	hg38_autosomal_noblacklist_tr_vs_un_peak_782	43	.	4.94714	6.76312	4.31209	74	Intron (ENST00000636564.1/23254, intron 1 of 2)	1	13892792	15118043	1225252	1	23254	ENST00000636203.1	36653	ENSG00000189337	KAZN	kazrin, periplakin interacting protein
chr1	13965779	13966037	259	*	hg38_autosomal_noblacklist_tr_vs_un_peak_783	76	.	2.3949	10.3204	7.66739	241	Intron (ENST00000636564.1/23254, intron 1 of 2)	1	13892792	15118043	1225252	1	23254	ENST00000636203.1	72987	ENSG00000189337	KAZN	kazrin, periplakin interacting protein
chr1	14109060	14109176	117	*	hg38_autosomal_noblacklist_tr_vs_un_peak_784	81	.	6.82969	10.795	8.10752	47	Intron (ENST00000636564.1/23254, intron 1 of 2)	1	13892792	15118043	1225252	1	23254	ENST00000636203.1	216268	ENSG00000189337	KAZN	kazrin, periplakin interacting protein
chr1	14320688	14320796	109	*	hg38_autosomal_noblacklist_tr_vs_un_peak_785	71	.	6.07667	9.74043	7.11313	82	Intron (ENST00000636203.1/23254, intron 2 of 16)	1	14348947	14351324	2378	2	105376762	ENST00000661309.1	30528	ENSG00000234593	KAZN-AS1	KAZN antisense RNA 1
chr1	14346140	14346433	294	*	hg38_autosomal_noblacklist_tr_vs_un_peak_786	123	.	8.33573	15.2747	12.3915	153	Exon (ENST00000666654.1/105376762, exon 6 of 7)	1	14348947	14351324	2378	2	105376762	ENST00000661309.1	4891	ENSG00000234593	KAZN-AS1	KAZN antisense RNA 1
chr1	14517384	14517729	346	*	hg38_autosomal_noblacklist_tr_vs_un_peak_787	71	.	6.07667	9.74043	7.11313	312	Intron (ENST00000636203.1/23254, intron 2 of 16)	1	14598685	15118043	519359	1	23254	ENST00000376030.7	-80956	ENSG00000189337	KAZN	kazrin, periplakin interacting protein
chr1	14704771	14705259	489	*	hg38_autosomal_noblacklist_tr_vs_un_peak_788	67	.	5.59889	9.31879	6.71929	351	Intron (ENST00000636203.1/23254, intron 3 of 16)	1	14598717	15065797	467081	1	23254	ENST00000503743.5	106054	ENSG00000189337	KAZN	kazrin, periplakin interacting protein
chr1	14733434	14733951	518	*	hg38_autosomal_noblacklist_tr_vs_un_peak_789	105	.	6.33026	13.3827	10.5806	262	Intron (ENST00000636203.1/23254, intron 3 of 16)	1	14598717	15065797	467081	1	23254	ENST00000503743.5	134717	ENSG00000189337	KAZN	kazrin, periplakin interacting protein
chr1	14742321	14742531	211	*	hg38_autosomal_noblacklist_tr_vs_un_peak_790	103	.	6.76901	13.1909	10.3939	107	Intron (ENST00000636203.1/23254, intron 3 of 16)	1	14598717	15065797	467081	1	23254	ENST00000503743.5	143604	ENSG00000189337	KAZN	kazrin, periplakin interacting protein
chr1	14843065	14843207	143	*	hg38_autosomal_noblacklist_tr_vs_un_peak_791	101	.	7.58271	12.9856	10.1977	74	Intron (ENST00000636203.1/23254, intron 3 of 16)	1	14888740	14897237	8498	2	107985469	ENST00000720244.1	54030	NA	LOC107985469	uncharacterized LOC107985469
chr1	14880589	14880855	267	*	hg38_autosomal_noblacklist_tr_vs_un_peak_792	56	.	5.18368	8.21357	5.68068	100	Intron (ENST00000636203.1/23254, intron 3 of 16)	1	14888740	14897237	8498	2	107985469	ENST00000720244.1	16382	NA	LOC107985469	uncharacterized LOC107985469
chr1	14923111	14923264	154	*	hg38_autosomal_noblacklist_tr_vs_un_peak_793	45	.	2.3958	7.04633	4.58133	45	Promoter (<=1kb)	1	14924130	15068152	144023	1	23254	ENST00000361144.9	-866	ENSG00000189337	KAZN	kazrin, periplakin interacting protein
chr1	14945273	14945500	228	*	hg38_autosomal_noblacklist_tr_vs_un_peak_794	62	.	5.5121	8.83339	6.25579	142	Promoter (<=1kb)	1	14945919	15065797	119879	1	23254	ENST00000400797.3	-419	ENSG00000189337	KAZN	kazrin, periplakin interacting protein
chr1	14953127	14953386	260	*	hg38_autosomal_noblacklist_tr_vs_un_peak_795	85	.	4.55463	11.2515	8.54146	99	Intron (ENST00000636203.1/23254, intron 3 of 16)	1	14945919	15065797	119879	1	23254	ENST00000400797.3	7208	ENSG00000189337	KAZN	kazrin, periplakin interacting protein
chr1	14954274	14954526	253	*	hg38_autosomal_noblacklist_tr_vs_un_peak_796	101	.	7.58271	12.9856	10.1977	178	Intron (ENST00000636203.1/23254, intron 3 of 16)	1	14945919	15065797	119879	1	23254	ENST00000400797.3	8355	ENSG00000189337	KAZN	kazrin, periplakin interacting protein
chr1	14963984	14964540	557	*	hg38_autosomal_noblacklist_tr_vs_un_peak_797	206	.	10.0417	23.8077	20.6402	126	Intron (ENST00000636203.1/23254, intron 4 of 16)	1	14945919	15065797	119879	1	23254	ENST00000400797.3	18065	ENSG00000189337	KAZN	kazrin, periplakin interacting protein
chr1	14968510	14968756	247	*	hg38_autosomal_noblacklist_tr_vs_un_peak_798	144	.	8.23167	17.4005	14.4451	108	Intron (ENST00000636203.1/23254, intron 4 of 16)	1	14945919	15065797	119879	1	23254	ENST00000400797.3	22591	ENSG00000189337	KAZN	kazrin, periplakin interacting protein
chr1	14996199	14996457	259	*	hg38_autosomal_noblacklist_tr_vs_un_peak_799	144	.	7.05134	17.3804	14.4283	100	Intron (ENST00000636203.1/23254, intron 4 of 16)	1	14945919	15065797	119879	1	23254	ENST00000400797.3	50280	ENSG00000189337	KAZN	kazrin, periplakin interacting protein
chr1	15028155	15028429	275	*	hg38_autosomal_noblacklist_tr_vs_un_peak_800	104	.	3.10111	13.226	10.4281	136	Intron (ENST00000636203.1/23254, intron 4 of 16)	1	14945919	15065797	119879	1	23254	ENST00000400797.3	82236	ENSG00000189337	KAZN	kazrin, periplakin interacting protein
chr1	15139772	15140088	317	*	hg38_autosomal_noblacklist_tr_vs_un_peak_801	150	.	4.88911	18.0784	15.0991	142	Intron (ENST00000310916.6/200197, intron 1 of 5)	1	15111869	15152458	40590	2	200197	ENST00000404665.4	12370	ENSG00000175147	TMEM51-AS1	TMEM51 antisense RNA 1
chr1	15141893	15142525	633	*	hg38_autosomal_noblacklist_tr_vs_un_peak_802	325	.	10.029	36.0818	32.5843	176	Intron (ENST00000310916.6/200197, intron 1 of 5)	1	15111869	15152458	40590	2	200197	ENST00000404665.4	9933	ENSG00000175147	TMEM51-AS1	TMEM51 antisense RNA 1
chr1	15147049	15147447	399	*	hg38_autosomal_noblacklist_tr_vs_un_peak_803	45	.	3.19657	6.96909	4.50784	191	Intron (ENST00000310916.6/200197, intron 1 of 5)	1	15111869	15152458	40590	2	200197	ENST00000404665.4	5011	ENSG00000175147	TMEM51-AS1	TMEM51 antisense RNA 1
chr1	15174586	15174815	230	*	hg38_autosomal_noblacklist_tr_vs_un_peak_804	58	.	5.30636	8.41215	5.86379	144	Promoter (2-3kb)	1	15164191	15171666	7476	2	727684	ENST00000832098.1	-2920	ENSG00000204464	TMEM51-AS2	TMEM51 antisense RNA 2
chr1	15178920	15179428	509	*	hg38_autosomal_noblacklist_tr_vs_un_peak_805	148	.	6.51867	17.8356	14.8612	136	Intron (ENST00000428417.5/55092, intron 1 of 2)	1	15164191	15171666	7476	2	727684	ENST00000832098.1	-7254	ENSG00000204464	TMEM51-AS2	TMEM51 antisense RNA 2
chr1	15180291	15180418	128	*	hg38_autosomal_noblacklist_tr_vs_un_peak_806	51	.	4.41856	7.66459	5.16733	72	Intron (ENST00000428417.5/55092, intron 1 of 2)	1	15164191	15171666	7476	2	727684	ENST00000832098.1	-8625	ENSG00000204464	TMEM51-AS2	TMEM51 antisense RNA 2
chr1	15181673	15181819	147	*	hg38_autosomal_noblacklist_tr_vs_un_peak_807	42	.	4.42876	6.6833	4.24858	42	Intron (ENST00000428417.5/55092, intron 1 of 2)	1	15164191	15171666	7476	2	727684	ENST00000832098.1	-10007	ENSG00000204464	TMEM51-AS2	TMEM51 antisense RNA 2
chr1	15183707	15183815	109	*	hg38_autosomal_noblacklist_tr_vs_un_peak_808	63	.	5.29238	8.88411	6.30397	50	Intron (ENST00000428417.5/55092, intron 1 of 2)	1	15164191	15171666	7476	2	727684	ENST00000832098.1	-12041	ENSG00000204464	TMEM51-AS2	TMEM51 antisense RNA 2
chr1	15200436	15200578	143	*	hg38_autosomal_noblacklist_tr_vs_un_peak_809	125	.	7.44842	15.4249	12.5365	78	Intron (ENST00000428417.5/55092, intron 1 of 2)	1	15164191	15171666	7476	2	727684	ENST00000832098.1	-28770	ENSG00000204464	TMEM51-AS2	TMEM51 antisense RNA 2
chr1	15200680	15201104	425	*	hg38_autosomal_noblacklist_tr_vs_un_peak_810	189	.	9.52241	22.1103	18.9932	43	Intron (ENST00000428417.5/55092, intron 1 of 2)	1	15164191	15171666	7476	2	727684	ENST00000832098.1	-29014	ENSG00000204464	TMEM51-AS2	TMEM51 antisense RNA 2
chr1	15311913	15312185	273	*	hg38_autosomal_noblacklist_tr_vs_un_peak_811	116	.	6.39315	14.5125	11.6631	167	Promoter (<=1kb)	1	15312105	15315239	3135	1	114827	ENST00000483694.1	0	ENSG00000142621	FHAD1	forkhead associated phosphopeptide binding domain 1
chr1	15326649	15326914	266	*	hg38_autosomal_noblacklist_tr_vs_un_peak_812	61	.	1.89697	8.73653	6.16223	245	Promoter (<=1kb)	1	15326817	15329734	2918	1	114827	ENST00000472131.5	0	ENSG00000142621	FHAD1	forkhead associated phosphopeptide binding domain 1
chr1	15337705	15338484	780	*	hg38_autosomal_noblacklist_tr_vs_un_peak_813	159	.	2.42757	18.9933	15.9719	175	Promoter (2-3kb)	1	15338208	15340493	2286	2	124903851	ENST00000774029.1	2009	NA	LOC124903851	uncharacterized LOC124903851
chr1	15371013	15371353	341	*	hg38_autosomal_noblacklist_tr_vs_un_peak_814	108	.	2.00066	13.7085	10.8945	138	Intron (ENST00000683790.1/114827, intron 26 of 33)	1	15375700	15400283	24584	1	114827	ENST00000477846.5	-4347	ENSG00000142621	FHAD1	forkhead associated phosphopeptide binding domain 1
chr1	15384341	15384551	211	*	hg38_autosomal_noblacklist_tr_vs_un_peak_815	37	.	1.58582	6.13221	3.73306	102	Promoter (<=1kb)	1	15383377	15397529	14153	1	114827	ENST00000472086.1	964	ENSG00000142621	FHAD1	forkhead associated phosphopeptide binding domain 1
chr1	15412253	15412427	175	*	hg38_autosomal_noblacklist_tr_vs_un_peak_816	50	.	2.27221	7.58732	5.09607	66	Promoter (1-2kb)	1	15405443	15411229	5787	2	101927441	ENST00000774214.1	-1024	NA	EFHD2-AS1	EFHD2 antisense RNA 1
chr1	15416056	15416603	548	*	hg38_autosomal_noblacklist_tr_vs_un_peak_817	181	.	3.90721	21.2117	18.1258	219	Intron (ENST00000375980.9/79180, intron 1 of 3)	1	15405443	15411229	5787	2	101927441	ENST00000774214.1	-4827	NA	EFHD2-AS1	EFHD2 antisense RNA 1
chr1	15423351	15423533	183	*	hg38_autosomal_noblacklist_tr_vs_un_peak_818	95	.	2.94606	12.2878	9.53143	36	Intron (ENST00000375980.9/79180, intron 1 of 3)	1	15405443	15411229	5787	2	101927441	ENST00000774214.1	-12122	NA	EFHD2-AS1	EFHD2 antisense RNA 1
chr1	15609560	15609898	339	*	hg38_autosomal_noblacklist_tr_vs_un_peak_819	175	.	7.04522	20.6283	17.5569	231	Exon (ENST00000723910.1/ENST00000723910.1, exon 2 of 2)	1	15586136	15603626	17491	2	124903854	ENST00000428945.1	-5934	NA	LOC124903854	uncharacterized LOC124903854
chr1	15610174	15610383	210	*	hg38_autosomal_noblacklist_tr_vs_un_peak_820	44	.	4.19917	6.9063	4.44776	81	Exon (ENST00000723910.1/ENST00000723910.1, exon 2 of 2)	1	15586136	15603626	17491	2	124903854	ENST00000428945.1	-6548	NA	LOC124903854	uncharacterized LOC124903854
chr1	15757774	15757900	127	*	hg38_autosomal_noblacklist_tr_vs_un_peak_821	27	.	2.00009	5.10066	2.7747	97	Promoter (<=1kb)	1	15757946	15765027	7082	1	54751	ENST00000510929.5	-46	ENSG00000162458	FBLIM1	filamin binding LIM protein 1
chr1	15760913	15761213	301	*	hg38_autosomal_noblacklist_tr_vs_un_peak_822	76	.	3.30117	10.3343	7.68085	107	Promoter (2-3kb)	1	15758797	15767437	8641	1	54751	ENST00000431771.6	2116	ENSG00000162458	FBLIM1	filamin binding LIM protein 1
chr1	15795127	15795327	201	*	hg38_autosomal_noblacklist_tr_vs_un_peak_823	86	.	4.90056	11.3179	8.6065	80	Intron (ENST00000746505.1/ENST00000746505.1, intron 2 of 3)	1	15807374	15807649	276	2	440567	ENST00000696689.1	12322	ENSG00000233954	UQCRHL	ubiquinol-cytochrome c reductase hinge protein like
chr1	15799061	15799252	192	*	hg38_autosomal_noblacklist_tr_vs_un_peak_824	114	.	5.64107	14.2995	11.4583	126	Intron (ENST00000746505.1/ENST00000746505.1, intron 1 of 3)	1	15807374	15807649	276	2	440567	ENST00000696689.1	8397	ENSG00000233954	UQCRHL	ubiquinol-cytochrome c reductase hinge protein like
chr1	15800220	15800389	170	*	hg38_autosomal_noblacklist_tr_vs_un_peak_825	146	.	5.87102	17.6571	14.6883	128	Exon (ENST00000746505.1/ENST00000746505.1, exon 1 of 4)	1	15807374	15807649	276	2	440567	ENST00000696689.1	7260	ENSG00000233954	UQCRHL	ubiquinol-cytochrome c reductase hinge protein like
chr1	15886323	15886575	253	*	hg38_autosomal_noblacklist_tr_vs_un_peak_826	81	.	2.40283	10.8714	8.18209	146	Intron (ENST00000673875.1/23013, intron 4 of 11)	1	15876576	15920906	44331	1	23013	ENST00000442985.1	9747	ENSG00000065526	SPEN	spen family transcriptional repressor
chr1	16019596	16019886	291	*	hg38_autosomal_noblacklist_tr_vs_un_peak_827	24	.	2.40456	4.75251	2.46821	11	Promoter (<=1kb)	1	16014028	16019594	5567	2	27129	ENST00000375718.4	-2	ENSG00000173641	HSPB7	heat shock protein family B (small) member 7
chr1	16046982	16047210	229	*	hg38_autosomal_noblacklist_tr_vs_un_peak_828	58	.	3.96957	8.40735	5.86379	108	Promoter (1-2kb)	1	16045823	16057287	11465	1	1188	ENST00000683661.1	1159	ENSG00000184908	CLCNKB	chloride voltage-gated channel Kb
chr1	16067302	16067459	158	*	hg38_autosomal_noblacklist_tr_vs_un_peak_829	31	.	1.94761	5.50897	3.15854	17	Intron (ENST00000375662.5/348487, intron 1 of 6)	1	16058279	16073632	15354	2	348487	ENST00000494078.1	6173	ENSG00000185519	FAM131C	family with sequence similarity 131 member C
chr1	16068510	16068674	165	*	hg38_autosomal_noblacklist_tr_vs_un_peak_830	28	.	2.48434	5.19227	2.86324	2	Intron (ENST00000375662.5/348487, intron 1 of 6)	1	16058279	16073632	15354	2	348487	ENST00000494078.1	4958	ENSG00000185519	FAM131C	family with sequence similarity 131 member C
chr1	16076089	16076288	200	*	hg38_autosomal_noblacklist_tr_vs_un_peak_831	122	.	3.95937	15.1322	12.2686	114	Promoter (2-3kb)	1	16057769	16073651	15883	2	348487	ENST00000375662.5	-2438	ENSG00000185519	FAM131C	family with sequence similarity 131 member C
chr1	16076986	16077170	185	*	hg38_autosomal_noblacklist_tr_vs_un_peak_832	57	.	2.59082	8.33069	5.79367	87	Distal Intergenic	1	16057769	16073651	15883	2	348487	ENST00000375662.5	-3335	ENSG00000185519	FAM131C	family with sequence similarity 131 member C
chr1	16107156	16107370	215	*	hg38_autosomal_noblacklist_tr_vs_un_peak_833	83	.	4.939	11.0053	8.30677	195	Distal Intergenic	1	16133013	16133562	550	2	1969	ENST00000462805.1	26192	ENSG00000142627	EPHA2	EPH receptor A2
chr1	16111795	16112236	442	*	hg38_autosomal_noblacklist_tr_vs_un_peak_834	178	.	4.46489	20.8919	17.8138	286	Distal Intergenic	1	16133013	16133562	550	2	1969	ENST00000462805.1	21326	ENSG00000142627	EPHA2	EPH receptor A2
chr1	16112893	16113322	430	*	hg38_autosomal_noblacklist_tr_vs_un_peak_835	112	.	4.51296	14.0966	11.2729	300	Distal Intergenic	1	16133013	16133562	550	2	1969	ENST00000462805.1	20240	ENSG00000142627	EPHA2	EPH receptor A2
chr1	16121115	16121334	220	*	hg38_autosomal_noblacklist_tr_vs_un_peak_836	87	.	3.26837	11.4533	8.7384	89	Distal Intergenic	1	16133013	16133562	550	2	1969	ENST00000462805.1	12228	ENSG00000142627	EPHA2	EPH receptor A2
chr1	16122460	16122693	234	*	hg38_autosomal_noblacklist_tr_vs_un_peak_837	95	.	2.94606	12.2878	9.53143	63	Distal Intergenic	1	16133013	16133562	550	2	1969	ENST00000462805.1	10869	ENSG00000142627	EPHA2	EPH receptor A2
chr1	16138876	16138986	111	*	hg38_autosomal_noblacklist_tr_vs_un_peak_838	68	.	4.41244	9.46042	6.85215	79	Intron (ENST00000358432.8/1969, intron 3 of 16)	1	16133013	16133562	550	2	1969	ENST00000462805.1	-5314	ENSG00000142627	EPHA2	EPH receptor A2
chr1	16139121	16139229	109	*	hg38_autosomal_noblacklist_tr_vs_un_peak_839	58	.	3.82868	8.38054	5.84232	18	Intron (ENST00000358432.8/1969, intron 3 of 16)	1	16133013	16133562	550	2	1969	ENST00000462805.1	-5559	ENSG00000142627	EPHA2	EPH receptor A2
chr1	16139576	16139903	328	*	hg38_autosomal_noblacklist_tr_vs_un_peak_840	268	.	7.43873	30.2313	26.8818	185	Intron (ENST00000358432.8/1969, intron 3 of 16)	1	16133013	16133562	550	2	1969	ENST00000462805.1	-6014	ENSG00000142627	EPHA2	EPH receptor A2
chr1	16158186	16158449	264	*	hg38_autosomal_noblacklist_tr_vs_un_peak_841	31	.	1.99617	5.47481	3.12549	51	Promoter (<=1kb)	1	16159266	16161883	2618	1	101927479	ENST00000426353.1	-817	NA	EPHA2-AS1	EPHA2 antisense RNA 1
chr1	16164262	16164607	346	*	hg38_autosomal_noblacklist_tr_vs_un_peak_842	215	.	4.77282	24.7681	21.5715	150	Exon (ENST00000793382.1/101927479, exon 3 of 4)	1	16159266	16161883	2618	1	101927479	ENST00000426353.1	4996	NA	EPHA2-AS1	EPHA2 antisense RNA 1
chr1	16181960	16182122	163	*	hg38_autosomal_noblacklist_tr_vs_un_peak_843	47	.	1.97798	7.21695	4.74432	79	Intron (ENST00000793379.1/101927479, intron 2 of 2)	1	16159266	16161883	2618	1	101927479	ENST00000426353.1	22694	NA	EPHA2-AS1	EPHA2 antisense RNA 1
chr1	16189917	16190176	260	*	hg38_autosomal_noblacklist_tr_vs_un_peak_844	67	.	3.74507	9.36461	6.76295	206	Distal Intergenic	1	16204900	16206526	1627	2	128272	ENST00000478210.1	16350	ENSG00000142632	ARHGEF19	Rho guanine nucleotide exchange factor 19
chr1	16764343	16764459	117	*	hg38_autosomal_noblacklist_tr_vs_un_peak_845	48	.	3.88589	7.28745	4.81126	108	Promoter (<=1kb)	1	16755307	16764480	9174	2	11223	ENST00000624762.3	21	ENSG00000186715	MST1L	macrophage stimulating 1 like (pseudogene)
chr1	16978767	16978875	109	*	hg38_autosomal_noblacklist_tr_vs_un_peak_846	62	.	4.27982	8.78526	6.20897	33	Promoter (<=1kb)	1	16976249	16978314	2066	2	4237	ENST00000492598.1	-453	ENSG00000117122	MFAP2	microfibril associated protein 2
chr1	17059953	17060084	132	*	hg38_autosomal_noblacklist_tr_vs_un_peak_847	37	.	2.31924	6.18496	3.77847	51	Distal Intergenic	1	17018722	17054151	35430	2	6390	ENST00000714034.1	-5802	ENSG00000117118	SDHB	succinate dehydrogenase complex iron sulfur subunit B
chr1	17063596	17063982	387	*	hg38_autosomal_noblacklist_tr_vs_un_peak_848	58	.	4.63796	8.44714	5.89558	73	Distal Intergenic	1	17018722	17054151	35430	2	6390	ENST00000714034.1	-9445	ENSG00000117118	SDHB	succinate dehydrogenase complex iron sulfur subunit B
chr1	17090991	17091214	224	*	hg38_autosomal_noblacklist_tr_vs_un_peak_849	86	.	4.07417	11.3145	8.60308	69	Intron (ENST00000375486.9/11240, intron 6 of 15)	1	17067786	17083426	15641	2	11240	ENST00000466151.1	-7565	ENSG00000117115	PADI2	peptidyl arginine deiminase 2
chr1	17093797	17094108	312	*	hg38_autosomal_noblacklist_tr_vs_un_peak_850	50	.	4.7213	7.53305	5.04473	139	Intron (ENST00000375486.9/11240, intron 4 of 15)	1	17067786	17083426	15641	2	11240	ENST00000466151.1	-10371	ENSG00000117115	PADI2	peptidyl arginine deiminase 2
chr1	17098868	17099132	265	*	hg38_autosomal_noblacklist_tr_vs_un_peak_851	25	.	3.32157	4.79185	2.50219	86	Intron (ENST00000375486.9/11240, intron 3 of 15)	1	17067786	17083426	15641	2	11240	ENST00000466151.1	-15442	ENSG00000117115	PADI2	peptidyl arginine deiminase 2
chr1	17121421	17121664	244	*	hg38_autosomal_noblacklist_tr_vs_un_peak_852	143	.	4.7916	17.336	14.387	91	Promoter (1-2kb)	1	17066761	17119451	52691	2	11240	ENST00000375486.9	-1970	ENSG00000117115	PADI2	peptidyl arginine deiminase 2
chr1	17128478	17128617	140	*	hg38_autosomal_noblacklist_tr_vs_un_peak_853	55	.	4.83455	8.03232	5.50662	94	Distal Intergenic	1	17066761	17119451	52691	2	11240	ENST00000375486.9	-9027	ENSG00000117115	PADI2	peptidyl arginine deiminase 2
chr1	17162925	17163173	249	*	hg38_autosomal_noblacklist_tr_vs_un_peak_854	119	.	7.70666	14.7908	11.9358	208	Distal Intergenic	1	17189782	17197656	7875	1	400743	ENST00000755422.1	-26609	ENSG00000204362	LINC02783	long intergenic non-protein coding RNA 2783
chr1	17184008	17184340	333	*	hg38_autosomal_noblacklist_tr_vs_un_peak_855	189	.	9.42156	22.0454	18.9303	227	Distal Intergenic	1	17189782	17197656	7875	1	400743	ENST00000755422.1	-5442	ENSG00000204362	LINC02783	long intergenic non-protein coding RNA 2783
chr1	17207948	17208444	497	*	hg38_autosomal_noblacklist_tr_vs_un_peak_856	397	.	15.2524	43.3808	39.7058	306	Promoter (2-3kb)	1	17205128	17246007	40880	1	29943	ENST00000375471.5	2820	ENSG00000142623	PADI1	peptidyl arginine deiminase 1
chr1	17215589	17215808	220	*	hg38_autosomal_noblacklist_tr_vs_un_peak_857	101	.	7.58271	12.9856	10.1977	117	Intron (ENST00000375471.5/29943, intron 1 of 15)	1	17223487	17226158	2672	1	29943	ENST00000483501.1	-7679	ENSG00000142623	PADI1	peptidyl arginine deiminase 1
chr1	17226563	17226683	121	*	hg38_autosomal_noblacklist_tr_vs_un_peak_858	123	.	8.33573	15.2747	12.3915	52	Intron (ENST00000375471.5/29943, intron 6 of 15)	1	17223487	17226158	2672	1	29943	ENST00000483501.1	3076	ENSG00000142623	PADI1	peptidyl arginine deiminase 1
chr1	17233117	17234122	1006	*	hg38_autosomal_noblacklist_tr_vs_un_peak_859	336	.	10.3801	37.1881	33.6612	820	Intron (ENST00000375471.5/29943, intron 11 of 15)	1	17239632	17245968	6337	1	29943	ENST00000648847.1	-5510	ENSG00000142623	PADI1	peptidyl arginine deiminase 1
chr1	17245283	17245488	206	*	hg38_autosomal_noblacklist_tr_vs_un_peak_860	113	.	7.69178	14.226	11.3886	100	3' UTR	1	17249098	17284233	35136	1	51702	ENST00000375460.3	-3610	ENSG00000142619	PADI3	peptidyl arginine deiminase 3
chr1	17250718	17250938	221	*	hg38_autosomal_noblacklist_tr_vs_un_peak_861	85	.	4.55463	11.2515	8.54146	74	Promoter (1-2kb)	1	17249098	17284233	35136	1	51702	ENST00000375460.3	1620	ENSG00000142619	PADI3	peptidyl arginine deiminase 3
chr1	17251340	17251468	129	*	hg38_autosomal_noblacklist_tr_vs_un_peak_862	90	.	5.11452	11.8043	9.07322	70	Promoter (2-3kb)	1	17249098	17284233	35136	1	51702	ENST00000375460.3	2242	ENSG00000142619	PADI3	peptidyl arginine deiminase 3
chr1	17251798	17251978	181	*	hg38_autosomal_noblacklist_tr_vs_un_peak_863	54	.	4.06141	7.99138	5.46722	83	Promoter (2-3kb)	1	17249098	17284233	35136	1	51702	ENST00000375460.3	2700	ENSG00000142619	PADI3	peptidyl arginine deiminase 3
chr1	17276698	17276906	209	*	hg38_autosomal_noblacklist_tr_vs_un_peak_864	78	.	4.40836	10.5157	7.85527	60	Promoter (<=1kb)	1	17277889	17277975	87	1	100616188	ENST00000582732.1	-983	ENSG00000266634	MIR3972	microRNA 3972
chr1	17289795	17289925	131	*	hg38_autosomal_noblacklist_tr_vs_un_peak_865	40	.	4.32637	6.51467	4.09133	6	Distal Intergenic	1	17277889	17277975	87	1	100616188	ENST00000582732.1	11906	ENSG00000266634	MIR3972	microRNA 3972
chr1	17293762	17293928	167	*	hg38_autosomal_noblacklist_tr_vs_un_peak_866	146	.	9.08875	17.6525	14.6848	87	Distal Intergenic	1	17308195	17334796	26602	1	23569	ENST00000375453.5	-14267	ENSG00000159339	PADI4	peptidyl arginine deiminase 4
chr1	17502521	17502707	187	*	hg38_autosomal_noblacklist_tr_vs_un_peak_867	80	.	2.06215	10.7421	8.07599	8	Distal Intergenic	1	17520305	17525689	5385	1	55160	ENST00000819777.1	-17598	ENSG00000074964	ARHGEF10L	Rho guanine nucleotide exchange factor 10 like
chr1	17523713	17524022	310	*	hg38_autosomal_noblacklist_tr_vs_un_peak_868	56	.	3.65323	8.23007	5.69563	225	Intron (ENST00000819777.1/55160, intron 2 of 2)	1	17520331	17535713	15383	1	55160	ENST00000819776.1	3382	ENSG00000074964	ARHGEF10L	Rho guanine nucleotide exchange factor 10 like
chr1	17531542	17532417	876	*	hg38_autosomal_noblacklist_tr_vs_un_peak_869	430	.	5.12439	46.7628	43.0127	332	Intron (ENST00000819776.1/55160, intron 2 of 2)	1	17539698	17697869	158172	1	55160	ENST00000361221.8	-7281	ENSG00000074964	ARHGEF10L	Rho guanine nucleotide exchange factor 10 like
chr1	17569541	17570128	588	*	hg38_autosomal_noblacklist_tr_vs_un_peak_870	230	.	7.47301	26.323	23.0829	278	Intron (ENST00000361221.8/55160, intron 1 of 28)	1	17580553	17697649	117097	1	55160	ENST00000375415.5	-10425	ENSG00000074964	ARHGEF10L	Rho guanine nucleotide exchange factor 10 like
chr1	17587517	17588161	645	*	hg38_autosomal_noblacklist_tr_vs_un_peak_871	94	.	2.36802	12.1797	9.42928	317	Exon (ENST00000361221.8/55160, exon 3 of 29)	1	17580553	17697649	117097	1	55160	ENST00000375415.5	6964	ENSG00000074964	ARHGEF10L	Rho guanine nucleotide exchange factor 10 like
chr1	17588337	17588471	135	*	hg38_autosomal_noblacklist_tr_vs_un_peak_872	93	.	3.10459	12.0865	9.33831	81	Exon (ENST00000361221.8/55160, exon 4 of 29)	1	17580553	17697649	117097	1	55160	ENST00000375415.5	7784	ENSG00000074964	ARHGEF10L	Rho guanine nucleotide exchange factor 10 like
chr1	17603470	17603578	109	*	hg38_autosomal_noblacklist_tr_vs_un_peak_873	55	.	4.82935	8.09545	5.56836	64	Promoter (1-2kb)	1	17602171	17604882	2712	1	55160	ENST00000482892.1	1299	ENSG00000074964	ARHGEF10L	Rho guanine nucleotide exchange factor 10 like
chr1	17687252	17687552	301	*	hg38_autosomal_noblacklist_tr_vs_un_peak_874	123	.	8.33573	15.2747	12.3915	212	Intron (ENST00000361221.8/55160, intron 26 of 28)	1	17694047	17697874	3828	1	55160	ENST00000495593.1	-6495	ENSG00000074964	ARHGEF10L	Rho guanine nucleotide exchange factor 10 like
chr1	17759307	17759447	141	*	hg38_autosomal_noblacklist_tr_vs_un_peak_875	51	.	3.52786	7.60524	5.11293	38	Intron (ENST00000375406.2/81569, intron 1 of 2)	1	17755333	17827063	71731	1	81569	ENST00000375406.2	3974	ENSG00000117148	ACTL8	actin like 8
chr1	17760714	17761003	290	*	hg38_autosomal_noblacklist_tr_vs_un_peak_876	112	.	7.95922	14.1185	11.2863	108	Intron (ENST00000375406.2/81569, intron 1 of 2)	1	17755333	17827063	71731	1	81569	ENST00000375406.2	5381	ENSG00000117148	ACTL8	actin like 8
chr1	17765575	17765767	193	*	hg38_autosomal_noblacklist_tr_vs_un_peak_877	264	.	13.1219	29.8183	26.4772	85	Intron (ENST00000375406.2/81569, intron 1 of 2)	1	17755333	17827063	71731	1	81569	ENST00000375406.2	10242	ENSG00000117148	ACTL8	actin like 8
chr1	17768636	17768818	183	*	hg38_autosomal_noblacklist_tr_vs_un_peak_878	112	.	7.95922	14.1185	11.2863	89	Intron (ENST00000375406.2/81569, intron 1 of 2)	1	17755333	17827063	71731	1	81569	ENST00000375406.2	13303	ENSG00000117148	ACTL8	actin like 8
chr1	17790805	17790981	177	*	hg38_autosomal_noblacklist_tr_vs_un_peak_879	54	.	4.06141	7.99138	5.46722	76	Intron (ENST00000375406.2/81569, intron 1 of 2)	1	17822982	17827061	4080	1	81569	ENST00000617065.1	-32001	ENSG00000117148	ACTL8	actin like 8
chr1	17844374	17844665	292	*	hg38_autosomal_noblacklist_tr_vs_un_peak_880	91	.	7.2062	11.8772	9.13628	49	Distal Intergenic	1	17822982	17827061	4080	1	81569	ENST00000617065.1	21392	ENSG00000117148	ACTL8	actin like 8
chr1	17847066	17847445	380	*	hg38_autosomal_noblacklist_tr_vs_un_peak_881	88	.	4.40545	11.5922	8.8724	196	Distal Intergenic	1	17822982	17827061	4080	1	81569	ENST00000617065.1	24084	ENSG00000117148	ACTL8	actin like 8
chr1	18100612	18100831	220	*	hg38_autosomal_noblacklist_tr_vs_un_peak_882	50	.	2.64094	7.50651	5.023	99	Distal Intergenic	1	18107798	18378483	270686	1	84966	ENST00000251296.4	-6967	ENSG00000117154	IGSF21	immunoglobin superfamily member 21
chr1	18114839	18114947	109	*	hg38_autosomal_noblacklist_tr_vs_un_peak_883	52	.	3.67704	7.73977	5.22447	69	Exon (ENST00000624418.1/ENST00000624418.1, exon 1 of 1)	1	18107798	18378483	270686	1	84966	ENST00000251296.4	7041	ENSG00000117154	IGSF21	immunoglobin superfamily member 21
chr1	18116302	18116541	240	*	hg38_autosomal_noblacklist_tr_vs_un_peak_884	166	.	6.8697	19.6848	16.6427	164	Intron (ENST00000251296.4/84966, intron 1 of 9)	1	18107798	18378483	270686	1	84966	ENST00000251296.4	8504	ENSG00000117154	IGSF21	immunoglobin superfamily member 21
chr1	18118107	18118266	160	*	hg38_autosomal_noblacklist_tr_vs_un_peak_885	64	.	5.60724	8.98712	6.40422	53	Intron (ENST00000251296.4/84966, intron 1 of 9)	1	18107798	18378483	270686	1	84966	ENST00000251296.4	10309	ENSG00000117154	IGSF21	immunoglobin superfamily member 21
chr1	18145053	18145652	600	*	hg38_autosomal_noblacklist_tr_vs_un_peak_886	122	.	5.81659	15.1622	12.2944	486	Intron (ENST00000251296.4/84966, intron 1 of 9)	1	18159971	18176698	16728	2	105376814	ENST00000718980.1	31046	NA	IGSF21-AS1	IGSF21 antisense RNA 1
chr1	18149086	18149563	478	*	hg38_autosomal_noblacklist_tr_vs_un_peak_887	78	.	3.71899	10.4957	7.83666	137	Intron (ENST00000251296.4/84966, intron 1 of 9)	1	18159971	18176698	16728	2	105376814	ENST00000718980.1	27135	NA	IGSF21-AS1	IGSF21 antisense RNA 1
chr1	18151429	18151804	376	*	hg38_autosomal_noblacklist_tr_vs_un_peak_888	157	.	6.69418	18.7537	15.7502	231	Intron (ENST00000251296.4/84966, intron 1 of 9)	1	18159971	18176698	16728	2	105376814	ENST00000718980.1	24894	NA	IGSF21-AS1	IGSF21 antisense RNA 1
chr1	18153297	18153560	264	*	hg38_autosomal_noblacklist_tr_vs_un_peak_889	152	.	8.04201	18.2106	15.2277	171	Intron (ENST00000251296.4/84966, intron 1 of 9)	1	18159971	18176698	16728	2	105376814	ENST00000718980.1	23138	NA	IGSF21-AS1	IGSF21 antisense RNA 1
chr1	18161583	18161810	228	*	hg38_autosomal_noblacklist_tr_vs_un_peak_890	49	.	5.13393	7.42962	4.948	53	Intron (ENST00000251296.4/84966, intron 1 of 9)	1	18159971	18176698	16728	2	105376814	ENST00000718980.1	14888	NA	IGSF21-AS1	IGSF21 antisense RNA 1
chr1	18182525	18183108	584	*	hg38_autosomal_noblacklist_tr_vs_un_peak_891	155	.	6.16355	18.5163	15.5187	478	Intron (ENST00000251296.4/84966, intron 1 of 9)	1	18166929	18179346	12418	2	105376814	ENST00000419667.2	-3179	NA	IGSF21-AS1	IGSF21 antisense RNA 1
chr1	18183543	18183664	122	*	hg38_autosomal_noblacklist_tr_vs_un_peak_892	27	.	3.8437	5.08049	2.75519	33	Intron (ENST00000251296.4/84966, intron 1 of 9)	1	18166929	18179346	12418	2	105376814	ENST00000419667.2	-4197	NA	IGSF21-AS1	IGSF21 antisense RNA 1
chr1	18198449	18198686	238	*	hg38_autosomal_noblacklist_tr_vs_un_peak_893	58	.	5.01383	8.41215	5.86379	173	Intron (ENST00000251296.4/84966, intron 1 of 9)	1	18166929	18179346	12418	2	105376814	ENST00000419667.2	-19103	NA	IGSF21-AS1	IGSF21 antisense RNA 1
chr1	18283260	18283414	155	*	hg38_autosomal_noblacklist_tr_vs_un_peak_894	37	.	3.76037	6.17368	3.76763	3	Intron (ENST00000251296.4/84966, intron 2 of 9)	1	18278845	18376367	97523	1	84966	ENST00000412684.3	4415	ENSG00000117154	IGSF21	immunoglobin superfamily member 21
chr1	18290458	18290601	144	*	hg38_autosomal_noblacklist_tr_vs_un_peak_895	34	.	3.23824	5.85335	3.4724	98	Intron (ENST00000251296.4/84966, intron 2 of 9)	1	18278845	18376367	97523	1	84966	ENST00000412684.3	11613	ENSG00000117154	IGSF21	immunoglobin superfamily member 21
chr1	18319241	18319349	109	*	hg38_autosomal_noblacklist_tr_vs_un_peak_896	58	.	4.63796	8.44714	5.89558	81	Intron (ENST00000251296.4/84966, intron 3 of 9)	1	18278845	18376367	97523	1	84966	ENST00000412684.3	40396	ENSG00000117154	IGSF21	immunoglobin superfamily member 21
chr1	18325191	18325374	184	*	hg38_autosomal_noblacklist_tr_vs_un_peak_897	37	.	3.76037	6.17368	3.76763	20	Intron (ENST00000251296.4/84966, intron 3 of 9)	1	18361367	18378483	17117	1	84966	ENST00000497331.2	-35993	ENSG00000117154	IGSF21	immunoglobin superfamily member 21
chr1	18325835	18325943	109	*	hg38_autosomal_noblacklist_tr_vs_un_peak_898	62	.	4.27982	8.78526	6.20897	51	Intron (ENST00000251296.4/84966, intron 3 of 9)	1	18361367	18378483	17117	1	84966	ENST00000497331.2	-35424	ENSG00000117154	IGSF21	immunoglobin superfamily member 21
chr1	18414072	18414271	200	*	hg38_autosomal_noblacklist_tr_vs_un_peak_899	66	.	4.85736	9.25272	6.6585	53	Intron (ENST00000724234.1/ENST00000724234.1, intron 1 of 1)	1	18385829	18388514	2686	1	124903865	ENST00000420211.1	28243	NA	LOC124903865	uncharacterized LOC124903865
chr1	18475679	18475787	109	*	hg38_autosomal_noblacklist_tr_vs_un_peak_900	123	.	8.33573	15.2747	12.3915	35	Distal Intergenic	1	18480930	18485974	5045	1	127707	ENST00000400664.3	-5143	ENSG00000179023	KLHDC7A	kelch domain containing 7A
chr1	18480498	18480750	253	*	hg38_autosomal_noblacklist_tr_vs_un_peak_901	105	.	5.2622	13.4017	10.5994	100	Promoter (<=1kb)	1	18480930	18485974	5045	1	127707	ENST00000400664.3	-180	ENSG00000179023	KLHDC7A	kelch domain containing 7A
chr1	18557622	18558314	693	*	hg38_autosomal_noblacklist_tr_vs_un_peak_902	120	.	3.70717	14.9013	12.0422	205	Distal Intergenic	1	18630846	18748866	118021	1	5081	ENST00000420770.7	-72532	ENSG00000009709	PAX7	paired box 7
chr1	18578422	18578543	122	*	hg38_autosomal_noblacklist_tr_vs_un_peak_903	66	.	4.85736	9.25272	6.6585	85	Distal Intergenic	1	18630846	18748866	118021	1	5081	ENST00000420770.7	-52303	ENSG00000009709	PAX7	paired box 7
chr1	18579350	18579568	219	*	hg38_autosomal_noblacklist_tr_vs_un_peak_904	61	.	3.52567	8.74288	6.16783	138	Distal Intergenic	1	18630846	18748866	118021	1	5081	ENST00000420770.7	-51278	ENSG00000009709	PAX7	paired box 7
chr1	18580485	18581050	566	*	hg38_autosomal_noblacklist_tr_vs_un_peak_905	131	.	5.15767	16.0864	13.1784	376	Distal Intergenic	1	18630846	18748866	118021	1	5081	ENST00000420770.7	-49796	ENSG00000009709	PAX7	paired box 7
chr1	18583352	18583977	626	*	hg38_autosomal_noblacklist_tr_vs_un_peak_906	153	.	7.79235	18.308	15.3235	355	Distal Intergenic	1	18630846	18748866	118021	1	5081	ENST00000420770.7	-46869	ENSG00000009709	PAX7	paired box 7
chr1	18584725	18585207	483	*	hg38_autosomal_noblacklist_tr_vs_un_peak_907	140	.	3.51717	17.0287	14.0865	217	Distal Intergenic	1	18630846	18748866	118021	1	5081	ENST00000420770.7	-45639	ENSG00000009709	PAX7	paired box 7
chr1	18597618	18597734	117	*	hg38_autosomal_noblacklist_tr_vs_un_peak_908	56	.	2.14296	8.1898	5.65859	15	Distal Intergenic	1	18630846	18748866	118021	1	5081	ENST00000420770.7	-33112	ENSG00000009709	PAX7	paired box 7
chr1	18599290	18599424	135	*	hg38_autosomal_noblacklist_tr_vs_un_peak_909	77	.	5.22233	10.3634	7.70913	86	Distal Intergenic	1	18630846	18748866	118021	1	5081	ENST00000420770.7	-31422	ENSG00000009709	PAX7	paired box 7
chr1	18631043	18631267	225	*	hg38_autosomal_noblacklist_tr_vs_un_peak_910	71	.	3.36194	9.77814	7.14954	29	Promoter (<=1kb)	1	18631006	18736138	105133	1	5081	ENST00000375375.7	37	ENSG00000009709	PAX7	paired box 7
chr1	18668832	18669003	172	*	hg38_autosomal_noblacklist_tr_vs_un_peak_911	45	.	3.03642	6.98403	4.52199	121	Intron (ENST00000420770.7/5081, intron 4 of 8)	1	18632770	18645018	12249	1	5081	ENST00000713642.1	36062	ENSG00000009709	PAX7	paired box 7
chr1	18676585	18676812	228	*	hg38_autosomal_noblacklist_tr_vs_un_peak_912	134	.	6.83194	16.4086	13.4899	130	Intron (ENST00000420770.7/5081, intron 4 of 8)	1	18632770	18645018	12249	1	5081	ENST00000713642.1	43815	ENSG00000009709	PAX7	paired box 7
chr1	18682542	18682676	135	*	hg38_autosomal_noblacklist_tr_vs_un_peak_913	22	.	2.54887	4.47616	2.2106	22	Intron (ENST00000420770.7/5081, intron 4 of 8)	1	18632770	18645018	12249	1	5081	ENST00000713642.1	49772	ENSG00000009709	PAX7	paired box 7
chr1	18693491	18694073	583	*	hg38_autosomal_noblacklist_tr_vs_un_peak_914	99	.	5.95435	12.6839	9.91287	345	Intron (ENST00000420770.7/5081, intron 5 of 8)	1	18632770	18645018	12249	1	5081	ENST00000713642.1	60721	ENSG00000009709	PAX7	paired box 7
chr1	18814705	18814826	122	*	hg38_autosomal_noblacklist_tr_vs_un_peak_915	60	.	5.37529	8.6115	6.05494	104	Distal Intergenic	1	18839599	18859660	20062	2	80834	ENST00000375371.4	44834	ENSG00000179002	TAS1R2	taste 1 receptor member 2
chr1	18830683	18830936	254	*	hg38_autosomal_noblacklist_tr_vs_un_peak_916	50	.	4.7213	7.53305	5.04473	158	Distal Intergenic	1	18839599	18859660	20062	2	80834	ENST00000375371.4	28724	ENSG00000179002	TAS1R2	taste 1 receptor member 2
chr1	18922434	18922561	128	*	hg38_autosomal_noblacklist_tr_vs_un_peak_917	48	.	2.00942	7.36258	4.88381	97	Intron (ENST00000455833.7/126917, intron 1 of 8)	1	18908291	18911992	3702	2	126917	ENST00000355609.8	-10442	ENSG00000169991	IFFO2	intermediate filament family orphan 2
chr1	18926585	18926836	252	*	hg38_autosomal_noblacklist_tr_vs_un_peak_918	50	.	3.13393	7.53378	5.04499	208	Intron (ENST00000455833.7/126917, intron 1 of 8)	1	18908291	18911992	3702	2	126917	ENST00000355609.8	-14593	ENSG00000169991	IFFO2	intermediate filament family orphan 2
chr1	18965883	18965991	109	*	hg38_autosomal_noblacklist_tr_vs_un_peak_919	66	.	4.63737	9.20235	6.61242	52	Distal Intergenic	1	18904280	18956676	52397	2	126917	ENST00000455833.7	-9207	ENSG00000169991	IFFO2	intermediate filament family orphan 2
chr1	18972072	18972273	202	*	hg38_autosomal_noblacklist_tr_vs_un_peak_920	233	.	12.1008	26.566	23.3155	94	Distal Intergenic	1	18904280	18956676	52397	2	126917	ENST00000455833.7	-15396	ENSG00000169991	IFFO2	intermediate filament family orphan 2
chr1	19009920	19010190	271	*	hg38_autosomal_noblacklist_tr_vs_un_peak_921	153	.	7.79235	18.308	15.3235	177	Distal Intergenic	1	18904280	18956676	52397	2	126917	ENST00000455833.7	-53244	ENSG00000169991	IFFO2	intermediate filament family orphan 2
chr1	19011040	19011400	361	*	hg38_autosomal_noblacklist_tr_vs_un_peak_922	143	.	4.39909	17.3383	14.389	163	Distal Intergenic	1	18904280	18956676	52397	2	126917	ENST00000455833.7	-54364	ENSG00000169991	IFFO2	intermediate filament family orphan 2
chr1	19066414	19066608	195	*	hg38_autosomal_noblacklist_tr_vs_un_peak_923	178	.	4.87778	20.8853	17.8077	89	Distal Intergenic	1	19074567	19077827	3261	2	23352	ENST00000486515.1	11219	ENSG00000127481	UBR4	ubiquitin protein ligase E3 component n-recognin 4
chr1	19067097	19067572	476	*	hg38_autosomal_noblacklist_tr_vs_un_peak_924	156	.	3.39626	18.6537	15.6539	203	Distal Intergenic	1	19074567	19077827	3261	2	23352	ENST00000486515.1	10255	ENSG00000127481	UBR4	ubiquitin protein ligase E3 component n-recognin 4
chr1	19309463	19309611	149	*	hg38_autosomal_noblacklist_tr_vs_un_peak_925	55	.	2.64043	8.08262	5.55576	93	Promoter (<=1kb)	1	19304285	19308505	4221	2	8574	ENST00000481966.1	-958	ENSG00000053371	AKR7A2	aldo-keto reductase family 7 member A2
chr1	19391027	19391284	258	*	hg38_autosomal_noblacklist_tr_vs_un_peak_926	147	.	2.5744	17.6788	14.7091	75	Intron (ENST00000264202.8/832, intron 2 of 8)	1	19356747	19385797	29051	2	832	ENST00000457768.6	-5230	ENSG00000077549	CAPZB	capping actin protein of muscle Z-line subunit beta
chr1	19405939	19406177	239	*	hg38_autosomal_noblacklist_tr_vs_un_peak_927	21	.	1.45047	4.36375	2.10428	7	Promoter (2-3kb)	1	19408684	19411571	2888	1	124903868	ENST00000817245.1	-2507	NA	LOC124903868	uncharacterized LOC124903868
chr1	19414801	19414951	151	*	hg38_autosomal_noblacklist_tr_vs_un_peak_928	54	.	4.06141	7.99138	5.46722	79	3' UTR	1	19339374	19419737	80364	2	832	ENST00000674228.1	4786	ENSG00000077549	CAPZB	capping actin protein of muscle Z-line subunit beta
chr1	19430266	19430420	155	*	hg38_autosomal_noblacklist_tr_vs_un_peak_929	53	.	2.76689	7.86097	5.34272	93	Intron (ENST00000264202.8/832, intron 1 of 8)	1	19357522	19420144	62623	2	832	ENST00000489607.5	-10122	ENSG00000077549	CAPZB	capping actin protein of muscle Z-line subunit beta
chr1	19448605	19449426	822	*	hg38_autosomal_noblacklist_tr_vs_un_peak_930	101	.	2.50352	12.9426	10.1642	431	5' UTR	1	19441261	19446808	5548	1	124903869	ENST00000816990.1	7344	NA	LOC124903869	uncharacterized LOC124903869
chr1	19450833	19451143	311	*	hg38_autosomal_noblacklist_tr_vs_un_peak_931	254	.	4.44059	28.7918	25.4803	204	Intron (ENST00000264202.8/832, intron 1 of 8)	1	19441261	19446808	5548	1	124903869	ENST00000816990.1	9572	NA	LOC124903869	uncharacterized LOC124903869
chr1	19457074	19457331	258	*	hg38_autosomal_noblacklist_tr_vs_un_peak_932	90	.	5.73495	11.7967	9.06732	165	Intron (ENST00000264202.8/832, intron 1 of 8)	1	19441261	19446808	5548	1	124903869	ENST00000816990.1	15813	NA	LOC124903869	uncharacterized LOC124903869
chr1	19457621	19457930	310	*	hg38_autosomal_noblacklist_tr_vs_un_peak_933	203	.	7.7473	23.5306	20.3692	211	Intron (ENST00000264202.8/832, intron 1 of 8)	1	19441261	19446808	5548	1	124903869	ENST00000816990.1	16360	NA	LOC124903869	uncharacterized LOC124903869
chr1	19619729	19620374	646	*	hg38_autosomal_noblacklist_tr_vs_un_peak_934	115	.	3.72231	14.3836	11.5394	208	Intron (ENST00000648702.1/440574, intron 1 of 3)	1	19608114	19608568	455	1	644068	ENST00000457263.1	11615	NA	RPS14P3	ribosomal protein S14 pseudogene 3
chr1	19621409	19621531	123	*	hg38_autosomal_noblacklist_tr_vs_un_peak_935	29	.	2.90101	5.28566	2.95083	38	Intron (ENST00000648702.1/440574, intron 1 of 3)	1	19608114	19608568	455	1	644068	ENST00000457263.1	13295	NA	RPS14P3	ribosomal protein S14 pseudogene 3
chr1	19640437	19641053	617	*	hg38_autosomal_noblacklist_tr_vs_un_peak_936	34	.	1.61293	5.87928	3.49217	251	Promoter (<=1kb)	1	19640554	19656934	16381	1	4681	ENST00000428975.5	0	ENSG00000158747	NBL1	NBL1, DAN family BMP antagonist
chr1	19654503	19654618	116	*	hg38_autosomal_noblacklist_tr_vs_un_peak_937	75	.	3.15295	10.2174	7.57193	25	Intron (ENST00000602662.1/100532736, intron 1 of 3)	1	19647610	19658456	10847	1	4681	ENST00000548815.2	6893	ENSG00000158747	NBL1	NBL1, DAN family BMP antagonist
chr1	19735843	19736071	229	*	hg38_autosomal_noblacklist_tr_vs_un_peak_938	52	.	3.67704	7.73977	5.22447	144	Promoter (2-3kb)	1	19682242	19738419	56178	2	255104	ENST00000489814.5	2348	ENSG00000162542	TMCO4	transmembrane and coiled-coil domains 4
chr1	19925427	19925644	218	*	hg38_autosomal_noblacklist_tr_vs_un_peak_939	81	.	6.45318	10.795	8.10752	81	Promoter (1-2kb)	1	19920009	19923617	3609	2	30814	ENST00000375116.3	-1810	ENSG00000188784	PLA2G2E	phospholipase A2 group IIE
chr1	19926663	19926900	238	*	hg38_autosomal_noblacklist_tr_vs_un_peak_940	176	.	9.10926	20.7457	17.6706	75	Distal Intergenic	1	19920009	19923617	3609	2	30814	ENST00000375116.3	-3046	ENSG00000188784	PLA2G2E	phospholipase A2 group IIE
chr1	19967818	19968165	348	*	hg38_autosomal_noblacklist_tr_vs_un_peak_941	207	.	11.3478	23.9342	20.758	242	Distal Intergenic	1	19978246	19979067	822	2	5320	ENST00000461140.1	10902	ENSG00000188257	PLA2G2A	phospholipase A2 group IIA
chr1	20099434	20099920	487	*	hg38_autosomal_noblacklist_tr_vs_un_peak_942	180	.	6.60234	21.1635	18.0781	236	Distal Intergenic	1	20111939	20119536	7598	2	26279	ENST00000375105.8	19616	ENSG00000117215	PLA2G2D	phospholipase A2 group IID
chr1	20124481	20124973	493	*	hg38_autosomal_noblacklist_tr_vs_un_peak_943	207	.	7.04114	23.9089	20.739	207	Exon (ENST00000825565.1/ENST00000825565.1, exon 1 of 2)	1	20112657	20119566	6910	2	26279	ENST00000617227.1	-4915	ENSG00000117215	PLA2G2D	phospholipase A2 group IID
chr1	20153200	20153562	363	*	hg38_autosomal_noblacklist_tr_vs_un_peak_944	300	.	10.6463	33.47	30.0367	109	Promoter (<=1kb)	1	20154117	20160568	6452	1	117779438	ENST00000652935.2	-555	ENSG00000227066	LOC117779438	uncharacterized LOC117779438
chr1	20164591	20165070	480	*	hg38_autosomal_noblacklist_tr_vs_un_peak_945	91	.	7.2062	11.8772	9.13628	139	Intron (ENST00000429261.2/391013, intron 3 of 3)	1	20157692	20160566	2875	1	117779438	ENST00000431027.1	6899	ENSG00000227066	LOC117779438	uncharacterized LOC117779438
chr1	20165485	20165656	172	*	hg38_autosomal_noblacklist_tr_vs_un_peak_946	90	.	5.11452	11.8043	9.07322	86	Intron (ENST00000429261.2/391013, intron 3 of 3)	1	20157692	20160566	2875	1	117779438	ENST00000431027.1	7793	ENSG00000227066	LOC117779438	uncharacterized LOC117779438
chr1	20168666	20168849	184	*	hg38_autosomal_noblacklist_tr_vs_un_peak_947	61	.	5.70016	8.71546	6.14215	95	Intron (ENST00000429261.2/391013, intron 3 of 3)	1	20163092	20175169	12078	2	391013	ENST00000495760.2	6320	ENSG00000187980	PLA2G2C	phospholipase A2 group IIC
chr1	20183842	20184132	291	*	hg38_autosomal_noblacklist_tr_vs_un_peak_948	71	.	6.07667	9.74043	7.11313	186	Promoter (1-2kb)	1	20186096	20196050	9955	1	127733	ENST00000375099.4	-1964	ENSG00000162543	UBXN10	UBX domain protein 10
chr1	20192388	20192725	338	*	hg38_autosomal_noblacklist_tr_vs_un_peak_949	432	.	17.4196	46.996	43.2391	101	3' UTR	1	20163055	20186518	23464	2	391013	ENST00000679259.1	-5870	ENSG00000187980	PLA2G2C	phospholipase A2 group IIC
chr1	20195000	20195385	386	*	hg38_autosomal_noblacklist_tr_vs_un_peak_950	70	.	2.73709	9.69681	7.08188	319	3' UTR	1	20163055	20186518	23464	2	391013	ENST00000679259.1	-8482	ENSG00000187980	PLA2G2C	phospholipase A2 group IIC
chr1	20211430	20211890	461	*	hg38_autosomal_noblacklist_tr_vs_un_peak_951	84	.	6.7663	11.1896	8.48537	205	Distal Intergenic	1	20163055	20186518	23464	2	391013	ENST00000679259.1	-24912	ENSG00000187980	PLA2G2C	phospholipase A2 group IIC
chr1	20215981	20216350	370	*	hg38_autosomal_noblacklist_tr_vs_un_peak_952	45	.	3.77858	7.05751	4.59153	326	Distal Intergenic	1	20242992	20244655	1664	1	105376827	ENST00000435552.2	-26642	ENSG00000228105	LINC01757	long intergenic non-protein coding RNA 1757
chr1	20228080	20228224	145	*	hg38_autosomal_noblacklist_tr_vs_un_peak_953	58	.	5.30636	8.41215	5.86379	66	Distal Intergenic	1	20242992	20244655	1664	1	105376827	ENST00000435552.2	-14768	ENSG00000228105	LINC01757	long intergenic non-protein coding RNA 1757
chr1	20255596	20256097	502	*	hg38_autosomal_noblacklist_tr_vs_un_peak_954	212	.	5.54107	24.4532	21.2652	334	Distal Intergenic	1	20243333	20244659	1327	1	105376827	ENST00000734304.1	12263	ENSG00000228105	LINC01757	long intergenic non-protein coding RNA 1757
chr1	20265346	20265593	248	*	hg38_autosomal_noblacklist_tr_vs_un_peak_955	37	.	3.76037	6.17368	3.76763	217	Distal Intergenic	1	20272018	20273599	1582	1	105376828	ENST00000641574.1	-6425	NA	LOC105376828	uncharacterized LOC105376828
chr1	20271623	20272146	524	*	hg38_autosomal_noblacklist_tr_vs_un_peak_956	76	.	5.89142	10.2513	7.60013	279	Promoter (<=1kb)	1	20272018	20273599	1582	1	105376828	ENST00000641574.1	0	NA	LOC105376828	uncharacterized LOC105376828
chr1	20276730	20276995	266	*	hg38_autosomal_noblacklist_tr_vs_un_peak_957	50	.	4.7213	7.53305	5.04473	28	Distal Intergenic	1	20272479	20275005	2527	1	105376828	ENST00000641138.1	4251	NA	LOC105376828	uncharacterized LOC105376828
chr1	20279540	20279942	403	*	hg38_autosomal_noblacklist_tr_vs_un_peak_958	380	.	11.0821	41.6954	38.0647	166	Distal Intergenic	1	20272479	20275005	2527	1	105376828	ENST00000641138.1	7061	NA	LOC105376828	uncharacterized LOC105376828
chr1	20280872	20281283	412	*	hg38_autosomal_noblacklist_tr_vs_un_peak_959	58	.	5.30636	8.41215	5.86379	344	Distal Intergenic	1	20272479	20275005	2527	1	105376828	ENST00000641138.1	8393	NA	LOC105376828	uncharacterized LOC105376828
chr1	20281959	20282196	238	*	hg38_autosomal_noblacklist_tr_vs_un_peak_960	153	.	7.27074	18.3673	15.3776	98	Distal Intergenic	1	20290875	20359518	68644	1	127731	ENST00000289815.13	-8679	ENSG00000158816	VWA5B1	von Willebrand factor A domain containing 5B1
chr1	20290689	20291008	320	*	hg38_autosomal_noblacklist_tr_vs_un_peak_961	114	.	5.64107	14.2995	11.4583	243	Promoter (<=1kb)	1	20290875	20359518	68644	1	127731	ENST00000289815.13	0	ENSG00000158816	VWA5B1	von Willebrand factor A domain containing 5B1
chr1	20311313	20311656	344	*	hg38_autosomal_noblacklist_tr_vs_un_peak_962	194	.	7.57178	22.5515	19.4247	241	Intron (ENST00000289815.13/127731, intron 2 of 21)	1	20303081	20314412	11332	1	127731	ENST00000534075.1	8232	ENSG00000158816	VWA5B1	von Willebrand factor A domain containing 5B1
chr1	20319114	20319234	121	*	hg38_autosomal_noblacklist_tr_vs_un_peak_963	85	.	6.18395	11.2084	8.50019	54	Intron (ENST00000289815.13/127731, intron 6 of 21)	1	20332915	20354251	21337	1	127731	ENST00000467486.5	-13681	ENSG00000158816	VWA5B1	von Willebrand factor A domain containing 5B1
chr1	20319979	20320088	110	*	hg38_autosomal_noblacklist_tr_vs_un_peak_964	71	.	6.07667	9.74043	7.11313	86	Intron (ENST00000289815.13/127731, intron 7 of 21)	1	20332915	20354251	21337	1	127731	ENST00000467486.5	-12827	ENSG00000158816	VWA5B1	von Willebrand factor A domain containing 5B1
chr1	20323700	20323819	120	*	hg38_autosomal_noblacklist_tr_vs_un_peak_965	67	.	5.59889	9.31879	6.71929	37	Intron (ENST00000289815.13/127731, intron 8 of 21)	1	20332915	20354251	21337	1	127731	ENST00000467486.5	-9096	ENSG00000158816	VWA5B1	von Willebrand factor A domain containing 5B1
chr1	20325991	20326176	186	*	hg38_autosomal_noblacklist_tr_vs_un_peak_966	61	.	5.70016	8.71546	6.14215	106	Intron (ENST00000289815.13/127731, intron 8 of 21)	1	20332915	20354251	21337	1	127731	ENST00000467486.5	-6739	ENSG00000158816	VWA5B1	von Willebrand factor A domain containing 5B1
chr1	20334257	20334431	175	*	hg38_autosomal_noblacklist_tr_vs_un_peak_967	94	.	6.47648	12.1886	9.43476	82	Promoter (1-2kb)	1	20332918	20354222	21305	1	127731	ENST00000525343.1	1339	ENSG00000158816	VWA5B1	von Willebrand factor A domain containing 5B1
chr1	20340213	20340379	167	*	hg38_autosomal_noblacklist_tr_vs_un_peak_968	50	.	4.7213	7.53305	5.04473	96	Intron (ENST00000289815.13/127731, intron 14 of 21)	1	20332918	20354222	21305	1	127731	ENST00000525343.1	7295	ENSG00000158816	VWA5B1	von Willebrand factor A domain containing 5B1
chr1	20349021	20349166	146	*	hg38_autosomal_noblacklist_tr_vs_un_peak_969	81	.	6.45318	10.795	8.10752	59	Exon (ENST00000467486.5/127731, exon 8 of 12)	1	20332918	20354222	21305	1	127731	ENST00000525343.1	16103	ENSG00000158816	VWA5B1	von Willebrand factor A domain containing 5B1
chr1	20358621	20359426	806	*	hg38_autosomal_noblacklist_tr_vs_un_peak_970	289	.	7.25544	32.3408	28.9354	276	3' UTR	1	20372940	20380141	7202	2	339505	ENST00000816676.1	20715	NA	LINC01141	long intergenic non-protein coding RNA 1141
chr1	20359593	20359753	161	*	hg38_autosomal_noblacklist_tr_vs_un_peak_971	101	.	6.10128	12.9467	10.1678	98	Downstream (<=300bp)	1	20372940	20380141	7202	2	339505	ENST00000816676.1	20388	NA	LINC01141	long intergenic non-protein coding RNA 1141
chr1	20361619	20361734	116	*	hg38_autosomal_noblacklist_tr_vs_un_peak_972	94	.	4.38613	12.2548	9.49934	44	Exon (ENST00000816624.1/339505, exon 6 of 6)	1	20372940	20380141	7202	2	339505	ENST00000816676.1	18407	NA	LINC01141	long intergenic non-protein coding RNA 1141
chr1	20361931	20362142	212	*	hg38_autosomal_noblacklist_tr_vs_un_peak_973	31	.	1.96241	5.47481	3.12549	83	Exon (ENST00000816624.1/339505, exon 6 of 6)	1	20372940	20380141	7202	2	339505	ENST00000816676.1	17999	NA	LINC01141	long intergenic non-protein coding RNA 1141
chr1	20365424	20366359	936	*	hg38_autosomal_noblacklist_tr_vs_un_peak_974	160	.	4.839	19.1112	16.0879	283	Intron (ENST00000816624.1/339505, intron 4 of 5)	1	20372940	20380141	7202	2	339505	ENST00000816676.1	13782	NA	LINC01141	long intergenic non-protein coding RNA 1141
chr1	20367744	20367935	192	*	hg38_autosomal_noblacklist_tr_vs_un_peak_975	23	.	2.4695	4.6105	2.33807	49	Intron (ENST00000816624.1/339505, intron 4 of 5)	1	20372940	20380141	7202	2	339505	ENST00000816676.1	12206	NA	LINC01141	long intergenic non-protein coding RNA 1141
chr1	20373748	20374117	370	*	hg38_autosomal_noblacklist_tr_vs_un_peak_976	107	.	6.17375	13.5895	10.7793	131	Intron (ENST00000816624.1/339505, intron 3 of 5)	1	20372940	20380141	7202	2	339505	ENST00000816676.1	6024	NA	LINC01141	long intergenic non-protein coding RNA 1141
chr1	20375315	20375423	109	*	hg38_autosomal_noblacklist_tr_vs_un_peak_977	49	.	4.66178	7.43309	4.95139	35	Intron (ENST00000816624.1/339505, intron 3 of 5)	1	20372940	20380141	7202	2	339505	ENST00000816676.1	4718	NA	LINC01141	long intergenic non-protein coding RNA 1141
chr1	20375533	20375971	439	*	hg38_autosomal_noblacklist_tr_vs_un_peak_978	234	.	9.46472	26.7525	23.4946	222	Intron (ENST00000816624.1/339505, intron 3 of 5)	1	20372940	20380141	7202	2	339505	ENST00000816676.1	4170	NA	LINC01141	long intergenic non-protein coding RNA 1141
chr1	20380409	20381062	654	*	hg38_autosomal_noblacklist_tr_vs_un_peak_979	358	.	6.66528	39.3947	35.8122	476	Promoter (<=1kb)	1	20372949	20380943	7995	2	339505	ENST00000816675.1	0	NA	LINC01141	long intergenic non-protein coding RNA 1141
chr1	20382592	20383255	664	*	hg38_autosomal_noblacklist_tr_vs_un_peak_980	350	.	7.40158	38.649	35.087	267	Promoter (1-2kb)	1	20372935	20381421	8487	2	339505	ENST00000816672.1	-1171	NA	LINC01141	long intergenic non-protein coding RNA 1141
chr1	20385314	20385798	485	*	hg38_autosomal_noblacklist_tr_vs_un_peak_981	51	.	2.86238	7.67859	5.18016	297	Intron (ENST00000816624.1/339505, intron 3 of 5)	1	20372935	20381421	8487	2	339505	ENST00000816672.1	-3893	NA	LINC01141	long intergenic non-protein coding RNA 1141
chr1	20386767	20387048	282	*	hg38_autosomal_noblacklist_tr_vs_un_peak_982	58	.	4.82956	8.41547	5.86702	61	Intron (ENST00000816624.1/339505, intron 3 of 5)	1	20372935	20381421	8487	2	339505	ENST00000816672.1	-5346	NA	LINC01141	long intergenic non-protein coding RNA 1141
chr1	20396263	20396441	179	*	hg38_autosomal_noblacklist_tr_vs_un_peak_983	91	.	7.2062	11.8772	9.13628	72	Intron (ENST00000816624.1/339505, intron 3 of 5)	1	20372949	20409224	36276	2	339505	ENST00000816668.1	12783	NA	LINC01141	long intergenic non-protein coding RNA 1141
chr1	20399708	20399924	217	*	hg38_autosomal_noblacklist_tr_vs_un_peak_984	46	.	4.91239	7.08672	4.61909	141	Intron (ENST00000816624.1/339505, intron 3 of 5)	1	20372949	20409224	36276	2	339505	ENST00000816668.1	9300	NA	LINC01141	long intergenic non-protein coding RNA 1141
chr1	20400275	20400743	469	*	hg38_autosomal_noblacklist_tr_vs_un_peak_985	81	.	4.15471	10.8899	8.19875	285	Intron (ENST00000816624.1/339505, intron 3 of 5)	1	20372949	20409224	36276	2	339505	ENST00000816668.1	8481	NA	LINC01141	long intergenic non-protein coding RNA 1141
chr1	20406207	20406355	149	*	hg38_autosomal_noblacklist_tr_vs_un_peak_986	71	.	6.07667	9.74043	7.11313	55	Promoter (2-3kb)	1	20372949	20409224	36276	2	339505	ENST00000816668.1	2869	NA	LINC01141	long intergenic non-protein coding RNA 1141
chr1	20411196	20411891	696	*	hg38_autosomal_noblacklist_tr_vs_un_peak_987	414	.	11.6087	45.1584	41.4412	165	Promoter (<=1kb)	1	20372704	20410517	37814	2	339505	ENST00000816648.1	-679	NA	LINC01141	long intergenic non-protein coding RNA 1141
chr1	20413237	20413428	192	*	hg38_autosomal_noblacklist_tr_vs_un_peak_988	61	.	5.70016	8.71546	6.14215	53	Promoter (2-3kb)	1	20372704	20410517	37814	2	339505	ENST00000816648.1	-2720	NA	LINC01141	long intergenic non-protein coding RNA 1141
chr1	20413572	20413686	115	*	hg38_autosomal_noblacklist_tr_vs_un_peak_989	52	.	5.32365	7.72221	5.20969	8	Exon (ENST00000702704.1/339505, exon 2 of 5)	1	20372704	20410517	37814	2	339505	ENST00000816648.1	-3055	NA	LINC01141	long intergenic non-protein coding RNA 1141
chr1	20426973	20427266	294	*	hg38_autosomal_noblacklist_tr_vs_un_peak_990	216	.	7.18741	24.8447	21.646	144	Promoter (1-2kb)	1	20372946	20428656	55711	2	339505	ENST00000816647.1	1390	NA	LINC01141	long intergenic non-protein coding RNA 1141
chr1	20439394	20439669	276	*	hg38_autosomal_noblacklist_tr_vs_un_peak_991	26	.	2.35045	4.90017	2.60537	96	Promoter (<=1kb)	1	20372935	20439489	66555	2	339505	ENST00000816625.1	0	NA	LINC01141	long intergenic non-protein coding RNA 1141
chr1	20442916	20443227	312	*	hg38_autosomal_noblacklist_tr_vs_un_peak_992	319	.	13.2047	35.4158	31.933	198	Distal Intergenic	1	20372935	20439489	66555	2	339505	ENST00000816625.1	-3427	NA	LINC01141	long intergenic non-protein coding RNA 1141
chr1	20449787	20450066	280	*	hg38_autosomal_noblacklist_tr_vs_un_peak_993	233	.	10.8644	26.6287	23.375	180	Distal Intergenic	1	20372935	20439489	66555	2	339505	ENST00000816625.1	-10298	NA	LINC01141	long intergenic non-protein coding RNA 1141
chr1	20475144	20475292	149	*	hg38_autosomal_noblacklist_tr_vs_un_peak_994	116	.	6.39315	14.5125	11.6631	45	Promoter (<=1kb)	1	20476222	20478795	2574	1	124903871	ENST00000641552.2	-930	ENSG00000284641	LOC124903871	uncharacterized LOC124903871
chr1	20476282	20476799	518	*	hg38_autosomal_noblacklist_tr_vs_un_peak_995	193	.	8.36773	22.4566	19.3326	319	Promoter (<=1kb)	1	20476630	20478937	2308	1	124903871	ENST00000641937.1	0	ENSG00000284641	LOC124903871	uncharacterized LOC124903871
chr1	20486994	20487182	189	*	hg38_autosomal_noblacklist_tr_vs_un_peak_996	102	.	2.86704	13.0388	10.2494	106	Promoter (<=1kb)	1	20482391	20486210	3820	2	55450	ENST00000375078.4	-784	ENSG00000162545	CAMK2N1	calcium/calmodulin dependent protein kinase II inhibitor 1
chr1	20492010	20492121	112	*	hg38_autosomal_noblacklist_tr_vs_un_peak_997	30	.	2.75778	5.34426	3.00366	11	Distal Intergenic	1	20482391	20486210	3820	2	55450	ENST00000375078.4	-5800	ENSG00000162545	CAMK2N1	calcium/calmodulin dependent protein kinase II inhibitor 1
chr1	20492630	20492767	138	*	hg38_autosomal_noblacklist_tr_vs_un_peak_998	31	.	2.25648	5.52475	3.17368	4	Distal Intergenic	1	20482391	20486210	3820	2	55450	ENST00000375078.4	-6420	ENSG00000162545	CAMK2N1	calcium/calmodulin dependent protein kinase II inhibitor 1
chr1	20493835	20495254	1420	*	hg38_autosomal_noblacklist_tr_vs_un_peak_999	137	.	2.80658	16.6633	13.7302	180	Distal Intergenic	1	20482391	20486210	3820	2	55450	ENST00000375078.4	-7625	ENSG00000162545	CAMK2N1	calcium/calmodulin dependent protein kinase II inhibitor 1
chr1	20496052	20496637	586	*	hg38_autosomal_noblacklist_tr_vs_un_peak_1000	182	.	7.30033	21.357	18.2682	302	Distal Intergenic	1	20482391	20486210	3820	2	55450	ENST00000375078.4	-9842	ENSG00000162545	CAMK2N1	calcium/calmodulin dependent protein kinase II inhibitor 1
chr1	20587704	20587831	128	*	hg38_autosomal_noblacklist_tr_vs_un_peak_1001	114	.	7.40052	14.2751	11.4357	66	Promoter (1-2kb)	1	20589086	20618903	29818	1	978	ENST00000461985.1	-1255	ENSG00000158825	CDA	cytidine deaminase
chr1	20611123	20611279	157	*	hg38_autosomal_noblacklist_tr_vs_un_peak_1002	68	.	4.41244	9.46042	6.85215	103	Intron (ENST00000461985.1/978, intron 2 of 2)	1	20589097	20618903	29807	1	978	ENST00000375071.4	22026	ENSG00000158825	CDA	cytidine deaminase
chr1	20612520	20612677	158	*	hg38_autosomal_noblacklist_tr_vs_un_peak_1003	51	.	5.27671	7.64988	5.15544	83	Intron (ENST00000461985.1/978, intron 2 of 2)	1	20633458	20651511	18054	1	65018	ENST00000321556.5	-20781	ENSG00000158828	PINK1	PTEN induced kinase 1
chr1	20613611	20614429	819	*	hg38_autosomal_noblacklist_tr_vs_un_peak_1004	292	.	5.93395	32.6962	29.2825	479	Exon (ENST00000375071.4/978, exon 3 of 4)	1	20633458	20651511	18054	1	65018	ENST00000321556.5	-19029	ENSG00000158828	PINK1	PTEN induced kinase 1
chr1	21022301	21022580	280	*	hg38_autosomal_noblacklist_tr_vs_un_peak_1005	222	.	3.77143	25.4792	22.2611	135	Intron (ENST00000374935.7/8672, intron 4 of 32)	1	20806488	21050950	244463	2	8672	ENST00000681717.1	28370	ENSG00000075151	EIF4G3	eukaryotic translation initiation factor 4 gamma 3
chr1	21252282	21252423	142	*	hg38_autosomal_noblacklist_tr_vs_un_peak_1006	51	.	3.52786	7.60524	5.11293	71	Intron (ENST00000415912.6/1889, intron 8 of 18)	1	21238149	21256717	18569	2	1889	ENST00000528294.1	4294	ENSG00000117298	ECE1	endothelin converting enzyme 1
chr1	21261852	21262084	233	*	hg38_autosomal_noblacklist_tr_vs_un_peak_1007	179	.	6.03526	21.0061	17.9251	87	Promoter (<=1kb)	1	21262942	21267255	4314	1	124903872	ENST00000848644.1	-858	NA	LOC124903872	uncharacterized LOC124903872
chr1	21262848	21262959	112	*	hg38_autosomal_noblacklist_tr_vs_un_peak_1008	30	.	2.74389	5.42882	3.0845	104	Promoter (<=1kb)	1	21262942	21267255	4314	1	124903872	ENST00000848644.1	0	NA	LOC124903872	uncharacterized LOC124903872
chr1	21294467	21294792	326	*	hg38_autosomal_noblacklist_tr_vs_un_peak_1009	128	.	6.04859	15.7639	12.8672	100	Promoter (<=1kb)	1	21272832	21294424	21593	2	1889	ENST00000527991.2	-43	ENSG00000117298	ECE1	endothelin converting enzyme 1
chr1	21303388	21303688	301	*	hg38_autosomal_noblacklist_tr_vs_un_peak_1010	120	.	3.70717	14.9013	12.0422	105	Intron (ENST00000415912.6/1889, intron 1 of 18)	1	21272746	21298999	26254	2	1889	ENST00000481130.6	-4389	ENSG00000117298	ECE1	endothelin converting enzyme 1
chr1	21310405	21310547	143	*	hg38_autosomal_noblacklist_tr_vs_un_peak_1011	55	.	3.17157	8.10064	5.57218	37	Intron (ENST00000415912.6/1889, intron 1 of 18)	1	21272746	21298999	26254	2	1889	ENST00000481130.6	-11406	ENSG00000117298	ECE1	endothelin converting enzyme 1
chr1	21313217	21313534	318	*	hg38_autosomal_noblacklist_tr_vs_un_peak_1012	257	.	7.28897	29.0576	25.7397	202	Intron (ENST00000415912.6/1889, intron 1 of 18)	1	21272746	21298999	26254	2	1889	ENST00000481130.6	-14218	ENSG00000117298	ECE1	endothelin converting enzyme 1
chr1	21324477	21324851	375	*	hg38_autosomal_noblacklist_tr_vs_un_peak_1013	87	.	3.07922	11.5167	8.79998	159	Intron (ENST00000415912.6/1889, intron 1 of 18)	1	21272835	21345137	72303	2	1889	ENST00000463334.2	20286	ENSG00000117298	ECE1	endothelin converting enzyme 1
chr1	21335934	21336044	111	*	hg38_autosomal_noblacklist_tr_vs_un_peak_1014	34	.	2.24954	5.84888	3.46926	43	Intron (ENST00000415912.6/1889, intron 1 of 18)	1	21272835	21345137	72303	2	1889	ENST00000463334.2	9093	ENSG00000117298	ECE1	endothelin converting enzyme 1
chr1	21338701	21339000	300	*	hg38_autosomal_noblacklist_tr_vs_un_peak_1015	93	.	1.87738	12.1037	9.35529	162	Intron (ENST00000415912.6/1889, intron 1 of 18)	1	21272835	21345137	72303	2	1889	ENST00000463334.2	6137	ENSG00000117298	ECE1	endothelin converting enzyme 1
chr1	21490794	21491054	261	*	hg38_autosomal_noblacklist_tr_vs_un_peak_1016	94	.	2.49518	12.2436	9.48866	180	Distal Intergenic	1	21473395	21480221	6827	1	84224	ENST00000477050.1	17399	ENSG00000142794	NBPF3	NBPF member 3
chr1	21521486	21521673	188	*	hg38_autosomal_noblacklist_tr_vs_un_peak_1017	61	.	1.93315	8.71679	6.14285	61	Intron (ENST00000468526.1/249, intron 1 of 4)	1	21509428	21578175	68748	1	249	ENST00000540617.5	12058	ENSG00000162551	ALPL	alkaline phosphatase, biomineralization associated
chr1	21537648	21537856	209	*	hg38_autosomal_noblacklist_tr_vs_un_peak_1018	119	.	3.02211	14.7851	11.9305	71	Intron (ENST00000468526.1/249, intron 1 of 4)	1	21547404	21554002	6599	1	249	ENST00000696766.1	-9548	ENSG00000162551	ALPL	alkaline phosphatase, biomineralization associated
chr1	21537954	21538564	611	*	hg38_autosomal_noblacklist_tr_vs_un_peak_1019	132	.	2.75873	16.1674	13.258	555	Intron (ENST00000468526.1/249, intron 1 of 4)	1	21547404	21554002	6599	1	249	ENST00000696766.1	-8840	ENSG00000162551	ALPL	alkaline phosphatase, biomineralization associated
chr1	21538863	21539155	293	*	hg38_autosomal_noblacklist_tr_vs_un_peak_1020	84	.	2.23087	11.143	8.43981	146	Intron (ENST00000468526.1/249, intron 1 of 4)	1	21547404	21554002	6599	1	249	ENST00000696766.1	-8249	ENSG00000162551	ALPL	alkaline phosphatase, biomineralization associated
chr1	21568423	21568637	215	*	hg38_autosomal_noblacklist_tr_vs_un_peak_1021	30	.	1.90068	5.42554	3.08172	199	Promoter (1-2kb)	1	21570303	21577731	7429	1	249	ENST00000374830.2	-1666	ENSG00000162551	ALPL	alkaline phosphatase, biomineralization associated
chr1	21568876	21569160	285	*	hg38_autosomal_noblacklist_tr_vs_un_peak_1022	144	.	2.79125	17.4437	14.4877	117	Promoter (1-2kb)	1	21570303	21577731	7429	1	249	ENST00000374830.2	-1143	ENSG00000162551	ALPL	alkaline phosphatase, biomineralization associated
chr1	21572203	21572784	582	*	hg38_autosomal_noblacklist_tr_vs_un_peak_1023	247	.	3.54263	28.0444	24.7473	261	Promoter (1-2kb)	1	21574478	21578399	3922	1	249	ENST00000374829.2	-1694	ENSG00000162551	ALPL	alkaline phosphatase, biomineralization associated
chr1	21574327	21575086	760	*	hg38_autosomal_noblacklist_tr_vs_un_peak_1024	77	.	1.78838	10.4323	7.77479	162	Promoter (<=1kb)	1	21574478	21578399	3922	1	249	ENST00000374829.2	0	ENSG00000162551	ALPL	alkaline phosphatase, biomineralization associated
chr1	21586943	21587224	282	*	hg38_autosomal_noblacklist_tr_vs_un_peak_1025	98	.	3.24377	12.5779	9.81383	179	Promoter (<=1kb)	1	21587046	21591188	4143	1	105376834	ENST00000844409.1	0	ENSG00000233431	LINC02596	long intergenic non-protein coding RNA 2596
chr1	21593872	21594000	129	*	hg38_autosomal_noblacklist_tr_vs_un_peak_1026	47	.	2.53073	7.18782	4.71586	106	Distal Intergenic	1	21587046	21591188	4143	1	105376834	ENST00000844409.1	6826	ENSG00000233431	LINC02596	long intergenic non-protein coding RNA 2596
chr1	21598704	21598812	109	*	hg38_autosomal_noblacklist_tr_vs_un_peak_1027	42	.	3.34665	6.64306	4.214	26	Intron (ENST00000374763.6/5909, intron 19 of 22)	1	21587046	21591188	4143	1	105376834	ENST00000844409.1	11658	ENSG00000233431	LINC02596	long intergenic non-protein coding RNA 2596
chr1	21606210	21606320	111	*	hg38_autosomal_noblacklist_tr_vs_un_peak_1028	54	.	5.006	7.92342	5.40274	44	Intron (ENST00000374763.6/5909, intron 14 of 22)	1	21596221	21620041	23821	2	5909	ENST00000374763.6	13721	ENSG00000076864	RAP1GAP	RAP1 GTPase activating protein
chr1	21620625	21620741	117	*	hg38_autosomal_noblacklist_tr_vs_un_peak_1029	61	.	3.42646	8.67725	6.1184	21	Promoter (<=1kb)	1	21596221	21620041	23821	2	5909	ENST00000374763.6	-584	ENSG00000076864	RAP1GAP	RAP1 GTPase activating protein
chr1	21638867	21638975	109	*	hg38_autosomal_noblacklist_tr_vs_un_peak_1030	50	.	4.7213	7.53305	5.04473	53	Intron (ENST00000471600.6/5909, intron 2 of 24)	1	21596221	21651820	55600	2	5909	ENST00000471600.6	12845	ENSG00000076864	RAP1GAP	RAP1 GTPase activating protein
chr1	21869954	21870083	130	*	hg38_autosomal_noblacklist_tr_vs_un_peak_1031	76	.	5.89142	10.2513	7.60013	50	Promoter (2-3kb)	1	21865717	21872377	6661	2	3339	ENST00000644714.1	2294	ENSG00000142798	HSPG2	heparan sulfate proteoglycan 2
chr1	21904959	21905124	166	*	hg38_autosomal_noblacklist_tr_vs_un_peak_1032	65	.	4.11583	9.09299	6.50641	78	Intron (ENST00000374695.8/3339, intron 1 of 96)	1	21887233	21896310	9078	2	3339	ENST00000412328.5	-8649	ENSG00000142798	HSPG2	heparan sulfate proteoglycan 2
chr1	22019179	22019352	174	*	hg38_autosomal_noblacklist_tr_vs_un_peak_1033	37	.	3.76037	6.17368	3.76763	67	Intron (ENST00000650360.1/10136, intron 7 of 8)	1	22024558	22031223	6666	1	29092	ENST00000635675.2	-5206	ENSG00000218510	LINC00339	long intergenic non-protein coding RNA 339
chr1	22108333	22108829	497	*	hg38_autosomal_noblacklist_tr_vs_un_peak_1034	48	.	2.21643	7.37609	4.89711	85	Distal Intergenic	1	22127038	22129851	2814	2	54361	ENST00000415567.1	21022	ENSG00000162552	WNT4	Wnt family member 4
chr1	22114547	22114939	393	*	hg38_autosomal_noblacklist_tr_vs_un_peak_1035	34	.	2.97718	5.86828	3.48147	316	Exon (ENST00000809025.1/ENST00000809025.1, exon 1 of 2)	1	22127038	22129851	2814	2	54361	ENST00000415567.1	14912	ENSG00000162552	WNT4	Wnt family member 4
chr1	22132594	22132783	190	*	hg38_autosomal_noblacklist_tr_vs_un_peak_1036	21	.	1.50814	4.42399	2.16104	88	Promoter (2-3kb)	1	22127038	22129851	2814	2	54361	ENST00000415567.1	-2743	ENSG00000162552	WNT4	Wnt family member 4
chr1	22154013	22154235	223	*	hg38_autosomal_noblacklist_tr_vs_un_peak_1037	97	.	5.63941	12.5066	9.74526	177	Intron (ENST00000648968.1/105376845, intron 1 of 4)	1	22163372	22273253	109882	1	105376850	ENST00000725701.1	-9137	NA	LOC105376850	uncharacterized LOC105376850
chr1	22162494	22162624	131	*	hg38_autosomal_noblacklist_tr_vs_un_peak_1038	62	.	3.7786	8.87152	6.29172	42	Promoter (<=1kb)	1	22163372	22273253	109882	1	105376850	ENST00000725701.1	-748	NA	LOC105376850	uncharacterized LOC105376850
chr1	22185249	22185608	360	*	hg38_autosomal_noblacklist_tr_vs_un_peak_1039	162	.	3.2113	19.2719	16.2458	185	Exon (ENST00000725705.1/ENST00000725705.1, exon 1 of 3)	1	22163389	22273253	109865	1	105376850	ENST00000725703.1	21860	NA	LOC105376850	uncharacterized LOC105376850
chr1	22186183	22186359	177	*	hg38_autosomal_noblacklist_tr_vs_un_peak_1040	57	.	2.91222	8.258	5.72302	70	Intron (ENST00000725701.1/105376850, intron 2 of 3)	1	22163389	22273253	109865	1	105376850	ENST00000725703.1	22794	NA	LOC105376850	uncharacterized LOC105376850
chr1	22228504	22228628	125	*	hg38_autosomal_noblacklist_tr_vs_un_peak_1041	58	.	3.96957	8.40735	5.86379	77	Intron (ENST00000725701.1/105376850, intron 3 of 3)	1	22252403	22273253	20851	1	107985377	ENST00000725706.1	-23775	NA	LOC107985377	uncharacterized LOC107985377
chr1	22229393	22229574	182	*	hg38_autosomal_noblacklist_tr_vs_un_peak_1042	74	.	4.6881	10.0687	7.42907	53	Intron (ENST00000725701.1/105376850, intron 3 of 3)	1	22252403	22273253	20851	1	107985377	ENST00000725706.1	-22829	NA	LOC107985377	uncharacterized LOC107985377
chr1	22236388	22236496	109	*	hg38_autosomal_noblacklist_tr_vs_un_peak_1043	24	.	2.40456	4.75251	2.46821	0	Intron (ENST00000725701.1/105376850, intron 3 of 3)	1	22252403	22273253	20851	1	107985377	ENST00000725706.1	-15907	NA	LOC107985377	uncharacterized LOC107985377
chr1	22250338	22251087	750	*	hg38_autosomal_noblacklist_tr_vs_un_peak_1044	385	.	8.00944	42.1885	38.5373	645	Promoter (1-2kb)	1	22252403	22273253	20851	1	107985377	ENST00000725706.1	-1316	NA	LOC107985377	uncharacterized LOC107985377
chr1	22253846	22254104	259	*	hg38_autosomal_noblacklist_tr_vs_un_peak_1045	94	.	5.12223	12.235	9.48017	42	Promoter (<=1kb)	1	22252876	22257967	5092	1	107985377	ENST00000725710.1	970	NA	LOC107985377	uncharacterized LOC107985377
chr1	22258775	22258983	209	*	hg38_autosomal_noblacklist_tr_vs_un_peak_1046	27	.	2.03998	5.10066	2.7747	129	Intron (ENST00000725701.1/105376850, intron 3 of 3)	1	22252876	22257967	5092	1	107985377	ENST00000725710.1	5899	NA	LOC107985377	uncharacterized LOC107985377
chr1	22259631	22260187	557	*	hg38_autosomal_noblacklist_tr_vs_un_peak_1047	24	.	2.14678	4.76055	2.47496	277	Intron (ENST00000725701.1/105376850, intron 3 of 3)	1	22266239	22266300	62	1	100616433	ENST00000581169.1	-6052	ENSG00000266564	MIR4418	microRNA 4418
chr1	22262593	22262990	398	*	hg38_autosomal_noblacklist_tr_vs_un_peak_1048	37	.	2.15965	6.1436	3.74418	127	Intron (ENST00000725701.1/105376850, intron 3 of 3)	1	22266239	22266300	62	1	100616433	ENST00000581169.1	-3249	ENSG00000266564	MIR4418	microRNA 4418
chr1	22263154	22263352	199	*	hg38_autosomal_noblacklist_tr_vs_un_peak_1049	32	.	2.39078	5.61949	3.26392	97	Promoter (2-3kb)	1	22266239	22266300	62	1	100616433	ENST00000581169.1	-2887	ENSG00000266564	MIR4418	microRNA 4418
chr1	22281705	22281892	188	*	hg38_autosomal_noblacklist_tr_vs_un_peak_1050	183	.	7.1734	21.4695	18.3713	89	Distal Intergenic	1	22266239	22266300	62	1	100616433	ENST00000581169.1	15466	ENSG00000266564	MIR4418	microRNA 4418
chr1	22285624	22286003	380	*	hg38_autosomal_noblacklist_tr_vs_un_peak_1051	61	.	4.79785	8.74808	6.17297	44	Intron (ENST00000721561.1/ENST00000721561.1, intron 1 of 1)	1	22266239	22266300	62	1	100616433	ENST00000581169.1	19385	ENSG00000266564	MIR4418	microRNA 4418
chr1	22318557	22318808	252	*	hg38_autosomal_noblacklist_tr_vs_un_peak_1052	51	.	2.0345	7.68757	5.18896	144	Intron (ENST00000788801.1/ENST00000788801.1, intron 1 of 1)	1	22266239	22266300	62	1	100616433	ENST00000581169.1	52318	ENSG00000266564	MIR4418	microRNA 4418
chr1	22320470	22321034	565	*	hg38_autosomal_noblacklist_tr_vs_un_peak_1053	144	.	3.95791	17.3686	14.4186	176	Intron (ENST00000788801.1/ENST00000788801.1, intron 1 of 1)	1	22266239	22266300	62	1	100616433	ENST00000581169.1	54231	ENSG00000266564	MIR4418	microRNA 4418
chr1	22323774	22324188	415	*	hg38_autosomal_noblacklist_tr_vs_un_peak_1054	227	.	3.72589	25.9992	22.7662	260	Intron (ENST00000788801.1/ENST00000788801.1, intron 1 of 1)	1	22266239	22266300	62	1	100616433	ENST00000581169.1	57535	ENSG00000266564	MIR4418	microRNA 4418
chr1	22325081	22325217	137	*	hg38_autosomal_noblacklist_tr_vs_un_peak_1055	39	.	2.57469	6.35161	3.93866	18	Intron (ENST00000788801.1/ENST00000788801.1, intron 1 of 1)	1	22266239	22266300	62	1	100616433	ENST00000581169.1	58842	ENSG00000266564	MIR4418	microRNA 4418
chr1	22328691	22329290	600	*	hg38_autosomal_noblacklist_tr_vs_un_peak_1056	349	.	6.28758	38.4925	34.9322	324	Exon (ENST00000788801.1/ENST00000788801.1, exon 2 of 2)	1	22266239	22266300	62	1	100616433	ENST00000581169.1	62452	ENSG00000266564	MIR4418	microRNA 4418
chr1	22331855	22332380	526	*	hg38_autosomal_noblacklist_tr_vs_un_peak_1057	42	.	2.71611	6.69973	4.26404	458	Distal Intergenic	1	22266239	22266300	62	1	100616433	ENST00000581169.1	65616	ENSG00000266564	MIR4418	microRNA 4418
chr1	22333161	22333400	240	*	hg38_autosomal_noblacklist_tr_vs_un_peak_1058	180	.	6.60234	21.1635	18.0781	150	Distal Intergenic	1	22266239	22266300	62	1	100616433	ENST00000581169.1	66922	ENSG00000266564	MIR4418	microRNA 4418
chr1	22340316	22340573	258	*	hg38_autosomal_noblacklist_tr_vs_un_peak_1059	68	.	4.41244	9.46042	6.85215	80	Distal Intergenic	1	22266239	22266300	62	1	100616433	ENST00000581169.1	74077	ENSG00000266564	MIR4418	microRNA 4418
chr1	22342096	22342250	155	*	hg38_autosomal_noblacklist_tr_vs_un_peak_1060	56	.	5.18368	8.21357	5.68068	93	Distal Intergenic	1	22266239	22266300	62	1	100616433	ENST00000581169.1	75857	ENSG00000266564	MIR4418	microRNA 4418
chr1	22350243	22350829	587	*	hg38_autosomal_noblacklist_tr_vs_un_peak_1061	157	.	4.55865	18.7317	15.7298	172	Distal Intergenic	1	22416412	22418931	2520	2	105376856	ENST00000767037.1	68102	ENSG00000299881	LOC105376856	uncharacterized LOC105376856
chr1	22365583	22365882	300	*	hg38_autosomal_noblacklist_tr_vs_un_peak_1062	558	.	18.1814	59.9001	55.8628	105	Exon (ENST00000624125.1/ENST00000624125.1, exon 1 of 1)	1	22416412	22418931	2520	2	105376856	ENST00000767037.1	53049	ENSG00000299881	LOC105376856	uncharacterized LOC105376856
chr1	22370238	22370681	444	*	hg38_autosomal_noblacklist_tr_vs_un_peak_1063	50	.	3.30627	7.5446	5.05488	85	Distal Intergenic	1	22416412	22418931	2520	2	105376856	ENST00000767037.1	48250	ENSG00000299881	LOC105376856	uncharacterized LOC105376856
chr1	22371539	22371821	283	*	hg38_autosomal_noblacklist_tr_vs_un_peak_1064	144	.	7.33632	17.4212	14.4655	69	Distal Intergenic	1	22416412	22418931	2520	2	105376856	ENST00000767037.1	47110	ENSG00000299881	LOC105376856	uncharacterized LOC105376856
chr1	22379215	22379386	172	*	hg38_autosomal_noblacklist_tr_vs_un_peak_1065	62	.	4.83877	8.82443	6.24694	98	Distal Intergenic	1	22416412	22418931	2520	2	105376856	ENST00000767037.1	39545	ENSG00000299881	LOC105376856	uncharacterized LOC105376856
chr1	22379506	22379901	396	*	hg38_autosomal_noblacklist_tr_vs_un_peak_1066	138	.	5.72475	16.81	13.8739	332	Distal Intergenic	1	22416412	22418931	2520	2	105376856	ENST00000767037.1	39030	ENSG00000299881	LOC105376856	uncharacterized LOC105376856
chr1	22380295	22380522	228	*	hg38_autosomal_noblacklist_tr_vs_un_peak_1067	70	.	5.55794	9.68843	7.07393	101	Distal Intergenic	1	22416412	22418931	2520	2	105376856	ENST00000767037.1	38409	ENSG00000299881	LOC105376856	uncharacterized LOC105376856
chr1	22388308	22388477	170	*	hg38_autosomal_noblacklist_tr_vs_un_peak_1068	61	.	2.00294	8.74297	6.1679	34	Distal Intergenic	1	22416412	22418931	2520	2	105376856	ENST00000767037.1	30454	ENSG00000299881	LOC105376856	uncharacterized LOC105376856
chr1	22388775	22388959	185	*	hg38_autosomal_noblacklist_tr_vs_un_peak_1069	52	.	1.97222	7.77071	5.25421	78	Distal Intergenic	1	22416412	22418931	2520	2	105376856	ENST00000767037.1	29972	ENSG00000299881	LOC105376856	uncharacterized LOC105376856
chr1	22389295	22389414	120	*	hg38_autosomal_noblacklist_tr_vs_un_peak_1070	85	.	2.06132	11.2532	8.54311	17	Distal Intergenic	1	22416412	22418931	2520	2	105376856	ENST00000767037.1	29517	ENSG00000299881	LOC105376856	uncharacterized LOC105376856
chr1	22389548	22389856	309	*	hg38_autosomal_noblacklist_tr_vs_un_peak_1071	51	.	1.66674	7.62891	5.13586	153	Distal Intergenic	1	22416412	22418931	2520	2	105376856	ENST00000767037.1	29075	ENSG00000299881	LOC105376856	uncharacterized LOC105376856
chr1	22412669	22412823	155	*	hg38_autosomal_noblacklist_tr_vs_un_peak_1072	72	.	2.56179	9.86492	7.2324	90	Distal Intergenic	1	22416412	22418931	2520	2	105376856	ENST00000767037.1	6108	ENSG00000299881	LOC105376856	uncharacterized LOC105376856
chr1	22413005	22413338	334	*	hg38_autosomal_noblacklist_tr_vs_un_peak_1073	139	.	2.26073	16.905	13.9667	185	Distal Intergenic	1	22416412	22418931	2520	2	105376856	ENST00000767037.1	5593	ENSG00000299881	LOC105376856	uncharacterized LOC105376856
chr1	22414380	22414631	252	*	hg38_autosomal_noblacklist_tr_vs_un_peak_1074	83	.	2.94972	11.064	8.36323	149	Distal Intergenic	1	22416412	22418931	2520	2	105376856	ENST00000767037.1	4300	ENSG00000299881	LOC105376856	uncharacterized LOC105376856
chr1	22599413	22599521	109	*	hg38_autosomal_noblacklist_tr_vs_un_peak_1075	73	.	5.75521	10.0227	7.38413	21	Intron (ENST00000166244.8/2046, intron 13 of 16)	1	22633258	22633366	109	2	102466615	ENST00000614019.2	33845	ENSG00000276835	MIR6127	microRNA 6127
chr1	22689595	22689860	266	*	hg38_autosomal_noblacklist_tr_vs_un_peak_1076	176	.	9.10926	20.7457	17.6706	92	Distal Intergenic	1	22710839	22891265	180427	1	2048	ENST00000544305.5	-20979	ENSG00000133216	EPHB2	EPH receptor B2
chr1	22711678	22711929	252	*	hg38_autosomal_noblacklist_tr_vs_un_peak_1077	23	.	2.17289	4.59066	2.31983	162	Promoter (<=1kb)	1	22710970	22914270	203301	1	2048	ENST00000374632.7	708	ENSG00000133216	EPHB2	EPH receptor B2
chr1	22712682	22713042	361	*	hg38_autosomal_noblacklist_tr_vs_un_peak_1078	105	.	3.84062	13.3765	10.5752	131	Promoter (1-2kb)	1	22710970	22914270	203301	1	2048	ENST00000374632.7	1712	ENSG00000133216	EPHB2	EPH receptor B2
chr1	22746136	22746432	297	*	hg38_autosomal_noblacklist_tr_vs_un_peak_1079	103	.	6.44105	13.1024	10.3114	43	Intron (ENST00000544305.5/2048, intron 1 of 6)	1	22719517	22719598	82	1	100616391	ENST00000581646.1	26619	ENSG00000265422	MIR4684	microRNA 4684
chr1	22747292	22747645	354	*	hg38_autosomal_noblacklist_tr_vs_un_peak_1080	54	.	4.06141	7.99138	5.46722	277	Intron (ENST00000544305.5/2048, intron 1 of 6)	1	22775178	22913752	138575	1	2048	ENST00000374627.1	-27533	ENSG00000133216	EPHB2	EPH receptor B2
chr1	22808920	22809028	109	*	hg38_autosomal_noblacklist_tr_vs_un_peak_1081	51	.	4.41856	7.66459	5.16733	72	Intron (ENST00000544305.5/2048, intron 3 of 6)	1	22800240	22896478	96239	1	2048	ENST00000465676.1	8680	ENSG00000133216	EPHB2	EPH receptor B2
chr1	22814671	22815183	513	*	hg38_autosomal_noblacklist_tr_vs_un_peak_1082	142	.	3.81106	17.2393	14.2917	227	Intron (ENST00000544305.5/2048, intron 3 of 6)	1	22800240	22896478	96239	1	2048	ENST00000465676.1	14431	ENSG00000133216	EPHB2	EPH receptor B2
chr1	22841767	22842005	239	*	hg38_autosomal_noblacklist_tr_vs_un_peak_1083	130	.	8.04059	15.9259	13.0252	189	Intron (ENST00000544305.5/2048, intron 3 of 6)	1	22863159	22863226	68	2	100422914	ENST00000581187.1	21221	ENSG00000264014	MIR4253	microRNA 4253
chr1	22870533	22870807	275	*	hg38_autosomal_noblacklist_tr_vs_un_peak_1084	107	.	6.17375	13.5895	10.7793	73	Intron (ENST00000544305.5/2048, intron 5 of 6)	1	22865159	22882840	17682	1	2048	ENST00000490436.1	5374	ENSG00000133216	EPHB2	EPH receptor B2
chr1	22876781	22877195	415	*	hg38_autosomal_noblacklist_tr_vs_un_peak_1085	200	.	9.69753	23.1851	20.0327	326	Intron (ENST00000544305.5/2048, intron 5 of 6)	1	22865159	22882840	17682	1	2048	ENST00000490436.1	11622	ENSG00000133216	EPHB2	EPH receptor B2
chr1	22886382	22886501	120	*	hg38_autosomal_noblacklist_tr_vs_un_peak_1086	76	.	5.89142	10.2513	7.60013	37	Intron (ENST00000544305.5/2048, intron 6 of 6)	1	22865159	22882840	17682	1	2048	ENST00000490436.1	21223	ENSG00000133216	EPHB2	EPH receptor B2
chr1	22888809	22888963	155	*	hg38_autosomal_noblacklist_tr_vs_un_peak_1087	67	.	4.38351	9.39551	6.79191	71	Intron (ENST00000544305.5/2048, intron 6 of 6)	1	22865159	22882840	17682	1	2048	ENST00000490436.1	23650	ENSG00000133216	EPHB2	EPH receptor B2
chr1	22969309	22969596	288	*	hg38_autosomal_noblacklist_tr_vs_un_peak_1088	468	.	14.2915	50.6917	46.8531	155	Intron (ENST00000426928.7/646262, intron 2 of 7)	1	22953043	22972866	19824	2	646262	ENST00000426928.7	3270	ENSG00000215906	LACTBL1	lactamase beta like 1
chr1	23100367	23100514	148	*	hg38_autosomal_noblacklist_tr_vs_un_peak_1089	45	.	2.3958	7.04633	4.58133	39	Intron (ENST00000475164.3/7798, intron 3 of 4)	1	23079363	23083638	4276	1	23028	ENST00000690907.1	21004	ENSG00000004487	KDM1A	lysine demethylase 1A
chr1	23102398	23102546	149	*	hg38_autosomal_noblacklist_tr_vs_un_peak_1090	81	.	5.71791	10.8543	8.16538	100	Intron (ENST00000475164.3/7798, intron 3 of 4)	1	23079363	23083638	4276	1	23028	ENST00000690907.1	23035	ENSG00000004487	KDM1A	lysine demethylase 1A
chr1	23193514	23193681	168	*	hg38_autosomal_noblacklist_tr_vs_un_peak_1091	30	.	2.86748	5.34426	3.00366	105	Exon (ENST00000374619.2/3352, exon 2 of 2)	1	23084030	23178152	94123	2	7798	ENST00000713667.1	-15362	ENSG00000169641	LUZP1	leucine zipper protein 1
chr1	23193814	23194960	1147	*	hg38_autosomal_noblacklist_tr_vs_un_peak_1092	234	.	3.84457	26.6817	23.4275	468	5' UTR	1	23084030	23178152	94123	2	7798	ENST00000713667.1	-15662	ENSG00000169641	LUZP1	leucine zipper protein 1
chr1	23215787	23215987	201	*	hg38_autosomal_noblacklist_tr_vs_un_peak_1093	68	.	4.41244	9.46042	6.85215	102	Promoter (1-2kb)	1	23191895	23217502	25608	2	3352	ENST00000374619.2	1515	ENSG00000179546	HTR1D	5-hydroxytryptamine receptor 1D
chr1	23539942	23540218	277	*	hg38_autosomal_noblacklist_tr_vs_un_peak_1094	101	.	1.84143	12.9119	10.1342	22	Promoter (<=1kb)	1	23539912	23541236	1325	1	124903876	ENST00000827212.1	30	NA	LOC124903876	uncharacterized LOC124903876
chr1	23585651	23586049	399	*	hg38_autosomal_noblacklist_tr_vs_un_peak_1095	301	.	10.7811	33.5372	30.1004	136	Intron (ENST00000477916.5/259283, intron 1 of 6)	1	23581495	23640568	59074	1	259283	ENST00000477916.5	4156	ENSG00000197880	MDS2	myelodysplastic syndrome 2 translocation associated
chr1	23589791	23589901	111	*	hg38_autosomal_noblacklist_tr_vs_un_peak_1096	68	.	5.4096	9.43437	6.83008	67	Intron (ENST00000477916.5/259283, intron 1 of 6)	1	23576436	23593621	17186	2	107984928	ENST00000648225.1	3720	ENSG00000285802	LOC107984928	uncharacterized LOC107984928
chr1	23590044	23590154	111	*	hg38_autosomal_noblacklist_tr_vs_un_peak_1097	44	.	4.1597	6.91145	4.45237	36	Intron (ENST00000477916.5/259283, intron 1 of 6)	1	23576436	23593621	17186	2	107984928	ENST00000648225.1	3467	ENSG00000285802	LOC107984928	uncharacterized LOC107984928
chr1	23598503	23598765	263	*	hg38_autosomal_noblacklist_tr_vs_un_peak_1098	75	.	4.02934	10.202	7.5567	186	Intron (ENST00000477916.5/259283, intron 2 of 6)	1	23576436	23593621	17186	2	107984928	ENST00000648225.1	-4882	ENSG00000285802	LOC107984928	uncharacterized LOC107984928
chr1	23610434	23610680	247	*	hg38_autosomal_noblacklist_tr_vs_un_peak_1099	66	.	4.85736	9.25272	6.6585	196	Intron (ENST00000477916.5/259283, intron 2 of 6)	1	23627267	23640574	13308	1	259283	ENST00000686180.2	-16587	ENSG00000197880	MDS2	myelodysplastic syndrome 2 translocation associated
chr1	23619745	23620016	272	*	hg38_autosomal_noblacklist_tr_vs_un_peak_1100	205	.	4.51314	23.7518	20.5851	94	Intron (ENST00000477916.5/259283, intron 2 of 6)	1	23627267	23640574	13308	1	259283	ENST00000686180.2	-7251	ENSG00000197880	MDS2	myelodysplastic syndrome 2 translocation associated
chr1	23638894	23639206	313	*	hg38_autosomal_noblacklist_tr_vs_un_peak_1101	95	.	3.96326	12.2619	9.50632	93	Exon (ENST00000374555.7/259283, exon 5 of 7)	1	23627370	23640568	13199	1	259283	ENST00000686679.2	11524	ENSG00000197880	MDS2	myelodysplastic syndrome 2 translocation associated
chr1	23644575	23644720	146	*	hg38_autosomal_noblacklist_tr_vs_un_peak_1102	39	.	3.15175	6.40804	3.99174	77	Distal Intergenic	1	23627370	23640568	13199	1	259283	ENST00000686679.2	17205	ENSG00000197880	MDS2	myelodysplastic syndrome 2 translocation associated
chr1	24199482	24199595	114	*	hg38_autosomal_noblacklist_tr_vs_un_peak_1103	24	.	2.02458	4.74966	2.46571	2	Promoter (<=1kb)	1	24199558	24355212	155655	1	57822	ENST00000690803.1	0	ENSG00000158055	GRHL3	grainyhead like transcription factor 3
chr1	24266407	24266887	481	*	hg38_autosomal_noblacklist_tr_vs_un_peak_1104	207	.	11.3478	23.9342	20.758	104	Intron (ENST00000690803.1/57822, intron 2 of 15)	1	24318764	24355312	36549	1	57822	ENST00000692334.1	-51877	ENSG00000158055	GRHL3	grainyhead like transcription factor 3
chr1	24283914	24284036	123	*	hg38_autosomal_noblacklist_tr_vs_un_peak_1105	91	.	7.2062	11.8772	9.13628	56	Intron (ENST00000690803.1/57822, intron 2 of 15)	1	24318764	24355312	36549	1	57822	ENST00000692334.1	-34728	ENSG00000158055	GRHL3	grainyhead like transcription factor 3
chr1	24290087	24290270	184	*	hg38_autosomal_noblacklist_tr_vs_un_peak_1106	67	.	5.59889	9.31879	6.71929	95	Intron (ENST00000690803.1/57822, intron 2 of 15)	1	24318764	24355312	36549	1	57822	ENST00000692334.1	-28494	ENSG00000158055	GRHL3	grainyhead like transcription factor 3
chr1	24294421	24294567	147	*	hg38_autosomal_noblacklist_tr_vs_un_peak_1107	81	.	6.82969	10.795	8.10752	48	Intron (ENST00000690803.1/57822, intron 2 of 15)	1	24318764	24355312	36549	1	57822	ENST00000692334.1	-24197	ENSG00000158055	GRHL3	grainyhead like transcription factor 3
chr1	24318404	24318530	127	*	hg38_autosomal_noblacklist_tr_vs_un_peak_1108	24	.	3.18381	4.70046	2.42109	27	Promoter (<=1kb)	1	24318764	24355312	36549	1	57822	ENST00000692334.1	-234	ENSG00000158055	GRHL3	grainyhead like transcription factor 3
chr1	24335102	24335286	185	*	hg38_autosomal_noblacklist_tr_vs_un_peak_1109	68	.	4.58796	9.46042	6.85215	28	Promoter (2-3kb)	1	24337498	24342195	4698	1	57822	ENST00000528181.1	-2212	ENSG00000158055	GRHL3	grainyhead like transcription factor 3
chr1	24335386	24335494	109	*	hg38_autosomal_noblacklist_tr_vs_un_peak_1110	50	.	4.7213	7.53305	5.04473	78	Promoter (2-3kb)	1	24337498	24342195	4698	1	57822	ENST00000528181.1	-2004	ENSG00000158055	GRHL3	grainyhead like transcription factor 3
chr1	24336176	24336379	204	*	hg38_autosomal_noblacklist_tr_vs_un_peak_1111	131	.	5.28304	16.0864	13.1784	136	Promoter (1-2kb)	1	24337498	24342195	4698	1	57822	ENST00000528181.1	-1119	ENSG00000158055	GRHL3	grainyhead like transcription factor 3
chr1	24350732	24350918	187	*	hg38_autosomal_noblacklist_tr_vs_un_peak_1112	58	.	5.01383	8.41215	5.86379	178	Intron (ENST00000690803.1/57822, intron 15 of 15)	1	24337498	24342195	4698	1	57822	ENST00000528181.1	13234	ENSG00000158055	GRHL3	grainyhead like transcription factor 3
chr1	24352139	24352456	318	*	hg38_autosomal_noblacklist_tr_vs_un_peak_1113	103	.	6.76901	13.1909	10.3939	272	Intron (ENST00000690803.1/57822, intron 15 of 15)	1	24337498	24342195	4698	1	57822	ENST00000528181.1	14641	ENSG00000158055	GRHL3	grainyhead like transcription factor 3
chr1	24362672	24363321	650	*	hg38_autosomal_noblacklist_tr_vs_un_peak_1114	195	.	5.57169	22.7291	19.5904	518	Intron (ENST00000350501.9/57822, intron 15 of 15)	1	24369043	24379823	10781	2	90529	ENST00000438866.1	16502	ENSG00000001460	STPG1	sperm tail PG-rich repeat containing 1
chr1	24364660	24364970	311	*	hg38_autosomal_noblacklist_tr_vs_un_peak_1115	101	.	7.58271	12.9856	10.1977	62	Intron (ENST00000337248.9/90529, intron 7 of 8)	1	24369043	24379823	10781	2	90529	ENST00000438866.1	14853	ENSG00000001460	STPG1	sperm tail PG-rich repeat containing 1
chr1	24365303	24365458	156	*	hg38_autosomal_noblacklist_tr_vs_un_peak_1116	71	.	6.07667	9.74043	7.11313	58	Intron (ENST00000337248.9/90529, intron 7 of 8)	1	24369043	24379823	10781	2	90529	ENST00000438866.1	14365	ENSG00000001460	STPG1	sperm tail PG-rich repeat containing 1
chr1	24914971	24915178	208	*	hg38_autosomal_noblacklist_tr_vs_un_peak_1117	42	.	1.99824	6.69624	4.26088	46	Intron (ENST00000308873.11/864, intron 3 of 4)	1	24919345	24919416	72	2	102465437	ENST00000614863.1	4238	ENSG00000278034	MIR6731	microRNA 6731
chr1	24943186	24943325	140	*	hg38_autosomal_noblacklist_tr_vs_un_peak_1118	52	.	2.84471	7.76376	5.24736	46	Intron (ENST00000338888.4/864, intron 2 of 6)	1	24899511	24930276	30766	2	864	ENST00000308873.11	-12910	ENSG00000020633	RUNX3	RUNX family transcription factor 3
chr1	24955252	24955386	135	*	hg38_autosomal_noblacklist_tr_vs_un_peak_1119	34	.	3.23824	5.85335	3.4724	36	Intron (ENST00000338888.4/864, intron 2 of 6)	1	24961345	24963097	1753	1	105376878	ENST00000456316.1	-5959	NA	RUNX3-AS1	RUNX3 antisense RNA 1
chr1	24964899	24965124	226	*	hg38_autosomal_noblacklist_tr_vs_un_peak_1120	27	.	1.88973	5.025	2.70849	222	Promoter (<=1kb)	1	24899511	24965010	65500	2	864	ENST00000338888.4	0	ENSG00000020633	RUNX3	RUNX family transcription factor 3
chr1	24966685	24967342	658	*	hg38_autosomal_noblacklist_tr_vs_un_peak_1121	276	.	4.39379	30.9811	27.6111	203	Promoter (1-2kb)	1	24929737	24965121	35385	2	864	ENST00000479341.1	-1564	ENSG00000020633	RUNX3	RUNX family transcription factor 3
chr1	24970379	24970774	396	*	hg38_autosomal_noblacklist_tr_vs_un_peak_1122	109	.	2.29203	13.7521	10.9374	212	Exon (ENST00000568143.1/ENST00000568143.1, exon 1 of 1)	1	24929737	24965121	35385	2	864	ENST00000479341.1	-5258	ENSG00000020633	RUNX3	RUNX family transcription factor 3
chr1	24971065	24971890	826	*	hg38_autosomal_noblacklist_tr_vs_un_peak_1123	350	.	5.85878	38.6157	35.054	669	Exon (ENST00000751467.1/ENST00000751467.1, exon 1 of 2)	1	24929737	24965121	35385	2	864	ENST00000479341.1	-5944	ENSG00000020633	RUNX3	RUNX family transcription factor 3
chr1	24990811	24990982	172	*	hg38_autosomal_noblacklist_tr_vs_un_peak_1124	39	.	2.0015	6.32219	3.91008	71	Distal Intergenic	1	24929737	24965121	35385	2	864	ENST00000479341.1	-25690	ENSG00000020633	RUNX3	RUNX family transcription factor 3
chr1	24991080	24991265	186	*	hg38_autosomal_noblacklist_tr_vs_un_peak_1125	43	.	2.10433	6.8171	4.36351	70	Distal Intergenic	1	24929737	24965121	35385	2	864	ENST00000479341.1	-25959	ENSG00000020633	RUNX3	RUNX family transcription factor 3
chr1	25006481	25006679	199	*	hg38_autosomal_noblacklist_tr_vs_un_peak_1126	26	.	1.81208	4.91293	2.61785	178	Distal Intergenic	1	25023503	25023586	84	1	100616365	ENST00000580572.1	-16824	ENSG00000264371	MIR4425	microRNA 4425
chr1	25017500	25017715	216	*	hg38_autosomal_noblacklist_tr_vs_un_peak_1127	49	.	1.743	7.44817	4.96626	180	Distal Intergenic	1	25023503	25023586	84	1	100616365	ENST00000580572.1	-5788	ENSG00000264371	MIR4425	microRNA 4425
chr1	25019463	25019710	248	*	hg38_autosomal_noblacklist_tr_vs_un_peak_1128	58	.	2.27977	8.45108	5.89942	173	Distal Intergenic	1	25023503	25023586	84	1	100616365	ENST00000580572.1	-3793	ENSG00000264371	MIR4425	microRNA 4425
chr1	25030958	25031071	114	*	hg38_autosomal_noblacklist_tr_vs_un_peak_1129	61	.	1.99115	8.73882	6.16451	91	Distal Intergenic	1	25023503	25023586	84	1	100616365	ENST00000580572.1	7455	ENSG00000264371	MIR4425	microRNA 4425
chr1	25091158	25091357	200	*	hg38_autosomal_noblacklist_tr_vs_un_peak_1130	52	.	3.67704	7.73977	5.22447	61	Intron (ENST00000424084.1/ENST00000424084.1, intron 2 of 2)	1	25130183	25132422	2240	2	124903880	ENST00000824736.1	41065	NA	LOC124903880	uncharacterized LOC124903880
chr1	25101625	25101849	225	*	hg38_autosomal_noblacklist_tr_vs_un_peak_1131	269	.	4.00672	30.2545	26.9048	123	Exon (ENST00000814701.1/ENST00000814701.1, exon 1 of 2)	1	25130183	25132422	2240	2	124903880	ENST00000824736.1	30573	NA	LOC124903880	uncharacterized LOC124903880
chr1	25103111	25103963	853	*	hg38_autosomal_noblacklist_tr_vs_un_peak_1132	392	.	4.20552	42.9133	39.2503	353	Exon (ENST00000424084.1/ENST00000424084.1, exon 2 of 3)	1	25130183	25132422	2240	2	124903880	ENST00000824736.1	28459	NA	LOC124903880	uncharacterized LOC124903880
chr1	25106303	25106885	583	*	hg38_autosomal_noblacklist_tr_vs_un_peak_1133	652	.	8.85285	69.5245	65.2839	255	Intron (ENST00000814701.1/ENST00000814701.1, intron 1 of 1)	1	25130183	25132422	2240	2	124903880	ENST00000824736.1	25537	NA	LOC124903880	uncharacterized LOC124903880
chr1	25106977	25107780	804	*	hg38_autosomal_noblacklist_tr_vs_un_peak_1134	84	.	4.25606	11.1718	8.46802	714	Intron (ENST00000814701.1/ENST00000814701.1, intron 1 of 1)	1	25130183	25132422	2240	2	124903880	ENST00000824736.1	24642	NA	LOC124903880	uncharacterized LOC124903880
chr1	25111689	25112143	455	*	hg38_autosomal_noblacklist_tr_vs_un_peak_1135	102	.	4.65619	13.0386	10.2493	258	Intron (ENST00000424084.1/ENST00000424084.1, intron 1 of 2)	1	25130183	25132422	2240	2	124903880	ENST00000824736.1	20279	NA	LOC124903880	uncharacterized LOC124903880
chr1	25120454	25120620	167	*	hg38_autosomal_noblacklist_tr_vs_un_peak_1136	61	.	5.70016	8.71546	6.14215	15	Distal Intergenic	1	25130183	25132422	2240	2	124903880	ENST00000824736.1	11802	NA	LOC124903880	uncharacterized LOC124903880
chr1	25121714	25121972	259	*	hg38_autosomal_noblacklist_tr_vs_un_peak_1137	52	.	3.8233	7.73977	5.22447	161	Distal Intergenic	1	25130183	25132422	2240	2	124903880	ENST00000824736.1	10450	NA	LOC124903880	uncharacterized LOC124903880
chr1	25126641	25126917	277	*	hg38_autosomal_noblacklist_tr_vs_un_peak_1138	123	.	7.35407	15.2573	12.3822	89	Distal Intergenic	1	25130183	25132422	2240	2	124903880	ENST00000824736.1	5505	NA	LOC124903880	uncharacterized LOC124903880
chr1	25137615	25137829	215	*	hg38_autosomal_noblacklist_tr_vs_un_peak_1139	31	.	3.54097	5.46828	3.11964	108	Intron (ENST00000824734.1/124903880, intron 1 of 4)	1	25130183	25132422	2240	2	124903880	ENST00000824736.1	-5193	NA	LOC124903880	uncharacterized LOC124903880
chr1	25140154	25140619	466	*	hg38_autosomal_noblacklist_tr_vs_un_peak_1140	168	.	8.30058	19.8524	16.8067	184	Intron (ENST00000824734.1/124903880, intron 1 of 4)	1	25130183	25132422	2240	2	124903880	ENST00000824736.1	-7732	NA	LOC124903880	uncharacterized LOC124903880
chr1	25167356	25168051	696	*	hg38_autosomal_noblacklist_tr_vs_un_peak_1141	195	.	4.52208	22.6665	19.5296	389	Intron (ENST00000824734.1/124903880, intron 1 of 4)	1	25130183	25175112	44930	2	124903880	ENST00000824735.1	7061	NA	LOC124903880	uncharacterized LOC124903880
chr1	25168508	25168723	216	*	hg38_autosomal_noblacklist_tr_vs_un_peak_1142	67	.	5.59889	9.31879	6.71929	72	Intron (ENST00000824734.1/124903880, intron 1 of 4)	1	25130183	25175112	44930	2	124903880	ENST00000824735.1	6389	NA	LOC124903880	uncharacterized LOC124903880
chr1	25179265	25179434	170	*	hg38_autosomal_noblacklist_tr_vs_un_peak_1143	71	.	6.07667	9.74043	7.11313	94	Distal Intergenic	1	25129838	25175117	45280	2	124903880	ENST00000824734.1	-4148	NA	LOC124903880	uncharacterized LOC124903880
chr1	25182751	25182859	109	*	hg38_autosomal_noblacklist_tr_vs_un_peak_1144	71	.	6.07667	9.74043	7.11313	76	Distal Intergenic	1	25129838	25175117	45280	2	124903880	ENST00000824734.1	-7634	NA	LOC124903880	uncharacterized LOC124903880
chr1	25197303	25197864	562	*	hg38_autosomal_noblacklist_tr_vs_un_peak_1145	209	.	5.45596	24.109	20.9304	442	Distal Intergenic	1	25129838	25175117	45280	2	124903880	ENST00000824734.1	-22186	NA	LOC124903880	uncharacterized LOC124903880
chr1	25197941	25198243	303	*	hg38_autosomal_noblacklist_tr_vs_un_peak_1146	98	.	3.18892	12.5779	9.81383	128	Distal Intergenic	1	25129838	25175117	45280	2	124903880	ENST00000824734.1	-22824	NA	LOC124903880	uncharacterized LOC124903880
chr1	25198795	25199089	295	*	hg38_autosomal_noblacklist_tr_vs_un_peak_1147	34	.	2.02992	5.79987	3.43777	125	Distal Intergenic	1	25129838	25175117	45280	2	124903880	ENST00000824734.1	-23678	NA	LOC124903880	uncharacterized LOC124903880
chr1	25204804	25204993	190	*	hg38_autosomal_noblacklist_tr_vs_un_peak_1148	177	.	4.12137	20.8734	17.7963	94	Distal Intergenic	1	25229015	25232432	3418	2	25949	ENST00000474160.1	27439	ENSG00000117614	SYF2	SYF2 pre-mRNA splicing factor
chr1	25205366	25206503	1138	*	hg38_autosomal_noblacklist_tr_vs_un_peak_1149	122	.	5.43222	15.1537	12.2889	482	Distal Intergenic	1	25229015	25232432	3418	2	25949	ENST00000474160.1	25929	ENSG00000117614	SYF2	SYF2 pre-mRNA splicing factor
chr1	25615980	25616112	133	*	hg38_autosomal_noblacklist_tr_vs_un_peak_1150	54	.	1.93747	7.98328	5.46094	24	Promoter (<=1kb)	1	25616791	25784450	167660	1	57134	ENST00000374332.9	-679	ENSG00000117643	MAN1C1	mannosidase alpha class 1C member 1
chr1	25672979	25673188	210	*	hg38_autosomal_noblacklist_tr_vs_un_peak_1151	54	.	4.06141	7.99138	5.46722	69	Intron (ENST00000374332.9/57134, intron 1 of 11)	1	25686502	25761684	75183	1	57134	ENST00000473891.1	-13314	ENSG00000117643	MAN1C1	mannosidase alpha class 1C member 1
chr1	25684280	25684461	182	*	hg38_autosomal_noblacklist_tr_vs_un_peak_1152	30	.	2.86748	5.34426	3.00366	96	Promoter (2-3kb)	1	25686502	25761684	75183	1	57134	ENST00000473891.1	-2041	ENSG00000117643	MAN1C1	mannosidase alpha class 1C member 1
chr1	25694202	25694659	458	*	hg38_autosomal_noblacklist_tr_vs_un_peak_1153	71	.	3.43485	9.80686	7.17569	91	Intron (ENST00000374332.9/57134, intron 2 of 11)	1	25686502	25761684	75183	1	57134	ENST00000473891.1	7700	ENSG00000117643	MAN1C1	mannosidase alpha class 1C member 1
chr1	25806498	25806637	140	*	hg38_autosomal_noblacklist_tr_vs_un_peak_1154	48	.	2.7097	7.28108	4.80669	46	Intron (ENST00000361547.7/57190, intron 4 of 12)	1	25811470	25823308	11839	1	57190	ENST00000559265.1	-4833	ENSG00000162430	SELENON	selenoprotein N
chr1	25896409	25896523	115	*	hg38_autosomal_noblacklist_tr_vs_un_peak_1155	112	.	4.62266	14.0966	11.2729	63	Intron (ENST00000426559.7/3925, intron 4 of 4)	1	25884181	25892607	8427	2	3925	ENST00000513116.1	-3802	ENSG00000117632	STMN1	stathmin 1
chr1	25912165	25912336	172	*	hg38_autosomal_noblacklist_tr_vs_un_peak_1156	74	.	5.07676	10.0802	7.43785	88	Intron (ENST00000722567.1/ENST00000722567.1, intron 1 of 1)	1	25900595	25906991	6397	2	3925	ENST00000357865.6	-5174	ENSG00000117632	STMN1	stathmin 1
chr1	26350869	26351125	257	*	hg38_autosomal_noblacklist_tr_vs_un_peak_1157	183	.	9.18443	21.4984	18.3991	172	Promoter (2-3kb)	1	26342754	26354096	11343	2	55057	ENST00000374207.4	2971	ENSG00000176092	CRYBG2	crystallin beta-gamma domain containing 2
chr1	26352095	26352276	182	*	hg38_autosomal_noblacklist_tr_vs_un_peak_1158	24	.	3.18381	4.70046	2.42109	77	Promoter (1-2kb)	1	26342754	26354096	11343	2	55057	ENST00000374207.4	1820	ENSG00000176092	CRYBG2	crystallin beta-gamma domain containing 2
chr1	26531122	26531418	297	*	hg38_autosomal_noblacklist_tr_vs_un_peak_1159	240	.	4.55003	27.2941	24.0256	144	Promoter (<=1kb)	1	26531218	26574431	43214	1	6195	ENST00000526792.5	0	ENSG00000117676	RPS6KA1	ribosomal protein S6 kinase A1
chr1	26723505	26723997	493	*	hg38_autosomal_noblacklist_tr_vs_un_peak_1160	151	.	2.47409	18.1084	15.1287	229	Intron (ENST00000430799.7/8289, intron 1 of 19)	1	26727708	26731318	3611	1	8289	ENST00000524572.1	-3711	ENSG00000117713	ARID1A	AT-rich interaction domain 1A
chr1	26744217	26744326	110	*	hg38_autosomal_noblacklist_tr_vs_un_peak_1161	106	.	5.46556	13.452	10.6474	30	Intron (ENST00000430799.7/8289, intron 4 of 19)	1	26752952	26765080	12129	1	8289	ENST00000636958.1	-8626	ENSG00000117713	ARID1A	AT-rich interaction domain 1A
chr1	26799961	26800141	181	*	hg38_autosomal_noblacklist_tr_vs_un_peak_1162	187	.	6.33576	21.904	18.7925	83	3' UTR	1	26789309	26798302	8994	1	55650	ENST00000674317.1	10652	ENSG00000060642	PIGV	phosphatidylinositol glycan anchor biosynthesis class V
chr1	26991682	26991793	112	*	hg38_autosomal_noblacklist_tr_vs_un_peak_1163	81	.	4.15471	10.8899	8.19875	72	Promoter (1-2kb)	1	26993692	27000886	7195	1	388610	ENST00000522111.3	-1899	ENSG00000253368	TRNP1	TMF1 regulated nuclear protein 1
chr1	27004195	27004394	200	*	hg38_autosomal_noblacklist_tr_vs_un_peak_1164	34	.	3.23824	5.85335	3.4724	159	Distal Intergenic	1	27005020	27012850	7831	2	115572	ENST00000289166.6	8456	ENSG00000158246	TENT5B	terminal nucleotidyltransferase 5B
chr1	27009742	27009978	237	*	hg38_autosomal_noblacklist_tr_vs_un_peak_1165	70	.	2.67257	9.66785	7.05385	63	Promoter (2-3kb)	1	27005020	27012850	7831	2	115572	ENST00000289166.6	2872	ENSG00000158246	TENT5B	terminal nucleotidyltransferase 5B
chr1	27031486	27031865	380	*	hg38_autosomal_noblacklist_tr_vs_un_peak_1166	152	.	6.07766	18.2045	15.2219	292	Promoter (<=1kb)	1	27031770	27058480	26711	1	101928391	ENST00000763022.1	0	NA	LOC101928391	uncharacterized LOC101928391
chr1	27381376	27381631	256	*	hg38_autosomal_noblacklist_tr_vs_un_peak_1167	94	.	6.47648	12.1886	9.43476	100	Promoter (1-2kb)	1	27379176	27383303	4128	2	388611	ENST00000374027.7	1672	ENSG00000174950	CD164L2	CD164 molecule like 2
chr1	27536902	27537080	179	*	hg38_autosomal_noblacklist_tr_vs_un_peak_1168	138	.	5.72475	16.81	13.8739	78	Intron (ENST00000247087.10/27245, intron 5 of 5)	1	27525805	27530561	4757	1	105376892	ENST00000443579.1	11097	ENSG00000237429	LOC105376892	uncharacterized LOC105376892
chr1	27557136	27557649	514	*	hg38_autosomal_noblacklist_tr_vs_un_peak_1169	111	.	2.76732	13.9199	11.101	379	Promoter (<=1kb)	1	27551668	27558361	6694	2	27245	ENST00000487743.3	712	ENSG00000126705	AHDC1	AT-hook DNA binding motif containing 1
chr1	27607368	27607477	110	*	hg38_autosomal_noblacklist_tr_vs_un_peak_1170	55	.	3.15674	8.05007	5.52408	45	Promoter (2-3kb)	1	27553146	27604431	51286	2	27245	ENST00000480033.3	-2937	ENSG00000126705	AHDC1	AT-hook DNA binding motif containing 1
chr1	27609395	27609559	165	*	hg38_autosomal_noblacklist_tr_vs_un_peak_1171	45	.	3.52676	7.02844	4.56462	86	Distal Intergenic	1	27553146	27604431	51286	2	27245	ENST00000480033.3	-4964	ENSG00000126705	AHDC1	AT-hook DNA binding motif containing 1
chr1	27650853	27651121	269	*	hg38_autosomal_noblacklist_tr_vs_un_peak_1172	78	.	3.71899	10.4957	7.83666	173	Distal Intergenic	1	27660327	27663333	3007	2	111216282	ENST00000440492.2	12212	NA	LINC02574	long intergenic non-protein coding RNA 2574
chr1	27656151	27656319	169	*	hg38_autosomal_noblacklist_tr_vs_un_peak_1173	57	.	2.91222	8.258	5.72302	103	Distal Intergenic	1	27660327	27663333	3007	2	111216282	ENST00000440492.2	7014	NA	LINC02574	long intergenic non-protein coding RNA 2574
chr1	27658985	27659156	172	*	hg38_autosomal_noblacklist_tr_vs_un_peak_1174	119	.	4.73236	14.8223	11.9656	100	Distal Intergenic	1	27660327	27663333	3007	2	111216282	ENST00000440492.2	4177	NA	LINC02574	long intergenic non-protein coding RNA 2574
chr1	27659308	27659417	110	*	hg38_autosomal_noblacklist_tr_vs_un_peak_1175	63	.	3.67754	8.89436	6.31382	66	Distal Intergenic	1	27660327	27663333	3007	2	111216282	ENST00000440492.2	3916	NA	LINC02574	long intergenic non-protein coding RNA 2574
chr1	27875244	27875558	315	*	hg38_autosomal_noblacklist_tr_vs_un_peak_1176	146	.	3.56593	17.6068	14.6482	192	Promoter (1-2kb)	1	27876684	27882944	6261	1	9473	ENST00000482828.1	-1126	ENSG00000130775	THEMIS2	thymocyte selection associated family member 2
chr1	28590260	28590523	264	*	hg38_autosomal_noblacklist_tr_vs_un_peak_1177	203	.	8.58713	23.5121	20.3522	117	Promoter (1-2kb)	1	28592200	28595443	3244	1	115273	ENST00000373826.3	-1677	ENSG00000188060	RAB42	RAB42, member RAS oncogene family
chr1	28826024	28826425	402	*	hg38_autosomal_noblacklist_tr_vs_un_peak_1178	92	.	4.70089	12.0029	9.2576	196	Intron (ENST00000814652.1/ENST00000814652.1, intron 1 of 1)	1	28812170	28871267	59098	1	4985	ENST00000234961.7	13854	ENSG00000116329	OPRD1	opioid receptor delta 1
chr1	28830873	28831206	334	*	hg38_autosomal_noblacklist_tr_vs_un_peak_1179	276	.	11.7563	31.0625	27.6903	208	Intron (ENST00000234961.7/4985, intron 1 of 2)	1	28812170	28871267	59098	1	4985	ENST00000234961.7	18703	ENSG00000116329	OPRD1	opioid receptor delta 1
chr1	29202901	29203075	175	*	hg38_autosomal_noblacklist_tr_vs_un_peak_1180	78	.	1.92702	10.4792	7.82114	113	Promoter (<=1kb)	1	29200324	29203170	2847	2	51102	ENST00000464511.1	95	ENSG00000116353	MECR	mitochondrial trans-2-enoyl-CoA reductase
chr1	29237212	29237636	425	*	hg38_autosomal_noblacklist_tr_vs_un_peak_1181	139	.	2.95058	16.8614	13.9244	206	Promoter (<=1kb)	1	29236639	29326669	90031	1	10076	ENST00000460170.2	573	ENSG00000060656	PTPRU	protein tyrosine phosphatase receptor type U
chr1	29239320	29239548	229	*	hg38_autosomal_noblacklist_tr_vs_un_peak_1182	57	.	2.91222	8.258	5.72302	138	Promoter (2-3kb)	1	29236639	29326669	90031	1	10076	ENST00000460170.2	2681	ENSG00000060656	PTPRU	protein tyrosine phosphatase receptor type U
chr1	29379609	29379930	322	*	hg38_autosomal_noblacklist_tr_vs_un_peak_1183	278	.	10.3423	31.2332	27.8562	128	Distal Intergenic	1	29329620	29350114	20495	2	101928460	ENST00000417651.1	-29495	ENSG00000230523	LINC01756	long intergenic non-protein coding RNA 1756
chr1	29388409	29388849	441	*	hg38_autosomal_noblacklist_tr_vs_un_peak_1184	94	.	6.76088	12.1743	9.424	43	Distal Intergenic	1	29329620	29350114	20495	2	101928460	ENST00000417651.1	-38295	ENSG00000230523	LINC01756	long intergenic non-protein coding RNA 1756
chr1	29390608	29390792	185	*	hg38_autosomal_noblacklist_tr_vs_un_peak_1185	59	.	5.37443	8.52177	5.96787	76	Distal Intergenic	1	29329620	29350114	20495	2	101928460	ENST00000417651.1	-40494	ENSG00000230523	LINC01756	long intergenic non-protein coding RNA 1756
chr1	29414187	29414445	259	*	hg38_autosomal_noblacklist_tr_vs_un_peak_1186	99	.	4.29356	12.6807	9.91184	94	Distal Intergenic	1	29442929	29519769	76841	1	107984933	ENST00000772659.1	-28484	NA	LOC107984933	uncharacterized LOC107984933
chr1	29450770	29450880	111	*	hg38_autosomal_noblacklist_tr_vs_un_peak_1187	98	.	5.92274	12.6017	9.83677	45	Intron (ENST00000772659.1/107984933, intron 1 of 2)	1	29442947	29686576	243630	1	107984934	ENST00000772656.1	7823	NA	LOC107984934	uncharacterized LOC107984934
chr1	29471886	29472307	422	*	hg38_autosomal_noblacklist_tr_vs_un_peak_1188	101	.	7.58271	12.9856	10.1977	343	Intron (ENST00000772659.1/107984933, intron 1 of 2)	1	29498915	29519794	20880	1	107984933	ENST00000772660.1	-26608	NA	LOC107984933	uncharacterized LOC107984933
chr1	29519721	29519943	223	*	hg38_autosomal_noblacklist_tr_vs_un_peak_1189	68	.	4.58796	9.46042	6.85215	121	Exon (ENST00000772659.1/107984933, exon 3 of 3)	1	29498915	29519794	20880	1	107984933	ENST00000772660.1	20806	NA	LOC107984933	uncharacterized LOC107984933
chr1	29520613	29520821	209	*	hg38_autosomal_noblacklist_tr_vs_un_peak_1190	73	.	6.30209	9.98266	7.34587	39	Intron (ENST00000772657.1/107984934, intron 1 of 3)	1	29541274	29686576	145303	1	107984934	ENST00000772658.1	-20453	NA	LOC107984934	uncharacterized LOC107984934
chr1	29521540	29522024	485	*	hg38_autosomal_noblacklist_tr_vs_un_peak_1191	274	.	11.5108	30.799	27.4318	219	Intron (ENST00000772657.1/107984934, intron 1 of 3)	1	29541274	29686576	145303	1	107984934	ENST00000772658.1	-19250	NA	LOC107984934	uncharacterized LOC107984934
chr1	29570035	29570314	280	*	hg38_autosomal_noblacklist_tr_vs_un_peak_1192	91	.	7.2062	11.8772	9.13628	188	Intron (ENST00000772657.1/107984934, intron 1 of 3)	1	29541274	29686576	145303	1	107984934	ENST00000772658.1	28761	NA	LOC107984934	uncharacterized LOC107984934
chr1	29579993	29580101	109	*	hg38_autosomal_noblacklist_tr_vs_un_peak_1193	58	.	5.49702	8.39588	5.85674	62	Intron (ENST00000772657.1/107984934, intron 1 of 3)	1	29541274	29686576	145303	1	107984934	ENST00000772658.1	38719	NA	LOC107984934	uncharacterized LOC107984934
chr1	29591026	29591153	128	*	hg38_autosomal_noblacklist_tr_vs_un_peak_1194	27	.	3.8437	5.08049	2.75519	91	Intron (ENST00000772657.1/107984934, intron 2 of 3)	1	29541274	29686576	145303	1	107984934	ENST00000772658.1	49752	NA	LOC107984934	uncharacterized LOC107984934
chr1	29688500	29688872	373	*	hg38_autosomal_noblacklist_tr_vs_un_peak_1195	257	.	11.4495	29.0782	25.7577	148	Distal Intergenic	1	29679118	29687604	8487	1	107984934	ENST00000772661.1	9382	NA	LOC107984934	uncharacterized LOC107984934
chr1	29698250	29698406	157	*	hg38_autosomal_noblacklist_tr_vs_un_peak_1196	158	.	4.26236	18.8561	15.8499	29	Distal Intergenic	1	29679118	29687604	8487	1	107984934	ENST00000772661.1	19132	NA	LOC107984934	uncharacterized LOC107984934
chr1	29706924	29707213	290	*	hg38_autosomal_noblacklist_tr_vs_un_peak_1197	43	.	2.47588	6.75587	4.31209	263	Distal Intergenic	1	29679118	29687604	8487	1	107984934	ENST00000772661.1	27806	NA	LOC107984934	uncharacterized LOC107984934
chr1	29708144	29710166	2023	*	hg38_autosomal_noblacklist_tr_vs_un_peak_1198	954	.	16.3156	100.279	95.4222	974	Exon (ENST00000422638.2/ENST00000422638.2, exon 1 of 2)	1	29679118	29687604	8487	1	107984934	ENST00000772661.1	29026	NA	LOC107984934	uncharacterized LOC107984934
chr1	29712150	29712266	117	*	hg38_autosomal_noblacklist_tr_vs_un_peak_1199	43	.	4.94714	6.76312	4.31209	106	Exon (ENST00000849769.1/ENST00000849769.1, exon 3 of 3)	1	29679118	29687604	8487	1	107984934	ENST00000772661.1	33032	NA	LOC107984934	uncharacterized LOC107984934
chr1	29715716	29715868	153	*	hg38_autosomal_noblacklist_tr_vs_un_peak_1200	52	.	5.32365	7.72221	5.20969	91	Distal Intergenic	1	29679118	29687604	8487	1	107984934	ENST00000772661.1	36598	NA	LOC107984934	uncharacterized LOC107984934
chr1	29716250	29716603	354	*	hg38_autosomal_noblacklist_tr_vs_un_peak_1201	58	.	5.01383	8.41215	5.86379	193	Distal Intergenic	1	29679118	29687604	8487	1	107984934	ENST00000772661.1	37132	NA	LOC107984934	uncharacterized LOC107984934
chr1	29719362	29719539	178	*	hg38_autosomal_noblacklist_tr_vs_un_peak_1202	112	.	7.95922	14.1185	11.2863	105	Distal Intergenic	1	29679118	29687604	8487	1	107984934	ENST00000772661.1	40244	NA	LOC107984934	uncharacterized LOC107984934
chr1	29786121	29786477	357	*	hg38_autosomal_noblacklist_tr_vs_un_peak_1203	51	.	4.41856	7.66459	5.16733	89	Intron (ENST00000641702.1/ENST00000641702.1, intron 4 of 4)	1	29679118	29687604	8487	1	107984934	ENST00000772661.1	107003	NA	LOC107984934	uncharacterized LOC107984934
chr1	29788340	29788469	130	*	hg38_autosomal_noblacklist_tr_vs_un_peak_1204	67	.	5.59889	9.31879	6.71929	72	Intron (ENST00000641702.1/ENST00000641702.1, intron 4 of 4)	1	29679118	29687604	8487	1	107984934	ENST00000772661.1	109222	NA	LOC107984934	uncharacterized LOC107984934
chr1	29788744	29788858	115	*	hg38_autosomal_noblacklist_tr_vs_un_peak_1205	56	.	5.10098	8.16314	5.6327	40	Intron (ENST00000641702.1/ENST00000641702.1, intron 4 of 4)	1	29679118	29687604	8487	1	107984934	ENST00000772661.1	109626	NA	LOC107984934	uncharacterized LOC107984934
chr1	29789078	29790091	1014	*	hg38_autosomal_noblacklist_tr_vs_un_peak_1206	103	.	6.76901	13.1909	10.3939	909	Exon (ENST00000641702.1/ENST00000641702.1, exon 5 of 5)	1	29679118	29687604	8487	1	107984934	ENST00000772661.1	109960	NA	LOC107984934	uncharacterized LOC107984934
chr1	29802320	29802682	363	*	hg38_autosomal_noblacklist_tr_vs_un_peak_1207	50	.	4.7213	7.53305	5.04473	95	Distal Intergenic	1	29679118	29687604	8487	1	107984934	ENST00000772661.1	123202	NA	LOC107984934	uncharacterized LOC107984934
chr1	29830441	29830703	263	*	hg38_autosomal_noblacklist_tr_vs_un_peak_1208	76	.	5.89142	10.2513	7.60013	130	Distal Intergenic	1	29679118	29687604	8487	1	107984934	ENST00000772661.1	151323	NA	LOC107984934	uncharacterized LOC107984934
chr1	29849380	29849671	292	*	hg38_autosomal_noblacklist_tr_vs_un_peak_1209	54	.	4.06141	7.99138	5.46722	6	Distal Intergenic	1	29679118	29687604	8487	1	107984934	ENST00000772661.1	170262	NA	LOC107984934	uncharacterized LOC107984934
chr1	29849856	29850544	689	*	hg38_autosomal_noblacklist_tr_vs_un_peak_1210	341	.	15.8659	37.6638	34.1218	333	Distal Intergenic	1	29679118	29687604	8487	1	107984934	ENST00000772661.1	170738	NA	LOC107984934	uncharacterized LOC107984934
chr1	29851982	29852121	140	*	hg38_autosomal_noblacklist_tr_vs_un_peak_1211	71	.	6.07667	9.74043	7.11313	60	Distal Intergenic	1	29679118	29687604	8487	1	107984934	ENST00000772661.1	172864	NA	LOC107984934	uncharacterized LOC107984934
chr1	29853903	29854189	287	*	hg38_autosomal_noblacklist_tr_vs_un_peak_1212	112	.	7.95922	14.1185	11.2863	107	Distal Intergenic	1	29679118	29687604	8487	1	107984934	ENST00000772661.1	174785	NA	LOC107984934	uncharacterized LOC107984934
chr1	29856728	29857235	508	*	hg38_autosomal_noblacklist_tr_vs_un_peak_1213	83	.	6.64951	11.0059	8.30677	314	Distal Intergenic	1	29679118	29687604	8487	1	107984934	ENST00000772661.1	177610	NA	LOC107984934	uncharacterized LOC107984934
chr1	29900734	29901018	285	*	hg38_autosomal_noblacklist_tr_vs_un_peak_1214	92	.	4.70089	12.0029	9.2576	108	Distal Intergenic	1	30013952	30037612	23661	2	101929406	ENST00000445180.2	136594	ENSG00000233399	LINC01648	long intergenic non-protein coding RNA 1648
chr1	29901657	29902230	574	*	hg38_autosomal_noblacklist_tr_vs_un_peak_1215	245	.	9.68412	27.8561	24.573	439	Distal Intergenic	1	30013952	30037612	23661	2	101929406	ENST00000445180.2	135382	ENSG00000233399	LINC01648	long intergenic non-protein coding RNA 1648
chr1	29903623	29903943	321	*	hg38_autosomal_noblacklist_tr_vs_un_peak_1216	344	.	13.7898	38.0296	34.4778	213	Distal Intergenic	1	30013952	30037612	23661	2	101929406	ENST00000445180.2	133669	ENSG00000233399	LINC01648	long intergenic non-protein coding RNA 1648
chr1	29912526	29912701	176	*	hg38_autosomal_noblacklist_tr_vs_un_peak_1217	123	.	7.35407	15.2573	12.3822	68	Distal Intergenic	1	30013952	30037612	23661	2	101929406	ENST00000445180.2	124911	ENSG00000233399	LINC01648	long intergenic non-protein coding RNA 1648
chr1	29914744	29915878	1135	*	hg38_autosomal_noblacklist_tr_vs_un_peak_1218	507	.	13.3639	54.7104	50.7791	293	Distal Intergenic	1	30013952	30037612	23661	2	101929406	ENST00000445180.2	121734	ENSG00000233399	LINC01648	long intergenic non-protein coding RNA 1648
chr1	29916005	29916352	348	*	hg38_autosomal_noblacklist_tr_vs_un_peak_1219	46	.	3.53077	7.09102	4.62211	163	Distal Intergenic	1	30013952	30037612	23661	2	101929406	ENST00000445180.2	121260	ENSG00000233399	LINC01648	long intergenic non-protein coding RNA 1648
chr1	29921055	29921210	156	*	hg38_autosomal_noblacklist_tr_vs_un_peak_1220	43	.	4.94714	6.76312	4.31209	68	Distal Intergenic	1	30013952	30037612	23661	2	101929406	ENST00000445180.2	116402	ENSG00000233399	LINC01648	long intergenic non-protein coding RNA 1648
chr1	29974438	29974590	153	*	hg38_autosomal_noblacklist_tr_vs_un_peak_1221	61	.	5.70016	8.71546	6.14215	70	Distal Intergenic	1	30013952	30037612	23661	2	101929406	ENST00000445180.2	63022	ENSG00000233399	LINC01648	long intergenic non-protein coding RNA 1648
chr1	30023420	30023893	474	*	hg38_autosomal_noblacklist_tr_vs_un_peak_1222	220	.	11.7243	25.2423	22.0315	263	Intron (ENST00000445180.2/101929406, intron 4 of 6)	1	30013952	30037612	23661	2	101929406	ENST00000445180.2	13719	ENSG00000233399	LINC01648	long intergenic non-protein coding RNA 1648
chr1	30059073	30059242	170	*	hg38_autosomal_noblacklist_tr_vs_un_peak_1223	90	.	5.73495	11.7967	9.06732	84	Distal Intergenic	1	30013952	30037612	23661	2	101929406	ENST00000445180.2	-21461	ENSG00000233399	LINC01648	long intergenic non-protein coding RNA 1648
chr1	30083330	30083456	127	*	hg38_autosomal_noblacklist_tr_vs_un_peak_1224	29	.	3.09197	5.26629	2.9334	23	Distal Intergenic	1	30013952	30037612	23661	2	101929406	ENST00000445180.2	-45718	ENSG00000233399	LINC01648	long intergenic non-protein coding RNA 1648
chr1	30083597	30084566	970	*	hg38_autosomal_noblacklist_tr_vs_un_peak_1225	312	.	8.94259	34.7149	31.2516	471	Distal Intergenic	1	30013952	30037612	23661	2	101929406	ENST00000445180.2	-45985	ENSG00000233399	LINC01648	long intergenic non-protein coding RNA 1648
chr1	30085221	30085600	380	*	hg38_autosomal_noblacklist_tr_vs_un_peak_1226	75	.	4.76348	10.2238	7.57665	280	Distal Intergenic	1	30013952	30037612	23661	2	101929406	ENST00000445180.2	-47609	ENSG00000233399	LINC01648	long intergenic non-protein coding RNA 1648
chr1	30085723	30086004	282	*	hg38_autosomal_noblacklist_tr_vs_un_peak_1227	115	.	3.72231	14.3836	11.5394	171	Distal Intergenic	1	30013952	30037612	23661	2	101929406	ENST00000445180.2	-48111	ENSG00000233399	LINC01648	long intergenic non-protein coding RNA 1648
chr1	30088799	30089432	634	*	hg38_autosomal_noblacklist_tr_vs_un_peak_1228	154	.	9.19094	18.433	15.442	351	Distal Intergenic	1	30013952	30037612	23661	2	101929406	ENST00000445180.2	-51187	ENSG00000233399	LINC01648	long intergenic non-protein coding RNA 1648
chr1	30109903	30110198	296	*	hg38_autosomal_noblacklist_tr_vs_un_peak_1229	103	.	2.82071	13.1372	10.3449	213	Exon (ENST00000785874.1/ENST00000785874.1, exon 1 of 2)	1	30013952	30037612	23661	2	101929406	ENST00000445180.2	-72291	ENSG00000233399	LINC01648	long intergenic non-protein coding RNA 1648
chr1	30191297	30191476	180	*	hg38_autosomal_noblacklist_tr_vs_un_peak_1230	152	.	6.03973	18.1881	15.2062	84	Distal Intergenic	1	30230229	30261188	30960	1	105378618	ENST00000816417.1	-38753	NA	LOC105378618	uncharacterized LOC105378618
chr1	30192580	30192810	231	*	hg38_autosomal_noblacklist_tr_vs_un_peak_1231	158	.	9.46526	18.872	15.8518	171	Distal Intergenic	1	30230229	30261188	30960	1	105378618	ENST00000816417.1	-37419	NA	LOC105378618	uncharacterized LOC105378618
chr1	30194122	30194274	153	*	hg38_autosomal_noblacklist_tr_vs_un_peak_1232	42	.	4.42876	6.6833	4.24858	70	Distal Intergenic	1	30230229	30261188	30960	1	105378618	ENST00000816417.1	-35955	NA	LOC105378618	uncharacterized LOC105378618
chr1	30197694	30197868	175	*	hg38_autosomal_noblacklist_tr_vs_un_peak_1233	52	.	5.32365	7.72221	5.20969	103	Distal Intergenic	1	30230229	30261188	30960	1	105378618	ENST00000816417.1	-32361	NA	LOC105378618	uncharacterized LOC105378618
chr1	30240994	30241229	236	*	hg38_autosomal_noblacklist_tr_vs_un_peak_1234	195	.	10.9713	22.6425	19.5082	171	Intron (ENST00000816417.1/105378618, intron 1 of 2)	1	30230229	30261188	30960	1	105378618	ENST00000816417.1	10765	NA	LOC105378618	uncharacterized LOC105378618
chr1	30241794	30243686	1893	*	hg38_autosomal_noblacklist_tr_vs_un_peak_1235	657	.	14.0619	69.9521	65.7014	1568	Intron (ENST00000816417.1/105378618, intron 1 of 2)	1	30230229	30261188	30960	1	105378618	ENST00000816417.1	11565	NA	LOC105378618	uncharacterized LOC105378618
chr1	30244328	30245199	872	*	hg38_autosomal_noblacklist_tr_vs_un_peak_1236	678	.	18.46	72.1054	67.803	497	Intron (ENST00000816417.1/105378618, intron 1 of 2)	1	30230229	30261188	30960	1	105378618	ENST00000816417.1	14099	NA	LOC105378618	uncharacterized LOC105378618
chr1	30245938	30246592	655	*	hg38_autosomal_noblacklist_tr_vs_un_peak_1237	233	.	12.1008	26.566	23.3155	258	Intron (ENST00000816417.1/105378618, intron 1 of 2)	1	30230229	30261188	30960	1	105378618	ENST00000816417.1	15709	NA	LOC105378618	uncharacterized LOC105378618
chr1	30248079	30248187	109	*	hg38_autosomal_noblacklist_tr_vs_un_peak_1238	67	.	5.86011	9.39382	6.79047	39	Intron (ENST00000816417.1/105378618, intron 1 of 2)	1	30230229	30261188	30960	1	105378618	ENST00000816417.1	17850	NA	LOC105378618	uncharacterized LOC105378618
chr1	30249553	30249961	409	*	hg38_autosomal_noblacklist_tr_vs_un_peak_1239	199	.	9.69432	23.0554	19.9056	181	Intron (ENST00000816417.1/105378618, intron 1 of 2)	1	30230229	30261188	30960	1	105378618	ENST00000816417.1	19324	NA	LOC105378618	uncharacterized LOC105378618
chr1	30250297	30250617	321	*	hg38_autosomal_noblacklist_tr_vs_un_peak_1240	68	.	4.41244	9.46042	6.85215	278	Intron (ENST00000816417.1/105378618, intron 1 of 2)	1	30230229	30261188	30960	1	105378618	ENST00000816417.1	20068	NA	LOC105378618	uncharacterized LOC105378618
chr1	30253974	30254082	109	*	hg38_autosomal_noblacklist_tr_vs_un_peak_1241	61	.	5.70016	8.71546	6.14215	18	Intron (ENST00000816417.1/105378618, intron 2 of 2)	1	30230229	30261188	30960	1	105378618	ENST00000816417.1	23745	NA	LOC105378618	uncharacterized LOC105378618
chr1	30264381	30264555	175	*	hg38_autosomal_noblacklist_tr_vs_un_peak_1242	41	.	3.71037	6.60524	4.17722	111	Distal Intergenic	1	30230229	30261188	30960	1	105378618	ENST00000816417.1	34152	NA	LOC105378618	uncharacterized LOC105378618
chr1	30274278	30274481	204	*	hg38_autosomal_noblacklist_tr_vs_un_peak_1243	71	.	6.07667	9.74043	7.11313	132	Distal Intergenic	1	30230229	30261188	30960	1	105378618	ENST00000816417.1	44049	NA	LOC105378618	uncharacterized LOC105378618
chr1	30286602	30287233	632	*	hg38_autosomal_noblacklist_tr_vs_un_peak_1244	262	.	8.97592	29.6308	26.2933	214	Distal Intergenic	1	30230229	30261188	30960	1	105378618	ENST00000816417.1	56373	NA	LOC105378618	uncharacterized LOC105378618
chr1	30314662	30314770	109	*	hg38_autosomal_noblacklist_tr_vs_un_peak_1245	43	.	4.94714	6.76312	4.31209	19	Intron (ENST00000814713.1/ENST00000814713.1, intron 2 of 2)	1	30230229	30261188	30960	1	105378618	ENST00000816417.1	84433	NA	LOC105378618	uncharacterized LOC105378618
chr1	30316248	30316617	370	*	hg38_autosomal_noblacklist_tr_vs_un_peak_1246	123	.	7.6466	15.2573	12.3822	233	Distal Intergenic	1	30230229	30261188	30960	1	105378618	ENST00000816417.1	86019	NA	LOC105378618	uncharacterized LOC105378618
chr1	30319379	30320234	856	*	hg38_autosomal_noblacklist_tr_vs_un_peak_1247	519	.	15.3885	55.8825	51.9293	345	Distal Intergenic	1	30230229	30261188	30960	1	105378618	ENST00000816417.1	89150	NA	LOC105378618	uncharacterized LOC105378618
chr1	30320478	30320833	356	*	hg38_autosomal_noblacklist_tr_vs_un_peak_1248	163	.	5.39055	19.4071	16.3738	195	Distal Intergenic	1	30230229	30261188	30960	1	105378618	ENST00000816417.1	90249	NA	LOC105378618	uncharacterized LOC105378618
chr1	30321411	30322721	1311	*	hg38_autosomal_noblacklist_tr_vs_un_peak_1249	464	.	14.8754	50.3203	46.4883	400	Distal Intergenic	1	30230229	30261188	30960	1	105378618	ENST00000816417.1	91182	NA	LOC105378618	uncharacterized LOC105378618
chr1	30322971	30323084	114	*	hg38_autosomal_noblacklist_tr_vs_un_peak_1250	39	.	3.15175	6.40804	3.99174	84	Distal Intergenic	1	30230229	30261188	30960	1	105378618	ENST00000816417.1	92742	NA	LOC105378618	uncharacterized LOC105378618
chr1	30323693	30324747	1055	*	hg38_autosomal_noblacklist_tr_vs_un_peak_1251	721	.	9.39291	76.5014	72.1132	332	Distal Intergenic	1	30230229	30261188	30960	1	105378618	ENST00000816417.1	93464	NA	LOC105378618	uncharacterized LOC105378618
chr1	30332021	30332199	179	*	hg38_autosomal_noblacklist_tr_vs_un_peak_1252	59	.	5.37443	8.52177	5.96787	71	Distal Intergenic	1	30230229	30261188	30960	1	105378618	ENST00000816417.1	101792	NA	LOC105378618	uncharacterized LOC105378618
chr1	30332278	30332419	142	*	hg38_autosomal_noblacklist_tr_vs_un_peak_1253	58	.	3.96957	8.40735	5.86379	26	Distal Intergenic	1	30230229	30261188	30960	1	105378618	ENST00000816417.1	102049	NA	LOC105378618	uncharacterized LOC105378618
chr1	30335340	30335607	268	*	hg38_autosomal_noblacklist_tr_vs_un_peak_1254	52	.	5.32365	7.72221	5.20969	22	Distal Intergenic	1	30230229	30261188	30960	1	105378618	ENST00000816417.1	105111	NA	LOC105378618	uncharacterized LOC105378618
chr1	30336032	30336399	368	*	hg38_autosomal_noblacklist_tr_vs_un_peak_1255	195	.	10.9713	22.6425	19.5082	280	Distal Intergenic	1	30230229	30261188	30960	1	105378618	ENST00000816417.1	105803	NA	LOC105378618	uncharacterized LOC105378618
chr1	30336538	30337542	1005	*	hg38_autosomal_noblacklist_tr_vs_un_peak_1256	408	.	16.3555	44.5368	40.8365	577	Distal Intergenic	1	30230229	30261188	30960	1	105378618	ENST00000816417.1	106309	NA	LOC105378618	uncharacterized LOC105378618
chr1	30345282	30346287	1006	*	hg38_autosomal_noblacklist_tr_vs_un_peak_1257	502	.	20.384	54.1442	50.2278	601	Distal Intergenic	1	30230229	30261188	30960	1	105378618	ENST00000816417.1	115053	NA	LOC105378618	uncharacterized LOC105378618
chr1	30358619	30358792	174	*	hg38_autosomal_noblacklist_tr_vs_un_peak_1258	67	.	5.59889	9.31879	6.71929	76	Distal Intergenic	1	30230229	30261188	30960	1	105378618	ENST00000816417.1	128390	NA	LOC105378618	uncharacterized LOC105378618
chr1	30359538	30359684	147	*	hg38_autosomal_noblacklist_tr_vs_un_peak_1259	58	.	5.01383	8.41215	5.86379	18	Distal Intergenic	1	30230229	30261188	30960	1	105378618	ENST00000816417.1	129309	NA	LOC105378618	uncharacterized LOC105378618
chr1	30373015	30373364	350	*	hg38_autosomal_noblacklist_tr_vs_un_peak_1260	134	.	6.83194	16.4086	13.4899	259	Distal Intergenic	1	30230229	30261188	30960	1	105378618	ENST00000816417.1	142786	NA	LOC105378618	uncharacterized LOC105378618
chr1	30373672	30373795	124	*	hg38_autosomal_noblacklist_tr_vs_un_peak_1261	54	.	5.25982	8.0211	5.4957	59	Distal Intergenic	1	30230229	30261188	30960	1	105378618	ENST00000816417.1	143443	NA	LOC105378618	uncharacterized LOC105378618
chr1	30377699	30378198	500	*	hg38_autosomal_noblacklist_tr_vs_un_peak_1262	141	.	5.06146	17.0669	14.1226	256	Distal Intergenic	1	30230229	30261188	30960	1	105378618	ENST00000816417.1	147470	NA	LOC105378618	uncharacterized LOC105378618
chr1	30378888	30380480	1593	*	hg38_autosomal_noblacklist_tr_vs_un_peak_1263	554	.	6.97632	59.4706	55.4418	324	Distal Intergenic	1	30230229	30261188	30960	1	105378618	ENST00000816417.1	148659	NA	LOC105378618	uncharacterized LOC105378618
chr1	30381229	30381966	738	*	hg38_autosomal_noblacklist_tr_vs_un_peak_1264	306	.	7.9374	34.0776	30.63	601	Distal Intergenic	1	30230229	30261188	30960	1	105378618	ENST00000816417.1	151000	NA	LOC105378618	uncharacterized LOC105378618
chr1	30382689	30383022	334	*	hg38_autosomal_noblacklist_tr_vs_un_peak_1265	105	.	4.64738	13.3916	10.5894	152	Distal Intergenic	1	30230229	30261188	30960	1	105378618	ENST00000816417.1	152460	NA	LOC105378618	uncharacterized LOC105378618
chr1	30383149	30383743	595	*	hg38_autosomal_noblacklist_tr_vs_un_peak_1266	653	.	10.3678	69.5782	65.3358	272	Distal Intergenic	1	30230229	30261188	30960	1	105378618	ENST00000816417.1	152920	NA	LOC105378618	uncharacterized LOC105378618
chr1	30384181	30387396	3216	*	hg38_autosomal_noblacklist_tr_vs_un_peak_1267	1345	.	20.7036	140.278	134.588	308	Distal Intergenic	1	30230229	30261188	30960	1	105378618	ENST00000816417.1	153952	NA	LOC105378618	uncharacterized LOC105378618
chr1	30387751	30387868	118	*	hg38_autosomal_noblacklist_tr_vs_un_peak_1268	57	.	4.97502	8.27369	5.73776	67	Distal Intergenic	1	30230229	30261188	30960	1	105378618	ENST00000816417.1	157522	NA	LOC105378618	uncharacterized LOC105378618
chr1	30387990	30388143	154	*	hg38_autosomal_noblacklist_tr_vs_un_peak_1269	31	.	3.54097	5.46828	3.11964	151	Distal Intergenic	1	30230229	30261188	30960	1	105378618	ENST00000816417.1	157761	NA	LOC105378618	uncharacterized LOC105378618
chr1	30389464	30389608	145	*	hg38_autosomal_noblacklist_tr_vs_un_peak_1270	60	.	5.37529	8.6115	6.05494	98	Distal Intergenic	1	30230229	30261188	30960	1	105378618	ENST00000816417.1	159235	NA	LOC105378618	uncharacterized LOC105378618
chr1	30401299	30401480	182	*	hg38_autosomal_noblacklist_tr_vs_un_peak_1271	52	.	5.32365	7.72221	5.20969	174	Distal Intergenic	1	30230229	30261188	30960	1	105378618	ENST00000816417.1	171070	NA	LOC105378618	uncharacterized LOC105378618
chr1	30403256	30403563	308	*	hg38_autosomal_noblacklist_tr_vs_un_peak_1272	123	.	7.35407	15.2573	12.3822	204	Distal Intergenic	1	30230229	30261188	30960	1	105378618	ENST00000816417.1	173027	NA	LOC105378618	uncharacterized LOC105378618
chr1	30406077	30406798	722	*	hg38_autosomal_noblacklist_tr_vs_un_peak_1273	457	.	19.2545	49.5277	45.7111	433	Distal Intergenic	1	30230229	30261188	30960	1	105378618	ENST00000816417.1	175848	NA	LOC105378618	uncharacterized LOC105378618
chr1	30407050	30408609	1560	*	hg38_autosomal_noblacklist_tr_vs_un_peak_1274	157	.	6.69418	18.7537	15.7502	1478	Distal Intergenic	1	30230229	30261188	30960	1	105378618	ENST00000816417.1	176821	NA	LOC105378618	uncharacterized LOC105378618
chr1	30409579	30409834	256	*	hg38_autosomal_noblacklist_tr_vs_un_peak_1275	207	.	11.3478	23.9342	20.758	148	Exon (ENST00000837074.1/ENST00000837074.1, exon 2 of 2)	1	30230229	30261188	30960	1	105378618	ENST00000816417.1	179350	NA	LOC105378618	uncharacterized LOC105378618
chr1	30412309	30412872	564	*	hg38_autosomal_noblacklist_tr_vs_un_peak_1276	545	.	15.8273	58.5206	54.5129	291	Exon (ENST00000836221.1/ENST00000836221.1, exon 1 of 2)	1	30230229	30261188	30960	1	105378618	ENST00000816417.1	182080	NA	LOC105378618	uncharacterized LOC105378618
chr1	30414142	30414481	340	*	hg38_autosomal_noblacklist_tr_vs_un_peak_1277	163	.	7.70954	19.3689	16.3377	102	Distal Intergenic	1	30230229	30261188	30960	1	105378618	ENST00000816417.1	183913	NA	LOC105378618	uncharacterized LOC105378618
chr1	30415454	30415667	214	*	hg38_autosomal_noblacklist_tr_vs_un_peak_1278	94	.	6.47648	12.1886	9.43476	98	Distal Intergenic	1	30230229	30261188	30960	1	105378618	ENST00000816417.1	185225	NA	LOC105378618	uncharacterized LOC105378618
chr1	30423096	30423625	530	*	hg38_autosomal_noblacklist_tr_vs_un_peak_1279	478	.	17.3001	51.6897	47.8272	192	Distal Intergenic	1	30230229	30261188	30960	1	105378618	ENST00000816417.1	192867	NA	LOC105378618	uncharacterized LOC105378618
chr1	30444959	30445104	146	*	hg38_autosomal_noblacklist_tr_vs_un_peak_1280	94	.	6.47648	12.1886	9.43476	84	Distal Intergenic	1	30230229	30261188	30960	1	105378618	ENST00000816417.1	214730	NA	LOC105378618	uncharacterized LOC105378618
chr1	30450860	30451052	193	*	hg38_autosomal_noblacklist_tr_vs_un_peak_1281	50	.	4.7213	7.53305	5.04473	119	Distal Intergenic	1	30230229	30261188	30960	1	105378618	ENST00000816417.1	220631	NA	LOC105378618	uncharacterized LOC105378618
chr1	30459193	30459340	148	*	hg38_autosomal_noblacklist_tr_vs_un_peak_1282	43	.	4.94714	6.76312	4.31209	79	Distal Intergenic	1	30230229	30261188	30960	1	105378618	ENST00000816417.1	228964	NA	LOC105378618	uncharacterized LOC105378618
chr1	30462496	30462644	149	*	hg38_autosomal_noblacklist_tr_vs_un_peak_1283	34	.	4.57063	5.84107	3.46178	63	Distal Intergenic	1	30230229	30261188	30960	1	105378618	ENST00000816417.1	232267	NA	LOC105378618	uncharacterized LOC105378618
chr1	30471445	30471875	431	*	hg38_autosomal_noblacklist_tr_vs_un_peak_1284	79	.	6.37445	10.5708	7.90838	90	Distal Intergenic	1	30695680	30710205	14526	2	124903888	ENST00000781722.1	238330	NA	LOC124903888	uncharacterized LOC124903888
chr1	30472039	30472977	939	*	hg38_autosomal_noblacklist_tr_vs_un_peak_1285	503	.	10.1076	54.2477	50.3294	615	Distal Intergenic	1	30695680	30710205	14526	2	124903888	ENST00000781722.1	237228	NA	LOC124903888	uncharacterized LOC124903888
chr1	30473867	30475259	1393	*	hg38_autosomal_noblacklist_tr_vs_un_peak_1286	692	.	19.3517	73.6076	69.2729	213	Distal Intergenic	1	30695680	30710205	14526	2	124903888	ENST00000781722.1	234946	NA	LOC124903888	uncharacterized LOC124903888
chr1	30481638	30482063	426	*	hg38_autosomal_noblacklist_tr_vs_un_peak_1287	286	.	13.9834	32.008	28.6085	206	Distal Intergenic	1	30695680	30710205	14526	2	124903888	ENST00000781722.1	228142	NA	LOC124903888	uncharacterized LOC124903888
chr1	30500735	30500851	117	*	hg38_autosomal_noblacklist_tr_vs_un_peak_1288	51	.	4.41856	7.66459	5.16733	92	Distal Intergenic	1	30695680	30710205	14526	2	124903888	ENST00000781722.1	209354	NA	LOC124903888	uncharacterized LOC124903888
chr1	30506411	30506657	247	*	hg38_autosomal_noblacklist_tr_vs_un_peak_1289	79	.	6.37445	10.5708	7.90838	39	Distal Intergenic	1	30695680	30710205	14526	2	124903888	ENST00000781722.1	203548	NA	LOC124903888	uncharacterized LOC124903888
chr1	30507891	30508072	182	*	hg38_autosomal_noblacklist_tr_vs_un_peak_1290	27	.	3.8437	5.08049	2.75519	30	Distal Intergenic	1	30695680	30710205	14526	2	124903888	ENST00000781722.1	202133	NA	LOC124903888	uncharacterized LOC124903888
chr1	30509644	30509752	109	*	hg38_autosomal_noblacklist_tr_vs_un_peak_1291	31	.	4.31055	5.45968	3.11442	55	Distal Intergenic	1	30695680	30710205	14526	2	124903888	ENST00000781722.1	200453	NA	LOC124903888	uncharacterized LOC124903888
chr1	30511056	30511677	622	*	hg38_autosomal_noblacklist_tr_vs_un_peak_1292	107	.	6.17375	13.5895	10.7793	85	Distal Intergenic	1	30695680	30710205	14526	2	124903888	ENST00000781722.1	198528	NA	LOC124903888	uncharacterized LOC124903888
chr1	30511955	30512739	785	*	hg38_autosomal_noblacklist_tr_vs_un_peak_1293	153	.	7.49014	18.3673	15.3776	283	Distal Intergenic	1	30695680	30710205	14526	2	124903888	ENST00000781722.1	197466	NA	LOC124903888	uncharacterized LOC124903888
chr1	30514433	30514547	115	*	hg38_autosomal_noblacklist_tr_vs_un_peak_1294	29	.	3.09197	5.26629	2.9334	7	Distal Intergenic	1	30695680	30710205	14526	2	124903888	ENST00000781722.1	195658	NA	LOC124903888	uncharacterized LOC124903888
chr1	30518775	30519070	296	*	hg38_autosomal_noblacklist_tr_vs_un_peak_1295	82	.	5.29616	10.9285	8.2335	161	Distal Intergenic	1	30695680	30710205	14526	2	124903888	ENST00000781722.1	191135	NA	LOC124903888	uncharacterized LOC124903888
chr1	30520550	30520832	283	*	hg38_autosomal_noblacklist_tr_vs_un_peak_1296	265	.	11.395	29.872	26.5298	139	Distal Intergenic	1	30695680	30710205	14526	2	124903888	ENST00000781722.1	189373	NA	LOC124903888	uncharacterized LOC124903888
chr1	30521578	30521833	256	*	hg38_autosomal_noblacklist_tr_vs_un_peak_1297	58	.	4.25599	8.40891	5.86379	45	Distal Intergenic	1	30695680	30710205	14526	2	124903888	ENST00000781722.1	188372	NA	LOC124903888	uncharacterized LOC124903888
chr1	30522038	30523904	1867	*	hg38_autosomal_noblacklist_tr_vs_un_peak_1298	835	.	12.0353	88.1914	83.5732	1312	Distal Intergenic	1	30695680	30710205	14526	2	124903888	ENST00000781722.1	186301	NA	LOC124903888	uncharacterized LOC124903888
chr1	30524042	30524501	460	*	hg38_autosomal_noblacklist_tr_vs_un_peak_1299	146	.	4.66348	17.6623	14.693	157	Distal Intergenic	1	30695680	30710205	14526	2	124903888	ENST00000781722.1	185704	NA	LOC124903888	uncharacterized LOC124903888
chr1	30524816	30525243	428	*	hg38_autosomal_noblacklist_tr_vs_un_peak_1300	150	.	4.98662	18.0784	15.0991	287	Distal Intergenic	1	30695680	30710205	14526	2	124903888	ENST00000781722.1	184962	NA	LOC124903888	uncharacterized LOC124903888
chr1	30525531	30526596	1066	*	hg38_autosomal_noblacklist_tr_vs_un_peak_1301	603	.	5.51187	64.448	60.3089	619	Distal Intergenic	1	30695680	30710205	14526	2	124903888	ENST00000781722.1	183609	NA	LOC124903888	uncharacterized LOC124903888
chr1	30526872	30528158	1287	*	hg38_autosomal_noblacklist_tr_vs_un_peak_1302	1028	.	15.812	107.908	102.886	1013	Distal Intergenic	1	30695680	30710205	14526	2	124903888	ENST00000781722.1	182047	NA	LOC124903888	uncharacterized LOC124903888
chr1	30538048	30538275	228	*	hg38_autosomal_noblacklist_tr_vs_un_peak_1303	158	.	9.84177	18.872	15.8518	119	Distal Intergenic	1	30695680	30710205	14526	2	124903888	ENST00000781722.1	171930	NA	LOC124903888	uncharacterized LOC124903888
chr1	30538787	30539062	276	*	hg38_autosomal_noblacklist_tr_vs_un_peak_1304	115	.	5.28596	14.3451	11.5019	107	Distal Intergenic	1	30695680	30710205	14526	2	124903888	ENST00000781722.1	171143	NA	LOC124903888	uncharacterized LOC124903888
chr1	30542046	30542566	521	*	hg38_autosomal_noblacklist_tr_vs_un_peak_1305	101	.	7.58271	12.9856	10.1977	325	Distal Intergenic	1	30695680	30710205	14526	2	124903888	ENST00000781722.1	167639	NA	LOC124903888	uncharacterized LOC124903888
chr1	30544642	30544890	249	*	hg38_autosomal_noblacklist_tr_vs_un_peak_1306	40	.	3.38451	6.46191	4.04218	155	Distal Intergenic	1	30695680	30710205	14526	2	124903888	ENST00000781722.1	165315	NA	LOC124903888	uncharacterized LOC124903888
chr1	30555750	30555950	201	*	hg38_autosomal_noblacklist_tr_vs_un_peak_1307	29	.	3.35933	5.31046	2.97309	99	Distal Intergenic	1	30695680	30710205	14526	2	124903888	ENST00000781722.1	154255	NA	LOC124903888	uncharacterized LOC124903888
chr1	30570680	30571768	1089	*	hg38_autosomal_noblacklist_tr_vs_un_peak_1308	468	.	14.2915	50.6917	46.8531	307	Distal Intergenic	1	30695680	30710205	14526	2	124903888	ENST00000781722.1	138437	NA	LOC124903888	uncharacterized LOC124903888
chr1	30572126	30573310	1185	*	hg38_autosomal_noblacklist_tr_vs_un_peak_1309	691	.	16.2405	73.437	69.1077	357	Distal Intergenic	1	30695680	30710205	14526	2	124903888	ENST00000781722.1	136895	NA	LOC124903888	uncharacterized LOC124903888
chr1	30573470	30574050	581	*	hg38_autosomal_noblacklist_tr_vs_un_peak_1310	457	.	18.878	49.5277	45.7111	206	Distal Intergenic	1	30695680	30710205	14526	2	124903888	ENST00000781722.1	136155	NA	LOC124903888	uncharacterized LOC124903888
chr1	30574220	30574349	130	*	hg38_autosomal_noblacklist_tr_vs_un_peak_1311	71	.	6.07667	9.74043	7.11313	84	Distal Intergenic	1	30695680	30710205	14526	2	124903888	ENST00000781722.1	135856	NA	LOC124903888	uncharacterized LOC124903888
chr1	30587392	30587823	432	*	hg38_autosomal_noblacklist_tr_vs_un_peak_1312	112	.	7.95922	14.1185	11.2863	196	Distal Intergenic	1	30695680	30710205	14526	2	124903888	ENST00000781722.1	122382	NA	LOC124903888	uncharacterized LOC124903888
chr1	30597953	30598289	337	*	hg38_autosomal_noblacklist_tr_vs_un_peak_1313	82	.	5.29616	10.9285	8.2335	237	Distal Intergenic	1	30695680	30710205	14526	2	124903888	ENST00000781722.1	111916	NA	LOC124903888	uncharacterized LOC124903888
chr1	30599714	30600207	494	*	hg38_autosomal_noblacklist_tr_vs_un_peak_1314	170	.	10.2183	20.1107	17.0548	238	Distal Intergenic	1	30695680	30710205	14526	2	124903888	ENST00000781722.1	109998	NA	LOC124903888	uncharacterized LOC124903888
chr1	30600361	30600485	125	*	hg38_autosomal_noblacklist_tr_vs_un_peak_1315	61	.	5.70016	8.71546	6.14215	72	Distal Intergenic	1	30695680	30710205	14526	2	124903888	ENST00000781722.1	109720	NA	LOC124903888	uncharacterized LOC124903888
chr1	30601575	30601803	229	*	hg38_autosomal_noblacklist_tr_vs_un_peak_1316	58	.	3.96957	8.40735	5.86379	121	Distal Intergenic	1	30695680	30710205	14526	2	124903888	ENST00000781722.1	108402	NA	LOC124903888	uncharacterized LOC124903888
chr1	30605423	30605739	317	*	hg38_autosomal_noblacklist_tr_vs_un_peak_1317	29	.	3.35933	5.31046	2.97309	85	Distal Intergenic	1	30695680	30710205	14526	2	124903888	ENST00000781722.1	104466	NA	LOC124903888	uncharacterized LOC124903888
chr1	30606349	30606551	203	*	hg38_autosomal_noblacklist_tr_vs_un_peak_1318	43	.	4.94714	6.76312	4.31209	48	Distal Intergenic	1	30695680	30710205	14526	2	124903888	ENST00000781722.1	103654	NA	LOC124903888	uncharacterized LOC124903888
chr1	30607895	30608616	722	*	hg38_autosomal_noblacklist_tr_vs_un_peak_1319	223	.	8.09833	25.522	22.3015	302	Distal Intergenic	1	30695680	30710205	14526	2	124903888	ENST00000781722.1	101589	NA	LOC124903888	uncharacterized LOC124903888
chr1	30618564	30618705	142	*	hg38_autosomal_noblacklist_tr_vs_un_peak_1320	123	.	8.33573	15.2747	12.3915	62	Distal Intergenic	1	30695680	30710205	14526	2	124903888	ENST00000781722.1	91500	NA	LOC124903888	uncharacterized LOC124903888
chr1	30629783	30630054	272	*	hg38_autosomal_noblacklist_tr_vs_un_peak_1321	158	.	9.84177	18.872	15.8518	79	Distal Intergenic	1	30695680	30710205	14526	2	124903888	ENST00000781722.1	80151	NA	LOC124903888	uncharacterized LOC124903888
chr1	30634748	30635179	432	*	hg38_autosomal_noblacklist_tr_vs_un_peak_1322	91	.	7.2062	11.8772	9.13628	176	Distal Intergenic	1	30695680	30710205	14526	2	124903888	ENST00000781722.1	75026	NA	LOC124903888	uncharacterized LOC124903888
chr1	30635408	30635734	327	*	hg38_autosomal_noblacklist_tr_vs_un_peak_1323	259	.	13.2304	29.2586	25.9307	96	Distal Intergenic	1	30695680	30710205	14526	2	124903888	ENST00000781722.1	74471	NA	LOC124903888	uncharacterized LOC124903888
chr1	30637149	30637859	711	*	hg38_autosomal_noblacklist_tr_vs_un_peak_1324	176	.	9.10926	20.7457	17.6706	610	Distal Intergenic	1	30695680	30710205	14526	2	124903888	ENST00000781722.1	72346	NA	LOC124903888	uncharacterized LOC124903888
chr1	30638920	30639151	232	*	hg38_autosomal_noblacklist_tr_vs_un_peak_1325	81	.	6.45318	10.795	8.10752	58	Distal Intergenic	1	30695680	30710205	14526	2	124903888	ENST00000781722.1	71054	NA	LOC124903888	uncharacterized LOC124903888
chr1	30642628	30642879	252	*	hg38_autosomal_noblacklist_tr_vs_un_peak_1326	42	.	4.42876	6.6833	4.24858	65	Distal Intergenic	1	30695680	30710205	14526	2	124903888	ENST00000781722.1	67326	NA	LOC124903888	uncharacterized LOC124903888
chr1	30645969	30646129	161	*	hg38_autosomal_noblacklist_tr_vs_un_peak_1327	52	.	3.8233	7.73977	5.22447	94	Distal Intergenic	1	30695680	30710205	14526	2	124903888	ENST00000781722.1	64076	NA	LOC124903888	uncharacterized LOC124903888
chr1	30648419	30648694	276	*	hg38_autosomal_noblacklist_tr_vs_un_peak_1328	97	.	6.38586	12.5164	9.75443	201	Distal Intergenic	1	30695680	30710205	14526	2	124903888	ENST00000781722.1	61511	NA	LOC124903888	uncharacterized LOC124903888
chr1	30648777	30649149	373	*	hg38_autosomal_noblacklist_tr_vs_un_peak_1329	163	.	7.70954	19.3689	16.3377	104	Distal Intergenic	1	30695680	30710205	14526	2	124903888	ENST00000781722.1	61056	NA	LOC124903888	uncharacterized LOC124903888
chr1	30649424	30649537	114	*	hg38_autosomal_noblacklist_tr_vs_un_peak_1330	89	.	5.66136	11.654	8.93254	74	Distal Intergenic	1	30695680	30710205	14526	2	124903888	ENST00000781722.1	60668	NA	LOC124903888	uncharacterized LOC124903888
chr1	30650498	30651562	1065	*	hg38_autosomal_noblacklist_tr_vs_un_peak_1331	353	.	9.52765	38.8988	35.3316	797	Distal Intergenic	1	30695680	30710205	14526	2	124903888	ENST00000781722.1	58643	NA	LOC124903888	uncharacterized LOC124903888
chr1	30651926	30652881	956	*	hg38_autosomal_noblacklist_tr_vs_un_peak_1332	287	.	12.7363	32.1163	28.7149	384	Distal Intergenic	1	30695680	30710205	14526	2	124903888	ENST00000781722.1	57324	NA	LOC124903888	uncharacterized LOC124903888
chr1	30653854	30653962	109	*	hg38_autosomal_noblacklist_tr_vs_un_peak_1333	31	.	4.12046	5.50869	3.15832	64	Distal Intergenic	1	30695680	30710205	14526	2	124903888	ENST00000781722.1	56243	NA	LOC124903888	uncharacterized LOC124903888
chr1	30657202	30658272	1071	*	hg38_autosomal_noblacklist_tr_vs_un_peak_1334	199	.	9.33365	23.1474	19.9956	543	Distal Intergenic	1	30695680	30710205	14526	2	124903888	ENST00000781722.1	51933	NA	LOC124903888	uncharacterized LOC124903888
chr1	30662220	30662456	237	*	hg38_autosomal_noblacklist_tr_vs_un_peak_1335	298	.	12.0444	33.2519	29.8261	142	Distal Intergenic	1	30695680	30710205	14526	2	124903888	ENST00000781722.1	47749	NA	LOC124903888	uncharacterized LOC124903888
chr1	30663246	30663563	318	*	hg38_autosomal_noblacklist_tr_vs_un_peak_1336	88	.	6.98087	11.5257	8.80894	259	Distal Intergenic	1	30695680	30710205	14526	2	124903888	ENST00000781722.1	46642	NA	LOC124903888	uncharacterized LOC124903888
chr1	30664113	30664542	430	*	hg38_autosomal_noblacklist_tr_vs_un_peak_1337	245	.	9.68412	27.8561	24.573	231	Distal Intergenic	1	30695680	30710205	14526	2	124903888	ENST00000781722.1	45663	NA	LOC124903888	uncharacterized LOC124903888
chr1	30665233	30665573	341	*	hg38_autosomal_noblacklist_tr_vs_un_peak_1338	184	.	7.22074	21.584	18.4806	122	Distal Intergenic	1	30695680	30710205	14526	2	124903888	ENST00000781722.1	44632	NA	LOC124903888	uncharacterized LOC124903888
chr1	30668129	30668307	179	*	hg38_autosomal_noblacklist_tr_vs_un_peak_1339	90	.	5.73495	11.7967	9.06732	46	Distal Intergenic	1	30695680	30710205	14526	2	124903888	ENST00000781722.1	41898	NA	LOC124903888	uncharacterized LOC124903888
chr1	30668649	30668968	320	*	hg38_autosomal_noblacklist_tr_vs_un_peak_1340	123	.	7.6466	15.2573	12.3822	141	Distal Intergenic	1	30695680	30710205	14526	2	124903888	ENST00000781722.1	41237	NA	LOC124903888	uncharacterized LOC124903888
chr1	30670101	30671215	1115	*	hg38_autosomal_noblacklist_tr_vs_un_peak_1341	664	.	18.0212	70.7189	66.4475	730	Distal Intergenic	1	30695680	30710205	14526	2	124903888	ENST00000781722.1	38990	NA	LOC124903888	uncharacterized LOC124903888
chr1	30675443	30676466	1024	*	hg38_autosomal_noblacklist_tr_vs_un_peak_1342	872	.	30.1733	91.9588	87.2666	492	Distal Intergenic	1	30695680	30710205	14526	2	124903888	ENST00000781722.1	33739	NA	LOC124903888	uncharacterized LOC124903888
chr1	30677611	30677775	165	*	hg38_autosomal_noblacklist_tr_vs_un_peak_1343	61	.	5.70016	8.71546	6.14215	71	Distal Intergenic	1	30695680	30710205	14526	2	124903888	ENST00000781722.1	32430	NA	LOC124903888	uncharacterized LOC124903888
chr1	30679149	30679365	217	*	hg38_autosomal_noblacklist_tr_vs_un_peak_1344	91	.	7.2062	11.8772	9.13628	141	Distal Intergenic	1	30695680	30710205	14526	2	124903888	ENST00000781722.1	30840	NA	LOC124903888	uncharacterized LOC124903888
chr1	30681900	30682139	240	*	hg38_autosomal_noblacklist_tr_vs_un_peak_1345	71	.	6.07667	9.74043	7.11313	77	Distal Intergenic	1	30695680	30710205	14526	2	124903888	ENST00000781722.1	28066	NA	LOC124903888	uncharacterized LOC124903888
chr1	30684738	30684871	134	*	hg38_autosomal_noblacklist_tr_vs_un_peak_1346	29	.	3.35933	5.31046	2.97309	51	Distal Intergenic	1	30695680	30710205	14526	2	124903888	ENST00000781722.1	25334	NA	LOC124903888	uncharacterized LOC124903888
chr1	30690199	30690431	233	*	hg38_autosomal_noblacklist_tr_vs_un_peak_1347	34	.	4.13623	5.86499	3.47885	170	Distal Intergenic	1	30695680	30710205	14526	2	124903888	ENST00000781722.1	19774	NA	LOC124903888	uncharacterized LOC124903888
chr1	30692354	30692477	124	*	hg38_autosomal_noblacklist_tr_vs_un_peak_1348	52	.	5.32365	7.72221	5.20969	56	Distal Intergenic	1	30695680	30710205	14526	2	124903888	ENST00000781722.1	17728	NA	LOC124903888	uncharacterized LOC124903888
chr1	30695184	30696040	857	*	hg38_autosomal_noblacklist_tr_vs_un_peak_1349	182	.	10.5948	21.3678	18.2728	354	Exon (ENST00000781723.1/ENST00000781723.1, exon 2 of 2)	1	30695680	30710205	14526	2	124903888	ENST00000781722.1	14165	NA	LOC124903888	uncharacterized LOC124903888
chr1	30697349	30698451	1103	*	hg38_autosomal_noblacklist_tr_vs_un_peak_1350	468	.	13.9494	50.7303	46.891	883	Exon (ENST00000781723.1/ENST00000781723.1, exon 1 of 2)	1	30695680	30710205	14526	2	124903888	ENST00000781722.1	11754	NA	LOC124903888	uncharacterized LOC124903888
chr1	30698585	30699027	443	*	hg38_autosomal_noblacklist_tr_vs_un_peak_1351	224	.	9.02592	25.6604	22.4345	244	Intron (ENST00000781722.1/124903888, intron 2 of 3)	1	30695680	30710205	14526	2	124903888	ENST00000781722.1	11178	NA	LOC124903888	uncharacterized LOC124903888
chr1	30700784	30701558	775	*	hg38_autosomal_noblacklist_tr_vs_un_peak_1352	394	.	12.9751	43.1346	39.4653	372	Intron (ENST00000781722.1/124903888, intron 2 of 3)	1	30695680	30710205	14526	2	124903888	ENST00000781722.1	8647	NA	LOC124903888	uncharacterized LOC124903888
chr1	30704348	30704634	287	*	hg38_autosomal_noblacklist_tr_vs_un_peak_1353	122	.	6.70809	15.1363	12.2727	196	Intron (ENST00000781722.1/124903888, intron 2 of 3)	1	30695680	30710205	14526	2	124903888	ENST00000781722.1	5571	NA	LOC124903888	uncharacterized LOC124903888
chr1	30705152	30705411	260	*	hg38_autosomal_noblacklist_tr_vs_un_peak_1354	115	.	5.28596	14.3451	11.5019	121	Intron (ENST00000781722.1/124903888, intron 2 of 3)	1	30695680	30710205	14526	2	124903888	ENST00000781722.1	4794	NA	LOC124903888	uncharacterized LOC124903888
chr1	30706579	30707119	541	*	hg38_autosomal_noblacklist_tr_vs_un_peak_1355	160	.	7.60717	19.0588	16.0364	154	Intron (ENST00000781722.1/124903888, intron 2 of 3)	1	30695680	30710205	14526	2	124903888	ENST00000781722.1	3086	NA	LOC124903888	uncharacterized LOC124903888
chr1	30707367	30707589	223	*	hg38_autosomal_noblacklist_tr_vs_un_peak_1356	58	.	3.96957	8.40735	5.86379	69	Promoter (2-3kb)	1	30695680	30710205	14526	2	124903888	ENST00000781722.1	2616	NA	LOC124903888	uncharacterized LOC124903888
chr1	30708046	30708408	363	*	hg38_autosomal_noblacklist_tr_vs_un_peak_1357	220	.	3.45407	25.2741	22.0624	117	Promoter (1-2kb)	1	30695680	30710205	14526	2	124903888	ENST00000781722.1	1797	NA	LOC124903888	uncharacterized LOC124903888
chr1	30756658	30756868	211	*	hg38_autosomal_noblacklist_tr_vs_un_peak_1358	98	.	5.29004	12.6201	9.85322	108	Promoter (<=1kb)	1	30741689	30757757	16069	2	7805	ENST00000476492.1	889	ENSG00000162511	LAPTM5	lysosomal protein transmembrane 5
chr1	30778460	30778631	172	*	hg38_autosomal_noblacklist_tr_vs_un_peak_1359	107	.	4.68997	13.5161	10.7104	97	Intron (ENST00000815342.1/105378621, intron 2 of 2)	1	30775000	30782395	7396	2	105378621	ENST00000815343.1	3764	ENSG00000306105	LOC105378621	uncharacterized LOC105378621
chr1	30845437	30845772	336	*	hg38_autosomal_noblacklist_tr_vs_un_peak_1360	40	.	3.92318	6.47775	4.05684	291	Intron (ENST00000752831.1/ENST00000752831.1, intron 1 of 1)	1	30858158	30860254	2097	1	400748	ENST00000431202.1	-12386	ENSG00000235143	LOC400748	uncharacterized LOC400748
chr1	30902727	30902836	110	*	hg38_autosomal_noblacklist_tr_vs_un_peak_1361	59	.	4.90257	8.54617	5.99153	60	Intron (ENST00000339394.7/9672, intron 1 of 4)	1	30869466	30908758	39293	2	9672	ENST00000339394.7	5922	ENSG00000162512	SDC3	syndecan 3
chr1	31170801	31171047	247	*	hg38_autosomal_noblacklist_tr_vs_un_peak_1362	205	.	5.45331	23.6656	20.5009	78	Distal Intergenic	1	31155050	31155832	783	1	107984935	ENST00000833012.1	15751	ENSG00000308292	LOC107984935	uncharacterized LOC107984935
chr1	31182424	31182627	204	*	hg38_autosomal_noblacklist_tr_vs_un_peak_1363	79	.	2.05601	10.5862	7.92352	103	Exon (ENST00000373736.7/79570, exon 5 of 7)	1	31181589	31188153	6565	2	79570	ENST00000526106.5	5526	ENSG00000084628	NKAIN1	sodium/potassium transporting ATPase interacting 1
chr1	31216156	31216376	221	*	hg38_autosomal_noblacklist_tr_vs_un_peak_1364	39	.	3.08687	6.41011	3.9931	67	Intron (ENST00000373736.7/79570, intron 1 of 6)	1	31182551	31193920	11370	2	79570	ENST00000530145.1	-22236	ENSG00000084628	NKAIN1	sodium/potassium transporting ATPase interacting 1
chr1	31222172	31222302	131	*	hg38_autosomal_noblacklist_tr_vs_un_peak_1365	81	.	6.45318	10.795	8.10752	51	Intron (ENST00000373736.7/79570, intron 1 of 6)	1	31179745	31239887	60143	2	79570	ENST00000373736.7	17585	ENSG00000084628	NKAIN1	sodium/potassium transporting ATPase interacting 1
chr1	31422715	31422976	262	*	hg38_autosomal_noblacklist_tr_vs_un_peak_1366	125	.	2.46853	15.4691	12.5778	98	Intron (ENST00000373710.5/347735, intron 2 of 10)	1	31413813	31434680	20868	1	347735	ENST00000536384.2	8902	ENSG00000168528	SERINC2	serine incorporator 2
chr1	31549995	31550106	112	*	hg38_autosomal_noblacklist_tr_vs_un_peak_1367	73	.	5.05238	10.0324	7.39366	49	Promoter (<=1kb)	1	31549757	31568387	18631	1	124903917	ENST00000763158.1	238	NA	LOC124903917	uncharacterized LOC124903917
chr1	31574026	31574178	153	*	hg38_autosomal_noblacklist_tr_vs_un_peak_1368	91	.	7.2062	11.8772	9.13628	99	Promoter (1-2kb)	1	31571525	31575647	4123	2	105378626	ENST00000435872.2	1469	NA	LOC105378626	uncharacterized LOC105378626
chr1	31689891	31690173	283	*	hg38_autosomal_noblacklist_tr_vs_un_peak_1369	99	.	4.99343	12.7692	9.99417	118	Promoter (<=1kb)	1	31685682	31689968	4287	2	1307	ENST00000529928.1	0	ENSG00000084636	COL16A1	collagen type XVI alpha 1 chain
chr1	31700996	31701409	414	*	hg38_autosomal_noblacklist_tr_vs_un_peak_1370	402	.	9.54563	43.943	40.2545	294	Promoter (2-3kb)	1	31652263	31704017	51755	2	1307	ENST00000373672.8	2608	ENSG00000084636	COL16A1	collagen type XVI alpha 1 chain
chr1	31703901	31704246	346	*	hg38_autosomal_noblacklist_tr_vs_un_peak_1371	65	.	4.11583	9.09299	6.50641	295	Promoter (<=1kb)	1	31652263	31704017	51755	2	1307	ENST00000373672.8	0	ENSG00000084636	COL16A1	collagen type XVI alpha 1 chain
chr1	31705154	31705629	476	*	hg38_autosomal_noblacklist_tr_vs_un_peak_1372	341	.	9.77647	37.6373	34.106	210	Promoter (<=1kb)	1	31679230	31704319	25090	2	1307	ENST00000373668.7	-835	ENSG00000084636	COL16A1	collagen type XVI alpha 1 chain
chr1	31705967	31706092	126	*	hg38_autosomal_noblacklist_tr_vs_un_peak_1373	65	.	4.26988	9.11416	6.52678	45	Promoter (1-2kb)	1	31679230	31704319	25090	2	1307	ENST00000373668.7	-1648	ENSG00000084636	COL16A1	collagen type XVI alpha 1 chain
chr1	31706226	31706919	694	*	hg38_autosomal_noblacklist_tr_vs_un_peak_1374	432	.	8.59451	47.0514	43.2937	360	Promoter (1-2kb)	1	31679230	31704319	25090	2	1307	ENST00000373668.7	-1907	ENSG00000084636	COL16A1	collagen type XVI alpha 1 chain
chr1	31707819	31707931	113	*	hg38_autosomal_noblacklist_tr_vs_un_peak_1375	58	.	3.96957	8.40735	5.86379	87	Distal Intergenic	1	31679230	31704319	25090	2	1307	ENST00000373668.7	-3500	ENSG00000084636	COL16A1	collagen type XVI alpha 1 chain
chr1	31753777	31754148	372	*	hg38_autosomal_noblacklist_tr_vs_un_peak_1376	94	.	6.47648	12.1886	9.43476	177	Promoter (2-3kb)	1	31739515	31756264	16750	2	576	ENST00000530134.5	2116	ENSG00000121753	ADGRB2	adhesion G protein-coupled receptor B2
chr1	32062577	32062819	243	*	hg38_autosomal_noblacklist_tr_vs_un_peak_1377	94	.	3.87365	12.253	9.49754	67	Intron (ENST00000366152.3/ENST00000366152.3, intron 1 of 2)	1	32072031	32102863	30833	1	55116	ENST00000487305.5	-9212	ENSG00000121775	TMEM39B	transmembrane protein 39B
chr1	32725289	32725441	153	*	hg38_autosomal_noblacklist_tr_vs_un_peak_1378	109	.	4.30405	13.7765	10.961	30	Exon (ENST00000722502.1/ENST00000722502.1, exon 1 of 2)	1	32741830	32774970	33141	1	57648	ENST00000401073.7	-16389	ENSG00000162522	NHSL3	NHS like 3
chr1	32729965	32730166	202	*	hg38_autosomal_noblacklist_tr_vs_un_peak_1379	103	.	6.76901	13.1909	10.3939	129	Distal Intergenic	1	32741830	32774970	33141	1	57648	ENST00000401073.7	-11664	ENSG00000162522	NHSL3	NHS like 3
chr1	32760174	32760306	133	*	hg38_autosomal_noblacklist_tr_vs_un_peak_1380	45	.	3.19657	6.96909	4.50784	99	Intron (ENST00000401073.7/57648, intron 1 of 6)	1	32765634	32773197	7564	1	57648	ENST00000294521.7	-5328	ENSG00000162522	NHSL3	NHS like 3
chr1	32767622	32767890	269	*	hg38_autosomal_noblacklist_tr_vs_un_peak_1381	198	.	6.89488	22.9833	19.8396	161	Promoter (1-2kb)	1	32765667	32774970	9304	1	57648	ENST00000373480.1	1955	ENSG00000162522	NHSL3	NHS like 3
chr1	32769508	32769822	315	*	hg38_autosomal_noblacklist_tr_vs_un_peak_1382	135	.	5.11528	16.419	13.5002	179	Exon (ENST00000401073.7/57648, exon 5 of 7)	1	32765667	32774970	9304	1	57648	ENST00000373480.1	3841	ENSG00000162522	NHSL3	NHS like 3
chr1	33007342	33007496	155	*	hg38_autosomal_noblacklist_tr_vs_un_peak_1383	31	.	2.64502	5.53144	3.1799	72	Intron (ENST00000773303.1/ENST00000773303.1, intron 1 of 1)	1	33014483	33021703	7221	2	204	ENST00000466029.1	14207	ENSG00000004455	AK2	adenylate kinase 2
chr1	33060551	33061111	561	*	hg38_autosomal_noblacklist_tr_vs_un_peak_1384	233	.	10.8644	26.6287	23.375	415	Intron (ENST00000548559.1/204, intron 2 of 4)	1	33045472	33058906	13435	1	124903969	ENST00000773306.1	15079	NA	LOC124903969	uncharacterized LOC124903969
chr1	33163662	33163789	128	*	hg38_autosomal_noblacklist_tr_vs_un_peak_1385	46	.	4.91239	7.08672	4.61909	34	Exon (ENST00000624339.1/ENST00000624339.1, exon 1 of 1)	1	33146702	33176550	29849	2	55223	ENST00000543586.1	12761	ENSG00000116525	TRIM62	tripartite motif containing 62
chr1	33346984	33347267	284	*	hg38_autosomal_noblacklist_tr_vs_un_peak_1386	348	.	7.6194	38.4053	34.8461	173	Promoter (2-3kb)	1	33330071	33349650	19580	2	1912	ENST00000486897.5	2383	ENSG00000134686	PHC2	polyhomeotic homolog 2
chr1	33433778	33433993	216	*	hg38_autosomal_noblacklist_tr_vs_un_peak_1387	69	.	3.69683	9.55089	6.94008	134	Promoter (2-3kb)	1	33323626	33431095	107470	2	1912	ENST00000683057.1	-2683	ENSG00000134686	PHC2	polyhomeotic homolog 2
chr1	33458652	33458760	109	*	hg38_autosomal_noblacklist_tr_vs_un_peak_1388	58	.	5.30636	8.41215	5.86379	28	Intron (ENST00000780966.1/ENST00000780966.1, intron 2 of 2)	1	33472645	33496507	23863	1	7579	ENST00000361328.7	-13885	ENSG00000121903	ZSCAN20	zinc finger and SCAN domain containing 20
chr1	33797465	33798129	665	*	hg38_autosomal_noblacklist_tr_vs_un_peak_1389	412	.	17.7485	44.999	41.2863	176	Intron (ENST00000373381.9/114784, intron 10 of 70)	1	33772108	33814219	42112	2	114784	ENST00000338325.1	16090	ENSG00000121904	CSMD2	CUB and Sushi multiple domains 2
chr1	33860832	33861162	331	*	hg38_autosomal_noblacklist_tr_vs_un_peak_1390	141	.	5.81685	17.0534	14.1103	210	Promoter (<=1kb)	1	33860500	33864791	4292	1	127540	ENST00000522796.1	332	ENSG00000176256	HMGB4	high mobility group box 4
chr1	33861276	33861928	653	*	hg38_autosomal_noblacklist_tr_vs_un_peak_1391	132	.	3.83254	16.1189	13.21	433	Promoter (<=1kb)	1	33862181	33863463	1283	1	127540	ENST00000458277.1	-253	ENSG00000176256	HMGB4	high mobility group box 4
chr1	33862405	33862678	274	*	hg38_autosomal_noblacklist_tr_vs_un_peak_1392	131	.	7.48356	16.0688	13.1625	54	Promoter (<=1kb)	1	33862181	33863463	1283	1	127540	ENST00000458277.1	224	ENSG00000176256	HMGB4	high mobility group box 4
chr1	33866354	33866513	160	*	hg38_autosomal_noblacklist_tr_vs_un_peak_1393	106	.	6.09452	13.4319	10.6292	88	Promoter (2-3kb)	1	33864079	33864791	713	1	127540	ENST00000681531.1	2275	ENSG00000176256	HMGB4	high mobility group box 4
chr1	33957201	33957481	281	*	hg38_autosomal_noblacklist_tr_vs_un_peak_1394	135	.	8.71224	16.4531	13.5256	54	Intron (ENST00000373381.9/114784, intron 3 of 70)	1	33875466	33885423	9958	1	402779	ENST00000431046.1	81735	ENSG00000231163	CSMD2-AS1	CSMD2 antisense RNA 1
chr1	33958033	33958141	109	*	hg38_autosomal_noblacklist_tr_vs_un_peak_1395	51	.	4.41856	7.66459	5.16733	44	Intron (ENST00000373381.9/114784, intron 3 of 70)	1	33875466	33885423	9958	1	402779	ENST00000431046.1	82567	ENSG00000231163	CSMD2-AS1	CSMD2 antisense RNA 1
chr1	33966859	33967063	205	*	hg38_autosomal_noblacklist_tr_vs_un_peak_1396	122	.	5.99211	15.1622	12.2944	105	Intron (ENST00000373381.9/114784, intron 3 of 70)	1	33875466	33885423	9958	1	402779	ENST00000431046.1	91393	ENSG00000231163	CSMD2-AS1	CSMD2 antisense RNA 1
chr1	33971201	33971358	158	*	hg38_autosomal_noblacklist_tr_vs_un_peak_1397	24	.	3.0083	4.70046	2.42109	145	Intron (ENST00000373381.9/114784, intron 3 of 70)	1	33875466	33885423	9958	1	402779	ENST00000431046.1	95735	ENSG00000231163	CSMD2-AS1	CSMD2 antisense RNA 1
chr1	33986496	33986657	162	*	hg38_autosomal_noblacklist_tr_vs_un_peak_1398	122	.	5.43222	15.1537	12.2889	91	Intron (ENST00000728498.1/ENST00000728498.1, intron 1 of 1)	1	33875466	33885423	9958	1	402779	ENST00000431046.1	111030	ENSG00000231163	CSMD2-AS1	CSMD2 antisense RNA 1
chr1	34057948	34058117	170	*	hg38_autosomal_noblacklist_tr_vs_un_peak_1399	37	.	3.97977	6.17368	3.76763	98	Intron (ENST00000373381.9/114784, intron 2 of 70)	1	33513998	34165230	651233	2	114784	ENST00000373381.9	107113	ENSG00000121904	CSMD2	CUB and Sushi multiple domains 2
chr1	34061830	34062561	732	*	hg38_autosomal_noblacklist_tr_vs_un_peak_1400	176	.	9.10926	20.7457	17.6706	505	Intron (ENST00000373381.9/114784, intron 2 of 70)	1	33513998	34165230	651233	2	114784	ENST00000373381.9	102669	ENSG00000121904	CSMD2	CUB and Sushi multiple domains 2
chr1	34268395	34268615	221	*	hg38_autosomal_noblacklist_tr_vs_un_peak_1401	81	.	6.82969	10.795	8.10752	81	Promoter (1-2kb)	1	34266565	34295990	29426	1	105378639	ENST00000788215.1	1830	ENSG00000302624	LOC105378639	uncharacterized LOC105378639
chr1	34590301	34590540	240	*	hg38_autosomal_noblacklist_tr_vs_un_peak_1402	24	.	2.77563	4.75456	2.46931	177	Distal Intergenic	1	34468867	34559249	90383	2	105378641	ENST00000824030.1	-31052	NA	LOC105378641	uncharacterized LOC105378641
chr1	34597817	34597991	175	*	hg38_autosomal_noblacklist_tr_vs_un_peak_1403	24	.	1.64576	4.73026	2.44842	172	Distal Intergenic	1	34468867	34559249	90383	2	105378641	ENST00000824030.1	-38568	NA	LOC105378641	uncharacterized LOC105378641
chr1	34930171	34930424	254	*	hg38_autosomal_noblacklist_tr_vs_un_peak_1404	54	.	2.74964	7.99149	5.46732	11	Promoter (<=1kb)	1	34865436	34929650	64215	2	58512	ENST00000373347.6	-521	ENSG00000116544	DLGAP3	DLG associated protein 3
chr1	35505897	35506733	837	*	hg38_autosomal_noblacklist_tr_vs_un_peak_1405	652	.	12.8053	69.5381	65.2964	274	Promoter (<=1kb)	1	35460308	35506867	46560	2	79932	ENST00000431916.5	134	ENSG00000142687	KIAA0319L	KIAA0319 like
chr1	35708849	35709035	187	*	hg38_autosomal_noblacklist_tr_vs_un_peak_1406	24	.	2.14678	4.76055	2.47496	4	Distal Intergenic	1	35716160	35716911	752	2	127703	ENST00000503824.1	7876	ENSG00000142686	C1orf216	chromosome 1 open reading frame 216
chr1	36108540	36108648	109	*	hg38_autosomal_noblacklist_tr_vs_un_peak_1407	60	.	4.20915	8.65463	6.09732	70	Intron (ENST00000397799.2/1296, intron 2 of 3)	1	36097507	36100249	2743	2	1296	ENST00000481785.1	-8291	ENSG00000171812	COL8A2	collagen type VIII alpha 2 chain
chr1	36128635	36128802	168	*	hg38_autosomal_noblacklist_tr_vs_un_peak_1408	39	.	3.27712	6.40804	3.99174	90	Distal Intergenic	1	36095239	36125222	29984	2	1296	ENST00000397799.2	-3413	ENSG00000171812	COL8A2	collagen type VIII alpha 2 chain
chr1	36133539	36133960	422	*	hg38_autosomal_noblacklist_tr_vs_un_peak_1409	205	.	4.15099	23.7382	20.5717	141	Distal Intergenic	1	36136581	36140998	4418	2	27095	ENST00000462715.1	7038	ENSG00000054116	TRAPPC3	trafficking protein particle complex subunit 3
chr1	36134118	36134262	145	*	hg38_autosomal_noblacklist_tr_vs_un_peak_1410	82	.	3.24976	10.8929	8.20156	78	Distal Intergenic	1	36136581	36140998	4418	2	27095	ENST00000462715.1	6736	ENSG00000054116	TRAPPC3	trafficking protein particle complex subunit 3
chr1	36134632	36134884	253	*	hg38_autosomal_noblacklist_tr_vs_un_peak_1411	49	.	1.96084	7.42455	4.94382	242	Distal Intergenic	1	36136581	36140998	4418	2	27095	ENST00000462715.1	6114	ENSG00000054116	TRAPPC3	trafficking protein particle complex subunit 3
chr1	36300018	36300207	190	*	hg38_autosomal_noblacklist_tr_vs_un_peak_1412	28	.	2.20163	5.13681	2.80965	61	Intron (ENST00000469141.6/9967, intron 10 of 12)	1	36306368	36321347	14980	1	79729	ENST00000453908.8	-6161	ENSG00000214193	SH3D21	SH3 domain containing 21
chr1	36349490	36349720	231	*	hg38_autosomal_noblacklist_tr_vs_un_peak_1413	394	.	10.9927	43.1412	39.4713	63	Intron (ENST00000359297.6/83931, intron 5 of 8)	1	36339624	36361340	21717	2	83931	ENST00000359297.6	11620	ENSG00000196182	STK40	serine/threonine kinase 40
chr1	36373833	36374196	364	*	hg38_autosomal_noblacklist_tr_vs_un_peak_1414	385	.	8.00944	42.1885	38.5373	124	Intron (ENST00000373129.7/83931, intron 1 of 11)	1	36355205	36366072	10868	2	83931	ENST00000460417.5	-7761	ENSG00000196182	STK40	serine/threonine kinase 40
chr1	36374754	36374902	149	*	hg38_autosomal_noblacklist_tr_vs_un_peak_1415	34	.	4.13623	5.86499	3.47885	52	Intron (ENST00000373129.7/83931, intron 1 of 11)	1	36355205	36366072	10868	2	83931	ENST00000460417.5	-8682	ENSG00000196182	STK40	serine/threonine kinase 40
chr1	36386631	36386819	189	*	hg38_autosomal_noblacklist_tr_vs_un_peak_1416	43	.	1.59993	6.78263	4.33037	30	Promoter (<=1kb)	1	36386191	36386961	771	1	124904012	ENST00000773461.1	440	NA	LOC124904012	uncharacterized LOC124904012
chr1	36607769	36608009	241	*	hg38_autosomal_noblacklist_tr_vs_un_peak_1417	206	.	9.01185	23.7717	20.6047	101	Distal Intergenic	1	36692536	36694959	2424	2	105378648	ENST00000806866.1	86950	NA	LOC105378648	uncharacterized LOC105378648
chr1	36654048	36654192	145	*	hg38_autosomal_noblacklist_tr_vs_un_peak_1418	41	.	2.52393	6.61607	4.1876	8	Distal Intergenic	1	36692536	36694959	2424	2	105378648	ENST00000806866.1	40767	NA	LOC105378648	uncharacterized LOC105378648
chr1	36709750	36710254	505	*	hg38_autosomal_noblacklist_tr_vs_un_peak_1419	48	.	1.62978	7.28273	4.80832	159	Exon (ENST00000641463.2/ENST00000641463.2, exon 2 of 2)	1	36692536	36694959	2424	2	105378648	ENST00000806866.1	-14791	NA	LOC105378648	uncharacterized LOC105378648
chr1	36714366	36714963	598	*	hg38_autosomal_noblacklist_tr_vs_un_peak_1420	45	.	1.69152	7.03444	4.56977	187	Distal Intergenic	1	36692536	36694959	2424	2	105378648	ENST00000806866.1	-19407	NA	LOC105378648	uncharacterized LOC105378648
chr1	36715635	36716056	422	*	hg38_autosomal_noblacklist_tr_vs_un_peak_1421	175	.	2.84385	20.6461	17.5746	278	Distal Intergenic	1	36692536	36694959	2424	2	105378648	ENST00000806866.1	-20676	NA	LOC105378648	uncharacterized LOC105378648
chr1	36723053	36723188	136	*	hg38_autosomal_noblacklist_tr_vs_un_peak_1422	65	.	4.11583	9.09299	6.50641	63	Distal Intergenic	1	36692536	36694959	2424	2	105378648	ENST00000806866.1	-28094	NA	LOC105378648	uncharacterized LOC105378648
chr1	36729108	36729641	534	*	hg38_autosomal_noblacklist_tr_vs_un_peak_1423	155	.	5.65915	18.4972	15.5035	318	Intron (ENST00000724118.1/ENST00000724118.1, intron 1 of 2)	1	36692536	36694959	2424	2	105378648	ENST00000806866.1	-34149	NA	LOC105378648	uncharacterized LOC105378648
chr1	36738320	36739120	801	*	hg38_autosomal_noblacklist_tr_vs_un_peak_1424	235	.	6.15675	26.8414	23.5824	533	Intron (ENST00000724118.1/ENST00000724118.1, intron 1 of 2)	1	36768122	36769725	1604	2	124904023	ENST00000642109.1	30605	ENSG00000284720	LOC124904023	uncharacterized LOC124904023
chr1	36739972	36740216	245	*	hg38_autosomal_noblacklist_tr_vs_un_peak_1425	138	.	5.72475	16.81	13.8739	137	Intron (ENST00000724118.1/ENST00000724118.1, intron 1 of 2)	1	36768122	36769725	1604	2	124904023	ENST00000642109.1	29509	ENSG00000284720	LOC124904023	uncharacterized LOC124904023
chr1	36743821	36743999	179	*	hg38_autosomal_noblacklist_tr_vs_un_peak_1426	51	.	4.41856	7.66459	5.16733	81	Intron (ENST00000724118.1/ENST00000724118.1, intron 2 of 2)	1	36768122	36769725	1604	2	124904023	ENST00000642109.1	25726	ENSG00000284720	LOC124904023	uncharacterized LOC124904023
chr1	36752689	36753349	661	*	hg38_autosomal_noblacklist_tr_vs_un_peak_1427	93	.	3.10459	12.0865	9.33831	282	Intron (ENST00000724118.1/ENST00000724118.1, intron 2 of 2)	1	36768122	36769725	1604	2	124904023	ENST00000642109.1	16376	ENSG00000284720	LOC124904023	uncharacterized LOC124904023
chr1	36755585	36756925	1341	*	hg38_autosomal_noblacklist_tr_vs_un_peak_1428	198	.	2.66959	23.022	19.8778	1095	Intron (ENST00000724118.1/ENST00000724118.1, intron 2 of 2)	1	36768122	36769725	1604	2	124904023	ENST00000642109.1	12800	ENSG00000284720	LOC124904023	uncharacterized LOC124904023
chr1	36759658	36760177	520	*	hg38_autosomal_noblacklist_tr_vs_un_peak_1429	308	.	6.15335	34.3362	30.8829	108	Intron (ENST00000724118.1/ENST00000724118.1, intron 2 of 2)	1	36768122	36769725	1604	2	124904023	ENST00000642109.1	9548	ENSG00000284720	LOC124904023	uncharacterized LOC124904023
chr1	36760311	36760490	180	*	hg38_autosomal_noblacklist_tr_vs_un_peak_1430	74	.	3.69736	10.1239	7.4811	125	Intron (ENST00000724118.1/ENST00000724118.1, intron 2 of 2)	1	36768122	36769725	1604	2	124904023	ENST00000642109.1	9235	ENSG00000284720	LOC124904023	uncharacterized LOC124904023
chr1	36761080	36761603	524	*	hg38_autosomal_noblacklist_tr_vs_un_peak_1431	229	.	5.51603	26.1856	22.9483	137	Intron (ENST00000724118.1/ENST00000724118.1, intron 2 of 2)	1	36768122	36769725	1604	2	124904023	ENST00000642109.1	8122	ENSG00000284720	LOC124904023	uncharacterized LOC124904023
chr1	36762539	36762716	178	*	hg38_autosomal_noblacklist_tr_vs_un_peak_1432	26	.	2.64638	4.94366	2.64484	100	Intron (ENST00000724118.1/ENST00000724118.1, intron 2 of 2)	1	36768122	36769725	1604	2	124904023	ENST00000642109.1	7009	ENSG00000284720	LOC124904023	uncharacterized LOC124904023
chr1	36763879	36764098	220	*	hg38_autosomal_noblacklist_tr_vs_un_peak_1433	76	.	3.44172	10.3504	7.69633	84	Intron (ENST00000724118.1/ENST00000724118.1, intron 2 of 2)	1	36768122	36769725	1604	2	124904023	ENST00000642109.1	5627	ENSG00000284720	LOC124904023	uncharacterized LOC124904023
chr1	36764300	36764475	176	*	hg38_autosomal_noblacklist_tr_vs_un_peak_1434	56	.	3.65323	8.23007	5.69563	92	Intron (ENST00000724118.1/ENST00000724118.1, intron 2 of 2)	1	36768122	36769725	1604	2	124904023	ENST00000642109.1	5250	ENSG00000284720	LOC124904023	uncharacterized LOC124904023
chr1	36766438	36766646	209	*	hg38_autosomal_noblacklist_tr_vs_un_peak_1435	41	.	2.28786	6.55834	4.13367	186	Intron (ENST00000724118.1/ENST00000724118.1, intron 2 of 2)	1	36768122	36769725	1604	2	124904023	ENST00000642109.1	3079	ENSG00000284720	LOC124904023	uncharacterized LOC124904023
chr1	36771433	36771950	518	*	hg38_autosomal_noblacklist_tr_vs_un_peak_1436	48	.	1.74281	7.28171	4.80731	355	Promoter (1-2kb)	1	36768122	36770260	2139	2	124904023	ENST00000724292.1	-1173	ENSG00000284720	LOC124904023	uncharacterized LOC124904023
chr1	36784500	36784756	257	*	hg38_autosomal_noblacklist_tr_vs_un_peak_1437	23	.	1.81777	4.67158	2.39686	97	Distal Intergenic	1	36768122	36770260	2139	2	124904023	ENST00000724292.1	-14240	ENSG00000284720	LOC124904023	uncharacterized LOC124904023
chr1	36788845	36789073	229	*	hg38_autosomal_noblacklist_tr_vs_un_peak_1438	88	.	3.05296	11.5711	8.85267	129	Distal Intergenic	1	36768122	36770260	2139	2	124904023	ENST00000724292.1	-18585	ENSG00000284720	LOC124904023	uncharacterized LOC124904023
chr1	36807456	36807581	126	*	hg38_autosomal_noblacklist_tr_vs_un_peak_1439	35	.	3.53485	5.94584	3.5534	49	Intron (ENST00000373091.8/2899, intron 13 of 15)	1	36768122	36770260	2139	2	124904023	ENST00000724292.1	-37196	ENSG00000284720	LOC124904023	uncharacterized LOC124904023
chr1	36816467	36816576	110	*	hg38_autosomal_noblacklist_tr_vs_un_peak_1440	58	.	5.01383	8.41215	5.86379	71	Intron (ENST00000373091.8/2899, intron 13 of 15)	1	36849948	36853687	3740	2	2899	ENST00000479620.1	37111	ENSG00000163873	GRIK3	glutamate ionotropic receptor kainate type subunit 3
chr1	36818212	36818561	350	*	hg38_autosomal_noblacklist_tr_vs_un_peak_1441	272	.	11.0455	30.6106	27.2528	69	Intron (ENST00000373091.8/2899, intron 12 of 15)	1	36849948	36853687	3740	2	2899	ENST00000479620.1	35126	ENSG00000163873	GRIK3	glutamate ionotropic receptor kainate type subunit 3
chr1	36819741	36820084	344	*	hg38_autosomal_noblacklist_tr_vs_un_peak_1442	90	.	5.51555	11.7967	9.06732	76	Exon (ENST00000373091.8/2899, exon 12 of 16)	1	36849948	36853687	3740	2	2899	ENST00000479620.1	33603	ENSG00000163873	GRIK3	glutamate ionotropic receptor kainate type subunit 3
chr1	36821103	36821248	146	*	hg38_autosomal_noblacklist_tr_vs_un_peak_1443	39	.	4.45139	6.36595	3.95243	45	Intron (ENST00000373091.8/2899, intron 11 of 15)	1	36849948	36853687	3740	2	2899	ENST00000479620.1	32439	ENSG00000163873	GRIK3	glutamate ionotropic receptor kainate type subunit 3
chr1	36824171	36824642	472	*	hg38_autosomal_noblacklist_tr_vs_un_peak_1444	336	.	10.2046	37.1881	33.6612	287	Intron (ENST00000373091.8/2899, intron 11 of 15)	1	36849948	36853687	3740	2	2899	ENST00000479620.1	29045	ENSG00000163873	GRIK3	glutamate ionotropic receptor kainate type subunit 3
chr1	36824845	36825065	221	*	hg38_autosomal_noblacklist_tr_vs_un_peak_1445	74	.	5.07676	10.0802	7.43785	194	Intron (ENST00000373091.8/2899, intron 11 of 15)	1	36849948	36853687	3740	2	2899	ENST00000479620.1	28622	ENSG00000163873	GRIK3	glutamate ionotropic receptor kainate type subunit 3
chr1	36830049	36830277	229	*	hg38_autosomal_noblacklist_tr_vs_un_peak_1446	161	.	8.22705	19.1311	16.1073	97	Intron (ENST00000373091.8/2899, intron 10 of 15)	1	36849948	36853687	3740	2	2899	ENST00000479620.1	23410	ENSG00000163873	GRIK3	glutamate ionotropic receptor kainate type subunit 3
chr1	36835166	36835842	677	*	hg38_autosomal_noblacklist_tr_vs_un_peak_1447	253	.	4.7049	28.6783	25.3703	366	Intron (ENST00000373091.8/2899, intron 10 of 15)	1	36849948	36853687	3740	2	2899	ENST00000479620.1	17845	ENSG00000163873	GRIK3	glutamate ionotropic receptor kainate type subunit 3
chr1	36836025	36836949	925	*	hg38_autosomal_noblacklist_tr_vs_un_peak_1448	150	.	4.98662	18.0784	15.0991	545	Intron (ENST00000373091.8/2899, intron 10 of 15)	1	36849948	36853687	3740	2	2899	ENST00000479620.1	16738	ENSG00000163873	GRIK3	glutamate ionotropic receptor kainate type subunit 3
chr1	36868248	36868402	155	*	hg38_autosomal_noblacklist_tr_vs_un_peak_1449	51	.	4.41856	7.66459	5.16733	80	Intron (ENST00000373091.8/2899, intron 5 of 15)	1	36849674	36859136	9463	2	2899	ENST00000462621.1	-9112	ENSG00000163873	GRIK3	glutamate ionotropic receptor kainate type subunit 3
chr1	36869563	36869684	122	*	hg38_autosomal_noblacklist_tr_vs_un_peak_1450	59	.	3.77344	8.54913	5.99442	52	Intron (ENST00000373091.8/2899, intron 5 of 15)	1	36849674	36859136	9463	2	2899	ENST00000462621.1	-10427	ENSG00000163873	GRIK3	glutamate ionotropic receptor kainate type subunit 3
chr1	36870159	36870451	293	*	hg38_autosomal_noblacklist_tr_vs_un_peak_1451	112	.	4.51296	14.0966	11.2729	172	Intron (ENST00000373091.8/2899, intron 4 of 15)	1	36849674	36859136	9463	2	2899	ENST00000462621.1	-11023	ENSG00000163873	GRIK3	glutamate ionotropic receptor kainate type subunit 3
chr1	36871587	36871755	169	*	hg38_autosomal_noblacklist_tr_vs_un_peak_1452	39	.	3.08687	6.41011	3.9931	100	Intron (ENST00000373091.8/2899, intron 4 of 15)	1	36849674	36859136	9463	2	2899	ENST00000462621.1	-12451	ENSG00000163873	GRIK3	glutamate ionotropic receptor kainate type subunit 3
chr1	36884434	36884606	173	*	hg38_autosomal_noblacklist_tr_vs_un_peak_1453	66	.	4.85736	9.25272	6.6585	108	Intron (ENST00000373091.8/2899, intron 2 of 15)	1	36849674	36859136	9463	2	2899	ENST00000462621.1	-25298	ENSG00000163873	GRIK3	glutamate ionotropic receptor kainate type subunit 3
chr1	36884873	36885018	146	*	hg38_autosomal_noblacklist_tr_vs_un_peak_1454	37	.	4.56497	6.1864	3.7792	98	Intron (ENST00000373091.8/2899, intron 2 of 15)	1	36849674	36859136	9463	2	2899	ENST00000462621.1	-25737	ENSG00000163873	GRIK3	glutamate ionotropic receptor kainate type subunit 3
chr1	36885473	36886305	833	*	hg38_autosomal_noblacklist_tr_vs_un_peak_1455	357	.	6.08921	39.3394	35.7607	248	Intron (ENST00000373091.8/2899, intron 2 of 15)	1	36849674	36859136	9463	2	2899	ENST00000462621.1	-26337	ENSG00000163873	GRIK3	glutamate ionotropic receptor kainate type subunit 3
chr1	36886407	36886577	171	*	hg38_autosomal_noblacklist_tr_vs_un_peak_1456	61	.	5.70016	8.71546	6.14215	81	Intron (ENST00000373091.8/2899, intron 2 of 15)	1	36849674	36859136	9463	2	2899	ENST00000462621.1	-27271	ENSG00000163873	GRIK3	glutamate ionotropic receptor kainate type subunit 3
chr1	36889338	36889495	158	*	hg38_autosomal_noblacklist_tr_vs_un_peak_1457	34	.	4.57063	5.84107	3.46178	63	Intron (ENST00000373091.8/2899, intron 2 of 15)	1	36849674	36859136	9463	2	2899	ENST00000462621.1	-30202	ENSG00000163873	GRIK3	glutamate ionotropic receptor kainate type subunit 3
chr1	36955615	36955938	324	*	hg38_autosomal_noblacklist_tr_vs_un_peak_1458	45	.	3.03642	6.98403	4.52199	167	Intron (ENST00000373091.8/2899, intron 1 of 15)	1	36804618	37034129	229512	2	2899	ENST00000373093.4	78191	ENSG00000163873	GRIK3	glutamate ionotropic receptor kainate type subunit 3
chr1	36989218	36989538	321	*	hg38_autosomal_noblacklist_tr_vs_un_peak_1459	75	.	4.76348	10.2238	7.57665	108	Intron (ENST00000373091.8/2899, intron 1 of 15)	1	36804618	37034129	229512	2	2899	ENST00000373093.4	44591	ENSG00000163873	GRIK3	glutamate ionotropic receptor kainate type subunit 3
chr1	37011694	37011811	118	*	hg38_autosomal_noblacklist_tr_vs_un_peak_1460	82	.	5.29616	10.9285	8.2335	83	Intron (ENST00000373091.8/2899, intron 1 of 15)	1	36804618	37034129	229512	2	2899	ENST00000373093.4	22318	ENSG00000163873	GRIK3	glutamate ionotropic receptor kainate type subunit 3
chr1	37012261	37012996	736	*	hg38_autosomal_noblacklist_tr_vs_un_peak_1461	119	.	6.08908	14.8448	11.9875	429	Intron (ENST00000373091.8/2899, intron 1 of 15)	1	36804618	37034129	229512	2	2899	ENST00000373093.4	21133	ENSG00000163873	GRIK3	glutamate ionotropic receptor kainate type subunit 3
chr1	37013255	37013435	181	*	hg38_autosomal_noblacklist_tr_vs_un_peak_1462	146	.	8.0417	17.6381	14.6787	115	Intron (ENST00000373091.8/2899, intron 1 of 15)	1	36804618	37034129	229512	2	2899	ENST00000373093.4	20694	ENSG00000163873	GRIK3	glutamate ionotropic receptor kainate type subunit 3
chr1	37015853	37016032	180	*	hg38_autosomal_noblacklist_tr_vs_un_peak_1463	88	.	4.40545	11.5922	8.8724	82	Intron (ENST00000373091.8/2899, intron 1 of 15)	1	36804618	37034129	229512	2	2899	ENST00000373093.4	18097	ENSG00000163873	GRIK3	glutamate ionotropic receptor kainate type subunit 3
chr1	37023391	37023890	500	*	hg38_autosomal_noblacklist_tr_vs_un_peak_1464	322	.	12.5781	35.7487	32.2605	172	Intron (ENST00000373091.8/2899, intron 1 of 15)	1	36804618	37034129	229512	2	2899	ENST00000373093.4	10239	ENSG00000163873	GRIK3	glutamate ionotropic receptor kainate type subunit 3
chr1	37028919	37029306	388	*	hg38_autosomal_noblacklist_tr_vs_un_peak_1465	50	.	2.04271	7.5152	5.03146	247	Intron (ENST00000373091.8/2899, intron 1 of 15)	1	36804618	37034129	229512	2	2899	ENST00000373093.4	4823	ENSG00000163873	GRIK3	glutamate ionotropic receptor kainate type subunit 3
chr1	37029538	37029646	109	*	hg38_autosomal_noblacklist_tr_vs_un_peak_1466	21	.	1.82473	4.43217	2.16891	33	Intron (ENST00000373091.8/2899, intron 1 of 15)	1	36804618	37034129	229512	2	2899	ENST00000373093.4	4483	ENSG00000163873	GRIK3	glutamate ionotropic receptor kainate type subunit 3
chr1	37056394	37056514	121	*	hg38_autosomal_noblacklist_tr_vs_un_peak_1467	32	.	2.09534	5.61541	3.26008	108	Distal Intergenic	1	36795527	37034515	238989	2	2899	ENST00000373091.8	-21879	ENSG00000163873	GRIK3	glutamate ionotropic receptor kainate type subunit 3
chr1	37059456	37059590	135	*	hg38_autosomal_noblacklist_tr_vs_un_peak_1468	57	.	4.75869	8.28786	5.75172	66	Distal Intergenic	1	36795527	37034515	238989	2	2899	ENST00000373091.8	-24941	ENSG00000163873	GRIK3	glutamate ionotropic receptor kainate type subunit 3
chr1	37078304	37079003	700	*	hg38_autosomal_noblacklist_tr_vs_un_peak_1469	242	.	12.2083	27.5579	24.2853	305	Distal Intergenic	1	36795527	37034515	238989	2	2899	ENST00000373091.8	-43789	ENSG00000163873	GRIK3	glutamate ionotropic receptor kainate type subunit 3
chr1	37079217	37079406	190	*	hg38_autosomal_noblacklist_tr_vs_un_peak_1470	40	.	4.77084	6.49749	4.07488	82	Distal Intergenic	1	36795527	37034515	238989	2	2899	ENST00000373091.8	-44702	ENSG00000163873	GRIK3	glutamate ionotropic receptor kainate type subunit 3
chr1	37096532	37096773	242	*	hg38_autosomal_noblacklist_tr_vs_un_peak_1471	52	.	3.8233	7.73977	5.22447	167	Intron (ENST00000818268.1/ENST00000818268.1, intron 1 of 2)	1	37133397	37136146	2750	1	124904027	ENST00000642067.2	-36624	ENSG00000284650	LOC124904027	uncharacterized LOC124904027
chr1	37100452	37100695	244	*	hg38_autosomal_noblacklist_tr_vs_un_peak_1472	31	.	3.54097	5.46828	3.11964	164	Intron (ENST00000818268.1/ENST00000818268.1, intron 1 of 2)	1	37133397	37136146	2750	1	124904027	ENST00000642067.2	-32702	ENSG00000284650	LOC124904027	uncharacterized LOC124904027
chr1	37113506	37113850	345	*	hg38_autosomal_noblacklist_tr_vs_un_peak_1473	68	.	4.58796	9.46042	6.85215	231	Intron (ENST00000818268.1/ENST00000818268.1, intron 1 of 2)	1	37133397	37136146	2750	1	124904027	ENST00000642067.2	-19547	ENSG00000284650	LOC124904027	uncharacterized LOC124904027
chr1	37123366	37123605	240	*	hg38_autosomal_noblacklist_tr_vs_un_peak_1474	91	.	7.2062	11.8772	9.13628	192	Intron (ENST00000818268.1/ENST00000818268.1, intron 1 of 2)	1	37133397	37136146	2750	1	124904027	ENST00000642067.2	-9792	ENSG00000284650	LOC124904027	uncharacterized LOC124904027
chr1	37128276	37128406	131	*	hg38_autosomal_noblacklist_tr_vs_un_peak_1475	37	.	3.76037	6.17368	3.76763	124	Intron (ENST00000818268.1/ENST00000818268.1, intron 1 of 2)	1	37133397	37136146	2750	1	124904027	ENST00000642067.2	-4991	ENSG00000284650	LOC124904027	uncharacterized LOC124904027
chr1	37239005	37239320	316	*	hg38_autosomal_noblacklist_tr_vs_un_peak_1476	25	.	3.32157	4.79185	2.50219	194	Intron (ENST00000818266.1/ENST00000818266.1, intron 2 of 3)	1	37161563	37161634	72	1	100422898	ENST00000579351.1	77442	ENSG00000264698	MIR4255	microRNA 4255
chr1	37250412	37250652	241	*	hg38_autosomal_noblacklist_tr_vs_un_peak_1477	140	.	8.3482	17.0213	14.0795	184	Intron (ENST00000818266.1/ENST00000818266.1, intron 2 of 3)	1	37161563	37161634	72	1	100422898	ENST00000579351.1	88849	ENSG00000264698	MIR4255	microRNA 4255
chr1	37267224	37267554	331	*	hg38_autosomal_noblacklist_tr_vs_un_peak_1478	178	.	7.15396	20.8879	17.8103	96	Intron (ENST00000818266.1/ENST00000818266.1, intron 2 of 3)	1	37161563	37161634	72	1	100422898	ENST00000579351.1	105661	ENSG00000264698	MIR4255	microRNA 4255
chr1	37306613	37306816	204	*	hg38_autosomal_noblacklist_tr_vs_un_peak_1479	41	.	3.71037	6.60524	4.17722	63	Intron (ENST00000818266.1/ENST00000818266.1, intron 1 of 3)	1	37351904	37423872	71969	2	107984942	ENST00000744099.1	117056	NA	LOC107984942	uncharacterized LOC107984942
chr1	37313293	37313416	124	*	hg38_autosomal_noblacklist_tr_vs_un_peak_1480	91	.	7.2062	11.8772	9.13628	56	Intron (ENST00000818266.1/ENST00000818266.1, intron 1 of 3)	1	37351904	37423872	71969	2	107984942	ENST00000744099.1	110456	NA	LOC107984942	uncharacterized LOC107984942
chr1	37317991	37318408	418	*	hg38_autosomal_noblacklist_tr_vs_un_peak_1481	40	.	3.38451	6.46191	4.04218	297	Exon (ENST00000818266.1/ENST00000818266.1, exon 1 of 4)	1	37351904	37423872	71969	2	107984942	ENST00000744099.1	105464	NA	LOC107984942	uncharacterized LOC107984942
chr1	37338728	37339100	373	*	hg38_autosomal_noblacklist_tr_vs_un_peak_1482	85	.	4.55463	11.2515	8.54146	127	Intron (ENST00000744096.1/107984942, intron 6 of 6)	1	37351904	37423872	71969	2	107984942	ENST00000744099.1	84772	NA	LOC107984942	uncharacterized LOC107984942
chr1	37355442	37355550	109	*	hg38_autosomal_noblacklist_tr_vs_un_peak_1483	81	.	6.82969	10.795	8.10752	41	Exon (ENST00000744096.1/107984942, exon 5 of 7)	1	37351904	37423872	71969	2	107984942	ENST00000744099.1	68322	NA	LOC107984942	uncharacterized LOC107984942
chr1	37391434	37391603	170	*	hg38_autosomal_noblacklist_tr_vs_un_peak_1484	61	.	3.52567	8.74288	6.16783	12	Intron (ENST00000744096.1/107984942, intron 2 of 6)	1	37351904	37423872	71969	2	107984942	ENST00000744099.1	32269	NA	LOC107984942	uncharacterized LOC107984942
chr1	37440713	37440963	251	*	hg38_autosomal_noblacklist_tr_vs_un_peak_1485	222	.	10.5719	25.4237	22.2064	101	Intron (ENST00000744092.1/728431, intron 1 of 2)	1	37333698	37423903	90206	2	107984942	ENST00000744096.1	-16810	NA	LOC107984942	uncharacterized LOC107984942
chr1	37471711	37472142	432	*	hg38_autosomal_noblacklist_tr_vs_un_peak_1486	195	.	4.13705	22.6283	19.5004	179	Promoter (2-3kb)	1	37455571	37474367	18797	2	728431	ENST00000744118.1	2225	ENSG00000233621	LITATS1	lncRNA induced by TGF-beta and antagonizes TGF-beta signaling 1
chr1	37476778	37476973	196	*	hg38_autosomal_noblacklist_tr_vs_un_peak_1487	27	.	2.37216	5.05207	2.73447	43	Promoter (2-3kb)	1	37474580	37484377	9798	1	80149	ENST00000373087.7	2198	ENSG00000163874	ZC3H12A	zinc finger CCCH-type containing 12A
chr1	37534542	37534734	193	*	hg38_autosomal_noblacklist_tr_vs_un_peak_1488	230	.	11.5134	26.2636	23.0249	89	3' UTR	1	37536690	37541594	4905	2	79753	ENST00000638725.1	6860	ENSG00000163877	SNIP1	Smad nuclear interacting protein 1
chr1	37621464	37621710	247	*	hg38_autosomal_noblacklist_tr_vs_un_peak_1489	67	.	5.37375	9.37259	6.77052	49	Intron (ENST00000612451.4/284654, intron 3 of 5)	1	37611812	37634616	22805	2	284654	ENST00000401068.1	12906	ENSG00000169218	RSPO1	R-spondin 1
chr1	37629074	37629376	303	*	hg38_autosomal_noblacklist_tr_vs_un_peak_1490	135	.	8.07223	16.5154	13.5857	199	Intron (ENST00000612451.4/284654, intron 3 of 5)	1	37611812	37634616	22805	2	284654	ENST00000401068.1	5240	ENSG00000169218	RSPO1	R-spondin 1
chr1	37630555	37630829	275	*	hg38_autosomal_noblacklist_tr_vs_un_peak_1491	75	.	5.15015	10.2234	7.57665	85	Intron (ENST00000612451.4/284654, intron 2 of 5)	1	37611812	37634616	22805	2	284654	ENST00000401068.1	3787	ENSG00000169218	RSPO1	R-spondin 1
chr1	37631125	37631319	195	*	hg38_autosomal_noblacklist_tr_vs_un_peak_1492	102	.	6.12509	13.0161	10.2279	100	Intron (ENST00000612451.4/284654, intron 2 of 5)	1	37611812	37634616	22805	2	284654	ENST00000401068.1	3297	ENSG00000169218	RSPO1	R-spondin 1
chr1	37656125	37656434	310	*	hg38_autosomal_noblacklist_tr_vs_un_peak_1493	54	.	4.06141	7.99138	5.46722	81	Distal Intergenic	1	37611350	37634892	23543	2	284654	ENST00000356545.7	-21233	ENSG00000169218	RSPO1	R-spondin 1
chr1	37660781	37660897	117	*	hg38_autosomal_noblacklist_tr_vs_un_peak_1494	46	.	3.53077	7.09102	4.62211	66	Distal Intergenic	1	37611350	37634892	23543	2	284654	ENST00000356545.7	-25889	ENSG00000169218	RSPO1	R-spondin 1
chr1	37660969	37661317	349	*	hg38_autosomal_noblacklist_tr_vs_un_peak_1495	149	.	6.15786	17.9348	14.9583	241	Distal Intergenic	1	37611350	37634892	23543	2	284654	ENST00000356545.7	-26077	ENSG00000169218	RSPO1	R-spondin 1
chr1	37661513	37661735	223	*	hg38_autosomal_noblacklist_tr_vs_un_peak_1496	84	.	3.8165	11.1278	8.42497	58	Distal Intergenic	1	37611350	37634892	23543	2	284654	ENST00000356545.7	-26621	ENSG00000169218	RSPO1	R-spondin 1
chr1	37663452	37663566	115	*	hg38_autosomal_noblacklist_tr_vs_un_peak_1497	33	.	3.72812	5.72072	3.36118	99	Distal Intergenic	1	37682736	37689689	6954	2	54955	ENST00000464178.1	26123	ENSG00000116922	AIRIM	AFG2 interacting ribosome maturation factor
chr1	37667099	37667244	146	*	hg38_autosomal_noblacklist_tr_vs_un_peak_1498	54	.	5.006	7.92342	5.40274	60	Distal Intergenic	1	37682736	37689689	6954	2	54955	ENST00000464178.1	22445	ENSG00000116922	AIRIM	AFG2 interacting ribosome maturation factor
chr1	37670197	37670621	425	*	hg38_autosomal_noblacklist_tr_vs_un_peak_1499	90	.	5.73495	11.7967	9.06732	298	Distal Intergenic	1	37682736	37689689	6954	2	54955	ENST00000464178.1	19068	ENSG00000116922	AIRIM	AFG2 interacting ribosome maturation factor
chr1	37672457	37672721	265	*	hg38_autosomal_noblacklist_tr_vs_un_peak_1500	113	.	7.06154	14.2141	11.3773	233	Distal Intergenic	1	37682736	37689689	6954	2	54955	ENST00000464178.1	16968	ENSG00000116922	AIRIM	AFG2 interacting ribosome maturation factor
chr1	37673950	37674338	389	*	hg38_autosomal_noblacklist_tr_vs_un_peak_1501	134	.	6.83194	16.4086	13.4899	167	Distal Intergenic	1	37682736	37689689	6954	2	54955	ENST00000464178.1	15351	ENSG00000116922	AIRIM	AFG2 interacting ribosome maturation factor
chr1	37675778	37677190	1413	*	hg38_autosomal_noblacklist_tr_vs_un_peak_1502	267	.	10.1229	30.0967	26.7502	913	Distal Intergenic	1	37682736	37689689	6954	2	54955	ENST00000464178.1	12499	ENSG00000116922	AIRIM	AFG2 interacting ribosome maturation factor
chr1	37741198	37741386	189	*	hg38_autosomal_noblacklist_tr_vs_un_peak_1503	144	.	8.23167	17.4005	14.4451	83	Intron (ENST00000437645.5/284656, intron 1 of 16)	1	37713886	37731573	17688	2	284656	ENST00000534097.5	-9625	ENSG00000183317	EPHA10	EPH receptor A10
chr1	37755396	37755542	147	*	hg38_autosomal_noblacklist_tr_vs_un_peak_1504	67	.	5.39162	9.4034	6.79962	73	Promoter (1-2kb)	1	37714854	37756691	41838	2	284656	ENST00000446149.6	1149	ENSG00000183317	EPHA10	EPH receptor A10
chr1	38030048	38030491	444	*	hg38_autosomal_noblacklist_tr_vs_un_peak_1505	165	.	3.95682	19.6025	16.5653	149	Promoter (<=1kb)	1	38031125	38055621	24497	1	105378653	ENST00000792370.1	-634	ENSG00000224592	MIR3659HG	MIR3659 host gene
chr1	38038971	38039098	128	*	hg38_autosomal_noblacklist_tr_vs_un_peak_1506	83	.	3.69813	11.0065	8.30677	54	Intron (ENST00000792370.1/105378653, intron 1 of 1)	1	38043829	38046793	2965	2	5453	ENST00000373012.5	7695	ENSG00000185668	POU3F1	POU class 3 homeobox 1
chr1	38039490	38039669	180	*	hg38_autosomal_noblacklist_tr_vs_un_peak_1507	62	.	3.7786	8.87152	6.29172	100	Intron (ENST00000792370.1/105378653, intron 1 of 1)	1	38043829	38046793	2965	2	5453	ENST00000373012.5	7124	ENSG00000185668	POU3F1	POU class 3 homeobox 1
chr1	38062945	38063203	259	*	hg38_autosomal_noblacklist_tr_vs_un_peak_1508	103	.	4.20654	13.0969	10.3063	165	Intron (ENST00000432922.6/105378653, intron 1 of 4)	1	38047804	38055619	7816	1	105378653	ENST00000792369.1	15141	ENSG00000224592	MIR3659HG	MIR3659 host gene
chr1	38064456	38064566	111	*	hg38_autosomal_noblacklist_tr_vs_un_peak_1509	84	.	3.8165	11.1278	8.42497	39	Intron (ENST00000432922.6/105378653, intron 1 of 4)	1	38047804	38055619	7816	1	105378653	ENST00000792369.1	16652	ENSG00000224592	MIR3659HG	MIR3659 host gene
chr1	38077737	38078126	390	*	hg38_autosomal_noblacklist_tr_vs_un_peak_1510	527	.	12.3067	56.7666	52.7972	203	Intron (ENST00000432922.6/105378653, intron 1 of 4)	1	38082962	38119528	36567	1	105378653	ENST00000792366.1	-4836	ENSG00000224592	MIR3659HG	MIR3659 host gene
chr1	38082834	38082951	118	*	hg38_autosomal_noblacklist_tr_vs_un_peak_1511	54	.	4.06141	7.99138	5.46722	69	Promoter (<=1kb)	1	38082962	38119528	36567	1	105378653	ENST00000792366.1	-11	ENSG00000224592	MIR3659HG	MIR3659 host gene
chr1	38084714	38084891	178	*	hg38_autosomal_noblacklist_tr_vs_un_peak_1512	55	.	3.32895	8.09835	5.57026	118	Promoter (1-2kb)	1	38082962	38119528	36567	1	105378653	ENST00000792366.1	1752	ENSG00000224592	MIR3659HG	MIR3659 host gene
chr1	38085975	38086324	350	*	hg38_autosomal_noblacklist_tr_vs_un_peak_1513	124	.	6.0846	15.372	12.485	70	Promoter (2-3kb)	1	38089231	38089329	99	1	100500801	ENST00000582606.1	-2907	ENSG00000265596	MIR3659	microRNA 3659
chr1	38088407	38088732	326	*	hg38_autosomal_noblacklist_tr_vs_un_peak_1514	184	.	7.22074	21.584	18.4806	172	Promoter (<=1kb)	1	38089231	38089329	99	1	100500801	ENST00000582606.1	-499	ENSG00000265596	MIR3659	microRNA 3659
chr1	38092438	38092627	190	*	hg38_autosomal_noblacklist_tr_vs_un_peak_1515	48	.	3.88589	7.28745	4.81126	48	Intron (ENST00000432922.6/105378653, intron 1 of 4)	1	38089231	38089329	99	1	100500801	ENST00000582606.1	3207	ENSG00000265596	MIR3659	microRNA 3659
chr1	38114424	38114542	119	*	hg38_autosomal_noblacklist_tr_vs_un_peak_1516	66	.	3.15491	9.23779	6.64616	67	Intron (ENST00000432922.6/105378653, intron 4 of 4)	1	38129458	38133980	4523	2	105378655	ENST00000761509.1	19438	NA	LINC02786	long intergenic non-protein coding RNA 2786
chr1	38117392	38117725	334	*	hg38_autosomal_noblacklist_tr_vs_un_peak_1517	171	.	5.90989	20.1593	17.1021	262	Intron (ENST00000432922.6/105378653, intron 4 of 4)	1	38129458	38133980	4523	2	105378655	ENST00000761509.1	16255	NA	LINC02786	long intergenic non-protein coding RNA 2786
chr1	38152496	38153304	809	*	hg38_autosomal_noblacklist_tr_vs_un_peak_1518	201	.	4.18867	23.2772	20.1234	422	Promoter (2-3kb)	1	38149544	38162545	13002	1	105378654	ENST00000655033.1	2952	NA	LOC105378654	uncharacterized LOC105378654
chr1	38153826	38154038	213	*	hg38_autosomal_noblacklist_tr_vs_un_peak_1519	42	.	2.71611	6.69973	4.26404	25	Intron (ENST00000810720.1/105378654, intron 1 of 2)	1	38149544	38162545	13002	1	105378654	ENST00000655033.1	4282	NA	LOC105378654	uncharacterized LOC105378654
chr1	38172236	38172344	109	*	hg38_autosomal_noblacklist_tr_vs_un_peak_1520	27	.	3.8437	5.08049	2.75519	61	Distal Intergenic	1	38193619	38210340	16722	1	105378654	ENST00000671301.1	-21275	NA	LOC105378654	uncharacterized LOC105378654
chr1	38208657	38209139	483	*	hg38_autosomal_noblacklist_tr_vs_un_peak_1521	161	.	2.9657	19.141	16.1171	224	Exon (ENST00000431311.1/339442, exon 4 of 4)	1	38209034	38214767	5734	2	339442	ENST00000431311.1	5628	ENSG00000237290	LINC01343	long intergenic non-protein coding RNA 1343
chr1	38210063	38210656	594	*	hg38_autosomal_noblacklist_tr_vs_un_peak_1522	152	.	3.14379	18.2305	15.2474	433	Exon (ENST00000671301.1/105378654, exon 2 of 2)	1	38209034	38214767	5734	2	339442	ENST00000431311.1	4111	ENSG00000237290	LINC01343	long intergenic non-protein coding RNA 1343
chr1	38217482	38217591	110	*	hg38_autosomal_noblacklist_tr_vs_un_peak_1523	40	.	3.38451	6.46191	4.04218	76	Promoter (2-3kb)	1	38210658	38214806	4149	2	339442	ENST00000649079.1	-2676	ENSG00000237290	LINC01343	long intergenic non-protein coding RNA 1343
chr1	38217763	38217895	133	*	hg38_autosomal_noblacklist_tr_vs_un_peak_1524	82	.	5.29616	10.9285	8.2335	41	Promoter (2-3kb)	1	38210658	38214806	4149	2	339442	ENST00000649079.1	-2957	ENSG00000237290	LINC01343	long intergenic non-protein coding RNA 1343
chr1	38221098	38221616	519	*	hg38_autosomal_noblacklist_tr_vs_un_peak_1525	109	.	4.30405	13.7765	10.961	168	Distal Intergenic	1	38210658	38214806	4149	2	339442	ENST00000649079.1	-6292	ENSG00000237290	LINC01343	long intergenic non-protein coding RNA 1343
chr1	38222911	38223029	119	*	hg38_autosomal_noblacklist_tr_vs_un_peak_1526	61	.	5.70016	8.71546	6.14215	49	Distal Intergenic	1	38210658	38214806	4149	2	339442	ENST00000649079.1	-8105	ENSG00000237290	LINC01343	long intergenic non-protein coding RNA 1343
chr1	38231844	38232339	496	*	hg38_autosomal_noblacklist_tr_vs_un_peak_1527	194	.	9.04355	22.5947	19.4674	405	Distal Intergenic	1	38210658	38214806	4149	2	339442	ENST00000649079.1	-17038	ENSG00000237290	LINC01343	long intergenic non-protein coding RNA 1343
chr1	38235665	38236386	722	*	hg38_autosomal_noblacklist_tr_vs_un_peak_1528	363	.	5.41862	39.93	36.337	305	Distal Intergenic	1	38210658	38214806	4149	2	339442	ENST00000649079.1	-20859	ENSG00000237290	LINC01343	long intergenic non-protein coding RNA 1343
chr1	38241572	38241814	243	*	hg38_autosomal_noblacklist_tr_vs_un_peak_1529	58	.	5.01383	8.41215	5.86379	52	Distal Intergenic	1	38210658	38214806	4149	2	339442	ENST00000649079.1	-26766	ENSG00000237290	LINC01343	long intergenic non-protein coding RNA 1343
chr1	38246839	38247380	542	*	hg38_autosomal_noblacklist_tr_vs_un_peak_1530	153	.	7.49014	18.3673	15.3776	241	Distal Intergenic	1	38210658	38214806	4149	2	339442	ENST00000649079.1	-32033	ENSG00000237290	LINC01343	long intergenic non-protein coding RNA 1343
chr1	38247475	38248049	575	*	hg38_autosomal_noblacklist_tr_vs_un_peak_1531	51	.	3.52786	7.60524	5.11293	508	Distal Intergenic	1	38210658	38214806	4149	2	339442	ENST00000649079.1	-32669	ENSG00000237290	LINC01343	long intergenic non-protein coding RNA 1343
chr1	38253887	38254487	601	*	hg38_autosomal_noblacklist_tr_vs_un_peak_1532	189	.	6.74861	22.068	18.9515	213	Distal Intergenic	1	38210658	38214806	4149	2	339442	ENST00000649079.1	-39081	ENSG00000237290	LINC01343	long intergenic non-protein coding RNA 1343
chr1	38254602	38254713	112	*	hg38_autosomal_noblacklist_tr_vs_un_peak_1533	62	.	5.27216	8.85009	6.27154	46	Distal Intergenic	1	38210658	38214806	4149	2	339442	ENST00000649079.1	-39796	ENSG00000237290	LINC01343	long intergenic non-protein coding RNA 1343
chr1	38264690	38264909	220	*	hg38_autosomal_noblacklist_tr_vs_un_peak_1534	107	.	5.13969	13.5501	10.7425	65	Distal Intergenic	1	38300198	38311382	11185	2	105378657	ENST00000778840.1	46473	NA	LOC105378657	uncharacterized LOC105378657
chr1	38265307	38265518	212	*	hg38_autosomal_noblacklist_tr_vs_un_peak_1535	221	.	10.1452	25.3135	22.1016	104	Distal Intergenic	1	38300198	38311382	11185	2	105378657	ENST00000778840.1	45864	NA	LOC105378657	uncharacterized LOC105378657
chr1	38267382	38267565	184	*	hg38_autosomal_noblacklist_tr_vs_un_peak_1536	109	.	4.78156	13.7817	10.9652	85	Distal Intergenic	1	38300198	38311382	11185	2	105378657	ENST00000778840.1	43817	NA	LOC105378657	uncharacterized LOC105378657
chr1	38268132	38268572	441	*	hg38_autosomal_noblacklist_tr_vs_un_peak_1537	49	.	3.94587	7.41474	4.93411	422	Distal Intergenic	1	38300198	38311382	11185	2	105378657	ENST00000778840.1	42810	NA	LOC105378657	uncharacterized LOC105378657
chr1	38273375	38273715	341	*	hg38_autosomal_noblacklist_tr_vs_un_peak_1538	167	.	3.64813	19.8381	16.7931	167	Distal Intergenic	1	38300198	38311382	11185	2	105378657	ENST00000778840.1	37667	NA	LOC105378657	uncharacterized LOC105378657
chr1	38274426	38274811	386	*	hg38_autosomal_noblacklist_tr_vs_un_peak_1539	78	.	3.73685	10.555	7.89363	127	Distal Intergenic	1	38300198	38311382	11185	2	105378657	ENST00000778840.1	36571	NA	LOC105378657	uncharacterized LOC105378657
chr1	38274933	38275608	676	*	hg38_autosomal_noblacklist_tr_vs_un_peak_1540	426	.	8.22874	46.3878	42.6472	340	Distal Intergenic	1	38300198	38311382	11185	2	105378657	ENST00000778840.1	35774	NA	LOC105378657	uncharacterized LOC105378657
chr1	38292214	38292589	376	*	hg38_autosomal_noblacklist_tr_vs_un_peak_1541	26	.	2.64638	4.94366	2.64484	275	Distal Intergenic	1	38300198	38311382	11185	2	105378657	ENST00000778840.1	18793	NA	LOC105378657	uncharacterized LOC105378657
chr1	38292896	38293067	172	*	hg38_autosomal_noblacklist_tr_vs_un_peak_1542	168	.	7.4431	19.9197	16.8729	108	Distal Intergenic	1	38300198	38311382	11185	2	105378657	ENST00000778840.1	18315	NA	LOC105378657	uncharacterized LOC105378657
chr1	38293539	38293872	334	*	hg38_autosomal_noblacklist_tr_vs_un_peak_1543	483	.	8.61265	52.1807	48.3069	164	Distal Intergenic	1	38300198	38311382	11185	2	105378657	ENST00000778840.1	17510	NA	LOC105378657	uncharacterized LOC105378657
chr1	38295022	38295326	305	*	hg38_autosomal_noblacklist_tr_vs_un_peak_1544	58	.	5.30636	8.41215	5.86379	237	Distal Intergenic	1	38300198	38311382	11185	2	105378657	ENST00000778840.1	16056	NA	LOC105378657	uncharacterized LOC105378657
chr1	38296050	38296370	321	*	hg38_autosomal_noblacklist_tr_vs_un_peak_1545	91	.	6.32675	11.9299	9.18791	158	Distal Intergenic	1	38300198	38311382	11185	2	105378657	ENST00000778840.1	15012	NA	LOC105378657	uncharacterized LOC105378657
chr1	38297180	38297674	495	*	hg38_autosomal_noblacklist_tr_vs_un_peak_1546	54	.	5.006	7.92342	5.40274	307	Distal Intergenic	1	38300198	38311382	11185	2	105378657	ENST00000778840.1	13708	NA	LOC105378657	uncharacterized LOC105378657
chr1	38297933	38298133	201	*	hg38_autosomal_noblacklist_tr_vs_un_peak_1547	116	.	6.39315	14.5125	11.6631	64	Distal Intergenic	1	38300198	38311382	11185	2	105378657	ENST00000778840.1	13249	NA	LOC105378657	uncharacterized LOC105378657
chr1	38335365	38335544	180	*	hg38_autosomal_noblacklist_tr_vs_un_peak_1548	58	.	5.01383	8.41215	5.86379	101	Intron (ENST00000779291.1/ENST00000779291.1, intron 2 of 3)	1	38300198	38328879	28682	2	105378657	ENST00000778839.1	-6486	NA	LOC105378657	uncharacterized LOC105378657
chr1	38336070	38336382	313	*	hg38_autosomal_noblacklist_tr_vs_un_peak_1549	85	.	6.18395	11.2084	8.50019	104	Intron (ENST00000779291.1/ENST00000779291.1, intron 2 of 3)	1	38300198	38328879	28682	2	105378657	ENST00000778839.1	-7191	NA	LOC105378657	uncharacterized LOC105378657
chr1	38336656	38337000	345	*	hg38_autosomal_noblacklist_tr_vs_un_peak_1550	130	.	8.03971	15.9011	13.0015	105	Intron (ENST00000779291.1/ENST00000779291.1, intron 2 of 3)	1	38300198	38328879	28682	2	105378657	ENST00000778839.1	-7777	NA	LOC105378657	uncharacterized LOC105378657
chr1	38418419	38418765	347	*	hg38_autosomal_noblacklist_tr_vs_un_peak_1551	182	.	10.5948	21.3678	18.2728	258	Intron (ENST00000778835.1/105378657, intron 2 of 3)	1	38300198	38427760	127563	2	105378657	ENST00000778838.1	8995	NA	LOC105378657	uncharacterized LOC105378657
chr1	38419710	38420242	533	*	hg38_autosomal_noblacklist_tr_vs_un_peak_1552	398	.	17.372	43.51	39.8283	109	Intron (ENST00000778835.1/105378657, intron 2 of 3)	1	38300198	38427760	127563	2	105378657	ENST00000778838.1	7518	NA	LOC105378657	uncharacterized LOC105378657
chr1	38420834	38420942	109	*	hg38_autosomal_noblacklist_tr_vs_un_peak_1553	43	.	4.94714	6.76312	4.31209	19	Intron (ENST00000778835.1/105378657, intron 2 of 3)	1	38300198	38427760	127563	2	105378657	ENST00000778838.1	6818	NA	LOC105378657	uncharacterized LOC105378657
chr1	38422916	38423169	254	*	hg38_autosomal_noblacklist_tr_vs_un_peak_1554	123	.	8.33573	15.2747	12.3915	93	Intron (ENST00000778835.1/105378657, intron 2 of 3)	1	38300198	38427760	127563	2	105378657	ENST00000778838.1	4591	NA	LOC105378657	uncharacterized LOC105378657
chr1	38444355	38444681	327	*	hg38_autosomal_noblacklist_tr_vs_un_peak_1555	88	.	4.40545	11.5922	8.8724	149	Intron (ENST00000779048.1/ENST00000779048.1, intron 1 of 1)	1	38300198	38433054	132857	2	105378657	ENST00000778834.1	-11301	NA	LOC105378657	uncharacterized LOC105378657
chr1	38451722	38451837	116	*	hg38_autosomal_noblacklist_tr_vs_un_peak_1556	92	.	4.70089	12.0029	9.2576	55	Intron (ENST00000779046.1/ENST00000779046.1, intron 1 of 1)	1	38300198	38433054	132857	2	105378657	ENST00000778834.1	-18668	NA	LOC105378657	uncharacterized LOC105378657
chr1	38455895	38456100	206	*	hg38_autosomal_noblacklist_tr_vs_un_peak_1557	37	.	3.97977	6.17368	3.76763	99	Intron (ENST00000778931.1/107984943, intron 1 of 1)	1	38474825	38476482	1658	1	105378656	ENST00000658664.1	-18725	NA	LINC01685	long intergenic non-protein coding RNA 1685
chr1	38501002	38501199	198	*	hg38_autosomal_noblacklist_tr_vs_un_peak_1558	103	.	6.48403	13.1807	10.3874	108	Promoter (2-3kb)	1	38498208	38503485	5278	2	105378657	ENST00000821377.1	2286	NA	LOC105378657	uncharacterized LOC105378657
chr1	38505828	38505973	146	*	hg38_autosomal_noblacklist_tr_vs_un_peak_1559	44	.	4.19917	6.9063	4.44776	85	Promoter (2-3kb)	1	38498208	38503485	5278	2	105378657	ENST00000821377.1	-2343	NA	LOC105378657	uncharacterized LOC105378657
chr1	38506153	38506547	395	*	hg38_autosomal_noblacklist_tr_vs_un_peak_1560	89	.	5.24756	11.6793	8.95737	158	Promoter (2-3kb)	1	38498208	38503485	5278	2	105378657	ENST00000821377.1	-2668	NA	LOC105378657	uncharacterized LOC105378657
chr1	38510358	38510480	123	*	hg38_autosomal_noblacklist_tr_vs_un_peak_1561	29	.	3.09197	5.26629	2.9334	52	Intron (ENST00000658851.1/105378656, intron 2 of 2)	1	38498208	38503485	5278	2	105378657	ENST00000821377.1	-6873	NA	LOC105378657	uncharacterized LOC105378657
chr1	38510896	38511247	352	*	hg38_autosomal_noblacklist_tr_vs_un_peak_1562	122	.	5.99211	15.1622	12.2944	268	Intron (ENST00000658851.1/105378656, intron 2 of 2)	1	38518337	38532927	14591	1	105378658	ENST00000766956.1	-7090	ENSG00000299856	LOC105378658	uncharacterized LOC105378658
chr1	38527538	38527869	332	*	hg38_autosomal_noblacklist_tr_vs_un_peak_1563	83	.	5.37232	11.0847	8.38321	261	Intron (ENST00000766956.1/105378658, intron 1 of 2)	1	38518337	38532927	14591	1	105378658	ENST00000766956.1	9201	ENSG00000299856	LOC105378658	uncharacterized LOC105378658
chr1	38529466	38529898	433	*	hg38_autosomal_noblacklist_tr_vs_un_peak_1564	130	.	5.57849	15.9754	13.0724	158	Intron (ENST00000766956.1/105378658, intron 2 of 2)	1	38518337	38532927	14591	1	105378658	ENST00000766956.1	11129	ENSG00000299856	LOC105378658	uncharacterized LOC105378658
chr1	38533799	38534913	1115	*	hg38_autosomal_noblacklist_tr_vs_un_peak_1565	347	.	11.8781	38.2629	34.707	314	Distal Intergenic	1	38518337	38532927	14591	1	105378658	ENST00000766956.1	15462	ENSG00000299856	LOC105378658	uncharacterized LOC105378658
chr1	38541237	38541650	414	*	hg38_autosomal_noblacklist_tr_vs_un_peak_1566	259	.	13.2304	29.2586	25.9307	225	Distal Intergenic	1	38518337	38532927	14591	1	105378658	ENST00000766956.1	22900	ENSG00000299856	LOC105378658	uncharacterized LOC105378658
chr1	38542320	38543057	738	*	hg38_autosomal_noblacklist_tr_vs_un_peak_1567	176	.	9.10926	20.7457	17.6706	142	Distal Intergenic	1	38518337	38532927	14591	1	105378658	ENST00000766956.1	23983	ENSG00000299856	LOC105378658	uncharacterized LOC105378658
chr1	38543796	38544392	597	*	hg38_autosomal_noblacklist_tr_vs_un_peak_1568	788	.	27.9142	83.4168	78.8853	275	Distal Intergenic	1	38518337	38532927	14591	1	105378658	ENST00000766956.1	25459	ENSG00000299856	LOC105378658	uncharacterized LOC105378658
[truncated: 47,928 more rows]

## Sheet: hg38_autosomal_genes
SYMBOL	GENETYPE	ENTREZID
CTDP1-DT	ncRNA	284241
FAM242A	ncRNA	105372587
[truncated: 193 more rows]

## Sheet: hg38_full_sponge_peaks
seqnames	start	end	width	strand	V4	V5	V6	V7	V8	V9	V10	annotation	geneChr	geneStart	geneEnd	geneLength	geneStrand	geneId	transcriptId	distanceToTSS	ENSEMBL	SYMBOL	GENENAME
[truncated: 47,583 more rows]

[truncated: 3 more sheets: hg38_full_sponge_genes, T2T_peaks, T2T_genes]
